# Supplementary material for: Mutational Analysis of Substrate Recognition in Trypsin-like Protease Cocoonase: Protein Memory Induced by Alterations in Substrate-Binding Site
Source: Molecules. 2024 Nov 20;29(22):5476. doi: 10.3390/molecules29225476 (PMC11597625; doi:10.3390/molecules29225476)
Supplement: Supplementary file 1 [file molecules-29-05476-s001.zip]

Archive with 12 entries (12 files):
- 2024_Molecules-SI_fin.pdf
- coordinate data/[D187A]-CCN'.pdb
- coordinate data/[D187E,S188D]-CCN'.pdb
- coordinate data/[D187E,S188E]-CCN'.pdb
- coordinate data/[D187E]-CCN'.pdb
- coordinate data/[D187N]-CCN'.pdb
- coordinate data/[D187S]-CCN'.pdb
- coordinate data/[S188A]-CCN'.pdb
- coordinate data/[S188D]-CCN'.pdb
- coordinate data/[S188E]-CCN'.pdb
- coordinate data/CCN'.pdb
- coordinate data/wild type CCN.pdb
