# Supplementary material for: Mutational Analysis of Substrate Recognition in Trypsin-like Protease Cocoonase: Protein Memory Induced by Alterations in Substrate-Binding Site
Source: Molecules. 2024 Nov 20;29(22):5476. doi: 10.3390/molecules29225476 (PMC11597625; doi:10.3390/molecules29225476)
Supplement: Supplementary file 1 [file molecules-29-05476-s001.zip › coordinate data/[D187A]-CCN'.pdb]

MODEL     1                                                                     
ATOM      1  N   ILE A   1      -0.824   2.727 -10.758  1.00 98.50           N  
ATOM      2  CA  ILE A   1      -0.248   1.510 -11.320  1.00 98.50           C  
ATOM      3  C   ILE A   1       0.132   1.745 -12.773  1.00 98.50           C  
ATOM      4  CB  ILE A   1      -1.225   0.317 -11.203  1.00 98.50           C  
ATOM      5  O   ILE A   1      -0.740   1.910 -13.633  1.00 98.50           O  
ATOM      6  CG1 ILE A   1      -1.585   0.060  -9.734  1.00 98.50           C  
ATOM      7  CG2 ILE A   1      -0.625  -0.936 -11.852  1.00 98.50           C  
ATOM      8  CD1 ILE A   1      -0.409  -0.388  -8.883  1.00 98.50           C  
ATOM      9  N   VAL A   2       1.357   1.782 -13.109  1.00 98.69           N  
ATOM     10  CA  VAL A   2       1.918   1.962 -14.445  1.00 98.69           C  
ATOM     11  C   VAL A   2       2.434   0.626 -14.969  1.00 98.69           C  
ATOM     12  CB  VAL A   2       3.053   3.012 -14.445  1.00 98.69           C  
ATOM     13  O   VAL A   2       3.162  -0.085 -14.273  1.00 98.69           O  
ATOM     14  CG1 VAL A   2       3.633   3.176 -15.852  1.00 98.69           C  
ATOM     15  CG2 VAL A   2       2.543   4.348 -13.914  1.00 98.69           C  
ATOM     16  N   GLY A   3       2.051   0.322 -16.266  1.00 98.19           N  
ATOM     17  CA  GLY A   3       2.539  -0.891 -16.906  1.00 98.19           C  
ATOM     18  C   GLY A   3       1.889  -2.150 -16.359  1.00 98.19           C  
ATOM     19  O   GLY A   3       2.461  -3.240 -16.453  1.00 98.19           O  
ATOM     20  N   GLY A   4       0.772  -2.008 -15.641  1.00 98.12           N  
ATOM     21  CA  GLY A   4       0.022  -3.133 -15.102  1.00 98.12           C  
ATOM     22  C   GLY A   4      -1.223  -3.457 -15.906  1.00 98.12           C  
ATOM     23  O   GLY A   4      -1.291  -3.164 -17.094  1.00 98.12           O  
ATOM     24  N   GLU A   5      -2.043  -4.113 -15.219  1.00 98.69           N  
ATOM     25  CA  GLU A   5      -3.281  -4.539 -15.859  1.00 98.69           C  
ATOM     26  C   GLU A   5      -4.469  -4.410 -14.914  1.00 98.69           C  
ATOM     27  CB  GLU A   5      -3.160  -5.984 -16.359  1.00 98.69           C  
ATOM     28  O   GLU A   5      -4.301  -4.441 -13.695  1.00 98.69           O  
ATOM     29  CG  GLU A   5      -2.939  -7.000 -15.250  1.00 98.69           C  
ATOM     30  CD  GLU A   5      -2.684  -8.406 -15.766  1.00 98.69           C  
ATOM     31  OE1 GLU A   5      -2.129  -9.234 -15.008  1.00 98.69           O  
ATOM     32  OE2 GLU A   5      -3.037  -8.680 -16.938  1.00 98.69           O  
ATOM     33  N   GLU A   6      -5.656  -4.281 -15.523  1.00 98.81           N  
ATOM     34  CA  GLU A   6      -6.879  -4.316 -14.727  1.00 98.81           C  
ATOM     35  C   GLU A   6      -7.113  -5.707 -14.141  1.00 98.81           C  
ATOM     36  CB  GLU A   6      -8.086  -3.896 -15.578  1.00 98.81           C  
ATOM     37  O   GLU A   6      -6.902  -6.715 -14.820  1.00 98.81           O  
ATOM     38  CG  GLU A   6      -8.047  -2.441 -16.016  1.00 98.81           C  
ATOM     39  CD  GLU A   6      -9.289  -2.008 -16.766  1.00 98.81           C  
ATOM     40  OE1 GLU A   6      -9.367  -0.834 -17.203  1.00 98.81           O  
ATOM     41  OE2 GLU A   6     -10.203  -2.850 -16.938  1.00 98.81           O  
ATOM     42  N   ILE A   7      -7.480  -5.719 -12.898  1.00 98.81           N  
ATOM     43  CA  ILE A   7      -7.773  -6.988 -12.242  1.00 98.81           C  
ATOM     44  C   ILE A   7      -9.102  -6.891 -11.500  1.00 98.81           C  
ATOM     45  CB  ILE A   7      -6.645  -7.395 -11.266  1.00 98.81           C  
ATOM     46  O   ILE A   7      -9.617  -5.793 -11.281  1.00 98.81           O  
ATOM     47  CG1 ILE A   7      -6.496  -6.348 -10.156  1.00 98.81           C  
ATOM     48  CG2 ILE A   7      -5.320  -7.582 -12.023  1.00 98.81           C  
ATOM     49  CD1 ILE A   7      -5.645  -6.809  -8.984  1.00 98.81           C  
ATOM     50  N   SER A   8      -9.648  -8.070 -11.102  1.00 98.69           N  
ATOM     51  CA  SER A   8     -10.828  -8.156 -10.242  1.00 98.69           C  
ATOM     52  C   SER A   8     -10.445  -8.086  -8.766  1.00 98.69           C  
ATOM     53  CB  SER A   8     -11.594  -9.453 -10.523  1.00 98.69           C  
ATOM     54  O   SER A   8      -9.398  -8.594  -8.367  1.00 98.69           O  
ATOM     55  OG  SER A   8     -12.609  -9.648  -9.547  1.00 98.69           O  
ATOM     56  N   ILE A   9     -11.359  -7.441  -7.930  1.00 98.81           N  
ATOM     57  CA  ILE A   9     -11.148  -7.375  -6.488  1.00 98.81           C  
ATOM     58  C   ILE A   9     -11.000  -8.789  -5.922  1.00 98.81           C  
ATOM     59  CB  ILE A   9     -12.305  -6.633  -5.781  1.00 98.81           C  
ATOM     60  O   ILE A   9     -10.391  -8.977  -4.867  1.00 98.81           O  
ATOM     61  CG1 ILE A   9     -11.953  -6.383  -4.309  1.00 98.81           C  
ATOM     62  CG2 ILE A   9     -13.609  -7.418  -5.910  1.00 98.81           C  
ATOM     63  CD1 ILE A   9     -10.750  -5.477  -4.102  1.00 98.81           C  
ATOM     64  N   ASN A  10     -11.508  -9.836  -6.656  1.00 98.56           N  
ATOM     65  CA  ASN A  10     -11.422 -11.219  -6.199  1.00 98.56           C  
ATOM     66  C   ASN A  10      -9.969 -11.688  -6.113  1.00 98.56           C  
ATOM     67  CB  ASN A  10     -12.219 -12.141  -7.121  1.00 98.56           C  
ATOM     68  O   ASN A  10      -9.656 -12.609  -5.363  1.00 98.56           O  
ATOM     69  CG  ASN A  10     -13.711 -11.891  -7.035  1.00 98.56           C  
ATOM     70  ND2 ASN A  10     -14.461 -12.914  -6.629  1.00 98.56           N  
ATOM     71  OD1 ASN A  10     -14.195 -10.797  -7.336  1.00 98.56           O  
ATOM     72  N   LYS A  11      -9.102 -11.039  -6.855  1.00 98.69           N  
ATOM     73  CA  LYS A  11      -7.703 -11.461  -6.887  1.00 98.69           C  
ATOM     74  C   LYS A  11      -6.922 -10.867  -5.719  1.00 98.69           C  
ATOM     75  CB  LYS A  11      -7.055 -11.055  -8.211  1.00 98.69           C  
ATOM     76  O   LYS A  11      -5.875 -11.383  -5.336  1.00 98.69           O  
ATOM     77  CG  LYS A  11      -7.676 -11.719  -9.430  1.00 98.69           C  
ATOM     78  CD  LYS A  11      -7.383 -13.211  -9.469  1.00 98.69           C  
ATOM     79  CE  LYS A  11      -7.902 -13.852 -10.750  1.00 98.69           C  
ATOM     80  NZ  LYS A  11      -7.762 -15.336 -10.719  1.00 98.69           N  
ATOM     81  N   VAL A  12      -7.391  -9.719  -5.266  1.00 98.81           N  
ATOM     82  CA  VAL A  12      -6.754  -9.055  -4.133  1.00 98.81           C  
ATOM     83  C   VAL A  12      -7.824  -8.562  -3.160  1.00 98.81           C  
ATOM     84  CB  VAL A  12      -5.863  -7.879  -4.594  1.00 98.81           C  
ATOM     85  O   VAL A  12      -7.941  -7.359  -2.918  1.00 98.81           O  
ATOM     86  CG1 VAL A  12      -4.645  -8.391  -5.355  1.00 98.81           C  
ATOM     87  CG2 VAL A  12      -6.668  -6.906  -5.453  1.00 98.81           C  
ATOM     88  N   PRO A  13      -8.562  -9.469  -2.541  1.00 98.81           N  
ATOM     89  CA  PRO A  13      -9.750  -9.133  -1.747  1.00 98.81           C  
ATOM     90  C   PRO A  13      -9.398  -8.414  -0.446  1.00 98.81           C  
ATOM     91  CB  PRO A  13     -10.391 -10.492  -1.463  1.00 98.81           C  
ATOM     92  O   PRO A  13     -10.297  -7.965   0.276  1.00 98.81           O  
ATOM     93  CG  PRO A  13      -9.258 -11.469  -1.534  1.00 98.81           C  
ATOM     94  CD  PRO A  13      -8.297 -11.008  -2.594  1.00 98.81           C  
ATOM     95  N   TYR A  14      -8.094  -8.180  -0.247  1.00 98.88           N  
ATOM     96  CA  TYR A  14      -7.633  -7.430   0.913  1.00 98.88           C  
ATOM     97  C   TYR A  14      -7.516  -5.945   0.589  1.00 98.88           C  
ATOM     98  CB  TYR A  14      -6.285  -7.965   1.398  1.00 98.88           C  
ATOM     99  O   TYR A  14      -7.270  -5.125   1.479  1.00 98.88           O  
ATOM    100  CG  TYR A  14      -5.297  -8.227   0.286  1.00 98.88           C  
ATOM    101  CD1 TYR A  14      -5.047  -9.516  -0.162  1.00 98.88           C  
ATOM    102  CD2 TYR A  14      -4.613  -7.172  -0.320  1.00 98.88           C  
ATOM    103  CE1 TYR A  14      -4.137  -9.758  -1.186  1.00 98.88           C  
ATOM    104  CE2 TYR A  14      -3.703  -7.406  -1.345  1.00 98.88           C  
ATOM    105  OH  TYR A  14      -2.568  -8.938  -2.785  1.00 98.88           O  
ATOM    106  CZ  TYR A  14      -3.471  -8.703  -1.771  1.00 98.88           C  
ATOM    107  N   GLN A  15      -7.582  -5.605  -0.689  1.00 98.94           N  
ATOM    108  CA  GLN A  15      -7.383  -4.246  -1.175  1.00 98.94           C  
ATOM    109  C   GLN A  15      -8.500  -3.320  -0.700  1.00 98.94           C  
ATOM    110  CB  GLN A  15      -7.301  -4.227  -2.701  1.00 98.94           C  
ATOM    111  O   GLN A  15      -9.680  -3.693  -0.733  1.00 98.94           O  
ATOM    112  CG  GLN A  15      -7.070  -2.840  -3.289  1.00 98.94           C  
ATOM    113  CD  GLN A  15      -5.695  -2.287  -2.965  1.00 98.94           C  
ATOM    114  NE2 GLN A  15      -5.652  -1.045  -2.494  1.00 98.94           N  
ATOM    115  OE1 GLN A  15      -4.680  -2.969  -3.137  1.00 98.94           O  
ATOM    116  N   ALA A  16      -8.078  -2.102  -0.234  1.00 98.94           N  
ATOM    117  CA  ALA A  16      -9.031  -1.078   0.193  1.00 98.94           C  
ATOM    118  C   ALA A  16      -8.758   0.249  -0.511  1.00 98.94           C  
ATOM    119  CB  ALA A  16      -8.969  -0.895   1.708  1.00 98.94           C  
ATOM    120  O   ALA A  16      -7.602   0.630  -0.707  1.00 98.94           O  
ATOM    121  N   TYR A  17      -9.852   0.879  -0.862  1.00 98.94           N  
ATOM    122  CA  TYR A  17      -9.805   2.242  -1.379  1.00 98.94           C  
ATOM    123  C   TYR A  17     -10.055   3.256  -0.269  1.00 98.94           C  
ATOM    124  CB  TYR A  17     -10.828   2.428  -2.500  1.00 98.94           C  
ATOM    125  O   TYR A  17     -11.023   3.123   0.491  1.00 98.94           O  
ATOM    126  CG  TYR A  17     -10.922   3.846  -3.010  1.00 98.94           C  
ATOM    127  CD1 TYR A  17     -11.844   4.738  -2.471  1.00 98.94           C  
ATOM    128  CD2 TYR A  17     -10.094   4.293  -4.031  1.00 98.94           C  
ATOM    129  CE1 TYR A  17     -11.938   6.047  -2.938  1.00 98.94           C  
ATOM    130  CE2 TYR A  17     -10.172   5.598  -4.504  1.00 98.94           C  
ATOM    131  OH  TYR A  17     -11.188   7.758  -4.418  1.00 98.94           O  
ATOM    132  CZ  TYR A  17     -11.102   6.465  -3.953  1.00 98.94           C  
ATOM    133  N   LEU A  18      -9.188   4.285  -0.199  1.00 98.94           N  
ATOM    134  CA  LEU A  18      -9.367   5.352   0.781  1.00 98.94           C  
ATOM    135  C   LEU A  18      -9.656   6.680   0.092  1.00 98.94           C  
ATOM    136  CB  LEU A  18      -8.125   5.477   1.670  1.00 98.94           C  
ATOM    137  O   LEU A  18      -8.875   7.121  -0.759  1.00 98.94           O  
ATOM    138  CG  LEU A  18      -7.688   4.211   2.404  1.00 98.94           C  
ATOM    139  CD1 LEU A  18      -6.559   4.531   3.379  1.00 98.94           C  
ATOM    140  CD2 LEU A  18      -8.867   3.578   3.135  1.00 98.94           C  
ATOM    141  N   LEU A  19     -10.750   7.211   0.430  1.00 98.69           N  
ATOM    142  CA  LEU A  19     -11.055   8.594   0.067  1.00 98.69           C  
ATOM    143  C   LEU A  19     -10.781   9.531   1.234  1.00 98.69           C  
ATOM    144  CB  LEU A  19     -12.516   8.719  -0.379  1.00 98.69           C  
ATOM    145  O   LEU A  19     -11.430   9.430   2.281  1.00 98.69           O  
ATOM    146  CG  LEU A  19     -12.945  10.078  -0.919  1.00 98.69           C  
ATOM    147  CD1 LEU A  19     -12.203  10.398  -2.217  1.00 98.69           C  
ATOM    148  CD2 LEU A  19     -14.453  10.125  -1.134  1.00 98.69           C  
ATOM    149  N   LEU A  20      -9.812  10.445   1.013  1.00 98.69           N  
ATOM    150  CA  LEU A  20      -9.289  11.305   2.070  1.00 98.69           C  
ATOM    151  C   LEU A  20      -9.734  12.750   1.866  1.00 98.69           C  
ATOM    152  CB  LEU A  20      -7.762  11.234   2.113  1.00 98.69           C  
ATOM    153  O   LEU A  20      -9.617  13.297   0.766  1.00 98.69           O  
ATOM    154  CG  LEU A  20      -7.145   9.844   2.027  1.00 98.69           C  
ATOM    155  CD1 LEU A  20      -5.629   9.938   1.860  1.00 98.69           C  
ATOM    156  CD2 LEU A  20      -7.496   9.023   3.262  1.00 98.69           C  
ATOM    157  N   GLN A  21     -10.203  13.258   2.928  1.00 98.38           N  
ATOM    158  CA  GLN A  21     -10.656  14.648   2.893  1.00 98.38           C  
ATOM    159  C   GLN A  21      -9.672  15.562   3.619  1.00 98.38           C  
ATOM    160  CB  GLN A  21     -12.047  14.773   3.508  1.00 98.38           C  
ATOM    161  O   GLN A  21      -9.320  15.312   4.773  1.00 98.38           O  
ATOM    162  CG  GLN A  21     -12.641  16.172   3.402  1.00 98.38           C  
ATOM    163  CD  GLN A  21     -14.039  16.266   3.975  1.00 98.38           C  
ATOM    164  NE2 GLN A  21     -14.688  17.406   3.787  1.00 98.38           N  
ATOM    165  OE1 GLN A  21     -14.539  15.312   4.582  1.00 98.38           O  
ATOM    166  N   LYS A  22      -9.203  16.547   2.945  1.00 97.25           N  
ATOM    167  CA  LYS A  22      -8.414  17.641   3.512  1.00 97.25           C  
ATOM    168  C   LYS A  22      -9.039  19.000   3.191  1.00 97.25           C  
ATOM    169  CB  LYS A  22      -6.973  17.578   2.992  1.00 97.25           C  
ATOM    170  O   LYS A  22      -8.992  19.438   2.045  1.00 97.25           O  
ATOM    171  CG  LYS A  22      -6.031  18.562   3.684  1.00 97.25           C  
ATOM    172  CD  LYS A  22      -4.594  18.375   3.205  1.00 97.25           C  
ATOM    173  CE  LYS A  22      -3.645  19.328   3.924  1.00 97.25           C  
ATOM    174  NZ  LYS A  22      -2.230  19.125   3.482  1.00 97.25           N  
ATOM    175  N   ASP A  23      -9.625  19.594   4.230  1.00 94.38           N  
ATOM    176  CA  ASP A  23     -10.359  20.828   4.008  1.00 94.38           C  
ATOM    177  C   ASP A  23     -11.453  20.641   2.953  1.00 94.38           C  
ATOM    178  CB  ASP A  23      -9.414  21.953   3.586  1.00 94.38           C  
ATOM    179  O   ASP A  23     -12.336  19.797   3.107  1.00 94.38           O  
ATOM    180  CG  ASP A  23      -8.336  22.234   4.617  1.00 94.38           C  
ATOM    181  OD1 ASP A  23      -8.641  22.266   5.828  1.00 94.38           O  
ATOM    182  OD2 ASP A  23      -7.168  22.438   4.219  1.00 94.38           O  
ATOM    183  N   ASN A  24     -11.445  21.375   1.730  1.00 94.00           N  
ATOM    184  CA  ASN A  24     -12.492  21.250   0.719  1.00 94.00           C  
ATOM    185  C   ASN A  24     -12.031  20.375  -0.453  1.00 94.00           C  
ATOM    186  CB  ASN A  24     -12.922  22.625   0.221  1.00 94.00           C  
ATOM    187  O   ASN A  24     -12.680  20.359  -1.504  1.00 94.00           O  
ATOM    188  CG  ASN A  24     -13.633  23.438   1.289  1.00 94.00           C  
ATOM    189  ND2 ASN A  24     -13.469  24.750   1.246  1.00 94.00           N  
ATOM    190  OD1 ASN A  24     -14.328  22.875   2.145  1.00 94.00           O  
ATOM    191  N   GLU A  25     -10.867  19.641  -0.220  1.00 96.69           N  
ATOM    192  CA  GLU A  25     -10.305  18.812  -1.282  1.00 96.69           C  
ATOM    193  C   GLU A  25     -10.312  17.328  -0.891  1.00 96.69           C  
ATOM    194  CB  GLU A  25      -8.883  19.266  -1.621  1.00 96.69           C  
ATOM    195  O   GLU A  25     -10.289  17.000   0.295  1.00 96.69           O  
ATOM    196  CG  GLU A  25      -8.805  20.672  -2.201  1.00 96.69           C  
ATOM    197  CD  GLU A  25      -7.395  21.062  -2.609  1.00 96.69           C  
ATOM    198  OE1 GLU A  25      -7.148  21.281  -3.818  1.00 96.69           O  
ATOM    199  OE2 GLU A  25      -6.531  21.172  -1.711  1.00 96.69           O  
ATOM    200  N   TYR A  26     -10.414  16.531  -1.973  1.00 97.19           N  
ATOM    201  CA  TYR A  26     -10.383  15.086  -1.758  1.00 97.19           C  
ATOM    202  C   TYR A  26      -9.188  14.453  -2.471  1.00 97.19           C  
ATOM    203  CB  TYR A  26     -11.680  14.438  -2.240  1.00 97.19           C  
ATOM    204  O   TYR A  26      -8.812  14.883  -3.564  1.00 97.19           O  
ATOM    205  CG  TYR A  26     -12.883  14.805  -1.407  1.00 97.19           C  
ATOM    206  CD1 TYR A  26     -13.266  14.023  -0.317  1.00 97.19           C  
ATOM    207  CD2 TYR A  26     -13.648  15.922  -1.710  1.00 97.19           C  
ATOM    208  CE1 TYR A  26     -14.375  14.352   0.453  1.00 97.19           C  
ATOM    209  CE2 TYR A  26     -14.758  16.266  -0.947  1.00 97.19           C  
ATOM    210  OH  TYR A  26     -16.219  15.805   0.889  1.00 97.19           O  
ATOM    211  CZ  TYR A  26     -15.117  15.477   0.131  1.00 97.19           C  
ATOM    212  N   PHE A  27      -8.633  13.516  -1.769  1.00 97.25           N  
ATOM    213  CA  PHE A  27      -7.508  12.750  -2.287  1.00 97.25           C  
ATOM    214  C   PHE A  27      -7.758  11.250  -2.131  1.00 97.25           C  
ATOM    215  CB  PHE A  27      -6.211  13.141  -1.571  1.00 97.25           C  
ATOM    216  O   PHE A  27      -8.625  10.836  -1.358  1.00 97.25           O  
ATOM    217  CG  PHE A  27      -5.934  14.617  -1.589  1.00 97.25           C  
ATOM    218  CD1 PHE A  27      -5.145  15.180  -2.586  1.00 97.25           C  
ATOM    219  CD2 PHE A  27      -6.461  15.445  -0.608  1.00 97.25           C  
ATOM    220  CE1 PHE A  27      -4.883  16.547  -2.604  1.00 97.25           C  
ATOM    221  CE2 PHE A  27      -6.203  16.812  -0.620  1.00 97.25           C  
ATOM    222  CZ  PHE A  27      -5.414  17.359  -1.618  1.00 97.25           C  
ATOM    223  N   GLN A  28      -6.949  10.562  -2.857  1.00 98.44           N  
ATOM    224  CA  GLN A  28      -7.141   9.125  -2.719  1.00 98.44           C  
ATOM    225  C   GLN A  28      -5.836   8.430  -2.350  1.00 98.44           C  
ATOM    226  CB  GLN A  28      -7.703   8.531  -4.012  1.00 98.44           C  
ATOM    227  O   GLN A  28      -4.754   8.867  -2.756  1.00 98.44           O  
ATOM    228  CG  GLN A  28      -6.695   8.461  -5.148  1.00 98.44           C  
ATOM    229  CD  GLN A  28      -7.266   7.832  -6.406  1.00 98.44           C  
ATOM    230  NE2 GLN A  28      -6.496   6.949  -7.031  1.00 98.44           N  
ATOM    231  OE1 GLN A  28      -8.391   8.141  -6.812  1.00 98.44           O  
ATOM    232  N   CYS A  29      -5.961   7.363  -1.640  1.00 98.88           N  
ATOM    233  CA  CYS A  29      -4.918   6.410  -1.279  1.00 98.88           C  
ATOM    234  C   CYS A  29      -5.469   4.988  -1.249  1.00 98.88           C  
ATOM    235  CB  CYS A  29      -4.316   6.762   0.079  1.00 98.88           C  
ATOM    236  O   CYS A  29      -6.668   4.777  -1.438  1.00 98.88           O  
ATOM    237  SG  CYS A  29      -2.916   7.898  -0.019  1.00 98.88           S  
ATOM    238  N   GLY A  30      -4.535   4.090  -1.115  1.00 98.88           N  
ATOM    239  CA  GLY A  30      -4.914   2.697  -0.925  1.00 98.88           C  
ATOM    240  C   GLY A  30      -4.691   2.207   0.493  1.00 98.88           C  
ATOM    241  O   GLY A  30      -4.234   2.965   1.353  1.00 98.88           O  
ATOM    242  N   GLY A  31      -5.043   1.041   0.746  1.00 98.94           N  
ATOM    243  CA  GLY A  31      -4.855   0.349   2.010  1.00 98.94           C  
ATOM    244  C   GLY A  31      -5.148  -1.137   1.927  1.00 98.94           C  
ATOM    245  O   GLY A  31      -5.496  -1.647   0.860  1.00 98.94           O  
ATOM    246  N   SER A  32      -4.895  -1.826   3.047  1.00 98.94           N  
ATOM    247  CA  SER A  32      -5.191  -3.254   3.115  1.00 98.94           C  
ATOM    248  C   SER A  32      -5.961  -3.600   4.387  1.00 98.94           C  
ATOM    249  CB  SER A  32      -3.900  -4.070   3.051  1.00 98.94           C  
ATOM    250  O   SER A  32      -5.762  -2.973   5.430  1.00 98.94           O  
ATOM    251  OG  SER A  32      -3.004  -3.674   4.074  1.00 98.94           O  
ATOM    252  N   ILE A  33      -6.859  -4.566   4.250  1.00 98.94           N  
ATOM    253  CA  ILE A  33      -7.629  -5.066   5.387  1.00 98.94           C  
ATOM    254  C   ILE A  33      -6.746  -5.957   6.254  1.00 98.94           C  
ATOM    255  CB  ILE A  33      -8.883  -5.840   4.922  1.00 98.94           C  
ATOM    256  O   ILE A  33      -6.355  -7.051   5.836  1.00 98.94           O  
ATOM    257  CG1 ILE A  33      -9.711  -4.984   3.957  1.00 98.94           C  
ATOM    258  CG2 ILE A  33      -9.727  -6.273   6.125  1.00 98.94           C  
ATOM    259  CD1 ILE A  33     -10.789  -5.758   3.215  1.00 98.94           C  
ATOM    260  N   ILE A  34      -6.535  -5.516   7.586  1.00 98.88           N  
ATOM    261  CA  ILE A  34      -5.633  -6.316   8.406  1.00 98.88           C  
ATOM    262  C   ILE A  34      -6.391  -6.883   9.602  1.00 98.88           C  
ATOM    263  CB  ILE A  34      -4.418  -5.496   8.883  1.00 98.88           C  
ATOM    264  O   ILE A  34      -5.844  -7.672  10.383  1.00 98.88           O  
ATOM    265  CG1 ILE A  34      -4.879  -4.262   9.664  1.00 98.88           C  
ATOM    266  CG2 ILE A  34      -3.539  -5.090   7.695  1.00 98.88           C  
ATOM    267  CD1 ILE A  34      -3.754  -3.518  10.375  1.00 98.88           C  
ATOM    268  N   SER A  35      -7.633  -6.434   9.789  1.00 98.69           N  
ATOM    269  CA  SER A  35      -8.602  -6.973  10.734  1.00 98.69           C  
ATOM    270  C   SER A  35     -10.016  -6.531  10.391  1.00 98.69           C  
ATOM    271  CB  SER A  35      -8.258  -6.539  12.164  1.00 98.69           C  
ATOM    272  O   SER A  35     -10.234  -5.840   9.391  1.00 98.69           O  
ATOM    273  OG  SER A  35      -8.633  -5.191  12.383  1.00 98.69           O  
ATOM    274  N   LYS A  36     -11.008  -6.953  11.211  1.00 98.56           N  
ATOM    275  CA  LYS A  36     -12.406  -6.602  10.938  1.00 98.56           C  
ATOM    276  C   LYS A  36     -12.648  -5.113  11.172  1.00 98.56           C  
ATOM    277  CB  LYS A  36     -13.344  -7.430  11.812  1.00 98.56           C  
ATOM    278  O   LYS A  36     -13.688  -4.578  10.766  1.00 98.56           O  
ATOM    279  CG  LYS A  36     -13.453  -8.891  11.398  1.00 98.56           C  
ATOM    280  CD  LYS A  36     -14.531  -9.617  12.195  1.00 98.56           C  
ATOM    281  CE  LYS A  36     -14.766 -11.023  11.656  1.00 98.56           C  
ATOM    282  NZ  LYS A  36     -15.805 -11.750  12.445  1.00 98.56           N  
ATOM    283  N   ARG A  37     -11.578  -4.461  11.750  1.00 98.62           N  
ATOM    284  CA  ARG A  37     -11.820  -3.064  12.094  1.00 98.62           C  
ATOM    285  C   ARG A  37     -10.695  -2.170  11.586  1.00 98.62           C  
ATOM    286  CB  ARG A  37     -11.969  -2.902  13.609  1.00 98.62           C  
ATOM    287  O   ARG A  37     -10.758  -0.946  11.727  1.00 98.62           O  
ATOM    288  CG  ARG A  37     -13.242  -3.523  14.172  1.00 98.62           C  
ATOM    289  CD  ARG A  37     -14.484  -2.744  13.758  1.00 98.62           C  
ATOM    290  NE  ARG A  37     -14.570  -1.463  14.453  1.00 98.62           N  
ATOM    291  NH1 ARG A  37     -16.234  -2.129  15.914  1.00 98.62           N  
ATOM    292  NH2 ARG A  37     -15.391   0.000  16.016  1.00 98.62           N  
ATOM    293  CZ  ARG A  37     -15.398  -1.200  15.461  1.00 98.62           C  
ATOM    294  N   HIS A  38      -9.648  -2.768  10.992  1.00 98.94           N  
ATOM    295  CA  HIS A  38      -8.469  -1.938  10.773  1.00 98.94           C  
ATOM    296  C   HIS A  38      -7.961  -2.066   9.336  1.00 98.94           C  
ATOM    297  CB  HIS A  38      -7.355  -2.318  11.758  1.00 98.94           C  
ATOM    298  O   HIS A  38      -7.949  -3.162   8.773  1.00 98.94           O  
ATOM    299  CG  HIS A  38      -7.727  -2.107  13.188  1.00 98.94           C  
ATOM    300  CD2 HIS A  38      -7.512  -1.059  14.016  1.00 98.94           C  
ATOM    301  ND1 HIS A  38      -8.406  -3.051  13.930  1.00 98.94           N  
ATOM    302  CE1 HIS A  38      -8.586  -2.592  15.156  1.00 98.94           C  
ATOM    303  NE2 HIS A  38      -8.055  -1.385  15.234  1.00 98.94           N  
ATOM    304  N   ILE A  39      -7.598  -0.902   8.797  1.00 98.94           N  
ATOM    305  CA  ILE A  39      -6.945  -0.771   7.504  1.00 98.94           C  
ATOM    306  C   ILE A  39      -5.508  -0.284   7.691  1.00 98.94           C  
ATOM    307  CB  ILE A  39      -7.719   0.191   6.574  1.00 98.94           C  
ATOM    308  O   ILE A  39      -5.270   0.703   8.391  1.00 98.94           O  
ATOM    309  CG1 ILE A  39      -9.156  -0.296   6.383  1.00 98.94           C  
ATOM    310  CG2 ILE A  39      -7.004   0.332   5.227  1.00 98.94           C  
ATOM    311  CD1 ILE A  39      -9.273  -1.629   5.656  1.00 98.94           C  
ATOM    312  N   LEU A  40      -4.574  -1.072   7.137  1.00 98.94           N  
ATOM    313  CA  LEU A  40      -3.189  -0.609   7.098  1.00 98.94           C  
ATOM    314  C   LEU A  40      -2.941   0.257   5.867  1.00 98.94           C  
ATOM    315  CB  LEU A  40      -2.227  -1.799   7.102  1.00 98.94           C  
ATOM    316  O   LEU A  40      -3.283  -0.133   4.750  1.00 98.94           O  
ATOM    317  CG  LEU A  40      -0.734  -1.462   7.082  1.00 98.94           C  
ATOM    318  CD1 LEU A  40      -0.346  -0.699   8.344  1.00 98.94           C  
ATOM    319  CD2 LEU A  40       0.099  -2.730   6.941  1.00 98.94           C  
ATOM    320  N   THR A  41      -2.336   1.427   6.047  1.00 98.94           N  
ATOM    321  CA  THR A  41      -2.020   2.363   4.973  1.00 98.94           C  
ATOM    322  C   THR A  41      -0.741   3.135   5.285  1.00 98.94           C  
ATOM    323  CB  THR A  41      -3.174   3.352   4.734  1.00 98.94           C  
ATOM    324  O   THR A  41       0.057   2.709   6.125  1.00 98.94           O  
ATOM    325  CG2 THR A  41      -3.311   4.328   5.898  1.00 98.94           C  
ATOM    326  OG1 THR A  41      -2.924   4.090   3.533  1.00 98.94           O  
ATOM    327  N   ALA A  42      -0.526   4.195   4.578  1.00 98.94           N  
ATOM    328  CA  ALA A  42       0.679   4.992   4.797  1.00 98.94           C  
ATOM    329  C   ALA A  42       0.379   6.223   5.648  1.00 98.94           C  
ATOM    330  CB  ALA A  42       1.288   5.410   3.459  1.00 98.94           C  
ATOM    331  O   ALA A  42      -0.692   6.820   5.527  1.00 98.94           O  
ATOM    332  N   ALA A  43       1.337   6.590   6.500  1.00 98.88           N  
ATOM    333  CA  ALA A  43       1.205   7.777   7.344  1.00 98.88           C  
ATOM    334  C   ALA A  43       1.033   9.031   6.496  1.00 98.88           C  
ATOM    335  CB  ALA A  43       2.420   7.918   8.258  1.00 98.88           C  
ATOM    336  O   ALA A  43       0.225   9.906   6.824  1.00 98.88           O  
ATOM    337  N   HIS A  44       1.747   9.133   5.410  1.00 98.75           N  
ATOM    338  CA  HIS A  44       1.656  10.352   4.613  1.00 98.75           C  
ATOM    339  C   HIS A  44       0.270  10.500   3.998  1.00 98.75           C  
ATOM    340  CB  HIS A  44       2.721  10.352   3.516  1.00 98.75           C  
ATOM    341  O   HIS A  44      -0.087  11.586   3.525  1.00 98.75           O  
ATOM    342  CG  HIS A  44       2.359   9.516   2.328  1.00 98.75           C  
ATOM    343  CD2 HIS A  44       1.481   9.734   1.321  1.00 98.75           C  
ATOM    344  ND1 HIS A  44       2.928   8.281   2.082  1.00 98.75           N  
ATOM    345  CE1 HIS A  44       2.416   7.785   0.970  1.00 98.75           C  
ATOM    346  NE2 HIS A  44       1.535   8.648   0.489  1.00 98.75           N  
ATOM    347  N   CYS A  45      -0.501   9.445   3.938  1.00 98.81           N  
ATOM    348  CA  CYS A  45      -1.854   9.500   3.398  1.00 98.81           C  
ATOM    349  C   CYS A  45      -2.799  10.203   4.367  1.00 98.81           C  
ATOM    350  CB  CYS A  45      -2.369   8.094   3.098  1.00 98.81           C  
ATOM    351  O   CYS A  45      -3.764  10.844   3.945  1.00 98.81           O  
ATOM    352  SG  CYS A  45      -1.744   7.406   1.550  1.00 98.81           S  
ATOM    353  N   ILE A  46      -2.504  10.117   5.656  1.00 98.50           N  
ATOM    354  CA  ILE A  46      -3.508  10.594   6.602  1.00 98.50           C  
ATOM    355  C   ILE A  46      -3.018  11.875   7.277  1.00 98.50           C  
ATOM    356  CB  ILE A  46      -3.836   9.523   7.664  1.00 98.50           C  
ATOM    357  O   ILE A  46      -3.703  12.430   8.141  1.00 98.50           O  
ATOM    358  CG1 ILE A  46      -2.562   9.094   8.406  1.00 98.50           C  
ATOM    359  CG2 ILE A  46      -4.520   8.312   7.016  1.00 98.50           C  
ATOM    360  CD1 ILE A  46      -2.822   8.430   9.750  1.00 98.50           C  
ATOM    361  N   GLU A  47      -1.847  12.281   6.961  1.00 97.00           N  
ATOM    362  CA  GLU A  47      -1.320  13.523   7.520  1.00 97.00           C  
ATOM    363  C   GLU A  47      -2.152  14.719   7.074  1.00 97.00           C  
ATOM    364  CB  GLU A  47       0.142  13.719   7.113  1.00 97.00           C  
ATOM    365  O   GLU A  47      -2.273  14.992   5.879  1.00 97.00           O  
ATOM    366  CG  GLU A  47       0.827  14.875   7.816  1.00 97.00           C  
ATOM    367  CD  GLU A  47       2.301  15.008   7.469  1.00 97.00           C  
ATOM    368  OE1 GLU A  47       3.145  15.016   8.398  1.00 97.00           O  
ATOM    369  OE2 GLU A  47       2.615  15.102   6.262  1.00 97.00           O  
ATOM    370  N   GLY A  48      -2.682  15.445   8.078  1.00 96.62           N  
ATOM    371  CA  GLY A  48      -3.453  16.656   7.809  1.00 96.62           C  
ATOM    372  C   GLY A  48      -4.848  16.359   7.285  1.00 96.62           C  
ATOM    373  O   GLY A  48      -5.520  17.250   6.770  1.00 96.62           O  
ATOM    374  N   ILE A  49      -5.203  15.070   7.305  1.00 98.19           N  
ATOM    375  CA  ILE A  49      -6.496  14.656   6.766  1.00 98.19           C  
ATOM    376  C   ILE A  49      -7.555  14.711   7.863  1.00 98.19           C  
ATOM    377  CB  ILE A  49      -6.422  13.234   6.156  1.00 98.19           C  
ATOM    378  O   ILE A  49      -7.309  14.273   8.992  1.00 98.19           O  
ATOM    379  CG1 ILE A  49      -5.441  13.211   4.980  1.00 98.19           C  
ATOM    380  CG2 ILE A  49      -7.812  12.766   5.719  1.00 98.19           C  
ATOM    381  CD1 ILE A  49      -5.789  14.180   3.859  1.00 98.19           C  
ATOM    382  N   SER A  50      -8.781  15.289   7.520  1.00 96.81           N  
ATOM    383  CA  SER A  50      -9.852  15.438   8.500  1.00 96.81           C  
ATOM    384  C   SER A  50     -10.805  14.242   8.453  1.00 96.81           C  
ATOM    385  CB  SER A  50     -10.633  16.734   8.258  1.00 96.81           C  
ATOM    386  O   SER A  50     -11.422  13.898   9.469  1.00 96.81           O  
ATOM    387  OG  SER A  50     -11.156  16.766   6.938  1.00 96.81           O  
ATOM    388  N   GLY A  51     -11.008  13.656   7.305  1.00 97.38           N  
ATOM    389  CA  GLY A  51     -11.914  12.523   7.168  1.00 97.38           C  
ATOM    390  C   GLY A  51     -11.375  11.438   6.254  1.00 97.38           C  
ATOM    391  O   GLY A  51     -10.648  11.727   5.297  1.00 97.38           O  
ATOM    392  N   VAL A  52     -11.742  10.242   6.617  1.00 98.69           N  
ATOM    393  CA  VAL A  52     -11.367   9.094   5.797  1.00 98.69           C  
ATOM    394  C   VAL A  52     -12.586   8.203   5.559  1.00 98.69           C  
ATOM    395  CB  VAL A  52     -10.234   8.273   6.453  1.00 98.69           C  
ATOM    396  O   VAL A  52     -13.281   7.828   6.504  1.00 98.69           O  
ATOM    397  CG1 VAL A  52      -9.797   7.125   5.543  1.00 98.69           C  
ATOM    398  CG2 VAL A  52      -9.047   9.180   6.781  1.00 98.69           C  
ATOM    399  N   THR A  53     -12.844   7.949   4.285  1.00 98.62           N  
ATOM    400  CA  THR A  53     -13.797   6.914   3.885  1.00 98.62           C  
ATOM    401  C   THR A  53     -13.070   5.707   3.299  1.00 98.62           C  
ATOM    402  CB  THR A  53     -14.812   7.457   2.859  1.00 98.62           C  
ATOM    403  O   THR A  53     -12.141   5.863   2.504  1.00 98.62           O  
ATOM    404  CG2 THR A  53     -15.836   6.391   2.484  1.00 98.62           C  
ATOM    405  OG1 THR A  53     -15.492   8.586   3.420  1.00 98.62           O  
ATOM    406  N   VAL A  54     -13.555   4.543   3.727  1.00 98.88           N  
ATOM    407  CA  VAL A  54     -12.914   3.295   3.311  1.00 98.88           C  
ATOM    408  C   VAL A  54     -13.898   2.465   2.488  1.00 98.88           C  
ATOM    409  CB  VAL A  54     -12.414   2.482   4.523  1.00 98.88           C  
ATOM    410  O   VAL A  54     -15.008   2.180   2.939  1.00 98.88           O  
ATOM    411  CG1 VAL A  54     -11.789   1.164   4.070  1.00 98.88           C  
ATOM    412  CG2 VAL A  54     -11.414   3.299   5.336  1.00 98.88           C  
ATOM    413  N   ARG A  55     -13.508   2.135   1.271  1.00 98.88           N  
ATOM    414  CA  ARG A  55     -14.289   1.204   0.464  1.00 98.88           C  
ATOM    415  C   ARG A  55     -13.578  -0.138   0.333  1.00 98.88           C  
ATOM    416  CB  ARG A  55     -14.562   1.791  -0.923  1.00 98.88           C  
ATOM    417  O   ARG A  55     -12.422  -0.193  -0.085  1.00 98.88           O  
ATOM    418  CG  ARG A  55     -15.414   0.901  -1.813  1.00 98.88           C  
ATOM    419  CD  ARG A  55     -15.664   1.537  -3.174  1.00 98.88           C  
ATOM    420  NE  ARG A  55     -16.391   2.799  -3.053  1.00 98.88           N  
ATOM    421  NH1 ARG A  55     -18.391   1.827  -2.449  1.00 98.88           N  
ATOM    422  NH2 ARG A  55     -18.234   4.105  -2.631  1.00 98.88           N  
ATOM    423  CZ  ARG A  55     -17.672   2.908  -2.711  1.00 98.88           C  
ATOM    424  N   ILE A  56     -14.344  -1.194   0.539  1.00 98.88           N  
ATOM    425  CA  ILE A  56     -13.812  -2.539   0.352  1.00 98.88           C  
ATOM    426  C   ILE A  56     -14.766  -3.355  -0.517  1.00 98.88           C  
ATOM    427  CB  ILE A  56     -13.578  -3.248   1.704  1.00 98.88           C  
ATOM    428  O   ILE A  56     -15.930  -2.988  -0.683  1.00 98.88           O  
ATOM    429  CG1 ILE A  56     -14.914  -3.471   2.428  1.00 98.88           C  
ATOM    430  CG2 ILE A  56     -12.609  -2.445   2.576  1.00 98.88           C  
ATOM    431  CD1 ILE A  56     -14.812  -4.379   3.645  1.00 98.88           C  
ATOM    432  N   GLY A  57     -14.203  -4.375  -1.185  1.00 98.75           N  
ATOM    433  CA  GLY A  57     -15.008  -5.363  -1.887  1.00 98.75           C  
ATOM    434  C   GLY A  57     -15.445  -4.902  -3.264  1.00 98.75           C  
ATOM    435  O   GLY A  57     -16.484  -5.328  -3.764  1.00 98.75           O  
ATOM    436  N   SER A  58     -14.719  -3.949  -3.838  1.00 98.75           N  
ATOM    437  CA  SER A  58     -15.094  -3.445  -5.156  1.00 98.75           C  
ATOM    438  C   SER A  58     -13.875  -3.330  -6.070  1.00 98.75           C  
ATOM    439  CB  SER A  58     -15.781  -2.084  -5.031  1.00 98.75           C  
ATOM    440  O   SER A  58     -12.789  -2.979  -5.621  1.00 98.75           O  
ATOM    441  OG  SER A  58     -16.125  -1.574  -6.309  1.00 98.75           O  
ATOM    442  N   SER A  59     -14.102  -3.670  -7.301  1.00 98.81           N  
ATOM    443  CA  SER A  59     -13.086  -3.426  -8.312  1.00 98.81           C  
ATOM    444  C   SER A  59     -13.094  -1.970  -8.766  1.00 98.81           C  
ATOM    445  CB  SER A  59     -13.297  -4.344  -9.516  1.00 98.81           C  
ATOM    446  O   SER A  59     -12.164  -1.519  -9.438  1.00 98.81           O  
ATOM    447  OG  SER A  59     -13.078  -5.699  -9.164  1.00 98.81           O  
ATOM    448  N   ASN A  60     -14.148  -1.289  -8.383  1.00 98.81           N  
ATOM    449  CA  ASN A  60     -14.258   0.117  -8.758  1.00 98.81           C  
ATOM    450  C   ASN A  60     -14.047   1.035  -7.559  1.00 98.81           C  
ATOM    451  CB  ASN A  60     -15.625   0.393  -9.398  1.00 98.81           C  
ATOM    452  O   ASN A  60     -14.562   0.773  -6.473  1.00 98.81           O  
ATOM    453  CG  ASN A  60     -15.789  -0.309 -10.734  1.00 98.81           C  
ATOM    454  ND2 ASN A  60     -16.453  -1.458 -10.719  1.00 98.81           N  
ATOM    455  OD1 ASN A  60     -15.328   0.176 -11.766  1.00 98.81           O  
ATOM    456  N   SER A  61     -13.320   2.086  -7.840  1.00 98.38           N  
ATOM    457  CA  SER A  61     -13.016   3.023  -6.762  1.00 98.38           C  
ATOM    458  C   SER A  61     -14.234   3.863  -6.395  1.00 98.38           C  
ATOM    459  CB  SER A  61     -11.859   3.936  -7.164  1.00 98.38           C  
ATOM    460  O   SER A  61     -14.289   4.445  -5.309  1.00 98.38           O  
ATOM    461  OG  SER A  61     -12.195   4.707  -8.305  1.00 98.38           O  
ATOM    462  N   ASN A  62     -15.227   3.961  -7.258  1.00 97.94           N  
ATOM    463  CA  ASN A  62     -16.281   4.945  -7.059  1.00 97.94           C  
ATOM    464  C   ASN A  62     -17.656   4.285  -6.965  1.00 97.94           C  
ATOM    465  CB  ASN A  62     -16.281   5.980  -8.188  1.00 97.94           C  
ATOM    466  O   ASN A  62     -18.688   4.965  -6.992  1.00 97.94           O  
ATOM    467  CG  ASN A  62     -16.516   5.363  -9.547  1.00 97.94           C  
ATOM    468  ND2 ASN A  62     -16.844   6.195 -10.523  1.00 97.94           N  
ATOM    469  OD1 ASN A  62     -16.391   4.148  -9.727  1.00 97.94           O  
ATOM    470  N   LYS A  63     -17.781   2.984  -7.043  1.00 98.38           N  
ATOM    471  CA  LYS A  63     -19.047   2.271  -6.879  1.00 98.38           C  
ATOM    472  C   LYS A  63     -18.812   0.836  -6.418  1.00 98.38           C  
ATOM    473  CB  LYS A  63     -19.844   2.279  -8.188  1.00 98.38           C  
ATOM    474  O   LYS A  63     -17.703   0.328  -6.496  1.00 98.38           O  
ATOM    475  CG  LYS A  63     -19.156   1.550  -9.328  1.00 98.38           C  
ATOM    476  CD  LYS A  63     -19.969   1.637 -10.617  1.00 98.38           C  
ATOM    477  CE  LYS A  63     -19.312   0.862 -11.750  1.00 98.38           C  
ATOM    478  NZ  LYS A  63     -20.125   0.921 -13.008  1.00 98.38           N  
ATOM    479  N   GLY A  64     -19.922   0.212  -5.926  1.00 98.19           N  
ATOM    480  CA  GLY A  64     -19.859  -1.172  -5.484  1.00 98.19           C  
ATOM    481  C   GLY A  64     -19.219  -1.330  -4.117  1.00 98.19           C  
ATOM    482  O   GLY A  64     -18.703  -0.362  -3.547  1.00 98.19           O  
ATOM    483  N   GLY A  65     -19.156  -2.527  -3.604  1.00 98.38           N  
ATOM    484  CA  GLY A  65     -18.594  -2.803  -2.291  1.00 98.38           C  
ATOM    485  C   GLY A  65     -19.344  -2.111  -1.166  1.00 98.38           C  
ATOM    486  O   GLY A  65     -20.531  -1.820  -1.291  1.00 98.38           O  
ATOM    487  N   THR A  66     -18.625  -2.062  -0.085  1.00 98.69           N  
ATOM    488  CA  THR A  66     -19.172  -1.441   1.118  1.00 98.69           C  
ATOM    489  C   THR A  66     -18.281  -0.295   1.585  1.00 98.69           C  
ATOM    490  CB  THR A  66     -19.328  -2.469   2.254  1.00 98.69           C  
ATOM    491  O   THR A  66     -17.047  -0.410   1.565  1.00 98.69           O  
ATOM    492  CG2 THR A  66     -20.031  -1.851   3.459  1.00 98.69           C  
ATOM    493  OG1 THR A  66     -20.094  -3.580   1.783  1.00 98.69           O  
ATOM    494  N   VAL A  67     -18.891   0.739   2.021  1.00 98.69           N  
ATOM    495  CA  VAL A  67     -18.156   1.928   2.445  1.00 98.69           C  
ATOM    496  C   VAL A  67     -18.281   2.102   3.957  1.00 98.69           C  
ATOM    497  CB  VAL A  67     -18.656   3.195   1.720  1.00 98.69           C  
ATOM    498  O   VAL A  67     -19.375   1.945   4.516  1.00 98.69           O  
ATOM    499  CG1 VAL A  67     -17.969   4.441   2.271  1.00 98.69           C  
ATOM    500  CG2 VAL A  67     -18.422   3.076   0.214  1.00 98.69           C  
ATOM    501  N   TYR A  68     -17.141   2.410   4.535  1.00 98.75           N  
ATOM    502  CA  TYR A  68     -17.047   2.701   5.961  1.00 98.75           C  
ATOM    503  C   TYR A  68     -16.422   4.074   6.195  1.00 98.75           C  
ATOM    504  CB  TYR A  68     -16.219   1.625   6.676  1.00 98.75           C  
ATOM    505  O   TYR A  68     -15.648   4.562   5.367  1.00 98.75           O  
ATOM    506  CG  TYR A  68     -16.750   0.226   6.480  1.00 98.75           C  
ATOM    507  CD1 TYR A  68     -17.609  -0.354   7.418  1.00 98.75           C  
ATOM    508  CD2 TYR A  68     -16.406  -0.519   5.359  1.00 98.75           C  
ATOM    509  CE1 TYR A  68     -18.094  -1.645   7.242  1.00 98.75           C  
ATOM    510  CE2 TYR A  68     -16.891  -1.810   5.172  1.00 98.75           C  
ATOM    511  OH  TYR A  68     -18.219  -3.639   5.938  1.00 98.75           O  
ATOM    512  CZ  TYR A  68     -17.734  -2.363   6.117  1.00 98.75           C  
ATOM    513  N   THR A  69     -16.797   4.652   7.340  1.00 98.56           N  
ATOM    514  CA  THR A  69     -16.125   5.871   7.773  1.00 98.56           C  
ATOM    515  C   THR A  69     -15.133   5.570   8.891  1.00 98.56           C  
ATOM    516  CB  THR A  69     -17.141   6.930   8.258  1.00 98.56           C  
ATOM    517  O   THR A  69     -15.344   4.660   9.695  1.00 98.56           O  
ATOM    518  CG2 THR A  69     -18.062   7.363   7.121  1.00 98.56           C  
ATOM    519  OG1 THR A  69     -17.938   6.379   9.312  1.00 98.56           O  
ATOM    520  N   ALA A  70     -14.055   6.340   8.828  1.00 98.50           N  
ATOM    521  CA  ALA A  70     -13.023   6.125   9.836  1.00 98.50           C  
ATOM    522  C   ALA A  70     -13.477   6.629  11.203  1.00 98.50           C  
ATOM    523  CB  ALA A  70     -11.727   6.820   9.430  1.00 98.50           C  
ATOM    524  O   ALA A  70     -14.023   7.730  11.320  1.00 98.50           O  
ATOM    525  N   LYS A  71     -13.352   5.793  12.250  1.00 98.38           N  
ATOM    526  CA  LYS A  71     -13.531   6.188  13.648  1.00 98.38           C  
ATOM    527  C   LYS A  71     -12.297   6.906  14.180  1.00 98.38           C  
ATOM    528  CB  LYS A  71     -13.844   4.965  14.516  1.00 98.38           C  
ATOM    529  O   LYS A  71     -12.414   7.891  14.914  1.00 98.38           O  
ATOM    530  CG  LYS A  71     -14.039   5.289  15.992  1.00 98.38           C  
ATOM    531  CD  LYS A  71     -14.383   4.039  16.797  1.00 98.38           C  
ATOM    532  CE  LYS A  71     -14.539   4.352  18.281  1.00 98.38           C  
ATOM    533  NZ  LYS A  71     -14.891   3.135  19.062  1.00 98.38           N  
ATOM    534  N   SER A  72     -11.117   6.414  13.852  1.00 98.56           N  
ATOM    535  CA  SER A  72      -9.844   7.016  14.227  1.00 98.56           C  
ATOM    536  C   SER A  72      -8.750   6.664  13.227  1.00 98.56           C  
ATOM    537  CB  SER A  72      -9.430   6.559  15.633  1.00 98.56           C  
ATOM    538  O   SER A  72      -8.930   5.777  12.391  1.00 98.56           O  
ATOM    539  OG  SER A  72      -9.156   5.168  15.648  1.00 98.56           O  
ATOM    540  N   LYS A  73      -7.688   7.418  13.258  1.00 98.38           N  
ATOM    541  CA  LYS A  73      -6.480   7.191  12.469  1.00 98.38           C  
ATOM    542  C   LYS A  73      -5.227   7.445  13.297  1.00 98.38           C  
ATOM    543  CB  LYS A  73      -6.473   8.078  11.227  1.00 98.38           C  
ATOM    544  O   LYS A  73      -5.141   8.445  14.016  1.00 98.38           O  
ATOM    545  CG  LYS A  73      -6.703   9.555  11.516  1.00 98.38           C  
ATOM    546  CD  LYS A  73      -6.852  10.367  10.234  1.00 98.38           C  
ATOM    547  CE  LYS A  73      -7.035  11.852  10.523  1.00 98.38           C  
ATOM    548  NZ  LYS A  73      -8.461  12.266  10.406  1.00 98.38           N  
ATOM    549  N   VAL A  74      -4.297   6.539  13.141  1.00 98.62           N  
ATOM    550  CA  VAL A  74      -3.076   6.648  13.930  1.00 98.62           C  
ATOM    551  C   VAL A  74      -1.857   6.406  13.039  1.00 98.62           C  
ATOM    552  CB  VAL A  74      -3.078   5.652  15.117  1.00 98.62           C  
ATOM    553  O   VAL A  74      -1.734   5.344  12.422  1.00 98.62           O  
ATOM    554  CG1 VAL A  74      -1.797   5.789  15.938  1.00 98.62           C  
ATOM    555  CG2 VAL A  74      -4.305   5.875  15.992  1.00 98.62           C  
ATOM    556  N   ALA A  75      -1.004   7.398  12.977  1.00 98.88           N  
ATOM    557  CA  ALA A  75       0.264   7.238  12.266  1.00 98.88           C  
ATOM    558  C   ALA A  75       1.330   6.641  13.180  1.00 98.88           C  
ATOM    559  CB  ALA A  75       0.737   8.578  11.711  1.00 98.88           C  
ATOM    560  O   ALA A  75       1.275   6.809  14.398  1.00 98.88           O  
ATOM    561  N   HIS A  76       2.201   5.883  12.508  1.00 98.81           N  
ATOM    562  CA  HIS A  76       3.348   5.410  13.273  1.00 98.81           C  
ATOM    563  C   HIS A  76       4.039   6.559  14.000  1.00 98.81           C  
ATOM    564  CB  HIS A  76       4.340   4.688  12.359  1.00 98.81           C  
ATOM    565  O   HIS A  76       4.344   7.586  13.391  1.00 98.81           O  
ATOM    566  CG  HIS A  76       5.320   3.830  13.102  1.00 98.81           C  
ATOM    567  CD2 HIS A  76       5.461   2.484  13.148  1.00 98.81           C  
ATOM    568  ND1 HIS A  76       6.305   4.352  13.914  1.00 98.81           N  
ATOM    569  CE1 HIS A  76       7.012   3.359  14.430  1.00 98.81           C  
ATOM    570  NE2 HIS A  76       6.520   2.217  13.977  1.00 98.81           N  
ATOM    571  N   PRO A  77       4.336   6.465  15.297  1.00 98.38           N  
ATOM    572  CA  PRO A  77       4.887   7.570  16.094  1.00 98.38           C  
ATOM    573  C   PRO A  77       6.270   8.008  15.609  1.00 98.38           C  
ATOM    574  CB  PRO A  77       4.957   6.984  17.500  1.00 98.38           C  
ATOM    575  O   PRO A  77       6.688   9.133  15.883  1.00 98.38           O  
ATOM    576  CG  PRO A  77       4.953   5.504  17.312  1.00 98.38           C  
ATOM    577  CD  PRO A  77       4.129   5.188  16.094  1.00 98.38           C  
ATOM    578  N   LYS A  78       6.938   7.062  14.906  1.00 98.50           N  
ATOM    579  CA  LYS A  78       8.289   7.402  14.469  1.00 98.50           C  
ATOM    580  C   LYS A  78       8.297   7.836  13.000  1.00 98.50           C  
ATOM    581  CB  LYS A  78       9.234   6.219  14.672  1.00 98.50           C  
ATOM    582  O   LYS A  78       9.359   7.883  12.375  1.00 98.50           O  
ATOM    583  CG  LYS A  78       9.477   5.867  16.125  1.00 98.50           C  
ATOM    584  CD  LYS A  78      10.484   4.734  16.266  1.00 98.50           C  
ATOM    585  CE  LYS A  78      10.766   4.410  17.734  1.00 98.50           C  
ATOM    586  NZ  LYS A  78      11.711   3.264  17.875  1.00 98.50           N  
ATOM    587  N   TYR A  79       7.059   8.070  12.461  1.00 98.69           N  
ATOM    588  CA  TYR A  79       6.988   8.539  11.086  1.00 98.69           C  
ATOM    589  C   TYR A  79       7.715   9.875  10.930  1.00 98.69           C  
ATOM    590  CB  TYR A  79       5.531   8.688  10.641  1.00 98.69           C  
ATOM    591  O   TYR A  79       7.527  10.789  11.734  1.00 98.69           O  
ATOM    592  CG  TYR A  79       5.375   9.328   9.281  1.00 98.69           C  
ATOM    593  CD1 TYR A  79       4.633  10.492   9.125  1.00 98.69           C  
ATOM    594  CD2 TYR A  79       5.965   8.766   8.156  1.00 98.69           C  
ATOM    595  CE1 TYR A  79       4.484  11.086   7.871  1.00 98.69           C  
ATOM    596  CE2 TYR A  79       5.820   9.344   6.898  1.00 98.69           C  
ATOM    597  OH  TYR A  79       4.934  11.086   5.527  1.00 98.69           O  
ATOM    598  CZ  TYR A  79       5.078  10.508   6.770  1.00 98.69           C  
ATOM    599  N   ASN A  80       8.570   9.906   9.930  1.00 98.31           N  
ATOM    600  CA  ASN A  80       9.297  11.117   9.531  1.00 98.31           C  
ATOM    601  C   ASN A  80       8.859  11.602   8.156  1.00 98.31           C  
ATOM    602  CB  ASN A  80      10.805  10.867   9.555  1.00 98.31           C  
ATOM    603  O   ASN A  80       9.172  10.969   7.141  1.00 98.31           O  
ATOM    604  CG  ASN A  80      11.602  12.141   9.344  1.00 98.31           C  
ATOM    605  ND2 ASN A  80      12.617  12.352  10.180  1.00 98.31           N  
ATOM    606  OD1 ASN A  80      11.320  12.922   8.430  1.00 98.31           O  
ATOM    607  N   SER A  81       8.227  12.750   8.094  1.00 97.62           N  
ATOM    608  CA  SER A  81       7.625  13.227   6.855  1.00 97.62           C  
ATOM    609  C   SER A  81       8.688  13.664   5.855  1.00 97.62           C  
ATOM    610  CB  SER A  81       6.668  14.383   7.133  1.00 97.62           C  
ATOM    611  O   SER A  81       8.445  13.695   4.648  1.00 97.62           O  
ATOM    612  OG  SER A  81       7.359  15.484   7.699  1.00 97.62           O  
ATOM    613  N   LYS A  82       9.867  13.977   6.398  1.00 96.06           N  
ATOM    614  CA  LYS A  82      10.945  14.414   5.520  1.00 96.06           C  
ATOM    615  C   LYS A  82      11.586  13.227   4.805  1.00 96.06           C  
ATOM    616  CB  LYS A  82      12.000  15.188   6.305  1.00 96.06           C  
ATOM    617  O   LYS A  82      11.789  13.258   3.590  1.00 96.06           O  
ATOM    618  CG  LYS A  82      13.094  15.797   5.438  1.00 96.06           C  
ATOM    619  CD  LYS A  82      14.086  16.594   6.273  1.00 96.06           C  
ATOM    620  CE  LYS A  82      15.227  17.141   5.418  1.00 96.06           C  
ATOM    621  NZ  LYS A  82      16.219  17.906   6.234  1.00 96.06           N  
ATOM    622  N   THR A  83      11.797  12.156   5.484  1.00 96.81           N  
ATOM    623  CA  THR A  83      12.500  11.008   4.922  1.00 96.81           C  
ATOM    624  C   THR A  83      11.516   9.914   4.531  1.00 96.81           C  
ATOM    625  CB  THR A  83      13.531  10.445   5.918  1.00 96.81           C  
ATOM    626  O   THR A  83      11.875   8.969   3.824  1.00 96.81           O  
ATOM    627  CG2 THR A  83      14.516  11.523   6.363  1.00 96.81           C  
ATOM    628  OG1 THR A  83      12.852   9.930   7.066  1.00 96.81           O  
ATOM    629  N   LYS A  84      10.359  10.016   4.965  1.00 98.00           N  
ATOM    630  CA  LYS A  84       9.281   9.047   4.797  1.00 98.00           C  
ATOM    631  C   LYS A  84       9.578   7.762   5.559  1.00 98.00           C  
ATOM    632  CB  LYS A  84       9.062   8.742   3.314  1.00 98.00           C  
ATOM    633  O   LYS A  84       9.062   6.695   5.219  1.00 98.00           O  
ATOM    634  CG  LYS A  84       8.664   9.945   2.482  1.00 98.00           C  
ATOM    635  CD  LYS A  84       7.340  10.539   2.955  1.00 98.00           C  
ATOM    636  CE  LYS A  84       6.938  11.750   2.123  1.00 98.00           C  
ATOM    637  NZ  LYS A  84       6.250  12.781   2.951  1.00 98.00           N  
ATOM    638  N   ASN A  85      10.484   7.777   6.516  1.00 98.50           N  
ATOM    639  CA  ASN A  85      10.758   6.633   7.375  1.00 98.50           C  
ATOM    640  C   ASN A  85       9.547   6.289   8.242  1.00 98.50           C  
ATOM    641  CB  ASN A  85      11.984   6.891   8.250  1.00 98.50           C  
ATOM    642  O   ASN A  85       8.828   7.180   8.688  1.00 98.50           O  
ATOM    643  CG  ASN A  85      12.539   5.625   8.875  1.00 98.50           C  
ATOM    644  ND2 ASN A  85      13.023   5.730  10.102  1.00 98.50           N  
ATOM    645  OD1 ASN A  85      12.531   4.559   8.250  1.00 98.50           O  
ATOM    646  N   ASN A  86       9.281   4.969   8.383  1.00 98.62           N  
ATOM    647  CA  ASN A  86       8.172   4.441   9.172  1.00 98.62           C  
ATOM    648  C   ASN A  86       6.828   4.945   8.648  1.00 98.62           C  
ATOM    649  CB  ASN A  86       8.336   4.805  10.648  1.00 98.62           C  
ATOM    650  O   ASN A  86       5.953   5.320   9.430  1.00 98.62           O  
ATOM    651  CG  ASN A  86       9.508   4.090  11.297  1.00 98.62           C  
ATOM    652  ND2 ASN A  86      10.445   4.855  11.844  1.00 98.62           N  
ATOM    653  OD1 ASN A  86       9.562   2.855  11.305  1.00 98.62           O  
ATOM    654  N   ASP A  87       6.699   5.000   7.344  1.00 98.88           N  
ATOM    655  CA  ASP A  87       5.508   5.500   6.660  1.00 98.88           C  
ATOM    656  C   ASP A  87       4.352   4.512   6.777  1.00 98.88           C  
ATOM    657  CB  ASP A  87       5.812   5.785   5.191  1.00 98.88           C  
ATOM    658  O   ASP A  87       3.996   3.848   5.801  1.00 98.88           O  
ATOM    659  CG  ASP A  87       4.746   6.633   4.520  1.00 98.88           C  
ATOM    660  OD1 ASP A  87       3.852   7.156   5.219  1.00 98.88           O  
ATOM    661  OD2 ASP A  87       4.797   6.777   3.277  1.00 98.88           O  
ATOM    662  N   PHE A  88       3.795   4.410   7.977  1.00 98.94           N  
ATOM    663  CA  PHE A  88       2.688   3.520   8.297  1.00 98.94           C  
ATOM    664  C   PHE A  88       1.585   4.270   9.039  1.00 98.94           C  
ATOM    665  CB  PHE A  88       3.176   2.338   9.141  1.00 98.94           C  
ATOM    666  O   PHE A  88       1.865   5.164   9.836  1.00 98.94           O  
ATOM    667  CG  PHE A  88       4.184   1.467   8.445  1.00 98.94           C  
ATOM    668  CD1 PHE A  88       3.775   0.506   7.527  1.00 98.94           C  
ATOM    669  CD2 PHE A  88       5.539   1.610   8.703  1.00 98.94           C  
ATOM    670  CE1 PHE A  88       4.707  -0.302   6.875  1.00 98.94           C  
ATOM    671  CE2 PHE A  88       6.477   0.807   8.055  1.00 98.94           C  
ATOM    672  CZ  PHE A  88       6.059  -0.149   7.145  1.00 98.94           C  
ATOM    673  N   ALA A  89       0.441   3.869   8.758  1.00 98.94           N  
ATOM    674  CA  ALA A  89      -0.717   4.332   9.516  1.00 98.94           C  
ATOM    675  C   ALA A  89      -1.800   3.258   9.570  1.00 98.94           C  
ATOM    676  CB  ALA A  89      -1.276   5.613   8.906  1.00 98.94           C  
ATOM    677  O   ALA A  89      -1.864   2.385   8.703  1.00 98.94           O  
ATOM    678  N   ILE A  90      -2.574   3.340  10.633  1.00 98.94           N  
ATOM    679  CA  ILE A  90      -3.730   2.465  10.789  1.00 98.94           C  
ATOM    680  C   ILE A  90      -5.004   3.303  10.867  1.00 98.94           C  
ATOM    681  CB  ILE A  90      -3.596   1.571  12.039  1.00 98.94           C  
ATOM    682  O   ILE A  90      -5.074   4.270  11.633  1.00 98.94           O  
ATOM    683  CG1 ILE A  90      -2.436   0.583  11.867  1.00 98.94           C  
ATOM    684  CG2 ILE A  90      -4.906   0.832  12.320  1.00 98.94           C  
ATOM    685  CD1 ILE A  90      -2.162  -0.270  13.102  1.00 98.94           C  
ATOM    686  N   VAL A  91      -5.941   2.928  10.039  1.00 98.88           N  
ATOM    687  CA  VAL A  91      -7.285   3.498  10.094  1.00 98.88           C  
ATOM    688  C   VAL A  91      -8.250   2.498  10.719  1.00 98.88           C  
ATOM    689  CB  VAL A  91      -7.777   3.906   8.688  1.00 98.88           C  
ATOM    690  O   VAL A  91      -8.352   1.356  10.266  1.00 98.88           O  
ATOM    691  CG1 VAL A  91      -9.234   4.375   8.742  1.00 98.88           C  
ATOM    692  CG2 VAL A  91      -6.883   4.996   8.102  1.00 98.88           C  
ATOM    693  N   THR A  92      -8.914   2.926  11.781  1.00 98.88           N  
ATOM    694  CA  THR A  92      -9.953   2.131  12.430  1.00 98.88           C  
ATOM    695  C   THR A  92     -11.336   2.584  11.984  1.00 98.88           C  
ATOM    696  CB  THR A  92      -9.852   2.217  13.961  1.00 98.88           C  
ATOM    697  O   THR A  92     -11.695   3.754  12.141  1.00 98.88           O  
ATOM    698  CG2 THR A  92     -10.906   1.347  14.633  1.00 98.88           C  
ATOM    699  OG1 THR A  92      -8.547   1.774  14.375  1.00 98.88           O  
ATOM    700  N   VAL A  93     -12.086   1.688  11.406  1.00 98.81           N  
ATOM    701  CA  VAL A  93     -13.398   2.051  10.875  1.00 98.81           C  
ATOM    702  C   VAL A  93     -14.438   2.006  11.984  1.00 98.81           C  
ATOM    703  CB  VAL A  93     -13.812   1.118   9.711  1.00 98.81           C  
ATOM    704  O   VAL A  93     -14.188   1.457  13.062  1.00 98.81           O  
ATOM    705  CG1 VAL A  93     -12.867   1.277   8.523  1.00 98.81           C  
ATOM    706  CG2 VAL A  93     -13.844  -0.335  10.180  1.00 98.81           C  
ATOM    707  N   ASN A  94     -15.609   2.602  11.789  1.00 97.75           N  
ATOM    708  CA  ASN A  94     -16.609   2.887  12.812  1.00 97.75           C  
ATOM    709  C   ASN A  94     -17.438   1.645  13.148  1.00 97.75           C  
ATOM    710  CB  ASN A  94     -17.531   4.020  12.352  1.00 97.75           C  
ATOM    711  O   ASN A  94     -18.172   1.637  14.133  1.00 97.75           O  
ATOM    712  CG  ASN A  94     -18.281   3.688  11.078  1.00 97.75           C  
ATOM    713  ND2 ASN A  94     -19.344   4.434  10.805  1.00 97.75           N  
ATOM    714  OD1 ASN A  94     -17.906   2.768  10.344  1.00 97.75           O  
ATOM    715  N   LYS A  95     -17.344   0.625  12.352  1.00 98.25           N  
ATOM    716  CA  LYS A  95     -18.016  -0.646  12.602  1.00 98.25           C  
ATOM    717  C   LYS A  95     -17.266  -1.804  11.953  1.00 98.25           C  
ATOM    718  CB  LYS A  95     -19.453  -0.603  12.094  1.00 98.25           C  
ATOM    719  O   LYS A  95     -16.438  -1.593  11.062  1.00 98.25           O  
ATOM    720  CG  LYS A  95     -19.578  -0.387  10.594  1.00 98.25           C  
ATOM    721  CD  LYS A  95     -21.031  -0.305  10.156  1.00 98.25           C  
ATOM    722  CE  LYS A  95     -21.156  -0.120   8.648  1.00 98.25           C  
ATOM    723  NZ  LYS A  95     -22.594  -0.049   8.219  1.00 98.25           N  
ATOM    724  N   ASP A  96     -17.625  -3.049  12.484  1.00 98.62           N  
ATOM    725  CA  ASP A  96     -16.953  -4.230  11.945  1.00 98.62           C  
ATOM    726  C   ASP A  96     -17.266  -4.395  10.453  1.00 98.62           C  
ATOM    727  CB  ASP A  96     -17.375  -5.484  12.711  1.00 98.62           C  
ATOM    728  O   ASP A  96     -18.422  -4.266  10.039  1.00 98.62           O  
ATOM    729  CG  ASP A  96     -16.750  -5.582  14.086  1.00 98.62           C  
ATOM    730  OD1 ASP A  96     -15.867  -4.754  14.406  1.00 98.62           O  
ATOM    731  OD2 ASP A  96     -17.125  -6.500  14.844  1.00 98.62           O  
ATOM    732  N   MET A  97     -16.125  -4.574   9.703  1.00 98.62           N  
ATOM    733  CA  MET A  97     -16.281  -4.887   8.281  1.00 98.62           C  
ATOM    734  C   MET A  97     -16.781  -6.312   8.086  1.00 98.62           C  
ATOM    735  CB  MET A  97     -14.953  -4.688   7.547  1.00 98.62           C  
ATOM    736  O   MET A  97     -16.391  -7.215   8.836  1.00 98.62           O  
ATOM    737  CG  MET A  97     -14.492  -3.240   7.480  1.00 98.62           C  
ATOM    738  SD  MET A  97     -12.875  -3.053   6.645  1.00 98.62           S  
ATOM    739  CE  MET A  97     -11.758  -3.504   8.000  1.00 98.62           C  
ATOM    740  N   ALA A  98     -17.656  -6.520   7.160  1.00 97.88           N  
ATOM    741  CA  ALA A  98     -18.062  -7.867   6.773  1.00 97.88           C  
ATOM    742  C   ALA A  98     -17.031  -8.523   5.875  1.00 97.88           C  
ATOM    743  CB  ALA A  98     -19.422  -7.828   6.074  1.00 97.88           C  
ATOM    744  O   ALA A  98     -16.812  -8.086   4.742  1.00 97.88           O  
ATOM    745  N   ILE A  99     -16.375  -9.539   6.383  1.00 98.38           N  
ATOM    746  CA  ILE A  99     -15.359 -10.289   5.656  1.00 98.38           C  
ATOM    747  C   ILE A  99     -15.953 -11.586   5.117  1.00 98.38           C  
ATOM    748  CB  ILE A  99     -14.133 -10.594   6.551  1.00 98.38           C  
ATOM    749  O   ILE A  99     -16.281 -12.492   5.887  1.00 98.38           O  
ATOM    750  CG1 ILE A  99     -13.617  -9.305   7.203  1.00 98.38           C  
ATOM    751  CG2 ILE A  99     -13.031 -11.273   5.738  1.00 98.38           C  
ATOM    752  CD1 ILE A  99     -13.188  -8.234   6.207  1.00 98.38           C  
ATOM    753  N   ASP A 100     -15.961 -11.695   3.758  1.00 98.12           N  
ATOM    754  CA  ASP A 100     -16.719 -12.812   3.191  1.00 98.12           C  
ATOM    755  C   ASP A 100     -15.773 -13.875   2.619  1.00 98.12           C  
ATOM    756  CB  ASP A 100     -17.672 -12.320   2.105  1.00 98.12           C  
ATOM    757  O   ASP A 100     -16.219 -14.930   2.178  1.00 98.12           O  
ATOM    758  CG  ASP A 100     -16.953 -11.727   0.905  1.00 98.12           C  
ATOM    759  OD1 ASP A 100     -15.727 -11.938   0.764  1.00 98.12           O  
ATOM    760  OD2 ASP A 100     -17.609 -11.039   0.096  1.00 98.12           O  
ATOM    761  N   GLY A 101     -14.578 -13.602   2.523  1.00 97.69           N  
ATOM    762  CA  GLY A 101     -13.609 -14.578   2.049  1.00 97.69           C  
ATOM    763  C   GLY A 101     -13.523 -14.648   0.536  1.00 97.69           C  
ATOM    764  O   GLY A 101     -12.773 -15.461  -0.013  1.00 97.69           O  
ATOM    765  N   LYS A 102     -14.344 -13.836  -0.148  1.00 97.94           N  
ATOM    766  CA  LYS A 102     -14.328 -13.828  -1.607  1.00 97.94           C  
ATOM    767  C   LYS A 102     -13.898 -12.469  -2.145  1.00 97.94           C  
ATOM    768  CB  LYS A 102     -15.711 -14.195  -2.162  1.00 97.94           C  
ATOM    769  O   LYS A 102     -12.836 -12.344  -2.762  1.00 97.94           O  
ATOM    770  CG  LYS A 102     -15.734 -14.414  -3.668  1.00 97.94           C  
ATOM    771  CD  LYS A 102     -17.109 -14.859  -4.145  1.00 97.94           C  
ATOM    772  CE  LYS A 102     -17.156 -15.008  -5.660  1.00 97.94           C  
ATOM    773  NZ  LYS A 102     -18.500 -15.430  -6.137  1.00 97.94           N  
ATOM    774  N   THR A 103     -14.688 -11.461  -1.865  1.00 98.69           N  
ATOM    775  CA  THR A 103     -14.336 -10.125  -2.336  1.00 98.69           C  
ATOM    776  C   THR A 103     -13.688  -9.312  -1.221  1.00 98.69           C  
ATOM    777  CB  THR A 103     -15.578  -9.375  -2.867  1.00 98.69           C  
ATOM    778  O   THR A 103     -13.125  -8.242  -1.472  1.00 98.69           O  
ATOM    779  CG2 THR A 103     -16.172 -10.086  -4.078  1.00 98.69           C  
ATOM    780  OG1 THR A 103     -16.562  -9.305  -1.832  1.00 98.69           O  
ATOM    781  N   THR A 104     -13.797  -9.789  -0.001  1.00 98.81           N  
ATOM    782  CA  THR A 104     -13.141  -9.188   1.159  1.00 98.81           C  
ATOM    783  C   THR A 104     -12.422 -10.258   1.980  1.00 98.81           C  
ATOM    784  CB  THR A 104     -14.156  -8.453   2.051  1.00 98.81           C  
ATOM    785  O   THR A 104     -13.016 -11.266   2.354  1.00 98.81           O  
ATOM    786  CG2 THR A 104     -14.805  -7.289   1.303  1.00 98.81           C  
ATOM    787  OG1 THR A 104     -15.180  -9.367   2.465  1.00 98.81           O  
ATOM    788  N   LYS A 105     -11.102 -10.023   2.219  1.00 98.75           N  
ATOM    789  CA  LYS A 105     -10.273 -10.922   3.018  1.00 98.75           C  
ATOM    790  C   LYS A 105      -9.227 -10.148   3.814  1.00 98.75           C  
ATOM    791  CB  LYS A 105      -9.586 -11.961   2.123  1.00 98.75           C  
ATOM    792  O   LYS A 105      -8.734  -9.117   3.361  1.00 98.75           O  
ATOM    793  CG  LYS A 105     -10.523 -13.031   1.587  1.00 98.75           C  
ATOM    794  CD  LYS A 105      -9.758 -14.133   0.867  1.00 98.75           C  
ATOM    795  CE  LYS A 105     -10.695 -15.188   0.296  1.00 98.75           C  
ATOM    796  NZ  LYS A 105      -9.945 -16.281  -0.407  1.00 98.75           N  
ATOM    797  N   ILE A 106      -8.992 -10.688   5.016  1.00 98.81           N  
ATOM    798  CA  ILE A 106      -7.926 -10.141   5.848  1.00 98.81           C  
ATOM    799  C   ILE A 106      -6.578 -10.680   5.379  1.00 98.81           C  
ATOM    800  CB  ILE A 106      -8.148 -10.461   7.340  1.00 98.81           C  
ATOM    801  O   ILE A 106      -6.391 -11.891   5.273  1.00 98.81           O  
ATOM    802  CG1 ILE A 106      -9.461  -9.852   7.832  1.00 98.81           C  
ATOM    803  CG2 ILE A 106      -6.965  -9.969   8.180  1.00 98.81           C  
ATOM    804  CD1 ILE A 106      -9.898 -10.336   9.211  1.00 98.81           C  
ATOM    805  N   ILE A 107      -5.609  -9.773   5.078  1.00 98.81           N  
ATOM    806  CA  ILE A 107      -4.312 -10.180   4.551  1.00 98.81           C  
ATOM    807  C   ILE A 107      -3.385 -10.562   5.703  1.00 98.81           C  
ATOM    808  CB  ILE A 107      -3.672  -9.055   3.703  1.00 98.81           C  
ATOM    809  O   ILE A 107      -3.475 -10.000   6.797  1.00 98.81           O  
ATOM    810  CG1 ILE A 107      -2.430  -9.578   2.973  1.00 98.81           C  
ATOM    811  CG2 ILE A 107      -3.324  -7.848   4.578  1.00 98.81           C  
ATOM    812  CD1 ILE A 107      -2.740 -10.539   1.834  1.00 98.81           C  
ATOM    813  N   THR A 108      -2.467 -11.492   5.480  1.00 98.69           N  
ATOM    814  CA  THR A 108      -1.393 -11.820   6.414  1.00 98.69           C  
ATOM    815  C   THR A 108      -0.248 -10.820   6.293  1.00 98.69           C  
ATOM    816  CB  THR A 108      -0.860 -13.250   6.172  1.00 98.69           C  
ATOM    817  O   THR A 108       0.127 -10.430   5.188  1.00 98.69           O  
ATOM    818  CG2 THR A 108       0.254 -13.594   7.152  1.00 98.69           C  
ATOM    819  OG1 THR A 108      -1.931 -14.188   6.332  1.00 98.69           O  
ATOM    820  N   LEU A 109       0.258 -10.375   7.469  1.00 98.81           N  
ATOM    821  CA  LEU A 109       1.354  -9.414   7.461  1.00 98.81           C  
ATOM    822  C   LEU A 109       2.691 -10.117   7.691  1.00 98.81           C  
ATOM    823  CB  LEU A 109       1.135  -8.344   8.531  1.00 98.81           C  
ATOM    824  O   LEU A 109       2.758 -11.125   8.398  1.00 98.81           O  
ATOM    825  CG  LEU A 109      -0.134  -7.500   8.398  1.00 98.81           C  
ATOM    826  CD1 LEU A 109      -0.243  -6.520   9.562  1.00 98.81           C  
ATOM    827  CD2 LEU A 109      -0.146  -6.762   7.066  1.00 98.81           C  
ATOM    828  N   ALA A 110       3.709  -9.594   7.043  1.00 98.69           N  
ATOM    829  CA  ALA A 110       5.059 -10.109   7.254  1.00 98.69           C  
ATOM    830  C   ALA A 110       5.418 -10.125   8.734  1.00 98.69           C  
ATOM    831  CB  ALA A 110       6.074  -9.281   6.473  1.00 98.69           C  
ATOM    832  O   ALA A 110       5.082  -9.188   9.469  1.00 98.69           O  
ATOM    833  N   LYS A 111       6.094 -11.164   9.156  1.00 97.94           N  
ATOM    834  CA  LYS A 111       6.500 -11.344  10.547  1.00 97.94           C  
ATOM    835  C   LYS A 111       7.641 -10.398  10.914  1.00 97.94           C  
ATOM    836  CB  LYS A 111       6.918 -12.789  10.812  1.00 97.94           C  
ATOM    837  O   LYS A 111       8.469 -10.062  10.062  1.00 97.94           O  
ATOM    838  CG  LYS A 111       5.777 -13.789  10.695  1.00 97.94           C  
ATOM    839  CD  LYS A 111       6.242 -15.203  11.016  1.00 97.94           C  
ATOM    840  CE  LYS A 111       5.113 -16.219  10.859  1.00 97.94           C  
ATOM    841  NZ  LYS A 111       5.574 -17.609  11.125  1.00 97.94           N  
ATOM    842  N   GLU A 112       7.652 -10.047  12.164  1.00 97.56           N  
ATOM    843  CA  GLU A 112       8.719  -9.188  12.672  1.00 97.56           C  
ATOM    844  C   GLU A 112      10.094  -9.750  12.312  1.00 97.56           C  
ATOM    845  CB  GLU A 112       8.602  -9.016  14.188  1.00 97.56           C  
ATOM    846  O   GLU A 112      10.336 -10.953  12.461  1.00 97.56           O  
ATOM    847  CG  GLU A 112       9.633  -8.062  14.781  1.00 97.56           C  
ATOM    848  CD  GLU A 112       9.508  -7.902  16.281  1.00 97.56           C  
ATOM    849  OE1 GLU A 112      10.289  -7.129  16.875  1.00 97.56           O  
ATOM    850  OE2 GLU A 112       8.617  -8.562  16.875  1.00 97.56           O  
ATOM    851  N   GLY A 113      10.961  -8.930  11.734  1.00 93.44           N  
ATOM    852  CA  GLY A 113      12.344  -9.281  11.469  1.00 93.44           C  
ATOM    853  C   GLY A 113      12.547  -9.984  10.141  1.00 93.44           C  
ATOM    854  O   GLY A 113      13.680 -10.234   9.734  1.00 93.44           O  
ATOM    855  N   SER A 114      11.430 -10.336   9.477  1.00 97.25           N  
ATOM    856  CA  SER A 114      11.594 -10.992   8.180  1.00 97.25           C  
ATOM    857  C   SER A 114      12.141 -10.016   7.141  1.00 97.25           C  
ATOM    858  CB  SER A 114      10.266 -11.570   7.695  1.00 97.25           C  
ATOM    859  O   SER A 114      11.938  -8.805   7.254  1.00 97.25           O  
ATOM    860  OG  SER A 114       9.312 -10.539   7.477  1.00 97.25           O  
ATOM    861  N   SER A 115      13.000 -10.555   6.266  1.00 96.12           N  
ATOM    862  CA  SER A 115      13.609  -9.727   5.230  1.00 96.12           C  
ATOM    863  C   SER A 115      12.828  -9.828   3.920  1.00 96.12           C  
ATOM    864  CB  SER A 115      15.062 -10.133   5.000  1.00 96.12           C  
ATOM    865  O   SER A 115      11.914 -10.641   3.793  1.00 96.12           O  
ATOM    866  OG  SER A 115      15.141 -11.469   4.520  1.00 96.12           O  
ATOM    867  N   VAL A 116      13.062  -8.875   2.986  1.00 98.38           N  
ATOM    868  CA  VAL A 116      12.602  -8.914   1.601  1.00 98.38           C  
ATOM    869  C   VAL A 116      13.797  -9.109   0.667  1.00 98.38           C  
ATOM    870  CB  VAL A 116      11.836  -7.629   1.222  1.00 98.38           C  
ATOM    871  O   VAL A 116      14.453  -8.141   0.281  1.00 98.38           O  
ATOM    872  CG1 VAL A 116      11.250  -7.746  -0.185  1.00 98.38           C  
ATOM    873  CG2 VAL A 116      10.727  -7.352   2.240  1.00 98.38           C  
ATOM    874  N   PRO A 117      14.102 -10.359   0.417  1.00 97.81           N  
ATOM    875  CA  PRO A 117      15.297 -10.648  -0.373  1.00 97.81           C  
ATOM    876  C   PRO A 117      15.219 -10.094  -1.794  1.00 97.81           C  
ATOM    877  CB  PRO A 117      15.352 -12.180  -0.383  1.00 97.81           C  
ATOM    878  O   PRO A 117      14.117  -9.891  -2.316  1.00 97.81           O  
ATOM    879  CG  PRO A 117      14.492 -12.602   0.764  1.00 97.81           C  
ATOM    880  CD  PRO A 117      13.414 -11.570   0.955  1.00 97.81           C  
ATOM    881  N   ASP A 118      16.391  -9.883  -2.367  1.00 98.44           N  
ATOM    882  CA  ASP A 118      16.516  -9.500  -3.771  1.00 98.44           C  
ATOM    883  C   ASP A 118      15.758 -10.469  -4.676  1.00 98.44           C  
ATOM    884  CB  ASP A 118      17.984  -9.445  -4.184  1.00 98.44           C  
ATOM    885  O   ASP A 118      15.836 -11.688  -4.496  1.00 98.44           O  
ATOM    886  CG  ASP A 118      18.203  -8.852  -5.562  1.00 98.44           C  
ATOM    887  OD1 ASP A 118      17.750  -7.711  -5.812  1.00 98.44           O  
ATOM    888  OD2 ASP A 118      18.812  -9.539  -6.414  1.00 98.44           O  
ATOM    889  N   GLY A 119      14.906  -9.891  -5.586  1.00 98.50           N  
ATOM    890  CA  GLY A 119      14.219 -10.719  -6.562  1.00 98.50           C  
ATOM    891  C   GLY A 119      12.836 -11.156  -6.105  1.00 98.50           C  
ATOM    892  O   GLY A 119      12.141 -11.875  -6.828  1.00 98.50           O  
ATOM    893  N   THR A 120      12.531 -10.844  -4.887  1.00 98.81           N  
ATOM    894  CA  THR A 120      11.195 -11.188  -4.410  1.00 98.81           C  
ATOM    895  C   THR A 120      10.125 -10.617  -5.336  1.00 98.81           C  
ATOM    896  CB  THR A 120      10.969 -10.664  -2.977  1.00 98.81           C  
ATOM    897  O   THR A 120      10.094  -9.414  -5.594  1.00 98.81           O  
ATOM    898  CG2 THR A 120       9.570 -11.016  -2.480  1.00 98.81           C  
ATOM    899  OG1 THR A 120      11.938 -11.250  -2.102  1.00 98.81           O  
ATOM    900  N   ALA A 121       9.258 -11.508  -5.844  1.00 98.69           N  
ATOM    901  CA  ALA A 121       8.148 -11.109  -6.703  1.00 98.69           C  
ATOM    902  C   ALA A 121       7.004 -10.516  -5.883  1.00 98.69           C  
ATOM    903  CB  ALA A 121       7.648 -12.297  -7.520  1.00 98.69           C  
ATOM    904  O   ALA A 121       6.500 -11.156  -4.957  1.00 98.69           O  
ATOM    905  N   LEU A 122       6.613  -9.328  -6.309  1.00 98.88           N  
ATOM    906  CA  LEU A 122       5.574  -8.609  -5.574  1.00 98.88           C  
ATOM    907  C   LEU A 122       4.422  -8.227  -6.492  1.00 98.88           C  
ATOM    908  CB  LEU A 122       6.152  -7.363  -4.906  1.00 98.88           C  
ATOM    909  O   LEU A 122       4.641  -7.887  -7.656  1.00 98.88           O  
ATOM    910  CG  LEU A 122       7.277  -7.590  -3.895  1.00 98.88           C  
ATOM    911  CD1 LEU A 122       8.023  -6.289  -3.625  1.00 98.88           C  
ATOM    912  CD2 LEU A 122       6.723  -8.172  -2.598  1.00 98.88           C  
ATOM    913  N   LEU A 123       3.252  -8.375  -5.949  1.00 98.88           N  
ATOM    914  CA  LEU A 123       2.068  -7.805  -6.582  1.00 98.88           C  
ATOM    915  C   LEU A 123       1.646  -6.516  -5.887  1.00 98.88           C  
ATOM    916  CB  LEU A 123       0.913  -8.812  -6.559  1.00 98.88           C  
ATOM    917  O   LEU A 123       1.365  -6.512  -4.688  1.00 98.88           O  
ATOM    918  CG  LEU A 123      -0.327  -8.438  -7.371  1.00 98.88           C  
ATOM    919  CD1 LEU A 123      -0.030  -8.531  -8.867  1.00 98.88           C  
ATOM    920  CD2 LEU A 123      -1.502  -9.336  -6.996  1.00 98.88           C  
ATOM    921  N   VAL A 124       1.646  -5.434  -6.645  1.00 98.94           N  
ATOM    922  CA  VAL A 124       1.197  -4.133  -6.152  1.00 98.94           C  
ATOM    923  C   VAL A 124      -0.116  -3.750  -6.828  1.00 98.94           C  
ATOM    924  CB  VAL A 124       2.260  -3.039  -6.391  1.00 98.94           C  
ATOM    925  O   VAL A 124      -0.239  -3.834  -8.055  1.00 98.94           O  
ATOM    926  CG1 VAL A 124       1.818  -1.713  -5.773  1.00 98.94           C  
ATOM    927  CG2 VAL A 124       3.609  -3.473  -5.820  1.00 98.94           C  
ATOM    928  N   SER A 125      -1.076  -3.381  -6.012  1.00 98.94           N  
ATOM    929  CA  SER A 125      -2.389  -3.086  -6.582  1.00 98.94           C  
ATOM    930  C   SER A 125      -2.920  -1.747  -6.078  1.00 98.94           C  
ATOM    931  CB  SER A 125      -3.383  -4.195  -6.242  1.00 98.94           C  
ATOM    932  O   SER A 125      -2.510  -1.270  -5.016  1.00 98.94           O  
ATOM    933  OG  SER A 125      -3.521  -4.336  -4.836  1.00 98.94           O  
ATOM    934  N   GLY A 126      -3.760  -1.091  -6.887  1.00 98.88           N  
ATOM    935  CA  GLY A 126      -4.371   0.183  -6.539  1.00 98.88           C  
ATOM    936  C   GLY A 126      -5.141   0.809  -7.688  1.00 98.88           C  
ATOM    937  O   GLY A 126      -5.328   0.181  -8.727  1.00 98.88           O  
ATOM    938  N   TRP A 127      -5.586   2.066  -7.449  1.00 98.81           N  
ATOM    939  CA  TRP A 127      -6.398   2.797  -8.422  1.00 98.81           C  
ATOM    940  C   TRP A 127      -5.688   4.066  -8.875  1.00 98.81           C  
ATOM    941  CB  TRP A 127      -7.766   3.148  -7.820  1.00 98.81           C  
ATOM    942  O   TRP A 127      -6.328   5.012  -9.336  1.00 98.81           O  
ATOM    943  CG  TRP A 127      -8.672   1.970  -7.648  1.00 98.81           C  
ATOM    944  CD1 TRP A 127      -9.586   1.496  -8.547  1.00 98.81           C  
ATOM    945  CD2 TRP A 127      -8.766   1.118  -6.504  1.00 98.81           C  
ATOM    946  CE2 TRP A 127      -9.750   0.148  -6.777  1.00 98.81           C  
ATOM    947  CE3 TRP A 127      -8.102   1.082  -5.270  1.00 98.81           C  
ATOM    948  NE1 TRP A 127     -10.242   0.401  -8.031  1.00 98.81           N  
ATOM    949  CH2 TRP A 127      -9.430  -0.863  -4.660  1.00 98.81           C  
ATOM    950  CZ2 TRP A 127     -10.094  -0.850  -5.863  1.00 98.81           C  
ATOM    951  CZ3 TRP A 127      -8.445   0.088  -4.359  1.00 98.81           C  
ATOM    952  N   GLY A 128      -4.355   4.129  -8.570  1.00 98.62           N  
ATOM    953  CA  GLY A 128      -3.639   5.355  -8.883  1.00 98.62           C  
ATOM    954  C   GLY A 128      -3.521   5.613 -10.375  1.00 98.62           C  
ATOM    955  O   GLY A 128      -4.180   4.953 -11.180  1.00 98.62           O  
ATOM    956  N   ALA A 129      -2.688   6.609 -10.672  1.00 98.62           N  
ATOM    957  CA  ALA A 129      -2.408   6.988 -12.055  1.00 98.62           C  
ATOM    958  C   ALA A 129      -1.788   5.828 -12.820  1.00 98.62           C  
ATOM    959  CB  ALA A 129      -1.487   8.203 -12.094  1.00 98.62           C  
ATOM    960  O   ALA A 129      -1.036   5.031 -12.258  1.00 98.62           O  
ATOM    961  N   THR A 130      -2.141   5.793 -14.195  1.00 98.50           N  
ATOM    962  CA  THR A 130      -1.661   4.680 -15.008  1.00 98.50           C  
ATOM    963  C   THR A 130      -0.480   5.117 -15.875  1.00 98.50           C  
ATOM    964  CB  THR A 130      -2.779   4.125 -15.906  1.00 98.50           C  
ATOM    965  O   THR A 130       0.013   4.340 -16.688  1.00 98.50           O  
ATOM    966  CG2 THR A 130      -3.939   3.590 -15.070  1.00 98.50           C  
ATOM    967  OG1 THR A 130      -3.262   5.168 -16.766  1.00 98.50           O  
ATOM    968  N   SER A 131      -0.098   6.316 -15.789  1.00 97.94           N  
ATOM    969  CA  SER A 131       1.106   6.930 -16.344  1.00 97.94           C  
ATOM    970  C   SER A 131       1.565   8.109 -15.492  1.00 97.94           C  
ATOM    971  CB  SER A 131       0.865   7.383 -17.781  1.00 97.94           C  
ATOM    972  O   SER A 131       0.781   8.672 -14.727  1.00 97.94           O  
ATOM    973  OG  SER A 131      -0.132   8.391 -17.828  1.00 97.94           O  
ATOM    974  N   GLU A 132       2.857   8.406 -15.523  1.00 97.50           N  
ATOM    975  CA  GLU A 132       3.373   9.562 -14.789  1.00 97.50           C  
ATOM    976  C   GLU A 132       2.656  10.844 -15.203  1.00 97.50           C  
ATOM    977  CB  GLU A 132       4.883   9.711 -15.008  1.00 97.50           C  
ATOM    978  O   GLU A 132       2.602  11.180 -16.391  1.00 97.50           O  
ATOM    979  CG  GLU A 132       5.512  10.844 -14.219  1.00 97.50           C  
ATOM    980  CD  GLU A 132       7.027  10.891 -14.328  1.00 97.50           C  
ATOM    981  OE1 GLU A 132       7.570  11.914 -14.797  1.00 97.50           O  
ATOM    982  OE2 GLU A 132       7.676   9.883 -13.953  1.00 97.50           O  
ATOM    983  N   GLY A 133       2.061  11.570 -14.234  1.00 96.25           N  
ATOM    984  CA  GLY A 133       1.336  12.805 -14.500  1.00 96.25           C  
ATOM    985  C   GLY A 133      -0.038  12.570 -15.102  1.00 96.25           C  
ATOM    986  O   GLY A 133      -0.712  13.523 -15.508  1.00 96.25           O  
ATOM    987  N   GLY A 134      -0.399  11.305 -15.195  1.00 96.88           N  
ATOM    988  CA  GLY A 134      -1.686  10.961 -15.781  1.00 96.88           C  
ATOM    989  C   GLY A 134      -2.811  10.914 -14.766  1.00 96.88           C  
ATOM    990  O   GLY A 134      -2.650  11.359 -13.633  1.00 96.88           O  
ATOM    991  N   SER A 135      -3.945  10.359 -15.242  1.00 97.50           N  
ATOM    992  CA  SER A 135      -5.141  10.297 -14.406  1.00 97.50           C  
ATOM    993  C   SER A 135      -5.242   8.953 -13.688  1.00 97.50           C  
ATOM    994  CB  SER A 135      -6.398  10.531 -15.242  1.00 97.50           C  
ATOM    995  O   SER A 135      -4.723   7.945 -14.172  1.00 97.50           O  
ATOM    996  OG  SER A 135      -6.348  11.797 -15.883  1.00 97.50           O  
ATOM    997  N   SER A 136      -5.902   9.055 -12.500  1.00 97.88           N  
ATOM    998  CA  SER A 136      -6.164   7.828 -11.758  1.00 97.88           C  
ATOM    999  C   SER A 136      -7.152   6.934 -12.500  1.00 97.88           C  
ATOM   1000  CB  SER A 136      -6.707   8.148 -10.359  1.00 97.88           C  
ATOM   1001  O   SER A 136      -7.887   7.402 -13.367  1.00 97.88           O  
ATOM   1002  OG  SER A 136      -7.895   8.922 -10.445  1.00 97.88           O  
ATOM   1003  N   SER A 137      -7.062   5.684 -12.172  1.00 98.44           N  
ATOM   1004  CA  SER A 137      -7.938   4.672 -12.750  1.00 98.44           C  
ATOM   1005  C   SER A 137      -9.172   4.449 -11.883  1.00 98.44           C  
ATOM   1006  CB  SER A 137      -7.191   3.352 -12.930  1.00 98.44           C  
ATOM   1007  O   SER A 137      -9.070   4.371 -10.656  1.00 98.44           O  
ATOM   1008  OG  SER A 137      -8.055   2.354 -13.453  1.00 98.44           O  
ATOM   1009  N   THR A 138     -10.344   4.348 -12.547  1.00 98.44           N  
ATOM   1010  CA  THR A 138     -11.547   4.023 -11.797  1.00 98.44           C  
ATOM   1011  C   THR A 138     -11.625   2.523 -11.516  1.00 98.44           C  
ATOM   1012  CB  THR A 138     -12.812   4.473 -12.547  1.00 98.44           C  
ATOM   1013  O   THR A 138     -12.273   2.096 -10.562  1.00 98.44           O  
ATOM   1014  CG2 THR A 138     -12.906   5.992 -12.617  1.00 98.44           C  
ATOM   1015  OG1 THR A 138     -12.781   3.943 -13.883  1.00 98.44           O  
ATOM   1016  N   THR A 139     -10.945   1.755 -12.281  1.00 98.75           N  
ATOM   1017  CA  THR A 139     -10.938   0.309 -12.086  1.00 98.75           C  
ATOM   1018  C   THR A 139      -9.617  -0.142 -11.453  1.00 98.75           C  
ATOM   1019  CB  THR A 139     -11.156  -0.436 -13.414  1.00 98.75           C  
ATOM   1020  O   THR A 139      -8.570   0.452 -11.703  1.00 98.75           O  
ATOM   1021  CG2 THR A 139     -12.516  -0.102 -14.016  1.00 98.75           C  
ATOM   1022  OG1 THR A 139     -10.125  -0.058 -14.336  1.00 98.75           O  
ATOM   1023  N   LEU A 140      -9.703  -1.147 -10.625  1.00 98.88           N  
ATOM   1024  CA  LEU A 140      -8.555  -1.696  -9.906  1.00 98.88           C  
ATOM   1025  C   LEU A 140      -7.531  -2.273 -10.875  1.00 98.88           C  
ATOM   1026  CB  LEU A 140      -9.008  -2.777  -8.922  1.00 98.88           C  
ATOM   1027  O   LEU A 140      -7.891  -2.994 -11.805  1.00 98.88           O  
ATOM   1028  CG  LEU A 140      -7.922  -3.383  -8.031  1.00 98.88           C  
ATOM   1029  CD1 LEU A 140      -7.309  -2.309  -7.137  1.00 98.88           C  
ATOM   1030  CD2 LEU A 140      -8.484  -4.523  -7.191  1.00 98.88           C  
ATOM   1031  N   ARG A 141      -6.242  -1.940 -10.594  1.00 98.88           N  
ATOM   1032  CA  ARG A 141      -5.137  -2.451 -11.398  1.00 98.88           C  
ATOM   1033  C   ARG A 141      -4.055  -3.062 -10.516  1.00 98.88           C  
ATOM   1034  CB  ARG A 141      -4.543  -1.338 -12.266  1.00 98.88           C  
ATOM   1035  O   ARG A 141      -4.039  -2.844  -9.305  1.00 98.88           O  
ATOM   1036  CG  ARG A 141      -5.535  -0.710 -13.227  1.00 98.88           C  
ATOM   1037  CD  ARG A 141      -4.875   0.336 -14.117  1.00 98.88           C  
ATOM   1038  NE  ARG A 141      -4.418  -0.239 -15.375  1.00 98.88           N  
ATOM   1039  NH1 ARG A 141      -2.486  -1.157 -14.500  1.00 98.88           N  
ATOM   1040  NH2 ARG A 141      -2.973  -1.412 -16.719  1.00 98.88           N  
ATOM   1041  CZ  ARG A 141      -3.293  -0.935 -15.531  1.00 98.88           C  
ATOM   1042  N   ALA A 142      -3.230  -3.854 -11.156  1.00 98.88           N  
ATOM   1043  CA  ALA A 142      -2.088  -4.445 -10.461  1.00 98.88           C  
ATOM   1044  C   ALA A 142      -0.872  -4.527 -11.383  1.00 98.88           C  
ATOM   1045  CB  ALA A 142      -2.447  -5.832  -9.938  1.00 98.88           C  
ATOM   1046  O   ALA A 142      -1.012  -4.574 -12.602  1.00 98.88           O  
ATOM   1047  N   VAL A 143       0.266  -4.480 -10.750  1.00 98.81           N  
ATOM   1048  CA  VAL A 143       1.520  -4.637 -11.484  1.00 98.81           C  
ATOM   1049  C   VAL A 143       2.461  -5.551 -10.703  1.00 98.81           C  
ATOM   1050  CB  VAL A 143       2.197  -3.273 -11.742  1.00 98.81           C  
ATOM   1051  O   VAL A 143       2.494  -5.512  -9.469  1.00 98.81           O  
ATOM   1052  CG1 VAL A 143       2.621  -2.619 -10.430  1.00 98.81           C  
ATOM   1053  CG2 VAL A 143       3.398  -3.447 -12.672  1.00 98.81           C  
ATOM   1054  N   HIS A 144       3.143  -6.402 -11.484  1.00 98.75           N  
ATOM   1055  CA  HIS A 144       4.164  -7.258 -10.898  1.00 98.75           C  
ATOM   1056  C   HIS A 144       5.535  -6.598 -10.945  1.00 98.75           C  
ATOM   1057  CB  HIS A 144       4.207  -8.609 -11.617  1.00 98.75           C  
ATOM   1058  O   HIS A 144       5.980  -6.160 -12.008  1.00 98.75           O  
ATOM   1059  CG  HIS A 144       3.025  -9.477 -11.328  1.00 98.75           C  
ATOM   1060  CD2 HIS A 144       2.865 -10.500 -10.453  1.00 98.75           C  
ATOM   1061  ND1 HIS A 144       1.822  -9.344 -11.984  1.00 98.75           N  
ATOM   1062  CE1 HIS A 144       0.970 -10.242 -11.523  1.00 98.75           C  
ATOM   1063  NE2 HIS A 144       1.578 -10.961 -10.602  1.00 98.75           N  
ATOM   1064  N   VAL A 145       6.172  -6.523  -9.750  1.00 98.75           N  
ATOM   1065  CA  VAL A 145       7.523  -5.977  -9.672  1.00 98.75           C  
ATOM   1066  C   VAL A 145       8.398  -6.875  -8.797  1.00 98.75           C  
ATOM   1067  CB  VAL A 145       7.520  -4.535  -9.117  1.00 98.75           C  
ATOM   1068  O   VAL A 145       7.887  -7.758  -8.102  1.00 98.75           O  
ATOM   1069  CG1 VAL A 145       6.781  -3.592 -10.062  1.00 98.75           C  
ATOM   1070  CG2 VAL A 145       6.887  -4.500  -7.723  1.00 98.75           C  
ATOM   1071  N   GLN A 146       9.695  -6.691  -8.914  1.00 98.69           N  
ATOM   1072  CA  GLN A 146      10.633  -7.438  -8.086  1.00 98.69           C  
ATOM   1073  C   GLN A 146      11.398  -6.504  -7.148  1.00 98.69           C  
ATOM   1074  CB  GLN A 146      11.609  -8.227  -8.953  1.00 98.69           C  
ATOM   1075  O   GLN A 146      11.836  -5.426  -7.559  1.00 98.69           O  
ATOM   1076  CG  GLN A 146      10.961  -9.367  -9.727  1.00 98.69           C  
ATOM   1077  CD  GLN A 146      11.953 -10.148 -10.570  1.00 98.69           C  
ATOM   1078  NE2 GLN A 146      11.445 -11.078 -11.375  1.00 98.69           N  
ATOM   1079  OE1 GLN A 146      13.164  -9.922 -10.492  1.00 98.69           O  
ATOM   1080  N   ALA A 147      11.531  -6.953  -5.957  1.00 98.75           N  
ATOM   1081  CA  ALA A 147      12.328  -6.207  -4.984  1.00 98.75           C  
ATOM   1082  C   ALA A 147      13.820  -6.277  -5.324  1.00 98.75           C  
ATOM   1083  CB  ALA A 147      12.078  -6.738  -3.576  1.00 98.75           C  
ATOM   1084  O   ALA A 147      14.273  -7.234  -5.953  1.00 98.75           O  
ATOM   1085  N   HIS A 148      14.547  -5.250  -4.898  1.00 98.44           N  
ATOM   1086  CA  HIS A 148      16.000  -5.219  -5.020  1.00 98.44           C  
ATOM   1087  C   HIS A 148      16.672  -5.273  -3.648  1.00 98.44           C  
ATOM   1088  CB  HIS A 148      16.453  -3.961  -5.770  1.00 98.44           C  
ATOM   1089  O   HIS A 148      16.047  -4.945  -2.637  1.00 98.44           O  
ATOM   1090  CG  HIS A 148      15.922  -3.877  -7.168  1.00 98.44           C  
ATOM   1091  CD2 HIS A 148      15.016  -3.039  -7.727  1.00 98.44           C  
ATOM   1092  ND1 HIS A 148      16.328  -4.734  -8.164  1.00 98.44           N  
ATOM   1093  CE1 HIS A 148      15.695  -4.422  -9.289  1.00 98.44           C  
ATOM   1094  NE2 HIS A 148      14.898  -3.398  -9.047  1.00 98.44           N  
ATOM   1095  N   SER A 149      17.922  -5.762  -3.670  1.00 96.88           N  
ATOM   1096  CA  SER A 149      18.703  -5.738  -2.439  1.00 96.88           C  
ATOM   1097  C   SER A 149      18.859  -4.316  -1.913  1.00 96.88           C  
ATOM   1098  CB  SER A 149      20.078  -6.367  -2.666  1.00 96.88           C  
ATOM   1099  O   SER A 149      18.750  -3.354  -2.672  1.00 96.88           O  
ATOM   1100  OG  SER A 149      20.859  -5.559  -3.525  1.00 96.88           O  
ATOM   1101  N   ASP A 150      19.156  -4.195  -0.611  1.00 94.44           N  
ATOM   1102  CA  ASP A 150      19.422  -2.893  -0.005  1.00 94.44           C  
ATOM   1103  C   ASP A 150      20.547  -2.164  -0.735  1.00 94.44           C  
ATOM   1104  CB  ASP A 150      19.766  -3.049   1.477  1.00 94.44           C  
ATOM   1105  O   ASP A 150      20.453  -0.964  -1.003  1.00 94.44           O  
ATOM   1106  CG  ASP A 150      18.562  -3.420   2.332  1.00 94.44           C  
ATOM   1107  OD1 ASP A 150      17.422  -3.379   1.829  1.00 94.44           O  
ATOM   1108  OD2 ASP A 150      18.766  -3.754   3.520  1.00 94.44           O  
ATOM   1109  N   ASP A 151      21.625  -2.885  -1.052  1.00 95.00           N  
ATOM   1110  CA  ASP A 151      22.766  -2.295  -1.746  1.00 95.00           C  
ATOM   1111  C   ASP A 151      22.359  -1.746  -3.109  1.00 95.00           C  
ATOM   1112  CB  ASP A 151      23.891  -3.324  -1.910  1.00 95.00           C  
ATOM   1113  O   ASP A 151      22.781  -0.656  -3.500  1.00 95.00           O  
ATOM   1114  CG  ASP A 151      24.625  -3.613  -0.613  1.00 95.00           C  
ATOM   1115  OD1 ASP A 151      24.438  -2.863   0.371  1.00 95.00           O  
ATOM   1116  OD2 ASP A 151      25.391  -4.602  -0.574  1.00 95.00           O  
ATOM   1117  N   GLU A 152      21.578  -2.502  -3.770  1.00 95.31           N  
ATOM   1118  CA  GLU A 152      21.094  -2.045  -5.074  1.00 95.31           C  
ATOM   1119  C   GLU A 152      20.234  -0.798  -4.938  1.00 95.31           C  
ATOM   1120  CB  GLU A 152      20.312  -3.154  -5.781  1.00 95.31           C  
ATOM   1121  O   GLU A 152      20.375   0.153  -5.707  1.00 95.31           O  
ATOM   1122  CG  GLU A 152      19.828  -2.773  -7.172  1.00 95.31           C  
ATOM   1123  CD  GLU A 152      20.969  -2.525  -8.156  1.00 95.31           C  
ATOM   1124  OE1 GLU A 152      20.734  -1.892  -9.211  1.00 95.31           O  
ATOM   1125  OE2 GLU A 152      22.094  -2.971  -7.871  1.00 95.31           O  
ATOM   1126  N   CYS A 153      19.359  -0.761  -3.990  1.00 95.69           N  
ATOM   1127  CA  CYS A 153      18.453   0.367  -3.768  1.00 95.69           C  
ATOM   1128  C   CYS A 153      19.234   1.622  -3.402  1.00 95.69           C  
ATOM   1129  CB  CYS A 153      17.453   0.043  -2.664  1.00 95.69           C  
ATOM   1130  O   CYS A 153      18.922   2.717  -3.865  1.00 95.69           O  
ATOM   1131  SG  CYS A 153      16.188  -1.140  -3.164  1.00 95.69           S  
ATOM   1132  N   LYS A 154      20.281   1.442  -2.654  1.00 94.75           N  
ATOM   1133  CA  LYS A 154      21.062   2.562  -2.143  1.00 94.75           C  
ATOM   1134  C   LYS A 154      21.891   3.199  -3.252  1.00 94.75           C  
ATOM   1135  CB  LYS A 154      21.969   2.104  -1.002  1.00 94.75           C  
ATOM   1136  O   LYS A 154      22.406   4.309  -3.092  1.00 94.75           O  
ATOM   1137  CG  LYS A 154      21.250   1.908   0.323  1.00 94.75           C  
ATOM   1138  CD  LYS A 154      22.203   1.449   1.417  1.00 94.75           C  
ATOM   1139  CE  LYS A 154      21.484   1.264   2.746  1.00 94.75           C  
ATOM   1140  NZ  LYS A 154      22.391   0.666   3.781  1.00 94.75           N  
ATOM   1141  N   LYS A 155      21.984   2.518  -4.402  1.00 94.19           N  
ATOM   1142  CA  LYS A 155      22.625   3.139  -5.559  1.00 94.19           C  
ATOM   1143  C   LYS A 155      21.797   4.316  -6.074  1.00 94.19           C  
ATOM   1144  CB  LYS A 155      22.812   2.113  -6.676  1.00 94.19           C  
ATOM   1145  O   LYS A 155      22.344   5.277  -6.613  1.00 94.19           O  
ATOM   1146  CG  LYS A 155      23.844   1.035  -6.352  1.00 94.19           C  
ATOM   1147  CD  LYS A 155      23.984   0.036  -7.492  1.00 94.19           C  
ATOM   1148  CE  LYS A 155      24.922  -1.099  -7.129  1.00 94.19           C  
ATOM   1149  NZ  LYS A 155      24.922  -2.176  -8.164  1.00 94.19           N  
ATOM   1150  N   TYR A 156      20.531   4.195  -5.812  1.00 90.56           N  
ATOM   1151  CA  TYR A 156      19.609   5.203  -6.344  1.00 90.56           C  
ATOM   1152  C   TYR A 156      19.141   6.141  -5.238  1.00 90.56           C  
ATOM   1153  CB  TYR A 156      18.406   4.535  -7.020  1.00 90.56           C  
ATOM   1154  O   TYR A 156      18.844   7.309  -5.496  1.00 90.56           O  
ATOM   1155  CG  TYR A 156      18.797   3.488  -8.039  1.00 90.56           C  
ATOM   1156  CD1 TYR A 156      19.359   3.848  -9.258  1.00 90.56           C  
ATOM   1157  CD2 TYR A 156      18.578   2.137  -7.781  1.00 90.56           C  
ATOM   1158  CE1 TYR A 156      19.703   2.887 -10.203  1.00 90.56           C  
ATOM   1159  CE2 TYR A 156      18.922   1.166  -8.719  1.00 90.56           C  
ATOM   1160  OH  TYR A 156      19.828   0.594 -10.852  1.00 90.56           O  
ATOM   1161  CZ  TYR A 156      19.484   1.551  -9.922  1.00 90.56           C  
ATOM   1162  N   PHE A 157      18.969   5.598  -4.098  1.00 92.00           N  
ATOM   1163  CA  PHE A 157      18.484   6.332  -2.932  1.00 92.00           C  
ATOM   1164  C   PHE A 157      19.422   6.148  -1.746  1.00 92.00           C  
ATOM   1165  CB  PHE A 157      17.078   5.871  -2.555  1.00 92.00           C  
ATOM   1166  O   PHE A 157      19.297   5.188  -0.984  1.00 92.00           O  
ATOM   1167  CG  PHE A 157      16.062   6.082  -3.645  1.00 92.00           C  
ATOM   1168  CD1 PHE A 157      15.383   7.289  -3.758  1.00 92.00           C  
ATOM   1169  CD2 PHE A 157      15.781   5.070  -4.555  1.00 92.00           C  
ATOM   1170  CE1 PHE A 157      14.438   7.488  -4.766  1.00 92.00           C  
ATOM   1171  CE2 PHE A 157      14.844   5.262  -5.566  1.00 92.00           C  
ATOM   1172  CZ  PHE A 157      14.172   6.469  -5.668  1.00 92.00           C  
ATOM   1173  N   ARG A 158      20.281   7.141  -1.480  1.00 90.06           N  
ATOM   1174  CA  ARG A 158      21.391   6.996  -0.536  1.00 90.06           C  
ATOM   1175  C   ARG A 158      20.875   7.004   0.903  1.00 90.06           C  
ATOM   1176  CB  ARG A 158      22.422   8.109  -0.736  1.00 90.06           C  
ATOM   1177  O   ARG A 158      21.500   6.406   1.787  1.00 90.06           O  
ATOM   1178  CG  ARG A 158      23.188   8.016  -2.047  1.00 90.06           C  
ATOM   1179  CD  ARG A 158      24.234   9.109  -2.168  1.00 90.06           C  
ATOM   1180  NE  ARG A 158      25.375   8.852  -1.296  1.00 90.06           N  
ATOM   1181  NH1 ARG A 158      26.828  10.234  -2.453  1.00 90.06           N  
ATOM   1182  NH2 ARG A 158      27.547   9.102  -0.599  1.00 90.06           N  
ATOM   1183  CZ  ARG A 158      26.578   9.398  -1.451  1.00 90.06           C  
ATOM   1184  N   SER A 159      19.781   7.512   1.137  1.00 89.56           N  
ATOM   1185  CA  SER A 159      19.328   7.715   2.510  1.00 89.56           C  
ATOM   1186  C   SER A 159      18.266   6.699   2.896  1.00 89.56           C  
ATOM   1187  CB  SER A 159      18.797   9.133   2.688  1.00 89.56           C  
ATOM   1188  O   SER A 159      17.516   6.906   3.857  1.00 89.56           O  
ATOM   1189  OG  SER A 159      17.750   9.391   1.762  1.00 89.56           O  
ATOM   1190  N   LEU A 160      18.156   5.598   2.031  1.00 94.31           N  
ATOM   1191  CA  LEU A 160      17.156   4.590   2.369  1.00 94.31           C  
ATOM   1192  C   LEU A 160      17.469   3.926   3.703  1.00 94.31           C  
ATOM   1193  CB  LEU A 160      17.062   3.529   1.268  1.00 94.31           C  
ATOM   1194  O   LEU A 160      18.625   3.541   3.947  1.00 94.31           O  
ATOM   1195  CG  LEU A 160      16.141   3.850   0.093  1.00 94.31           C  
ATOM   1196  CD1 LEU A 160      16.297   2.809  -1.011  1.00 94.31           C  
ATOM   1197  CD2 LEU A 160      14.688   3.916   0.558  1.00 94.31           C  
ATOM   1198  N   THR A 161      16.516   3.850   4.574  1.00 96.69           N  
ATOM   1199  CA  THR A 161      16.719   3.205   5.867  1.00 96.69           C  
ATOM   1200  C   THR A 161      16.391   1.715   5.785  1.00 96.69           C  
ATOM   1201  CB  THR A 161      15.836   3.857   6.953  1.00 96.69           C  
ATOM   1202  O   THR A 161      15.898   1.237   4.762  1.00 96.69           O  
ATOM   1203  CG2 THR A 161      15.922   5.379   6.891  1.00 96.69           C  
ATOM   1204  OG1 THR A 161      14.477   3.459   6.766  1.00 96.69           O  
ATOM   1205  N   SER A 162      16.703   0.972   6.898  1.00 96.38           N  
ATOM   1206  CA  SER A 162      16.438  -0.463   6.957  1.00 96.38           C  
ATOM   1207  C   SER A 162      14.953  -0.752   7.078  1.00 96.38           C  
ATOM   1208  CB  SER A 162      17.188  -1.098   8.125  1.00 96.38           C  
ATOM   1209  O   SER A 162      14.531  -1.904   6.973  1.00 96.38           O  
ATOM   1210  OG  SER A 162      16.781  -0.520   9.359  1.00 96.38           O  
ATOM   1211  N   ASN A 163      14.172   0.293   7.242  1.00 98.38           N  
ATOM   1212  CA  ASN A 163      12.727   0.147   7.375  1.00 98.38           C  
ATOM   1213  C   ASN A 163      12.031   0.246   6.020  1.00 98.38           C  
ATOM   1214  CB  ASN A 163      12.164   1.194   8.336  1.00 98.38           C  
ATOM   1215  O   ASN A 163      10.805   0.329   5.953  1.00 98.38           O  
ATOM   1216  CG  ASN A 163      12.727   1.054   9.742  1.00 98.38           C  
ATOM   1217  ND2 ASN A 163      12.953   2.182  10.398  1.00 98.38           N  
ATOM   1218  OD1 ASN A 163      12.945  -0.059  10.227  1.00 98.38           O  
ATOM   1219  N   MET A 164      12.812   0.314   4.984  1.00 98.62           N  
ATOM   1220  CA  MET A 164      12.289   0.464   3.627  1.00 98.62           C  
ATOM   1221  C   MET A 164      12.930  -0.553   2.686  1.00 98.62           C  
ATOM   1222  CB  MET A 164      12.539   1.882   3.109  1.00 98.62           C  
ATOM   1223  O   MET A 164      13.961  -1.140   3.006  1.00 98.62           O  
ATOM   1224  CG  MET A 164      11.984   2.971   4.012  1.00 98.62           C  
ATOM   1225  SD  MET A 164      12.594   4.641   3.562  1.00 98.62           S  
ATOM   1226  CE  MET A 164      11.930   5.609   4.941  1.00 98.62           C  
ATOM   1227  N   PHE A 165      12.242  -0.788   1.559  1.00 98.69           N  
ATOM   1228  CA  PHE A 165      12.844  -1.503   0.437  1.00 98.69           C  
ATOM   1229  C   PHE A 165      12.359  -0.929  -0.890  1.00 98.69           C  
ATOM   1230  CB  PHE A 165      12.516  -2.998   0.513  1.00 98.69           C  
ATOM   1231  O   PHE A 165      11.453  -0.097  -0.918  1.00 98.69           O  
ATOM   1232  CG  PHE A 165      11.055  -3.309   0.324  1.00 98.69           C  
ATOM   1233  CD1 PHE A 165      10.172  -3.266   1.398  1.00 98.69           C  
ATOM   1234  CD2 PHE A 165      10.562  -3.643  -0.931  1.00 98.69           C  
ATOM   1235  CE1 PHE A 165       8.820  -3.553   1.227  1.00 98.69           C  
ATOM   1236  CE2 PHE A 165       9.211  -3.932  -1.110  1.00 98.69           C  
ATOM   1237  CZ  PHE A 165       8.344  -3.887  -0.030  1.00 98.69           C  
ATOM   1238  N   CYS A 166      13.094  -1.223  -2.004  1.00 98.62           N  
ATOM   1239  CA  CYS A 166      12.688  -0.711  -3.309  1.00 98.62           C  
ATOM   1240  C   CYS A 166      12.398  -1.853  -4.273  1.00 98.62           C  
ATOM   1241  CB  CYS A 166      13.773   0.197  -3.889  1.00 98.62           C  
ATOM   1242  O   CYS A 166      12.875  -2.973  -4.082  1.00 98.62           O  
ATOM   1243  SG  CYS A 166      15.258  -0.688  -4.426  1.00 98.62           S  
ATOM   1244  N   ALA A 167      11.531  -1.620  -5.250  1.00 98.62           N  
ATOM   1245  CA  ALA A 167      11.141  -2.621  -6.238  1.00 98.62           C  
ATOM   1246  C   ALA A 167      10.781  -1.966  -7.570  1.00 98.62           C  
ATOM   1247  CB  ALA A 167       9.969  -3.453  -5.723  1.00 98.62           C  
ATOM   1248  O   ALA A 167      10.320  -0.820  -7.598  1.00 98.62           O  
ATOM   1249  N   GLY A 168      11.008  -2.672  -8.602  1.00 98.31           N  
ATOM   1250  CA  GLY A 168      10.719  -2.236  -9.961  1.00 98.31           C  
ATOM   1251  C   GLY A 168      11.820  -2.592 -10.945  1.00 98.31           C  
ATOM   1252  O   GLY A 168      12.961  -2.838 -10.547  1.00 98.31           O  
ATOM   1253  N   PRO A 169      11.469  -2.672 -12.172  1.00 97.12           N  
ATOM   1254  CA  PRO A 169      12.484  -3.027 -13.164  1.00 97.12           C  
ATOM   1255  C   PRO A 169      13.469  -1.895 -13.438  1.00 97.12           C  
ATOM   1256  CB  PRO A 169      11.656  -3.342 -14.414  1.00 97.12           C  
ATOM   1257  O   PRO A 169      13.078  -0.726 -13.477  1.00 97.12           O  
ATOM   1258  CG  PRO A 169      10.430  -2.490 -14.289  1.00 97.12           C  
ATOM   1259  CD  PRO A 169      10.086  -2.373 -12.836  1.00 97.12           C  
ATOM   1260  N   PRO A 170      14.742  -2.225 -13.656  1.00 94.31           N  
ATOM   1261  CA  PRO A 170      15.734  -1.184 -13.930  1.00 94.31           C  
ATOM   1262  C   PRO A 170      15.367  -0.322 -15.133  1.00 94.31           C  
ATOM   1263  CB  PRO A 170      17.016  -1.979 -14.195  1.00 94.31           C  
ATOM   1264  O   PRO A 170      15.648   0.880 -15.148  1.00 94.31           O  
ATOM   1265  CG  PRO A 170      16.828  -3.262 -13.445  1.00 94.31           C  
ATOM   1266  CD  PRO A 170      15.367  -3.623 -13.477  1.00 94.31           C  
ATOM   1267  N   GLU A 171      14.711  -0.900 -16.078  1.00 96.31           N  
ATOM   1268  CA  GLU A 171      14.359  -0.183 -17.312  1.00 96.31           C  
ATOM   1269  C   GLU A 171      13.141   0.708 -17.094  1.00 96.31           C  
ATOM   1270  CB  GLU A 171      14.102  -1.166 -18.453  1.00 96.31           C  
ATOM   1271  O   GLU A 171      12.781   1.500 -17.969  1.00 96.31           O  
ATOM   1272  CG  GLU A 171      12.867  -2.041 -18.234  1.00 96.31           C  
ATOM   1273  CD  GLU A 171      13.125  -3.221 -17.312  1.00 96.31           C  
ATOM   1274  OE1 GLU A 171      12.211  -4.055 -17.125  1.00 96.31           O  
ATOM   1275  OE2 GLU A 171      14.250  -3.314 -16.781  1.00 96.31           O  
ATOM   1276  N   GLY A 172      12.516   0.655 -15.891  1.00 96.75           N  
ATOM   1277  CA  GLY A 172      11.266   1.365 -15.656  1.00 96.75           C  
ATOM   1278  C   GLY A 172      10.070   0.713 -16.328  1.00 96.75           C  
ATOM   1279  O   GLY A 172      10.055  -0.502 -16.531  1.00 96.75           O  
ATOM   1280  N   GLY A 173       8.945   1.503 -16.469  1.00 97.56           N  
ATOM   1281  CA  GLY A 173       7.789   1.002 -17.188  1.00 97.56           C  
ATOM   1282  C   GLY A 173       6.773   0.311 -16.312  1.00 97.56           C  
ATOM   1283  O   GLY A 173       5.625   0.115 -16.703  1.00 97.56           O  
ATOM   1284  N   LYS A 174       7.238  -0.116 -15.141  1.00 98.38           N  
ATOM   1285  CA  LYS A 174       6.320  -0.746 -14.203  1.00 98.38           C  
ATOM   1286  C   LYS A 174       6.492  -0.172 -12.797  1.00 98.38           C  
ATOM   1287  CB  LYS A 174       6.527  -2.260 -14.180  1.00 98.38           C  
ATOM   1288  O   LYS A 174       7.598  -0.188 -12.250  1.00 98.38           O  
ATOM   1289  CG  LYS A 174       6.215  -2.949 -15.500  1.00 98.38           C  
ATOM   1290  CD  LYS A 174       6.352  -4.461 -15.383  1.00 98.38           C  
ATOM   1291  CE  LYS A 174       5.926  -5.160 -16.672  1.00 98.38           C  
ATOM   1292  NZ  LYS A 174       6.051  -6.645 -16.562  1.00 98.38           N  
ATOM   1293  N   ALA A 175       5.441   0.252 -12.141  1.00 97.81           N  
ATOM   1294  CA  ALA A 175       5.551   0.800 -10.797  1.00 97.81           C  
ATOM   1295  C   ALA A 175       4.188   1.244 -10.273  1.00 97.81           C  
ATOM   1296  CB  ALA A 175       6.531   1.970 -10.773  1.00 97.81           C  
ATOM   1297  O   ALA A 175       3.195   1.226 -11.008  1.00 97.81           O  
ATOM   1298  N   SER A 176       4.125   1.389  -8.992  1.00 98.12           N  
ATOM   1299  CA  SER A 176       3.037   2.184  -8.438  1.00 98.12           C  
ATOM   1300  C   SER A 176       3.150   3.646  -8.852  1.00 98.12           C  
ATOM   1301  CB  SER A 176       3.023   2.078  -6.910  1.00 98.12           C  
ATOM   1302  O   SER A 176       4.219   4.094  -9.281  1.00 98.12           O  
ATOM   1303  OG  SER A 176       4.195   2.652  -6.355  1.00 98.12           O  
ATOM   1304  N   CYS A 177       2.035   4.418  -8.656  1.00 98.44           N  
ATOM   1305  CA  CYS A 177       2.014   5.832  -9.000  1.00 98.44           C  
ATOM   1306  C   CYS A 177       1.081   6.605  -8.078  1.00 98.44           C  
ATOM   1307  CB  CYS A 177       1.581   6.027 -10.453  1.00 98.44           C  
ATOM   1308  O   CYS A 177       0.593   6.059  -7.086  1.00 98.44           O  
ATOM   1309  SG  CYS A 177       2.096   7.605 -11.164  1.00 98.44           S  
ATOM   1310  N   GLN A 178       0.914   7.949  -8.477  1.00 98.50           N  
ATOM   1311  CA  GLN A 178       0.101   8.797  -7.609  1.00 98.50           C  
ATOM   1312  C   GLN A 178      -1.293   8.211  -7.414  1.00 98.50           C  
ATOM   1313  CB  GLN A 178      -0.003  10.211  -8.188  1.00 98.50           C  
ATOM   1314  O   GLN A 178      -1.966   7.855  -8.383  1.00 98.50           O  
ATOM   1315  CG  GLN A 178       1.251  11.055  -7.988  1.00 98.50           C  
ATOM   1316  CD  GLN A 178       2.404  10.602  -8.867  1.00 98.50           C  
ATOM   1317  NE2 GLN A 178       3.621  10.703  -8.344  1.00 98.50           N  
ATOM   1318  OE1 GLN A 178       2.201  10.164 -10.008  1.00 98.50           O  
ATOM   1319  N   GLY A 179      -1.703   8.125  -6.145  1.00 98.50           N  
ATOM   1320  CA  GLY A 179      -2.982   7.547  -5.766  1.00 98.50           C  
ATOM   1321  C   GLY A 179      -2.863   6.129  -5.242  1.00 98.50           C  
ATOM   1322  O   GLY A 179      -3.775   5.629  -4.582  1.00 98.50           O  
ATOM   1323  N   ASP A 180      -1.735   5.477  -5.449  1.00 98.88           N  
ATOM   1324  CA  ASP A 180      -1.524   4.105  -4.996  1.00 98.88           C  
ATOM   1325  C   ASP A 180      -0.925   4.074  -3.594  1.00 98.88           C  
ATOM   1326  CB  ASP A 180      -0.619   3.352  -5.973  1.00 98.88           C  
ATOM   1327  O   ASP A 180      -0.794   3.006  -2.992  1.00 98.88           O  
ATOM   1328  CG  ASP A 180      -1.261   3.135  -7.332  1.00 98.88           C  
ATOM   1329  OD1 ASP A 180      -2.449   2.754  -7.391  1.00 98.88           O  
ATOM   1330  OD2 ASP A 180      -0.571   3.344  -8.352  1.00 98.88           O  
ATOM   1331  N   SER A 181      -0.489   5.230  -3.104  1.00 98.81           N  
ATOM   1332  CA  SER A 181       0.098   5.336  -1.772  1.00 98.81           C  
ATOM   1333  C   SER A 181      -0.756   4.617  -0.734  1.00 98.81           C  
ATOM   1334  CB  SER A 181       0.271   6.801  -1.375  1.00 98.81           C  
ATOM   1335  O   SER A 181      -1.986   4.668  -0.790  1.00 98.81           O  
ATOM   1336  OG  SER A 181       1.350   7.391  -2.082  1.00 98.81           O  
ATOM   1337  N   GLY A 182      -0.005   3.904   0.117  1.00 98.94           N  
ATOM   1338  CA  GLY A 182      -0.694   3.223   1.201  1.00 98.94           C  
ATOM   1339  C   GLY A 182      -1.177   1.836   0.823  1.00 98.94           C  
ATOM   1340  O   GLY A 182      -1.509   1.029   1.694  1.00 98.94           O  
ATOM   1341  N   GLY A 183      -1.208   1.665  -0.461  1.00 98.94           N  
ATOM   1342  CA  GLY A 183      -1.620   0.349  -0.922  1.00 98.94           C  
ATOM   1343  C   GLY A 183      -0.598  -0.733  -0.628  1.00 98.94           C  
ATOM   1344  O   GLY A 183       0.556  -0.436  -0.314  1.00 98.94           O  
ATOM   1345  N   PRO A 184      -0.972  -2.039  -0.883  1.00 98.94           N  
ATOM   1346  CA  PRO A 184      -0.150  -3.174  -0.456  1.00 98.94           C  
ATOM   1347  C   PRO A 184       0.813  -3.646  -1.541  1.00 98.94           C  
ATOM   1348  CB  PRO A 184      -1.185  -4.258  -0.134  1.00 98.94           C  
ATOM   1349  O   PRO A 184       0.486  -3.590  -2.729  1.00 98.94           O  
ATOM   1350  CG  PRO A 184      -2.324  -3.982  -1.061  1.00 98.94           C  
ATOM   1351  CD  PRO A 184      -2.467  -2.494  -1.216  1.00 98.94           C  
ATOM   1352  N   ALA A 185       2.002  -3.990  -1.198  1.00 98.94           N  
ATOM   1353  CA  ALA A 185       2.898  -4.867  -1.943  1.00 98.94           C  
ATOM   1354  C   ALA A 185       2.916  -6.273  -1.344  1.00 98.94           C  
ATOM   1355  CB  ALA A 185       4.312  -4.289  -1.970  1.00 98.94           C  
ATOM   1356  O   ALA A 185       3.377  -6.469  -0.216  1.00 98.94           O  
ATOM   1357  N   VAL A 186       2.535  -7.273  -2.160  1.00 98.94           N  
ATOM   1358  CA  VAL A 186       2.184  -8.570  -1.596  1.00 98.94           C  
ATOM   1359  C   VAL A 186       2.971  -9.672  -2.303  1.00 98.94           C  
ATOM   1360  CB  VAL A 186       0.668  -8.844  -1.704  1.00 98.94           C  
ATOM   1361  O   VAL A 186       3.166  -9.625  -3.520  1.00 98.94           O  
ATOM   1362  CG1 VAL A 186       0.338 -10.258  -1.217  1.00 98.94           C  
ATOM   1363  CG2 VAL A 186      -0.121  -7.805  -0.913  1.00 98.94           C  
ATOM   1364  N   LYS A 187       3.486 -10.625  -1.530  1.00 98.69           N  
ATOM   1365  CA  LYS A 187       4.004 -11.914  -1.990  1.00 98.69           C  
ATOM   1366  C   LYS A 187       3.092 -13.055  -1.560  1.00 98.69           C  
ATOM   1367  CB  LYS A 187       5.418 -12.141  -1.460  1.00 98.69           C  
ATOM   1368  O   LYS A 187       3.039 -13.406  -0.378  1.00 98.69           O  
ATOM   1369  CG  LYS A 187       6.055 -13.438  -1.938  1.00 98.69           C  
ATOM   1370  CD  LYS A 187       7.426 -13.656  -1.304  1.00 98.69           C  
ATOM   1371  CE  LYS A 187       8.047 -14.969  -1.758  1.00 98.69           C  
ATOM   1372  NZ  LYS A 187       9.344 -15.234  -1.063  1.00 98.69           N  
ATOM   1373  N   GLY A 188       2.424 -13.648  -2.635  1.00 96.69           N  
ATOM   1374  CA  GLY A 188       1.398 -14.602  -2.248  1.00 96.69           C  
ATOM   1375  C   GLY A 188       0.285 -13.984  -1.426  1.00 96.69           C  
ATOM   1376  O   GLY A 188      -0.385 -13.055  -1.881  1.00 96.69           O  
ATOM   1377  N   ASN A 189       0.139 -14.383  -0.165  1.00 96.00           N  
ATOM   1378  CA  ASN A 189      -0.902 -13.828   0.691  1.00 96.00           C  
ATOM   1379  C   ASN A 189      -0.308 -13.070   1.873  1.00 96.00           C  
ATOM   1380  CB  ASN A 189      -1.838 -14.930   1.187  1.00 96.00           C  
ATOM   1381  O   ASN A 189      -0.988 -12.844   2.875  1.00 96.00           O  
ATOM   1382  CG  ASN A 189      -2.768 -15.438   0.103  1.00 96.00           C  
ATOM   1383  ND2 ASN A 189      -3.086 -16.734   0.150  1.00 96.00           N  
ATOM   1384  OD1 ASN A 189      -3.197 -14.680  -0.770  1.00 96.00           O  
ATOM   1385  N   VAL A 190       0.952 -12.688   1.672  1.00 98.88           N  
ATOM   1386  CA  VAL A 190       1.632 -11.969   2.748  1.00 98.88           C  
ATOM   1387  C   VAL A 190       2.012 -10.570   2.281  1.00 98.88           C  
ATOM   1388  CB  VAL A 190       2.887 -12.734   3.229  1.00 98.88           C  
ATOM   1389  O   VAL A 190       2.701 -10.414   1.271  1.00 98.88           O  
ATOM   1390  CG1 VAL A 190       3.578 -11.977   4.359  1.00 98.88           C  
ATOM   1391  CG2 VAL A 190       2.516 -14.148   3.676  1.00 98.88           C  
ATOM   1392  N   GLN A 191       1.555  -9.562   3.025  1.00 98.94           N  
ATOM   1393  CA  GLN A 191       1.926  -8.188   2.719  1.00 98.94           C  
ATOM   1394  C   GLN A 191       3.307  -7.852   3.271  1.00 98.94           C  
ATOM   1395  CB  GLN A 191       0.886  -7.215   3.277  1.00 98.94           C  
ATOM   1396  O   GLN A 191       3.520  -7.887   4.484  1.00 98.94           O  
ATOM   1397  CG  GLN A 191       1.156  -5.758   2.926  1.00 98.94           C  
ATOM   1398  CD  GLN A 191       0.004  -4.840   3.293  1.00 98.94           C  
ATOM   1399  NE2 GLN A 191       0.272  -3.541   3.344  1.00 98.94           N  
ATOM   1400  OE1 GLN A 191      -1.119  -5.297   3.527  1.00 98.94           O  
ATOM   1401  N   LEU A 192       4.176  -7.500   2.352  1.00 98.94           N  
ATOM   1402  CA  LEU A 192       5.555  -7.223   2.734  1.00 98.94           C  
ATOM   1403  C   LEU A 192       5.820  -5.723   2.777  1.00 98.94           C  
ATOM   1404  CB  LEU A 192       6.527  -7.898   1.758  1.00 98.94           C  
ATOM   1405  O   LEU A 192       6.777  -5.273   3.414  1.00 98.94           O  
ATOM   1406  CG  LEU A 192       6.391  -9.414   1.602  1.00 98.94           C  
ATOM   1407  CD1 LEU A 192       7.492  -9.953   0.697  1.00 98.94           C  
ATOM   1408  CD2 LEU A 192       6.426 -10.094   2.965  1.00 98.94           C  
ATOM   1409  N   GLY A 193       5.012  -4.969   2.047  1.00 98.88           N  
ATOM   1410  CA  GLY A 193       5.289  -3.541   1.966  1.00 98.88           C  
ATOM   1411  C   GLY A 193       4.035  -2.695   1.839  1.00 98.88           C  
ATOM   1412  O   GLY A 193       2.957  -3.215   1.545  1.00 98.88           O  
ATOM   1413  N   VAL A 194       4.180  -1.425   2.104  1.00 98.94           N  
ATOM   1414  CA  VAL A 194       3.197  -0.368   1.886  1.00 98.94           C  
ATOM   1415  C   VAL A 194       3.750   0.656   0.897  1.00 98.94           C  
ATOM   1416  CB  VAL A 194       2.807   0.325   3.211  1.00 98.94           C  
ATOM   1417  O   VAL A 194       4.848   1.184   1.089  1.00 98.94           O  
ATOM   1418  CG1 VAL A 194       1.872   1.504   2.947  1.00 98.94           C  
ATOM   1419  CG2 VAL A 194       2.156  -0.675   4.164  1.00 98.94           C  
ATOM   1420  N   VAL A 195       3.000   0.856  -0.178  1.00 98.94           N  
ATOM   1421  CA  VAL A 195       3.447   1.839  -1.159  1.00 98.94           C  
ATOM   1422  C   VAL A 195       3.705   3.178  -0.472  1.00 98.94           C  
ATOM   1423  CB  VAL A 195       2.418   2.014  -2.297  1.00 98.94           C  
ATOM   1424  O   VAL A 195       2.811   3.736   0.168  1.00 98.94           O  
ATOM   1425  CG1 VAL A 195       2.889   3.072  -3.293  1.00 98.94           C  
ATOM   1426  CG2 VAL A 195       2.172   0.681  -3.004  1.00 98.94           C  
ATOM   1427  N   SER A 196       4.938   3.805  -0.664  1.00 98.81           N  
ATOM   1428  CA  SER A 196       5.336   4.992   0.083  1.00 98.81           C  
ATOM   1429  C   SER A 196       5.637   6.160  -0.853  1.00 98.81           C  
ATOM   1430  CB  SER A 196       6.559   4.695   0.950  1.00 98.81           C  
ATOM   1431  O   SER A 196       4.816   7.066  -1.008  1.00 98.81           O  
ATOM   1432  OG  SER A 196       6.828   5.773   1.831  1.00 98.81           O  
ATOM   1433  N   PHE A 197       6.785   6.043  -1.548  1.00 97.94           N  
ATOM   1434  CA  PHE A 197       7.148   7.168  -2.398  1.00 97.94           C  
ATOM   1435  C   PHE A 197       8.047   6.715  -3.545  1.00 97.94           C  
ATOM   1436  CB  PHE A 197       7.855   8.258  -1.579  1.00 97.94           C  
ATOM   1437  O   PHE A 197       8.398   5.539  -3.637  1.00 97.94           O  
ATOM   1438  CG  PHE A 197       9.219   7.852  -1.087  1.00 97.94           C  
ATOM   1439  CD1 PHE A 197       9.359   7.086   0.064  1.00 97.94           C  
ATOM   1440  CD2 PHE A 197      10.359   8.242  -1.776  1.00 97.94           C  
ATOM   1441  CE1 PHE A 197      10.625   6.711   0.522  1.00 97.94           C  
ATOM   1442  CE2 PHE A 197      11.625   7.867  -1.324  1.00 97.94           C  
ATOM   1443  CZ  PHE A 197      11.758   7.105  -0.175  1.00 97.94           C  
ATOM   1444  N   GLY A 198       8.391   7.645  -4.383  1.00 94.38           N  
ATOM   1445  CA  GLY A 198       9.312   7.500  -5.504  1.00 94.38           C  
ATOM   1446  C   GLY A 198       9.555   8.805  -6.246  1.00 94.38           C  
ATOM   1447  O   GLY A 198       8.969   9.836  -5.910  1.00 94.38           O  
ATOM   1448  N   VAL A 199      10.562   8.828  -7.117  1.00 93.94           N  
ATOM   1449  CA  VAL A 199      10.781   9.938  -8.039  1.00 93.94           C  
ATOM   1450  C   VAL A 199      10.086   9.648  -9.367  1.00 93.94           C  
ATOM   1451  CB  VAL A 199      12.289  10.195  -8.266  1.00 93.94           C  
ATOM   1452  O   VAL A 199      10.516   8.781 -10.125  1.00 93.94           O  
ATOM   1453  CG1 VAL A 199      12.492  11.367  -9.219  1.00 93.94           C  
ATOM   1454  CG2 VAL A 199      12.992  10.453  -6.938  1.00 93.94           C  
ATOM   1455  N   GLY A 200       9.023  10.430  -9.570  1.00 95.62           N  
ATOM   1456  CA  GLY A 200       8.227  10.078 -10.734  1.00 95.62           C  
ATOM   1457  C   GLY A 200       7.609   8.695 -10.641  1.00 95.62           C  
ATOM   1458  O   GLY A 200       7.461   8.148  -9.547  1.00 95.62           O  
ATOM   1459  N   CYS A 201       7.094   8.156 -11.773  1.00 97.56           N  
ATOM   1460  CA  CYS A 201       6.531   6.809 -11.820  1.00 97.56           C  
ATOM   1461  C   CYS A 201       7.160   5.992 -12.945  1.00 97.56           C  
ATOM   1462  CB  CYS A 201       5.016   6.863 -12.000  1.00 97.56           C  
ATOM   1463  O   CYS A 201       7.184   6.434 -14.094  1.00 97.56           O  
ATOM   1464  SG  CYS A 201       4.152   7.699 -10.648  1.00 97.56           S  
ATOM   1465  N   ALA A 202       7.629   4.828 -12.578  1.00 96.69           N  
ATOM   1466  CA  ALA A 202       8.078   3.838 -13.555  1.00 96.69           C  
ATOM   1467  C   ALA A 202       9.211   4.391 -14.414  1.00 96.69           C  
ATOM   1468  CB  ALA A 202       6.918   3.389 -14.430  1.00 96.69           C  
ATOM   1469  O   ALA A 202       9.250   4.164 -15.625  1.00 96.69           O  
ATOM   1470  N   ARG A 203      10.055   5.297 -13.914  1.00 96.94           N  
ATOM   1471  CA  ARG A 203      11.227   5.824 -14.602  1.00 96.94           C  
ATOM   1472  C   ARG A 203      12.383   4.836 -14.555  1.00 96.94           C  
ATOM   1473  CB  ARG A 203      11.656   7.164 -14.000  1.00 96.94           C  
ATOM   1474  O   ARG A 203      12.492   4.043 -13.609  1.00 96.94           O  
ATOM   1475  CG  ARG A 203      10.641   8.281 -14.195  1.00 96.94           C  
ATOM   1476  CD  ARG A 203      11.156   9.609 -13.672  1.00 96.94           C  
ATOM   1477  NE  ARG A 203      10.172  10.672 -13.828  1.00 96.94           N  
ATOM   1478  NH1 ARG A 203      11.469  12.312 -12.844  1.00 96.94           N  
ATOM   1479  NH2 ARG A 203       9.375  12.820 -13.625  1.00 96.94           N  
ATOM   1480  CZ  ARG A 203      10.344  11.930 -13.430  1.00 96.94           C  
ATOM   1481  N   LYS A 204      13.164   4.848 -15.555  1.00 96.44           N  
ATOM   1482  CA  LYS A 204      14.391   4.059 -15.602  1.00 96.44           C  
ATOM   1483  C   LYS A 204      15.297   4.379 -14.406  1.00 96.44           C  
ATOM   1484  CB  LYS A 204      15.141   4.309 -16.906  1.00 96.44           C  
ATOM   1485  O   LYS A 204      15.461   5.547 -14.047  1.00 96.44           O  
ATOM   1486  CG  LYS A 204      16.391   3.445 -17.078  1.00 96.44           C  
ATOM   1487  CD  LYS A 204      17.062   3.709 -18.422  1.00 96.44           C  
ATOM   1488  CE  LYS A 204      18.312   2.863 -18.594  1.00 96.44           C  
ATOM   1489  NZ  LYS A 204      18.953   3.078 -19.922  1.00 96.44           N  
ATOM   1490  N   ASN A 205      15.719   3.338 -13.734  1.00 93.56           N  
ATOM   1491  CA  ASN A 205      16.688   3.389 -12.641  1.00 93.56           C  
ATOM   1492  C   ASN A 205      16.141   4.145 -11.438  1.00 93.56           C  
ATOM   1493  CB  ASN A 205      18.000   4.027 -13.117  1.00 93.56           C  
ATOM   1494  O   ASN A 205      16.891   4.789 -10.703  1.00 93.56           O  
ATOM   1495  CG  ASN A 205      18.750   3.158 -14.102  1.00 93.56           C  
ATOM   1496  ND2 ASN A 205      19.422   3.791 -15.062  1.00 93.56           N  
ATOM   1497  OD1 ASN A 205      18.719   1.928 -14.016  1.00 93.56           O  
ATOM   1498  N   ASN A 206      14.789   4.207 -11.406  1.00 95.06           N  
ATOM   1499  CA  ASN A 206      14.109   4.840 -10.281  1.00 95.06           C  
ATOM   1500  C   ASN A 206      12.992   3.963  -9.734  1.00 95.06           C  
ATOM   1501  CB  ASN A 206      13.562   6.211 -10.688  1.00 95.06           C  
ATOM   1502  O   ASN A 206      11.820   4.152 -10.078  1.00 95.06           O  
ATOM   1503  CG  ASN A 206      14.633   7.285 -10.711  1.00 95.06           C  
ATOM   1504  ND2 ASN A 206      15.094   7.645 -11.898  1.00 95.06           N  
ATOM   1505  OD1 ASN A 206      15.039   7.789  -9.656  1.00 95.06           O  
ATOM   1506  N   PRO A 207      13.344   2.980  -8.977  1.00 97.38           N  
ATOM   1507  CA  PRO A 207      12.320   2.072  -8.453  1.00 97.38           C  
ATOM   1508  C   PRO A 207      11.414   2.740  -7.426  1.00 97.38           C  
ATOM   1509  CB  PRO A 207      13.141   0.952  -7.809  1.00 97.38           C  
ATOM   1510  O   PRO A 207      11.773   3.773  -6.855  1.00 97.38           O  
ATOM   1511  CG  PRO A 207      14.406   1.611  -7.367  1.00 97.38           C  
ATOM   1512  CD  PRO A 207      14.781   2.656  -8.375  1.00 97.38           C  
ATOM   1513  N   GLY A 208      10.227   2.129  -7.246  1.00 98.25           N  
ATOM   1514  CA  GLY A 208       9.359   2.551  -6.160  1.00 98.25           C  
ATOM   1515  C   GLY A 208       9.883   2.176  -4.789  1.00 98.25           C  
ATOM   1516  O   GLY A 208      10.570   1.158  -4.637  1.00 98.25           O  
ATOM   1517  N   ILE A 209       9.500   2.980  -3.814  1.00 98.69           N  
ATOM   1518  CA  ILE A 209       9.930   2.736  -2.441  1.00 98.69           C  
ATOM   1519  C   ILE A 209       8.727   2.309  -1.598  1.00 98.69           C  
ATOM   1520  CB  ILE A 209      10.594   3.988  -1.826  1.00 98.69           C  
ATOM   1521  O   ILE A 209       7.656   2.910  -1.682  1.00 98.69           O  
ATOM   1522  CG1 ILE A 209      11.727   4.484  -2.729  1.00 98.69           C  
ATOM   1523  CG2 ILE A 209      11.109   3.688  -0.416  1.00 98.69           C  
ATOM   1524  CD1 ILE A 209      12.844   3.473  -2.936  1.00 98.69           C  
ATOM   1525  N   TYR A 210       8.969   1.304  -0.817  1.00 98.88           N  
ATOM   1526  CA  TYR A 210       7.934   0.730   0.037  1.00 98.88           C  
ATOM   1527  C   TYR A 210       8.359   0.749   1.500  1.00 98.88           C  
ATOM   1528  CB  TYR A 210       7.613  -0.704  -0.395  1.00 98.88           C  
ATOM   1529  O   TYR A 210       9.531   0.513   1.813  1.00 98.88           O  
ATOM   1530  CG  TYR A 210       7.188  -0.822  -1.838  1.00 98.88           C  
ATOM   1531  CD1 TYR A 210       5.840  -0.916  -2.180  1.00 98.88           C  
ATOM   1532  CD2 TYR A 210       8.125  -0.840  -2.861  1.00 98.88           C  
ATOM   1533  CE1 TYR A 210       5.441  -1.027  -3.508  1.00 98.88           C  
ATOM   1534  CE2 TYR A 210       7.742  -0.951  -4.191  1.00 98.88           C  
ATOM   1535  OH  TYR A 210       6.008  -1.152  -5.820  1.00 98.88           O  
ATOM   1536  CZ  TYR A 210       6.398  -1.043  -4.504  1.00 98.88           C  
ATOM   1537  N   ALA A 211       7.371   1.147   2.369  1.00 98.88           N  
ATOM   1538  CA  ALA A 211       7.609   0.907   3.791  1.00 98.88           C  
ATOM   1539  C   ALA A 211       7.574  -0.585   4.105  1.00 98.88           C  
ATOM   1540  CB  ALA A 211       6.578   1.651   4.637  1.00 98.88           C  
ATOM   1541  O   ALA A 211       6.645  -1.290   3.703  1.00 98.88           O  
ATOM   1542  N   LYS A 212       8.609  -1.060   4.824  1.00 98.81           N  
ATOM   1543  CA  LYS A 212       8.773  -2.480   5.113  1.00 98.81           C  
ATOM   1544  C   LYS A 212       7.902  -2.908   6.293  1.00 98.81           C  
ATOM   1545  CB  LYS A 212      10.242  -2.801   5.406  1.00 98.81           C  
ATOM   1546  O   LYS A 212       8.156  -2.516   7.434  1.00 98.81           O  
ATOM   1547  CG  LYS A 212      10.547  -4.289   5.504  1.00 98.81           C  
ATOM   1548  CD  LYS A 212      12.008  -4.539   5.840  1.00 98.81           C  
ATOM   1549  CE  LYS A 212      12.922  -4.156   4.684  1.00 98.81           C  
ATOM   1550  NZ  LYS A 212      14.359  -4.336   5.031  1.00 98.81           N  
ATOM   1551  N   VAL A 213       6.953  -3.760   6.059  1.00 98.88           N  
ATOM   1552  CA  VAL A 213       5.930  -4.141   7.027  1.00 98.88           C  
ATOM   1553  C   VAL A 213       6.582  -4.828   8.227  1.00 98.88           C  
ATOM   1554  CB  VAL A 213       4.863  -5.066   6.395  1.00 98.88           C  
ATOM   1555  O   VAL A 213       6.219  -4.566   9.375  1.00 98.88           O  
ATOM   1556  CG1 VAL A 213       3.986  -5.695   7.477  1.00 98.88           C  
ATOM   1557  CG2 VAL A 213       4.012  -4.289   5.391  1.00 98.88           C  
ATOM   1558  N   SER A 214       7.523  -5.660   7.980  1.00 98.62           N  
ATOM   1559  CA  SER A 214       8.148  -6.406   9.070  1.00 98.62           C  
ATOM   1560  C   SER A 214       8.797  -5.469  10.078  1.00 98.62           C  
ATOM   1561  CB  SER A 214       9.188  -7.383   8.523  1.00 98.62           C  
ATOM   1562  O   SER A 214       8.930  -5.809  11.258  1.00 98.62           O  
ATOM   1563  OG  SER A 214      10.195  -6.695   7.801  1.00 98.62           O  
ATOM   1564  N   ALA A 215       9.172  -4.285   9.695  1.00 98.50           N  
ATOM   1565  CA  ALA A 215       9.836  -3.316  10.570  1.00 98.50           C  
ATOM   1566  C   ALA A 215       8.836  -2.672  11.523  1.00 98.50           C  
ATOM   1567  CB  ALA A 215      10.539  -2.246   9.742  1.00 98.50           C  
ATOM   1568  O   ALA A 215       9.219  -2.107  12.555  1.00 98.50           O  
ATOM   1569  N   ALA A 216       7.555  -2.727  11.164  1.00 98.44           N  
ATOM   1570  CA  ALA A 216       6.535  -2.086  11.992  1.00 98.44           C  
ATOM   1571  C   ALA A 216       5.586  -3.119  12.594  1.00 98.44           C  
ATOM   1572  CB  ALA A 216       5.754  -1.061  11.172  1.00 98.44           C  
ATOM   1573  O   ALA A 216       4.480  -2.779  13.016  1.00 98.44           O  
ATOM   1574  N   ALA A 217       5.980  -4.395  12.531  1.00 98.25           N  
ATOM   1575  CA  ALA A 217       5.090  -5.488  12.922  1.00 98.25           C  
ATOM   1576  C   ALA A 217       4.617  -5.324  14.359  1.00 98.25           C  
ATOM   1577  CB  ALA A 217       5.793  -6.832  12.742  1.00 98.25           C  
ATOM   1578  O   ALA A 217       3.432  -5.488  14.656  1.00 98.25           O  
ATOM   1579  N   LYS A 218       5.559  -4.961  15.258  1.00 98.00           N  
ATOM   1580  CA  LYS A 218       5.207  -4.809  16.672  1.00 98.00           C  
ATOM   1581  C   LYS A 218       4.211  -3.668  16.859  1.00 98.00           C  
ATOM   1582  CB  LYS A 218       6.457  -4.559  17.516  1.00 98.00           C  
ATOM   1583  O   LYS A 218       3.225  -3.812  17.594  1.00 98.00           O  
ATOM   1584  CG  LYS A 218       7.309  -5.801  17.734  1.00 98.00           C  
ATOM   1585  CD  LYS A 218       8.500  -5.508  18.641  1.00 98.00           C  
ATOM   1586  CE  LYS A 218       9.391  -6.730  18.797  1.00 98.00           C  
ATOM   1587  NZ  LYS A 218      10.617  -6.418  19.594  1.00 98.00           N  
ATOM   1588  N   TRP A 219       4.488  -2.621  16.219  1.00 98.69           N  
ATOM   1589  CA  TRP A 219       3.605  -1.464  16.312  1.00 98.69           C  
ATOM   1590  C   TRP A 219       2.221  -1.787  15.766  1.00 98.69           C  
ATOM   1591  CB  TRP A 219       4.199  -0.267  15.570  1.00 98.69           C  
ATOM   1592  O   TRP A 219       1.207  -1.447  16.375  1.00 98.69           O  
ATOM   1593  CG  TRP A 219       3.258   0.889  15.422  1.00 98.69           C  
ATOM   1594  CD1 TRP A 219       2.939   1.818  16.375  1.00 98.69           C  
ATOM   1595  CD2 TRP A 219       2.504   1.236  14.258  1.00 98.69           C  
ATOM   1596  CE2 TRP A 219       1.752   2.389  14.570  1.00 98.69           C  
ATOM   1597  CE3 TRP A 219       2.395   0.685  12.969  1.00 98.69           C  
ATOM   1598  NE1 TRP A 219       2.035   2.723  15.867  1.00 98.69           N  
ATOM   1599  CH2 TRP A 219       0.810   2.439  12.398  1.00 98.69           C  
ATOM   1600  CZ2 TRP A 219       0.899   3.000  13.648  1.00 98.69           C  
ATOM   1601  CZ3 TRP A 219       1.545   1.294  12.055  1.00 98.69           C  
ATOM   1602  N   ILE A 220       2.197  -2.475  14.648  1.00 98.69           N  
ATOM   1603  CA  ILE A 220       0.925  -2.812  14.016  1.00 98.69           C  
ATOM   1604  C   ILE A 220       0.114  -3.713  14.945  1.00 98.69           C  
ATOM   1605  CB  ILE A 220       1.133  -3.500  12.648  1.00 98.69           C  
ATOM   1606  O   ILE A 220      -1.072  -3.469  15.180  1.00 98.69           O  
ATOM   1607  CG1 ILE A 220       1.711  -2.508  11.633  1.00 98.69           C  
ATOM   1608  CG2 ILE A 220      -0.181  -4.102  12.141  1.00 98.69           C  
ATOM   1609  CD1 ILE A 220       2.240  -3.158  10.367  1.00 98.69           C  
ATOM   1610  N   LYS A 221       0.770  -4.680  15.484  1.00 97.81           N  
ATOM   1611  CA  LYS A 221       0.098  -5.617  16.375  1.00 97.81           C  
ATOM   1612  C   LYS A 221      -0.449  -4.910  17.609  1.00 97.81           C  
ATOM   1613  CB  LYS A 221       1.053  -6.738  16.797  1.00 97.81           C  
ATOM   1614  O   LYS A 221      -1.597  -5.129  18.000  1.00 97.81           O  
ATOM   1615  CG  LYS A 221       0.387  -7.855  17.578  1.00 97.81           C  
ATOM   1616  CD  LYS A 221       1.373  -8.969  17.906  1.00 97.81           C  
ATOM   1617  CE  LYS A 221       0.725 -10.055  18.750  1.00 97.81           C  
ATOM   1618  NZ  LYS A 221       1.688 -11.148  19.094  1.00 97.81           N  
ATOM   1619  N   SER A 222       0.324  -4.098  18.141  1.00 97.88           N  
ATOM   1620  CA  SER A 222      -0.065  -3.375  19.344  1.00 97.88           C  
ATOM   1621  C   SER A 222      -1.188  -2.385  19.062  1.00 97.88           C  
ATOM   1622  CB  SER A 222       1.136  -2.635  19.938  1.00 97.88           C  
ATOM   1623  O   SER A 222      -2.176  -2.326  19.797  1.00 97.88           O  
ATOM   1624  OG  SER A 222       0.752  -1.885  21.078  1.00 97.88           O  
ATOM   1625  N   THR A 223      -1.089  -1.625  18.031  1.00 98.06           N  
ATOM   1626  CA  THR A 223      -2.025  -0.557  17.703  1.00 98.06           C  
ATOM   1627  C   THR A 223      -3.367  -1.133  17.266  1.00 98.06           C  
ATOM   1628  CB  THR A 223      -1.463   0.355  16.594  1.00 98.06           C  
ATOM   1629  O   THR A 223      -4.422  -0.615  17.625  1.00 98.06           O  
ATOM   1630  CG2 THR A 223      -2.439   1.476  16.266  1.00 98.06           C  
ATOM   1631  OG1 THR A 223      -0.228   0.930  17.047  1.00 98.06           O  
ATOM   1632  N   ALA A 224      -3.346  -2.250  16.500  1.00 96.44           N  
ATOM   1633  CA  ALA A 224      -4.570  -2.822  15.945  1.00 96.44           C  
ATOM   1634  C   ALA A 224      -5.105  -3.936  16.844  1.00 96.44           C  
ATOM   1635  CB  ALA A 224      -4.320  -3.350  14.531  1.00 96.44           C  
ATOM   1636  O   ALA A 224      -6.168  -4.500  16.562  1.00 96.44           O  
ATOM   1637  N   GLY A 225      -4.395  -4.242  17.891  1.00 93.31           N  
ATOM   1638  CA  GLY A 225      -4.801  -5.305  18.797  1.00 93.31           C  
ATOM   1639  C   GLY A 225      -4.844  -6.668  18.125  1.00 93.31           C  
ATOM   1640  O   GLY A 225      -5.770  -7.449  18.359  1.00 93.31           O  
ATOM   1641  N   LEU A 226      -3.904  -6.980  17.203  1.00 86.44           N  
ATOM   1642  CA  LEU A 226      -3.824  -8.250  16.484  1.00 86.44           C  
ATOM   1643  C   LEU A 226      -2.992  -9.258  17.266  1.00 86.44           C  
ATOM   1644  CB  LEU A 226      -3.225  -8.039  15.094  1.00 86.44           C  
ATOM   1645  O   LEU A 226      -2.168  -8.883  18.094  1.00 86.44           O  
ATOM   1646  CG  LEU A 226      -3.967  -7.066  14.172  1.00 86.44           C  
ATOM   1647  CD1 LEU A 226      -3.150  -6.801  12.914  1.00 86.44           C  
ATOM   1648  CD2 LEU A 226      -5.344  -7.613  13.820  1.00 86.44           C  
TER    1649      LEU A 226                                                      
ENDMDL                                                                          
END                                                                             
