# Supplementary material for: Mutational Analysis of Substrate Recognition in Trypsin-like Protease Cocoonase: Protein Memory Induced by Alterations in Substrate-Binding Site
Source: Molecules. 2024 Nov 20;29(22):5476. doi: 10.3390/molecules29225476 (PMC11597625; doi:10.3390/molecules29225476)
Supplement: Supplementary file 1 [file molecules-29-05476-s001.zip › coordinate data/[D187E,S188D]-CCN'.pdb]

MODEL     1                                                                     
ATOM      1  N   ILE A   1       5.070   9.750  -2.188  1.00 98.00           N  
ATOM      2  CA  ILE A   1       5.160   9.664  -3.643  1.00 98.00           C  
ATOM      3  C   ILE A   1       6.059  10.781  -4.168  1.00 98.00           C  
ATOM      4  CB  ILE A   1       3.764   9.750  -4.301  1.00 98.00           C  
ATOM      5  O   ILE A   1       5.691  11.953  -4.129  1.00 98.00           O  
ATOM      6  CG1 ILE A   1       2.861   8.617  -3.785  1.00 98.00           C  
ATOM      7  CG2 ILE A   1       3.881   9.703  -5.824  1.00 98.00           C  
ATOM      8  CD1 ILE A   1       3.312   7.227  -4.207  1.00 98.00           C  
ATOM      9  N   VAL A   2       7.219  10.492  -4.656  1.00 98.31           N  
ATOM     10  CA  VAL A   2       8.203  11.398  -5.230  1.00 98.31           C  
ATOM     11  C   VAL A   2       8.156  11.320  -6.754  1.00 98.31           C  
ATOM     12  CB  VAL A   2       9.633  11.070  -4.727  1.00 98.31           C  
ATOM     13  O   VAL A   2       8.195  10.227  -7.328  1.00 98.31           O  
ATOM     14  CG1 VAL A   2      10.648  12.031  -5.344  1.00 98.31           C  
ATOM     15  CG2 VAL A   2       9.688  11.133  -3.203  1.00 98.31           C  
ATOM     16  N   GLY A   3       8.094  12.547  -7.414  1.00 97.25           N  
ATOM     17  CA  GLY A   3       8.117  12.602  -8.867  1.00 97.25           C  
ATOM     18  C   GLY A   3       6.812  12.164  -9.500  1.00 97.25           C  
ATOM     19  O   GLY A   3       6.789  11.758 -10.664  1.00 97.25           O  
ATOM     20  N   GLY A   4       5.750  12.070  -8.703  1.00 97.50           N  
ATOM     21  CA  GLY A   4       4.434  11.703  -9.195  1.00 97.50           C  
ATOM     22  C   GLY A   4       3.512  12.891  -9.375  1.00 97.50           C  
ATOM     23  O   GLY A   4       3.975  14.016  -9.570  1.00 97.50           O  
ATOM     24  N   GLU A   5       2.299  12.539  -9.383  1.00 98.56           N  
ATOM     25  CA  GLU A   5       1.287  13.570  -9.602  1.00 98.56           C  
ATOM     26  C   GLU A   5       0.077  13.352  -8.695  1.00 98.56           C  
ATOM     27  CB  GLU A   5       0.850  13.602 -11.062  1.00 98.56           C  
ATOM     28  O   GLU A   5      -0.193  12.227  -8.273  1.00 98.56           O  
ATOM     29  CG  GLU A   5       0.193  12.312 -11.539  1.00 98.56           C  
ATOM     30  CD  GLU A   5      -0.117  12.305 -13.023  1.00 98.56           C  
ATOM     31  OE1 GLU A   5      -0.302  11.211 -13.602  1.00 98.56           O  
ATOM     32  OE2 GLU A   5      -0.173  13.406 -13.617  1.00 98.56           O  
ATOM     33  N   GLU A   6      -0.621  14.461  -8.430  1.00 98.75           N  
ATOM     34  CA  GLU A   6      -1.894  14.344  -7.727  1.00 98.75           C  
ATOM     35  C   GLU A   6      -2.941  13.641  -8.586  1.00 98.75           C  
ATOM     36  CB  GLU A   6      -2.398  15.727  -7.297  1.00 98.75           C  
ATOM     37  O   GLU A   6      -3.037  13.898  -9.789  1.00 98.75           O  
ATOM     38  CG  GLU A   6      -1.513  16.406  -6.270  1.00 98.75           C  
ATOM     39  CD  GLU A   6      -2.064  17.750  -5.801  1.00 98.75           C  
ATOM     40  OE1 GLU A   6      -1.437  18.391  -4.930  1.00 98.75           O  
ATOM     41  OE2 GLU A   6      -3.133  18.156  -6.309  1.00 98.75           O  
ATOM     42  N   ILE A   7      -3.635  12.766  -7.969  1.00 98.75           N  
ATOM     43  CA  ILE A   7      -4.691  12.055  -8.680  1.00 98.75           C  
ATOM     44  C   ILE A   7      -5.969  12.062  -7.840  1.00 98.75           C  
ATOM     45  CB  ILE A   7      -4.277  10.609  -9.016  1.00 98.75           C  
ATOM     46  O   ILE A   7      -5.934  12.352  -6.645  1.00 98.75           O  
ATOM     47  CG1 ILE A   7      -4.020   9.812  -7.727  1.00 98.75           C  
ATOM     48  CG2 ILE A   7      -3.043  10.594  -9.922  1.00 98.75           C  
ATOM     49  CD1 ILE A   7      -3.928   8.305  -7.934  1.00 98.75           C  
ATOM     50  N   SER A   8      -7.098  11.711  -8.508  1.00 98.62           N  
ATOM     51  CA  SER A   8      -8.383  11.516  -7.836  1.00 98.62           C  
ATOM     52  C   SER A   8      -8.516  10.094  -7.305  1.00 98.62           C  
ATOM     53  CB  SER A   8      -9.539  11.828  -8.789  1.00 98.62           C  
ATOM     54  O   SER A   8      -8.039   9.148  -7.934  1.00 98.62           O  
ATOM     55  OG  SER A   8     -10.773  11.430  -8.219  1.00 98.62           O  
ATOM     56  N   ILE A   9      -9.211   9.961  -6.105  1.00 98.81           N  
ATOM     57  CA  ILE A   9      -9.469   8.641  -5.531  1.00 98.81           C  
ATOM     58  C   ILE A   9     -10.211   7.773  -6.547  1.00 98.81           C  
ATOM     59  CB  ILE A   9     -10.273   8.742  -4.219  1.00 98.81           C  
ATOM     60  O   ILE A   9     -10.148   6.543  -6.484  1.00 98.81           O  
ATOM     61  CG1 ILE A   9     -10.344   7.379  -3.527  1.00 98.81           C  
ATOM     62  CG2 ILE A   9     -11.680   9.289  -4.488  1.00 98.81           C  
ATOM     63  CD1 ILE A   9      -8.992   6.836  -3.090  1.00 98.81           C  
ATOM     64  N   ASN A  10     -10.883   8.398  -7.562  1.00 98.50           N  
ATOM     65  CA  ASN A  10     -11.625   7.656  -8.578  1.00 98.50           C  
ATOM     66  C   ASN A  10     -10.703   6.793  -9.430  1.00 98.50           C  
ATOM     67  CB  ASN A  10     -12.422   8.617  -9.461  1.00 98.50           C  
ATOM     68  O   ASN A  10     -11.141   5.801 -10.016  1.00 98.50           O  
ATOM     69  CG  ASN A  10     -13.531   9.320  -8.711  1.00 98.50           C  
ATOM     70  ND2 ASN A  10     -14.688   9.469  -9.352  1.00 98.50           N  
ATOM     71  OD1 ASN A  10     -13.352   9.734  -7.559  1.00 98.50           O  
ATOM     72  N   LYS A  11      -9.461   7.168  -9.484  1.00 98.62           N  
ATOM     73  CA  LYS A  11      -8.516   6.445 -10.328  1.00 98.62           C  
ATOM     74  C   LYS A  11      -7.965   5.215  -9.609  1.00 98.62           C  
ATOM     75  CB  LYS A  11      -7.363   7.359 -10.750  1.00 98.62           C  
ATOM     76  O   LYS A  11      -7.480   4.277 -10.250  1.00 98.62           O  
ATOM     77  CG  LYS A  11      -7.793   8.539 -11.617  1.00 98.62           C  
ATOM     78  CD  LYS A  11      -8.219   8.086 -13.008  1.00 98.62           C  
ATOM     79  CE  LYS A  11      -8.539   9.273 -13.906  1.00 98.62           C  
ATOM     80  NZ  LYS A  11      -9.078   8.836 -15.227  1.00 98.62           N  
ATOM     81  N   VAL A  12      -7.957   5.293  -8.297  1.00 98.81           N  
ATOM     82  CA  VAL A  12      -7.492   4.176  -7.480  1.00 98.81           C  
ATOM     83  C   VAL A  12      -8.453   3.951  -6.312  1.00 98.81           C  
ATOM     84  CB  VAL A  12      -6.059   4.414  -6.953  1.00 98.81           C  
ATOM     85  O   VAL A  12      -8.055   4.062  -5.148  1.00 98.81           O  
ATOM     86  CG1 VAL A  12      -5.047   4.367  -8.102  1.00 98.81           C  
ATOM     87  CG2 VAL A  12      -5.977   5.754  -6.223  1.00 98.81           C  
ATOM     88  N   PRO A  13      -9.680   3.572  -6.602  1.00 98.75           N  
ATOM     89  CA  PRO A  13     -10.750   3.523  -5.598  1.00 98.75           C  
ATOM     90  C   PRO A  13     -10.547   2.408  -4.574  1.00 98.75           C  
ATOM     91  CB  PRO A  13     -12.008   3.275  -6.438  1.00 98.75           C  
ATOM     92  O   PRO A  13     -11.305   2.312  -3.605  1.00 98.75           O  
ATOM     93  CG  PRO A  13     -11.516   2.596  -7.672  1.00 98.75           C  
ATOM     94  CD  PRO A  13     -10.164   3.156  -8.023  1.00 98.75           C  
ATOM     95  N   TYR A  14      -9.438   1.684  -4.738  1.00 98.88           N  
ATOM     96  CA  TYR A  14      -9.086   0.639  -3.785  1.00 98.88           C  
ATOM     97  C   TYR A  14      -8.164   1.182  -2.699  1.00 98.88           C  
ATOM     98  CB  TYR A  14      -8.406  -0.537  -4.500  1.00 98.88           C  
ATOM     99  O   TYR A  14      -7.844   0.479  -1.737  1.00 98.88           O  
ATOM    100  CG  TYR A  14      -7.367  -0.117  -5.508  1.00 98.88           C  
ATOM    101  CD1 TYR A  14      -7.645  -0.133  -6.875  1.00 98.88           C  
ATOM    102  CD2 TYR A  14      -6.105   0.295  -5.098  1.00 98.88           C  
ATOM    103  CE1 TYR A  14      -6.684   0.250  -7.805  1.00 98.88           C  
ATOM    104  CE2 TYR A  14      -5.137   0.682  -6.020  1.00 98.88           C  
ATOM    105  OH  TYR A  14      -4.484   1.037  -8.289  1.00 98.88           O  
ATOM    106  CZ  TYR A  14      -5.438   0.656  -7.371  1.00 98.88           C  
ATOM    107  N   GLN A  15      -7.648   2.393  -2.910  1.00 98.88           N  
ATOM    108  CA  GLN A  15      -6.668   3.008  -2.023  1.00 98.88           C  
ATOM    109  C   GLN A  15      -7.281   3.336  -0.666  1.00 98.88           C  
ATOM    110  CB  GLN A  15      -6.090   4.273  -2.656  1.00 98.88           C  
ATOM    111  O   GLN A  15      -8.398   3.855  -0.593  1.00 98.88           O  
ATOM    112  CG  GLN A  15      -5.031   4.961  -1.804  1.00 98.88           C  
ATOM    113  CD  GLN A  15      -3.756   4.145  -1.682  1.00 98.88           C  
ATOM    114  NE2 GLN A  15      -3.266   3.992  -0.457  1.00 98.88           N  
ATOM    115  OE1 GLN A  15      -3.217   3.656  -2.680  1.00 98.88           O  
ATOM    116  N   ALA A  16      -6.508   2.992   0.430  1.00 98.88           N  
ATOM    117  CA  ALA A  16      -6.930   3.287   1.797  1.00 98.88           C  
ATOM    118  C   ALA A  16      -5.844   4.047   2.555  1.00 98.88           C  
ATOM    119  CB  ALA A  16      -7.285   1.999   2.535  1.00 98.88           C  
ATOM    120  O   ALA A  16      -4.652   3.766   2.396  1.00 98.88           O  
ATOM    121  N   TYR A  17      -6.324   4.980   3.330  1.00 98.88           N  
ATOM    122  CA  TYR A  17      -5.465   5.695   4.266  1.00 98.88           C  
ATOM    123  C   TYR A  17      -5.547   5.086   5.660  1.00 98.88           C  
ATOM    124  CB  TYR A  17      -5.844   7.180   4.320  1.00 98.88           C  
ATOM    125  O   TYR A  17      -6.645   4.859   6.180  1.00 98.88           O  
ATOM    126  CG  TYR A  17      -5.082   7.965   5.359  1.00 98.88           C  
ATOM    127  CD1 TYR A  17      -5.594   8.141   6.645  1.00 98.88           C  
ATOM    128  CD2 TYR A  17      -3.850   8.531   5.059  1.00 98.88           C  
ATOM    129  CE1 TYR A  17      -4.895   8.859   7.602  1.00 98.88           C  
ATOM    130  CE2 TYR A  17      -3.143   9.258   6.012  1.00 98.88           C  
ATOM    131  OH  TYR A  17      -2.975  10.141   8.227  1.00 98.88           O  
ATOM    132  CZ  TYR A  17      -3.672   9.422   7.277  1.00 98.88           C  
ATOM    133  N   LEU A  18      -4.371   4.848   6.266  1.00 98.88           N  
ATOM    134  CA  LEU A  18      -4.328   4.328   7.629  1.00 98.88           C  
ATOM    135  C   LEU A  18      -3.688   5.336   8.578  1.00 98.88           C  
ATOM    136  CB  LEU A  18      -3.561   3.004   7.672  1.00 98.88           C  
ATOM    137  O   LEU A  18      -2.572   5.805   8.328  1.00 98.88           O  
ATOM    138  CG  LEU A  18      -4.270   1.788   7.074  1.00 98.88           C  
ATOM    139  CD1 LEU A  18      -4.664   2.062   5.629  1.00 98.88           C  
ATOM    140  CD2 LEU A  18      -3.379   0.553   7.164  1.00 98.88           C  
ATOM    141  N   LEU A  19      -4.422   5.660   9.555  1.00 98.62           N  
ATOM    142  CA  LEU A  19      -3.879   6.414  10.680  1.00 98.62           C  
ATOM    143  C   LEU A  19      -3.604   5.492  11.867  1.00 98.62           C  
ATOM    144  CB  LEU A  19      -4.848   7.523  11.102  1.00 98.62           C  
ATOM    145  O   LEU A  19      -4.523   4.883  12.414  1.00 98.62           O  
ATOM    146  CG  LEU A  19      -4.352   8.484  12.180  1.00 98.62           C  
ATOM    147  CD1 LEU A  19      -3.166   9.297  11.664  1.00 98.62           C  
ATOM    148  CD2 LEU A  19      -5.477   9.406  12.641  1.00 98.62           C  
ATOM    149  N   LEU A  20      -2.307   5.414  12.227  1.00 98.62           N  
ATOM    150  CA  LEU A  20      -1.828   4.449  13.211  1.00 98.62           C  
ATOM    151  C   LEU A  20      -1.427   5.145  14.508  1.00 98.62           C  
ATOM    152  CB  LEU A  20      -0.640   3.660  12.648  1.00 98.62           C  
ATOM    153  O   LEU A  20      -0.689   6.133  14.484  1.00 98.62           O  
ATOM    154  CG  LEU A  20      -0.781   3.145  11.219  1.00 98.62           C  
ATOM    155  CD1 LEU A  20       0.555   2.611  10.711  1.00 98.62           C  
ATOM    156  CD2 LEU A  20      -1.857   2.068  11.141  1.00 98.62           C  
ATOM    157  N   GLN A  21      -1.934   4.578  15.516  1.00 98.19           N  
ATOM    158  CA  GLN A  21      -1.622   5.117  16.828  1.00 98.19           C  
ATOM    159  C   GLN A  21      -0.628   4.230  17.578  1.00 98.19           C  
ATOM    160  CB  GLN A  21      -2.898   5.281  17.656  1.00 98.19           C  
ATOM    161  O   GLN A  21      -0.845   3.023  17.703  1.00 98.19           O  
ATOM    162  CG  GLN A  21      -2.672   5.953  19.016  1.00 98.19           C  
ATOM    163  CD  GLN A  21      -3.961   6.156  19.781  1.00 98.19           C  
ATOM    164  NE2 GLN A  21      -3.852   6.746  20.969  1.00 98.19           N  
ATOM    165  OE1 GLN A  21      -5.043   5.789  19.328  1.00 98.19           O  
ATOM    166  N   LYS A  22       0.463   4.789  17.984  1.00 96.88           N  
ATOM    167  CA  LYS A  22       1.445   4.156  18.859  1.00 96.88           C  
ATOM    168  C   LYS A  22       1.725   5.020  20.078  1.00 96.88           C  
ATOM    169  CB  LYS A  22       2.746   3.887  18.109  1.00 96.88           C  
ATOM    170  O   LYS A  22       2.363   6.070  19.984  1.00 96.88           O  
ATOM    171  CG  LYS A  22       3.750   3.047  18.875  1.00 96.88           C  
ATOM    172  CD  LYS A  22       4.977   2.723  18.031  1.00 96.88           C  
ATOM    173  CE  LYS A  22       5.969   1.857  18.797  1.00 96.88           C  
ATOM    174  NZ  LYS A  22       7.164   1.517  17.969  1.00 96.88           N  
ATOM    175  N   ASP A  23       1.206   4.562  21.219  1.00 94.06           N  
ATOM    176  CA  ASP A  23       1.311   5.367  22.438  1.00 94.06           C  
ATOM    177  C   ASP A  23       0.709   6.754  22.234  1.00 94.06           C  
ATOM    178  CB  ASP A  23       2.771   5.484  22.875  1.00 94.06           C  
ATOM    179  O   ASP A  23      -0.471   6.883  21.906  1.00 94.06           O  
ATOM    180  CG  ASP A  23       3.418   4.141  23.156  1.00 94.06           C  
ATOM    181  OD1 ASP A  23       2.773   3.273  23.781  1.00 94.06           O  
ATOM    182  OD2 ASP A  23       4.582   3.947  22.750  1.00 94.06           O  
ATOM    183  N   ASN A  24       1.499   7.930  22.328  1.00 93.31           N  
ATOM    184  CA  ASN A  24       0.951   9.273  22.172  1.00 93.31           C  
ATOM    185  C   ASN A  24       1.273   9.867  20.812  1.00 93.31           C  
ATOM    186  CB  ASN A  24       1.472  10.195  23.281  1.00 93.31           C  
ATOM    187  O   ASN A  24       1.109  11.062  20.594  1.00 93.31           O  
ATOM    188  CG  ASN A  24       0.952   9.805  24.656  1.00 93.31           C  
ATOM    189  ND2 ASN A  24       1.767  10.023  25.688  1.00 93.31           N  
ATOM    190  OD1 ASN A  24      -0.172   9.312  24.797  1.00 93.31           O  
ATOM    191  N   GLU A  25       1.743   8.938  19.875  1.00 96.19           N  
ATOM    192  CA  GLU A  25       2.135   9.391  18.547  1.00 96.19           C  
ATOM    193  C   GLU A  25       1.277   8.742  17.469  1.00 96.19           C  
ATOM    194  CB  GLU A  25       3.615   9.102  18.297  1.00 96.19           C  
ATOM    195  O   GLU A  25       0.730   7.656  17.672  1.00 96.19           O  
ATOM    196  CG  GLU A  25       4.562   9.852  19.219  1.00 96.19           C  
ATOM    197  CD  GLU A  25       6.027   9.594  18.906  1.00 96.19           C  
ATOM    198  OE1 GLU A  25       6.730  10.531  18.469  1.00 96.19           O  
ATOM    199  OE2 GLU A  25       6.480   8.438  19.109  1.00 96.19           O  
ATOM    200  N   TYR A  26       1.163   9.547  16.375  1.00 96.56           N  
ATOM    201  CA  TYR A  26       0.425   9.031  15.227  1.00 96.56           C  
ATOM    202  C   TYR A  26       1.323   8.922  14.008  1.00 96.56           C  
ATOM    203  CB  TYR A  26      -0.782   9.922  14.922  1.00 96.56           C  
ATOM    204  O   TYR A  26       2.215   9.750  13.805  1.00 96.56           O  
ATOM    205  CG  TYR A  26      -1.868   9.859  15.969  1.00 96.56           C  
ATOM    206  CD1 TYR A  26      -2.910   8.938  15.859  1.00 96.56           C  
ATOM    207  CD2 TYR A  26      -1.855  10.719  17.062  1.00 96.56           C  
ATOM    208  CE1 TYR A  26      -3.914   8.875  16.828  1.00 96.56           C  
ATOM    209  CE2 TYR A  26      -2.855  10.664  18.031  1.00 96.56           C  
ATOM    210  OH  TYR A  26      -4.871   9.688  18.859  1.00 96.56           O  
ATOM    211  CZ  TYR A  26      -3.879   9.742  17.906  1.00 96.56           C  
ATOM    212  N   PHE A  27       1.071   7.848  13.305  1.00 96.75           N  
ATOM    213  CA  PHE A  27       1.777   7.594  12.055  1.00 96.75           C  
ATOM    214  C   PHE A  27       0.795   7.273  10.930  1.00 96.75           C  
ATOM    215  CB  PHE A  27       2.773   6.441  12.219  1.00 96.75           C  
ATOM    216  O   PHE A  27      -0.358   6.922  11.195  1.00 96.75           O  
ATOM    217  CG  PHE A  27       3.727   6.629  13.375  1.00 96.75           C  
ATOM    218  CD1 PHE A  27       4.969   7.215  13.172  1.00 96.75           C  
ATOM    219  CD2 PHE A  27       3.377   6.215  14.648  1.00 96.75           C  
ATOM    220  CE1 PHE A  27       5.855   7.391  14.234  1.00 96.75           C  
ATOM    221  CE2 PHE A  27       4.254   6.387  15.719  1.00 96.75           C  
ATOM    222  CZ  PHE A  27       5.492   6.973  15.508  1.00 96.75           C  
ATOM    223  N   GLN A  28       1.347   7.410   9.781  1.00 98.19           N  
ATOM    224  CA  GLN A  28       0.450   7.074   8.680  1.00 98.19           C  
ATOM    225  C   GLN A  28       1.051   5.984   7.797  1.00 98.19           C  
ATOM    226  CB  GLN A  28       0.136   8.312   7.848  1.00 98.19           C  
ATOM    227  O   GLN A  28       2.271   5.906   7.645  1.00 98.19           O  
ATOM    228  CG  GLN A  28       1.304   8.797   6.996  1.00 98.19           C  
ATOM    229  CD  GLN A  28       0.950  10.000   6.141  1.00 98.19           C  
ATOM    230  NE2 GLN A  28       1.320   9.945   4.867  1.00 98.19           N  
ATOM    231  OE1 GLN A  28       0.348  10.961   6.621  1.00 98.19           O  
ATOM    232  N   CYS A  29       0.199   5.211   7.211  1.00 98.81           N  
ATOM    233  CA  CYS A  29       0.469   4.199   6.195  1.00 98.81           C  
ATOM    234  C   CYS A  29      -0.666   4.129   5.180  1.00 98.81           C  
ATOM    235  CB  CYS A  29       0.668   2.828   6.844  1.00 98.81           C  
ATOM    236  O   CYS A  29      -1.679   4.812   5.328  1.00 98.81           O  
ATOM    237  SG  CYS A  29       2.379   2.486   7.312  1.00 98.81           S  
ATOM    238  N   GLY A  30      -0.381   3.383   4.168  1.00 98.88           N  
ATOM    239  CA  GLY A  30      -1.412   3.104   3.180  1.00 98.88           C  
ATOM    240  C   GLY A  30      -1.938   1.683   3.250  1.00 98.88           C  
ATOM    241  O   GLY A  30      -1.500   0.895   4.090  1.00 98.88           O  
ATOM    242  N   GLY A  31      -2.861   1.390   2.467  1.00 98.94           N  
ATOM    243  CA  GLY A  31      -3.455   0.070   2.322  1.00 98.94           C  
ATOM    244  C   GLY A  31      -4.379  -0.040   1.125  1.00 98.94           C  
ATOM    245  O   GLY A  31      -4.551   0.924   0.376  1.00 98.94           O  
ATOM    246  N   SER A  32      -4.871  -1.262   0.908  1.00 98.94           N  
ATOM    247  CA  SER A  32      -5.820  -1.488  -0.177  1.00 98.94           C  
ATOM    248  C   SER A  32      -7.027  -2.283   0.304  1.00 98.94           C  
ATOM    249  CB  SER A  32      -5.145  -2.223  -1.336  1.00 98.94           C  
ATOM    250  O   SER A  32      -6.910  -3.129   1.193  1.00 98.94           O  
ATOM    251  OG  SER A  32      -4.562  -3.436  -0.892  1.00 98.94           O  
ATOM    252  N   ILE A  33      -8.180  -1.958  -0.274  1.00 98.94           N  
ATOM    253  CA  ILE A  33      -9.414  -2.674   0.019  1.00 98.94           C  
ATOM    254  C   ILE A  33      -9.414  -4.023  -0.692  1.00 98.94           C  
ATOM    255  CB  ILE A  33     -10.656  -1.853  -0.398  1.00 98.94           C  
ATOM    256  O   ILE A  33      -9.477  -4.086  -1.922  1.00 98.94           O  
ATOM    257  CG1 ILE A  33     -10.602  -0.452   0.225  1.00 98.94           C  
ATOM    258  CG2 ILE A  33     -11.945  -2.580  -0.003  1.00 98.94           C  
ATOM    259  CD1 ILE A  33     -11.617   0.525  -0.363  1.00 98.94           C  
ATOM    260  N   ILE A  34      -9.469  -5.168   0.154  1.00 98.88           N  
ATOM    261  CA  ILE A  34      -9.383  -6.465  -0.507  1.00 98.88           C  
ATOM    262  C   ILE A  34     -10.672  -7.254  -0.261  1.00 98.88           C  
ATOM    263  CB  ILE A  34      -8.164  -7.270  -0.017  1.00 98.88           C  
ATOM    264  O   ILE A  34     -10.852  -8.336  -0.815  1.00 98.88           O  
ATOM    265  CG1 ILE A  34      -8.219  -7.457   1.503  1.00 98.88           C  
ATOM    266  CG2 ILE A  34      -6.859  -6.582  -0.437  1.00 98.88           C  
ATOM    267  CD1 ILE A  34      -7.184  -8.430   2.047  1.00 98.88           C  
ATOM    268  N   SER A  35     -11.531  -6.734   0.613  1.00 98.69           N  
ATOM    269  CA  SER A  35     -12.891  -7.199   0.857  1.00 98.69           C  
ATOM    270  C   SER A  35     -13.719  -6.137   1.571  1.00 98.69           C  
ATOM    271  CB  SER A  35     -12.883  -8.484   1.681  1.00 98.69           C  
ATOM    272  O   SER A  35     -13.234  -5.039   1.843  1.00 98.69           O  
ATOM    273  OG  SER A  35     -12.625  -8.211   3.047  1.00 98.69           O  
ATOM    274  N   LYS A  36     -14.992  -6.453   1.864  1.00 98.44           N  
ATOM    275  CA  LYS A  36     -15.875  -5.492   2.520  1.00 98.44           C  
ATOM    276  C   LYS A  36     -15.438  -5.242   3.961  1.00 98.44           C  
ATOM    277  CB  LYS A  36     -17.328  -5.977   2.482  1.00 98.44           C  
ATOM    278  O   LYS A  36     -15.883  -4.281   4.594  1.00 98.44           O  
ATOM    279  CG  LYS A  36     -17.969  -5.898   1.107  1.00 98.44           C  
ATOM    280  CD  LYS A  36     -19.453  -6.234   1.166  1.00 98.44           C  
ATOM    281  CE  LYS A  36     -20.141  -5.996  -0.174  1.00 98.44           C  
ATOM    282  NZ  LYS A  36     -21.578  -6.340  -0.125  1.00 98.44           N  
ATOM    283  N   ARG A  37     -14.453  -6.102   4.391  1.00 98.56           N  
ATOM    284  CA  ARG A  37     -14.102  -5.977   5.801  1.00 98.56           C  
ATOM    285  C   ARG A  37     -12.594  -5.891   5.988  1.00 98.56           C  
ATOM    286  CB  ARG A  37     -14.664  -7.152   6.602  1.00 98.56           C  
ATOM    287  O   ARG A  37     -12.109  -5.750   7.113  1.00 98.56           O  
ATOM    288  CG  ARG A  37     -16.172  -7.137   6.742  1.00 98.56           C  
ATOM    289  CD  ARG A  37     -16.641  -6.051   7.707  1.00 98.56           C  
ATOM    290  NE  ARG A  37     -16.328  -6.395   9.094  1.00 98.56           N  
ATOM    291  NH1 ARG A  37     -18.516  -6.867   9.680  1.00 98.56           N  
ATOM    292  NH2 ARG A  37     -16.844  -7.062  11.227  1.00 98.56           N  
ATOM    293  CZ  ARG A  37     -17.234  -6.773  10.000  1.00 98.56           C  
ATOM    294  N   HIS A  38     -11.820  -6.000   4.891  1.00 98.88           N  
ATOM    295  CA  HIS A  38     -10.391  -6.195   5.113  1.00 98.88           C  
ATOM    296  C   HIS A  38      -9.562  -5.238   4.262  1.00 98.88           C  
ATOM    297  CB  HIS A  38      -9.992  -7.641   4.816  1.00 98.88           C  
ATOM    298  O   HIS A  38      -9.891  -4.996   3.098  1.00 98.88           O  
ATOM    299  CG  HIS A  38     -10.680  -8.641   5.691  1.00 98.88           C  
ATOM    300  CD2 HIS A  38     -10.281  -9.234   6.848  1.00 98.88           C  
ATOM    301  ND1 HIS A  38     -11.922  -9.156   5.406  1.00 98.88           N  
ATOM    302  CE1 HIS A  38     -12.266 -10.016   6.352  1.00 98.88           C  
ATOM    303  NE2 HIS A  38     -11.289 -10.078   7.238  1.00 98.88           N  
ATOM    304  N   ILE A  39      -8.539  -4.711   4.922  1.00 98.94           N  
ATOM    305  CA  ILE A  39      -7.512  -3.885   4.293  1.00 98.94           C  
ATOM    306  C   ILE A  39      -6.176  -4.621   4.305  1.00 98.94           C  
ATOM    307  CB  ILE A  39      -7.375  -2.518   5.004  1.00 98.94           C  
ATOM    308  O   ILE A  39      -5.746  -5.125   5.344  1.00 98.94           O  
ATOM    309  CG1 ILE A  39      -8.719  -1.775   4.992  1.00 98.94           C  
ATOM    310  CG2 ILE A  39      -6.277  -1.676   4.348  1.00 98.94           C  
ATOM    311  CD1 ILE A  39      -9.203  -1.389   3.602  1.00 98.94           C  
ATOM    312  N   LEU A  40      -5.605  -4.746   3.090  1.00 98.94           N  
ATOM    313  CA  LEU A  40      -4.246  -5.270   3.008  1.00 98.94           C  
ATOM    314  C   LEU A  40      -3.221  -4.152   3.168  1.00 98.94           C  
ATOM    315  CB  LEU A  40      -4.027  -5.988   1.672  1.00 98.94           C  
ATOM    316  O   LEU A  40      -3.318  -3.115   2.508  1.00 98.94           O  
ATOM    317  CG  LEU A  40      -2.648  -6.613   1.454  1.00 98.94           C  
ATOM    318  CD1 LEU A  40      -2.398  -7.715   2.477  1.00 98.94           C  
ATOM    319  CD2 LEU A  40      -2.525  -7.156   0.035  1.00 98.94           C  
ATOM    320  N   THR A  41      -2.236  -4.344   4.035  1.00 98.94           N  
ATOM    321  CA  THR A  41      -1.173  -3.377   4.293  1.00 98.94           C  
ATOM    322  C   THR A  41       0.130  -4.090   4.645  1.00 98.94           C  
ATOM    323  CB  THR A  41      -1.556  -2.414   5.430  1.00 98.94           C  
ATOM    324  O   THR A  41       0.294  -5.277   4.352  1.00 98.94           O  
ATOM    325  CG2 THR A  41      -1.581  -3.133   6.773  1.00 98.94           C  
ATOM    326  OG1 THR A  41      -0.599  -1.348   5.488  1.00 98.94           O  
ATOM    327  N   ALA A  42       1.048  -3.367   5.188  1.00 98.94           N  
ATOM    328  CA  ALA A  42       2.338  -3.953   5.543  1.00 98.94           C  
ATOM    329  C   ALA A  42       2.400  -4.270   7.035  1.00 98.94           C  
ATOM    330  CB  ALA A  42       3.477  -3.014   5.156  1.00 98.94           C  
ATOM    331  O   ALA A  42       1.861  -3.529   7.859  1.00 98.94           O  
ATOM    332  N   ALA A  43       3.076  -5.359   7.355  1.00 98.88           N  
ATOM    333  CA  ALA A  43       3.258  -5.762   8.750  1.00 98.88           C  
ATOM    334  C   ALA A  43       4.004  -4.691   9.531  1.00 98.88           C  
ATOM    335  CB  ALA A  43       4.004  -7.094   8.820  1.00 98.88           C  
ATOM    336  O   ALA A  43       3.664  -4.402  10.680  1.00 98.88           O  
ATOM    337  N   HIS A  44       4.984  -4.094   8.945  1.00 98.62           N  
ATOM    338  CA  HIS A  44       5.762  -3.107   9.695  1.00 98.62           C  
ATOM    339  C   HIS A  44       4.914  -1.892  10.047  1.00 98.62           C  
ATOM    340  CB  HIS A  44       6.988  -2.672   8.883  1.00 98.62           C  
ATOM    341  O   HIS A  44       5.305  -1.080  10.891  1.00 98.62           O  
ATOM    342  CG  HIS A  44       6.684  -1.655   7.832  1.00 98.62           C  
ATOM    343  CD2 HIS A  44       6.410  -0.333   7.926  1.00 98.62           C  
ATOM    344  ND1 HIS A  44       6.633  -1.966   6.492  1.00 98.62           N  
ATOM    345  CE1 HIS A  44       6.344  -0.875   5.801  1.00 98.62           C  
ATOM    346  NE2 HIS A  44       6.203   0.130   6.648  1.00 98.62           N  
ATOM    347  N   CYS A  45       3.801  -1.704   9.391  1.00 98.69           N  
ATOM    348  CA  CYS A  45       2.906  -0.587   9.680  1.00 98.69           C  
ATOM    349  C   CYS A  45       2.156  -0.813  10.984  1.00 98.69           C  
ATOM    350  CB  CYS A  45       1.912  -0.388   8.539  1.00 98.69           C  
ATOM    351  O   CYS A  45       1.827   0.143  11.695  1.00 98.69           O  
ATOM    352  SG  CYS A  45       2.602   0.492   7.117  1.00 98.69           S  
ATOM    353  N   ILE A  46       1.922  -2.070  11.328  1.00 98.38           N  
ATOM    354  CA  ILE A  46       1.014  -2.295  12.445  1.00 98.38           C  
ATOM    355  C   ILE A  46       1.792  -2.846  13.641  1.00 98.38           C  
ATOM    356  CB  ILE A  46      -0.130  -3.260  12.062  1.00 98.38           C  
ATOM    357  O   ILE A  46       1.216  -3.107  14.695  1.00 98.38           O  
ATOM    358  CG1 ILE A  46       0.440  -4.602  11.586  1.00 98.38           C  
ATOM    359  CG2 ILE A  46      -1.024  -2.637  10.984  1.00 98.38           C  
ATOM    360  CD1 ILE A  46      -0.573  -5.738  11.586  1.00 98.38           C  
ATOM    361  N   GLU A  47       3.031  -3.080  13.445  1.00 96.44           N  
ATOM    362  CA  GLU A  47       3.859  -3.551  14.555  1.00 96.44           C  
ATOM    363  C   GLU A  47       3.922  -2.516  15.672  1.00 96.44           C  
ATOM    364  CB  GLU A  47       5.270  -3.883  14.070  1.00 96.44           C  
ATOM    365  O   GLU A  47       4.359  -1.384  15.461  1.00 96.44           O  
ATOM    366  CG  GLU A  47       6.137  -4.574  15.109  1.00 96.44           C  
ATOM    367  CD  GLU A  47       7.512  -4.965  14.594  1.00 96.44           C  
ATOM    368  OE1 GLU A  47       7.871  -6.160  14.664  1.00 96.44           O  
ATOM    369  OE2 GLU A  47       8.234  -4.062  14.109  1.00 96.44           O  
ATOM    370  N   GLY A  48       3.502  -2.969  16.891  1.00 96.06           N  
ATOM    371  CA  GLY A  48       3.555  -2.113  18.062  1.00 96.06           C  
ATOM    372  C   GLY A  48       2.461  -1.061  18.078  1.00 96.06           C  
ATOM    373  O   GLY A  48       2.510  -0.123  18.875  1.00 96.06           O  
ATOM    374  N   ILE A  49       1.552  -1.169  17.109  1.00 98.12           N  
ATOM    375  CA  ILE A  49       0.490  -0.177  16.984  1.00 98.12           C  
ATOM    376  C   ILE A  49      -0.709  -0.593  17.844  1.00 98.12           C  
ATOM    377  CB  ILE A  49       0.062   0.011  15.516  1.00 98.12           C  
ATOM    378  O   ILE A  49      -1.104  -1.762  17.844  1.00 98.12           O  
ATOM    379  CG1 ILE A  49       1.235   0.541  14.680  1.00 98.12           C  
ATOM    380  CG2 ILE A  49      -1.145   0.949  15.422  1.00 98.12           C  
ATOM    381  CD1 ILE A  49       1.796   1.868  15.180  1.00 98.12           C  
ATOM    382  N   SER A  50      -1.304   0.405  18.609  1.00 96.44           N  
ATOM    383  CA  SER A  50      -2.430   0.117  19.500  1.00 96.44           C  
ATOM    384  C   SER A  50      -3.760   0.354  18.797  1.00 96.44           C  
ATOM    385  CB  SER A  50      -2.352   0.976  20.750  1.00 96.44           C  
ATOM    386  O   SER A  50      -4.762  -0.288  19.109  1.00 96.44           O  
ATOM    387  OG  SER A  50      -2.311   2.354  20.422  1.00 96.44           O  
ATOM    388  N   GLY A  51      -3.822   1.310  17.891  1.00 97.19           N  
ATOM    389  CA  GLY A  51      -5.055   1.620  17.188  1.00 97.19           C  
ATOM    390  C   GLY A  51      -4.844   1.912  15.703  1.00 97.19           C  
ATOM    391  O   GLY A  51      -3.801   2.443  15.320  1.00 97.19           O  
ATOM    392  N   VAL A  52      -5.848   1.535  14.961  1.00 98.69           N  
ATOM    393  CA  VAL A  52      -5.820   1.803  13.523  1.00 98.69           C  
ATOM    394  C   VAL A  52      -7.160   2.387  13.086  1.00 98.69           C  
ATOM    395  CB  VAL A  52      -5.500   0.527  12.719  1.00 98.69           C  
ATOM    396  O   VAL A  52      -8.219   1.835  13.398  1.00 98.69           O  
ATOM    397  CG1 VAL A  52      -5.406   0.843  11.227  1.00 98.69           C  
ATOM    398  CG2 VAL A  52      -4.203  -0.110  13.211  1.00 98.69           C  
ATOM    399  N   THR A  53      -7.066   3.533  12.414  1.00 98.56           N  
ATOM    400  CA  THR A  53      -8.211   4.074  11.688  1.00 98.56           C  
ATOM    401  C   THR A  53      -7.988   3.973  10.180  1.00 98.56           C  
ATOM    402  CB  THR A  53      -8.469   5.543  12.070  1.00 98.56           C  
ATOM    403  O   THR A  53      -6.887   4.219   9.688  1.00 98.56           O  
ATOM    404  CG2 THR A  53      -9.719   6.078  11.383  1.00 98.56           C  
ATOM    405  OG1 THR A  53      -8.648   5.637  13.492  1.00 98.56           O  
ATOM    406  N   VAL A  54      -9.086   3.625   9.516  1.00 98.88           N  
ATOM    407  CA  VAL A  54      -9.016   3.416   8.070  1.00 98.88           C  
ATOM    408  C   VAL A  54      -9.945   4.402   7.363  1.00 98.88           C  
ATOM    409  CB  VAL A  54      -9.391   1.966   7.688  1.00 98.88           C  
ATOM    410  O   VAL A  54     -11.141   4.473   7.676  1.00 98.88           O  
ATOM    411  CG1 VAL A  54      -9.359   1.779   6.172  1.00 98.88           C  
ATOM    412  CG2 VAL A  54      -8.453   0.977   8.375  1.00 98.88           C  
ATOM    413  N   ARG A  55      -9.391   5.199   6.477  1.00 98.81           N  
ATOM    414  CA  ARG A  55     -10.203   6.059   5.625  1.00 98.81           C  
ATOM    415  C   ARG A  55     -10.227   5.547   4.188  1.00 98.81           C  
ATOM    416  CB  ARG A  55      -9.688   7.500   5.660  1.00 98.81           C  
ATOM    417  O   ARG A  55      -9.172   5.336   3.584  1.00 98.81           O  
ATOM    418  CG  ARG A  55     -10.508   8.469   4.828  1.00 98.81           C  
ATOM    419  CD  ARG A  55      -9.961   9.891   4.914  1.00 98.81           C  
ATOM    420  NE  ARG A  55     -10.016  10.406   6.281  1.00 98.81           N  
ATOM    421  NH1 ARG A  55     -12.305  10.719   6.297  1.00 98.81           N  
ATOM    422  NH2 ARG A  55     -11.055  11.242   8.148  1.00 98.81           N  
ATOM    423  CZ  ARG A  55     -11.125  10.789   6.906  1.00 98.81           C  
ATOM    424  N   ILE A  56     -11.422   5.496   3.635  1.00 98.81           N  
ATOM    425  CA  ILE A  56     -11.578   5.117   2.234  1.00 98.81           C  
ATOM    426  C   ILE A  56     -12.469   6.129   1.519  1.00 98.81           C  
ATOM    427  CB  ILE A  56     -12.164   3.695   2.096  1.00 98.81           C  
ATOM    428  O   ILE A  56     -13.188   6.895   2.162  1.00 98.81           O  
ATOM    429  CG1 ILE A  56     -13.586   3.646   2.664  1.00 98.81           C  
ATOM    430  CG2 ILE A  56     -11.266   2.668   2.789  1.00 98.81           C  
ATOM    431  CD1 ILE A  56     -14.344   2.365   2.338  1.00 98.81           C  
ATOM    432  N   GLY A  57     -12.258   6.219   0.195  1.00 98.69           N  
ATOM    433  CA  GLY A  57     -13.164   6.988  -0.646  1.00 98.69           C  
ATOM    434  C   GLY A  57     -12.844   8.469  -0.663  1.00 98.69           C  
ATOM    435  O   GLY A  57     -13.727   9.305  -0.872  1.00 98.69           O  
ATOM    436  N   SER A  58     -11.602   8.812  -0.344  1.00 98.75           N  
ATOM    437  CA  SER A  58     -11.234  10.219  -0.318  1.00 98.75           C  
ATOM    438  C   SER A  58      -9.891  10.453  -0.999  1.00 98.75           C  
ATOM    439  CB  SER A  58     -11.180  10.734   1.122  1.00 98.75           C  
ATOM    440  O   SER A  58      -8.977   9.625  -0.891  1.00 98.75           O  
ATOM    441  OG  SER A  58     -10.797  12.102   1.155  1.00 98.75           O  
ATOM    442  N   SER A  59      -9.836  11.547  -1.686  1.00 98.81           N  
ATOM    443  CA  SER A  59      -8.555  11.984  -2.238  1.00 98.81           C  
ATOM    444  C   SER A  59      -7.715  12.695  -1.189  1.00 98.81           C  
ATOM    445  CB  SER A  59      -8.781  12.898  -3.441  1.00 98.81           C  
ATOM    446  O   SER A  59      -6.535  12.969  -1.412  1.00 98.81           O  
ATOM    447  OG  SER A  59      -9.367  12.188  -4.516  1.00 98.81           O  
ATOM    448  N   ASN A  60      -8.367  12.984  -0.085  1.00 98.81           N  
ATOM    449  CA  ASN A  60      -7.656  13.656   0.996  1.00 98.81           C  
ATOM    450  C   ASN A  60      -7.449  12.734   2.193  1.00 98.81           C  
ATOM    451  CB  ASN A  60      -8.398  14.922   1.422  1.00 98.81           C  
ATOM    452  O   ASN A  60      -8.367  12.016   2.592  1.00 98.81           O  
ATOM    453  CG  ASN A  60      -8.383  16.000   0.354  1.00 98.81           C  
ATOM    454  ND2 ASN A  60      -9.492  16.141  -0.363  1.00 98.81           N  
ATOM    455  OD1 ASN A  60      -7.383  16.703   0.173  1.00 98.81           O  
ATOM    456  N   SER A  61      -6.266  12.859   2.730  1.00 98.19           N  
ATOM    457  CA  SER A  61      -5.926  11.984   3.848  1.00 98.19           C  
ATOM    458  C   SER A  61      -6.633  12.422   5.125  1.00 98.19           C  
ATOM    459  CB  SER A  61      -4.414  11.969   4.074  1.00 98.19           C  
ATOM    460  O   SER A  61      -6.762  11.641   6.070  1.00 98.19           O  
ATOM    461  OG  SER A  61      -3.939  13.258   4.410  1.00 98.19           O  
ATOM    462  N   ASN A  62      -7.109  13.648   5.180  1.00 97.75           N  
ATOM    463  CA  ASN A  62      -7.562  14.172   6.461  1.00 97.75           C  
ATOM    464  C   ASN A  62      -9.023  14.625   6.395  1.00 97.75           C  
ATOM    465  CB  ASN A  62      -6.668  15.336   6.914  1.00 97.75           C  
ATOM    466  O   ASN A  62      -9.508  15.305   7.301  1.00 97.75           O  
ATOM    467  CG  ASN A  62      -6.680  16.500   5.938  1.00 97.75           C  
ATOM    468  ND2 ASN A  62      -6.184  17.641   6.379  1.00 97.75           N  
ATOM    469  OD1 ASN A  62      -7.125  16.359   4.797  1.00 97.75           O  
ATOM    470  N   LYS A  63      -9.719  14.461   5.309  1.00 98.31           N  
ATOM    471  CA  LYS A  63     -11.133  14.789   5.188  1.00 98.31           C  
ATOM    472  C   LYS A  63     -11.797  13.977   4.082  1.00 98.31           C  
ATOM    473  CB  LYS A  63     -11.320  16.281   4.922  1.00 98.31           C  
ATOM    474  O   LYS A  63     -11.117  13.391   3.238  1.00 98.31           O  
ATOM    475  CG  LYS A  63     -10.727  16.750   3.602  1.00 98.31           C  
ATOM    476  CD  LYS A  63     -10.898  18.250   3.416  1.00 98.31           C  
ATOM    477  CE  LYS A  63     -10.336  18.719   2.078  1.00 98.31           C  
ATOM    478  NZ  LYS A  63     -10.523  20.188   1.882  1.00 98.31           N  
ATOM    479  N   GLY A  64     -13.164  13.953   4.133  1.00 98.12           N  
ATOM    480  CA  GLY A  64     -13.930  13.250   3.115  1.00 98.12           C  
ATOM    481  C   GLY A  64     -13.938  11.742   3.311  1.00 98.12           C  
ATOM    482  O   GLY A  64     -13.258  11.227   4.195  1.00 98.12           O  
ATOM    483  N   GLY A  65     -14.633  11.016   2.473  1.00 98.31           N  
ATOM    484  CA  GLY A  65     -14.734   9.570   2.576  1.00 98.31           C  
ATOM    485  C   GLY A  65     -15.383   9.109   3.871  1.00 98.31           C  
ATOM    486  O   GLY A  65     -16.172   9.844   4.469  1.00 98.31           O  
ATOM    487  N   THR A  66     -15.117   7.852   4.109  1.00 98.69           N  
ATOM    488  CA  THR A  66     -15.656   7.215   5.305  1.00 98.69           C  
ATOM    489  C   THR A  66     -14.539   6.633   6.160  1.00 98.69           C  
ATOM    490  CB  THR A  66     -16.656   6.105   4.945  1.00 98.69           C  
ATOM    491  O   THR A  66     -13.602   6.027   5.637  1.00 98.69           O  
ATOM    492  CG2 THR A  66     -17.328   5.535   6.195  1.00 98.69           C  
ATOM    493  OG1 THR A  66     -17.672   6.641   4.082  1.00 98.69           O  
ATOM    494  N   VAL A  67     -14.672   6.797   7.418  1.00 98.69           N  
ATOM    495  CA  VAL A  67     -13.648   6.336   8.344  1.00 98.69           C  
ATOM    496  C   VAL A  67     -14.164   5.145   9.148  1.00 98.69           C  
ATOM    497  CB  VAL A  67     -13.203   7.465   9.305  1.00 98.69           C  
ATOM    498  O   VAL A  67     -15.312   5.152   9.609  1.00 98.69           O  
ATOM    499  CG1 VAL A  67     -12.219   6.934  10.344  1.00 98.69           C  
ATOM    500  CG2 VAL A  67     -12.578   8.617   8.516  1.00 98.69           C  
ATOM    501  N   TYR A  68     -13.281   4.180   9.273  1.00 98.75           N  
ATOM    502  CA  TYR A  68     -13.547   2.975  10.055  1.00 98.75           C  
ATOM    503  C   TYR A  68     -12.469   2.768  11.117  1.00 98.75           C  
ATOM    504  CB  TYR A  68     -13.625   1.748   9.141  1.00 98.75           C  
ATOM    505  O   TYR A  68     -11.328   3.197  10.945  1.00 98.75           O  
ATOM    506  CG  TYR A  68     -14.656   1.871   8.047  1.00 98.75           C  
ATOM    507  CD1 TYR A  68     -15.938   1.343   8.203  1.00 98.75           C  
ATOM    508  CD2 TYR A  68     -14.352   2.514   6.852  1.00 98.75           C  
ATOM    509  CE1 TYR A  68     -16.891   1.452   7.195  1.00 98.75           C  
ATOM    510  CE2 TYR A  68     -15.297   2.629   5.836  1.00 98.75           C  
ATOM    511  OH  TYR A  68     -17.500   2.207   5.016  1.00 98.75           O  
ATOM    512  CZ  TYR A  68     -16.562   2.096   6.016  1.00 98.75           C  
ATOM    513  N   THR A  69     -12.898   2.111  12.188  1.00 98.50           N  
ATOM    514  CA  THR A  69     -11.930   1.677  13.188  1.00 98.50           C  
ATOM    515  C   THR A  69     -11.625   0.189  13.031  1.00 98.50           C  
ATOM    516  CB  THR A  69     -12.438   1.952  14.609  1.00 98.50           C  
ATOM    517  O   THR A  69     -12.492  -0.589  12.625  1.00 98.50           O  
ATOM    518  CG2 THR A  69     -12.633   3.447  14.852  1.00 98.50           C  
ATOM    519  OG1 THR A  69     -13.688   1.282  14.812  1.00 98.50           O  
ATOM    520  N   ALA A  70     -10.352  -0.088  13.289  1.00 98.44           N  
ATOM    521  CA  ALA A  70      -9.945  -1.484  13.164  1.00 98.44           C  
ATOM    522  C   ALA A  70     -10.531  -2.334  14.289  1.00 98.44           C  
ATOM    523  CB  ALA A  70      -8.422  -1.592  13.156  1.00 98.44           C  
ATOM    524  O   ALA A  70     -10.477  -1.946  15.453  1.00 98.44           O  
ATOM    525  N   LYS A  71     -11.164  -3.469  13.938  1.00 98.25           N  
ATOM    526  CA  LYS A  71     -11.594  -4.492  14.891  1.00 98.25           C  
ATOM    527  C   LYS A  71     -10.422  -5.383  15.305  1.00 98.25           C  
ATOM    528  CB  LYS A  71     -12.719  -5.340  14.297  1.00 98.25           C  
ATOM    529  O   LYS A  71     -10.305  -5.750  16.469  1.00 98.25           O  
ATOM    530  CG  LYS A  71     -13.227  -6.434  15.219  1.00 98.25           C  
ATOM    531  CD  LYS A  71     -14.367  -7.219  14.586  1.00 98.25           C  
ATOM    532  CE  LYS A  71     -14.836  -8.352  15.492  1.00 98.25           C  
ATOM    533  NZ  LYS A  71     -15.969  -9.109  14.883  1.00 98.25           N  
ATOM    534  N   SER A  72      -9.586  -5.770  14.367  1.00 98.44           N  
ATOM    535  CA  SER A  72      -8.398  -6.574  14.602  1.00 98.44           C  
ATOM    536  C   SER A  72      -7.336  -6.316  13.531  1.00 98.44           C  
ATOM    537  CB  SER A  72      -8.750  -8.062  14.641  1.00 98.44           C  
ATOM    538  O   SER A  72      -7.629  -5.715  12.492  1.00 98.44           O  
ATOM    539  OG  SER A  72      -9.195  -8.500  13.367  1.00 98.44           O  
ATOM    540  N   LYS A  73      -6.117  -6.688  13.828  1.00 98.31           N  
ATOM    541  CA  LYS A  73      -4.984  -6.637  12.914  1.00 98.31           C  
ATOM    542  C   LYS A  73      -4.121  -7.887  13.039  1.00 98.31           C  
ATOM    543  CB  LYS A  73      -4.141  -5.387  13.164  1.00 98.31           C  
ATOM    544  O   LYS A  73      -3.811  -8.328  14.148  1.00 98.31           O  
ATOM    545  CG  LYS A  73      -3.746  -5.195  14.625  1.00 98.31           C  
ATOM    546  CD  LYS A  73      -3.066  -3.850  14.844  1.00 98.31           C  
ATOM    547  CE  LYS A  73      -2.627  -3.676  16.297  1.00 98.31           C  
ATOM    548  NZ  LYS A  73      -3.613  -2.873  17.078  1.00 98.31           N  
ATOM    549  N   VAL A  74      -3.736  -8.375  11.898  1.00 98.56           N  
ATOM    550  CA  VAL A  74      -2.953  -9.609  11.891  1.00 98.56           C  
ATOM    551  C   VAL A  74      -1.785  -9.477  10.914  1.00 98.56           C  
ATOM    552  CB  VAL A  74      -3.820 -10.836  11.523  1.00 98.56           C  
ATOM    553  O   VAL A  74      -1.989  -9.227   9.727  1.00 98.56           O  
ATOM    554  CG1 VAL A  74      -2.982 -12.109  11.531  1.00 98.56           C  
ATOM    555  CG2 VAL A  74      -5.000 -10.953  12.484  1.00 98.56           C  
ATOM    556  N   ALA A  75      -0.597  -9.617  11.453  1.00 98.81           N  
ATOM    557  CA  ALA A  75       0.592  -9.648  10.602  1.00 98.81           C  
ATOM    558  C   ALA A  75       0.872 -11.062  10.102  1.00 98.81           C  
ATOM    559  CB  ALA A  75       1.802  -9.109  11.367  1.00 98.81           C  
ATOM    560  O   ALA A  75       0.511 -12.047  10.758  1.00 98.81           O  
ATOM    561  N   HIS A  76       1.446 -11.062   8.898  1.00 98.75           N  
ATOM    562  CA  HIS A  76       1.892 -12.367   8.414  1.00 98.75           C  
ATOM    563  C   HIS A  76       2.762 -13.070   9.445  1.00 98.75           C  
ATOM    564  CB  HIS A  76       2.658 -12.211   7.098  1.00 98.75           C  
ATOM    565  O   HIS A  76       3.705 -12.477   9.977  1.00 98.75           O  
ATOM    566  CG  HIS A  76       2.789 -13.492   6.328  1.00 98.75           C  
ATOM    567  CD2 HIS A  76       2.254 -13.875   5.145  1.00 98.75           C  
ATOM    568  ND1 HIS A  76       3.549 -14.547   6.773  1.00 98.75           N  
ATOM    569  CE1 HIS A  76       3.477 -15.531   5.895  1.00 98.75           C  
ATOM    570  NE2 HIS A  76       2.697 -15.148   4.895  1.00 98.75           N  
ATOM    571  N   PRO A  77       2.535 -14.328   9.773  1.00 98.25           N  
ATOM    572  CA  PRO A  77       3.246 -15.031  10.844  1.00 98.25           C  
ATOM    573  C   PRO A  77       4.738 -15.188  10.562  1.00 98.25           C  
ATOM    574  CB  PRO A  77       2.553 -16.391  10.891  1.00 98.25           C  
ATOM    575  O   PRO A  77       5.531 -15.367  11.484  1.00 98.25           O  
ATOM    576  CG  PRO A  77       1.898 -16.531   9.555  1.00 98.25           C  
ATOM    577  CD  PRO A  77       1.490 -15.172   9.078  1.00 98.25           C  
ATOM    578  N   LYS A  78       5.062 -15.102   9.250  1.00 98.38           N  
ATOM    579  CA  LYS A  78       6.469 -15.297   8.906  1.00 98.38           C  
ATOM    580  C   LYS A  78       7.176 -13.961   8.695  1.00 98.38           C  
ATOM    581  CB  LYS A  78       6.598 -16.172   7.656  1.00 98.38           C  
ATOM    582  O   LYS A  78       8.273 -13.922   8.133  1.00 98.38           O  
ATOM    583  CG  LYS A  78       6.148 -17.609   7.855  1.00 98.38           C  
ATOM    584  CD  LYS A  78       6.383 -18.438   6.605  1.00 98.38           C  
ATOM    585  CE  LYS A  78       5.980 -19.891   6.816  1.00 98.38           C  
ATOM    586  NZ  LYS A  78       6.156 -20.703   5.574  1.00 98.38           N  
ATOM    587  N   TYR A  79       6.453 -12.875   9.102  1.00 98.62           N  
ATOM    588  CA  TYR A  79       7.082 -11.570   8.969  1.00 98.62           C  
ATOM    589  C   TYR A  79       8.359 -11.500   9.797  1.00 98.62           C  
ATOM    590  CB  TYR A  79       6.117 -10.461   9.406  1.00 98.62           C  
ATOM    591  O   TYR A  79       8.375 -11.906  10.961  1.00 98.62           O  
ATOM    592  CG  TYR A  79       6.750  -9.094   9.453  1.00 98.62           C  
ATOM    593  CD1 TYR A  79       6.746  -8.344  10.633  1.00 98.62           C  
ATOM    594  CD2 TYR A  79       7.348  -8.539   8.328  1.00 98.62           C  
ATOM    595  CE1 TYR A  79       7.324  -7.082  10.688  1.00 98.62           C  
ATOM    596  CE2 TYR A  79       7.930  -7.277   8.367  1.00 98.62           C  
ATOM    597  OH  TYR A  79       8.484  -5.305   9.594  1.00 98.62           O  
ATOM    598  CZ  TYR A  79       7.914  -6.559   9.547  1.00 98.62           C  
ATOM    599  N   ASN A  80       9.398 -11.031   9.148  1.00 98.06           N  
ATOM    600  CA  ASN A  80      10.688 -10.781   9.773  1.00 98.06           C  
ATOM    601  C   ASN A  80      11.039  -9.297   9.781  1.00 98.06           C  
ATOM    602  CB  ASN A  80      11.789 -11.586   9.078  1.00 98.06           C  
ATOM    603  O   ASN A  80      11.336  -8.727   8.727  1.00 98.06           O  
ATOM    604  CG  ASN A  80      13.117 -11.508   9.805  1.00 98.06           C  
ATOM    605  ND2 ASN A  80      13.805 -12.641   9.898  1.00 98.06           N  
ATOM    606  OD1 ASN A  80      13.523 -10.445  10.273  1.00 98.06           O  
ATOM    607  N   SER A  81      11.078  -8.703  10.945  1.00 97.12           N  
ATOM    608  CA  SER A  81      11.234  -7.254  11.047  1.00 97.12           C  
ATOM    609  C   SER A  81      12.648  -6.824  10.672  1.00 97.12           C  
ATOM    610  CB  SER A  81      10.898  -6.777  12.461  1.00 97.12           C  
ATOM    611  O   SER A  81      12.875  -5.668  10.305  1.00 97.12           O  
ATOM    612  OG  SER A  81      11.773  -7.371  13.406  1.00 97.12           O  
ATOM    613  N   LYS A  82      13.562  -7.793  10.766  1.00 95.31           N  
ATOM    614  CA  LYS A  82      14.953  -7.473  10.438  1.00 95.31           C  
ATOM    615  C   LYS A  82      15.156  -7.422   8.922  1.00 95.31           C  
ATOM    616  CB  LYS A  82      15.906  -8.492  11.055  1.00 95.31           C  
ATOM    617  O   LYS A  82      15.766  -6.480   8.406  1.00 95.31           O  
ATOM    618  CG  LYS A  82      17.375  -8.156  10.883  1.00 95.31           C  
ATOM    619  CD  LYS A  82      18.266  -9.180  11.562  1.00 95.31           C  
ATOM    620  CE  LYS A  82      19.750  -8.883  11.320  1.00 95.31           C  
ATOM    621  NZ  LYS A  82      20.625  -9.906  11.961  1.00 95.31           N  
ATOM    622  N   THR A  83      14.570  -8.312   8.203  1.00 96.25           N  
ATOM    623  CA  THR A  83      14.781  -8.406   6.766  1.00 96.25           C  
ATOM    624  C   THR A  83      13.602  -7.832   5.996  1.00 96.25           C  
ATOM    625  CB  THR A  83      15.016  -9.867   6.332  1.00 96.25           C  
ATOM    626  O   THR A  83      13.688  -7.605   4.789  1.00 96.25           O  
ATOM    627  CG2 THR A  83      16.172 -10.492   7.105  1.00 96.25           C  
ATOM    628  OG1 THR A  83      13.828 -10.625   6.578  1.00 96.25           O  
ATOM    629  N   LYS A  84      12.562  -7.633   6.645  1.00 97.56           N  
ATOM    630  CA  LYS A  84      11.281  -7.176   6.109  1.00 97.56           C  
ATOM    631  C   LYS A  84      10.656  -8.242   5.215  1.00 97.56           C  
ATOM    632  CB  LYS A  84      11.461  -5.875   5.328  1.00 97.56           C  
ATOM    633  O   LYS A  84       9.836  -7.922   4.344  1.00 97.56           O  
ATOM    634  CG  LYS A  84      12.008  -4.723   6.160  1.00 97.56           C  
ATOM    635  CD  LYS A  84      11.070  -4.371   7.309  1.00 97.56           C  
ATOM    636  CE  LYS A  84      11.617  -3.215   8.141  1.00 97.56           C  
ATOM    637  NZ  LYS A  84      11.359  -3.412   9.594  1.00 97.56           N  
ATOM    638  N   ASN A  85      11.070  -9.469   5.316  1.00 98.38           N  
ATOM    639  CA  ASN A  85      10.453 -10.578   4.586  1.00 98.38           C  
ATOM    640  C   ASN A  85       9.016 -10.820   5.043  1.00 98.38           C  
ATOM    641  CB  ASN A  85      11.289 -11.852   4.746  1.00 98.38           C  
ATOM    642  O   ASN A  85       8.703 -10.664   6.227  1.00 98.38           O  
ATOM    643  CG  ASN A  85      10.953 -12.906   3.707  1.00 98.38           C  
ATOM    644  ND2 ASN A  85      11.047 -14.172   4.094  1.00 98.38           N  
ATOM    645  OD1 ASN A  85      10.609 -12.578   2.566  1.00 98.38           O  
ATOM    646  N   ASN A  86       8.125 -11.094   4.059  1.00 98.50           N  
ATOM    647  CA  ASN A  86       6.711 -11.359   4.297  1.00 98.50           C  
ATOM    648  C   ASN A  86       6.027 -10.172   4.973  1.00 98.50           C  
ATOM    649  CB  ASN A  86       6.535 -12.625   5.145  1.00 98.50           C  
ATOM    650  O   ASN A  86       5.238 -10.352   5.898  1.00 98.50           O  
ATOM    651  CG  ASN A  86       6.938 -13.883   4.402  1.00 98.50           C  
ATOM    652  ND2 ASN A  86       7.914 -14.602   4.945  1.00 98.50           N  
ATOM    653  OD1 ASN A  86       6.379 -14.203   3.350  1.00 98.50           O  
ATOM    654  N   ASP A  87       6.387  -8.992   4.531  1.00 98.81           N  
ATOM    655  CA  ASP A  87       5.879  -7.746   5.090  1.00 98.81           C  
ATOM    656  C   ASP A  87       4.430  -7.508   4.684  1.00 98.81           C  
ATOM    657  CB  ASP A  87       6.750  -6.566   4.648  1.00 98.81           C  
ATOM    658  O   ASP A  87       4.145  -6.645   3.850  1.00 98.81           O  
ATOM    659  CG  ASP A  87       6.504  -5.309   5.461  1.00 98.81           C  
ATOM    660  OD1 ASP A  87       5.801  -5.375   6.492  1.00 98.81           O  
ATOM    661  OD2 ASP A  87       7.012  -4.238   5.062  1.00 98.81           O  
ATOM    662  N   PHE A  88       3.523  -8.273   5.277  1.00 98.94           N  
ATOM    663  CA  PHE A  88       2.090  -8.219   5.020  1.00 98.94           C  
ATOM    664  C   PHE A  88       1.309  -8.164   6.328  1.00 98.94           C  
ATOM    665  CB  PHE A  88       1.642  -9.422   4.191  1.00 98.94           C  
ATOM    666  O   PHE A  88       1.698  -8.781   7.316  1.00 98.94           O  
ATOM    667  CG  PHE A  88       2.291  -9.500   2.836  1.00 98.94           C  
ATOM    668  CD1 PHE A  88       1.812  -8.742   1.773  1.00 98.94           C  
ATOM    669  CD2 PHE A  88       3.383 -10.336   2.625  1.00 98.94           C  
ATOM    670  CE1 PHE A  88       2.412  -8.820   0.519  1.00 98.94           C  
ATOM    671  CE2 PHE A  88       3.988 -10.414   1.373  1.00 98.94           C  
ATOM    672  CZ  PHE A  88       3.500  -9.656   0.321  1.00 98.94           C  
ATOM    673  N   ALA A  89       0.281  -7.453   6.254  1.00 98.88           N  
ATOM    674  CA  ALA A  89      -0.688  -7.449   7.344  1.00 98.88           C  
ATOM    675  C   ALA A  89      -2.104  -7.219   6.824  1.00 98.88           C  
ATOM    676  CB  ALA A  89      -0.324  -6.387   8.375  1.00 98.88           C  
ATOM    677  O   ALA A  89      -2.289  -6.629   5.754  1.00 98.88           O  
ATOM    678  N   ILE A  90      -3.045  -7.742   7.582  1.00 98.94           N  
ATOM    679  CA  ILE A  90      -4.457  -7.523   7.289  1.00 98.94           C  
ATOM    680  C   ILE A  90      -5.121  -6.809   8.461  1.00 98.94           C  
ATOM    681  CB  ILE A  90      -5.184  -8.852   6.988  1.00 98.94           C  
ATOM    682  O   ILE A  90      -4.965  -7.219   9.617  1.00 98.94           O  
ATOM    683  CG1 ILE A  90      -4.656  -9.469   5.688  1.00 98.94           C  
ATOM    684  CG2 ILE A  90      -6.699  -8.633   6.910  1.00 98.94           C  
ATOM    685  CD1 ILE A  90      -5.242 -10.836   5.367  1.00 98.94           C  
ATOM    686  N   VAL A  91      -5.797  -5.742   8.117  1.00 98.88           N  
ATOM    687  CA  VAL A  91      -6.625  -5.023   9.078  1.00 98.88           C  
ATOM    688  C   VAL A  91      -8.102  -5.309   8.812  1.00 98.88           C  
ATOM    689  CB  VAL A  91      -6.359  -3.500   9.031  1.00 98.88           C  
ATOM    690  O   VAL A  91      -8.586  -5.105   7.691  1.00 98.88           O  
ATOM    691  CG1 VAL A  91      -7.320  -2.754   9.961  1.00 98.88           C  
ATOM    692  CG2 VAL A  91      -4.910  -3.201   9.414  1.00 98.88           C  
ATOM    693  N   THR A  92      -8.789  -5.793   9.828  1.00 98.81           N  
ATOM    694  CA  THR A  92     -10.227  -6.020   9.766  1.00 98.81           C  
ATOM    695  C   THR A  92     -10.984  -4.875  10.430  1.00 98.81           C  
ATOM    696  CB  THR A  92     -10.617  -7.352  10.430  1.00 98.81           C  
ATOM    697  O   THR A  92     -10.766  -4.582  11.602  1.00 98.81           O  
ATOM    698  CG2 THR A  92     -12.117  -7.605  10.312  1.00 98.81           C  
ATOM    699  OG1 THR A  92      -9.906  -8.422   9.789  1.00 98.81           O  
ATOM    700  N   VAL A  93     -11.828  -4.230   9.672  1.00 98.75           N  
ATOM    701  CA  VAL A  93     -12.531  -3.068  10.195  1.00 98.75           C  
ATOM    702  C   VAL A  93     -13.781  -3.523  10.945  1.00 98.75           C  
ATOM    703  CB  VAL A  93     -12.922  -2.082   9.070  1.00 98.75           C  
ATOM    704  O   VAL A  93     -14.203  -4.676  10.828  1.00 98.75           O  
ATOM    705  CG1 VAL A  93     -11.672  -1.492   8.414  1.00 98.75           C  
ATOM    706  CG2 VAL A  93     -13.789  -2.779   8.023  1.00 98.75           C  
ATOM    707  N   ASN A  94     -14.383  -2.668  11.766  1.00 97.75           N  
ATOM    708  CA  ASN A  94     -15.406  -2.986  12.750  1.00 97.75           C  
ATOM    709  C   ASN A  94     -16.781  -3.154  12.102  1.00 97.75           C  
ATOM    710  CB  ASN A  94     -15.461  -1.908  13.836  1.00 97.75           C  
ATOM    711  O   ASN A  94     -17.719  -3.635  12.734  1.00 97.75           O  
ATOM    712  CG  ASN A  94     -15.789  -0.537  13.273  1.00 97.75           C  
ATOM    713  ND2 ASN A  94     -16.234   0.364  14.141  1.00 97.75           N  
ATOM    714  OD1 ASN A  94     -15.641  -0.289  12.078  1.00 97.75           O  
ATOM    715  N   LYS A  95     -16.938  -2.754  10.883  1.00 98.12           N  
ATOM    716  CA  LYS A  95     -18.172  -2.930  10.125  1.00 98.12           C  
ATOM    717  C   LYS A  95     -17.891  -2.982   8.625  1.00 98.12           C  
ATOM    718  CB  LYS A  95     -19.156  -1.803  10.430  1.00 98.12           C  
ATOM    719  O   LYS A  95     -16.812  -2.572   8.172  1.00 98.12           O  
ATOM    720  CG  LYS A  95     -18.656  -0.419  10.047  1.00 98.12           C  
ATOM    721  CD  LYS A  95     -19.656   0.664  10.414  1.00 98.12           C  
ATOM    722  CE  LYS A  95     -19.172   2.047  10.008  1.00 98.12           C  
ATOM    723  NZ  LYS A  95     -20.156   3.111  10.367  1.00 98.12           N  
ATOM    724  N   ASP A  96     -18.938  -3.543   7.891  1.00 98.56           N  
ATOM    725  CA  ASP A  96     -18.781  -3.652   6.445  1.00 98.56           C  
ATOM    726  C   ASP A  96     -18.609  -2.273   5.805  1.00 98.56           C  
ATOM    727  CB  ASP A  96     -19.969  -4.383   5.820  1.00 98.56           C  
ATOM    728  O   ASP A  96     -19.359  -1.342   6.133  1.00 98.56           O  
ATOM    729  CG  ASP A  96     -19.938  -5.883   6.074  1.00 98.56           C  
ATOM    730  OD1 ASP A  96     -18.953  -6.383   6.656  1.00 98.56           O  
ATOM    731  OD2 ASP A  96     -20.922  -6.562   5.688  1.00 98.56           O  
ATOM    732  N   MET A  97     -17.531  -2.217   4.969  1.00 98.56           N  
ATOM    733  CA  MET A  97     -17.344  -1.007   4.176  1.00 98.56           C  
ATOM    734  C   MET A  97     -18.359  -0.929   3.045  1.00 98.56           C  
ATOM    735  CB  MET A  97     -15.922  -0.961   3.602  1.00 98.56           C  
ATOM    736  O   MET A  97     -18.703  -1.947   2.447  1.00 98.56           O  
ATOM    737  CG  MET A  97     -14.836  -0.811   4.656  1.00 98.56           C  
ATOM    738  SD  MET A  97     -13.148  -0.846   3.943  1.00 98.56           S  
ATOM    739  CE  MET A  97     -12.906  -2.637   3.781  1.00 98.56           C  
ATOM    740  N   ALA A  98     -18.891   0.232   2.789  1.00 97.56           N  
ATOM    741  CA  ALA A  98     -19.750   0.449   1.626  1.00 97.56           C  
ATOM    742  C   ALA A  98     -18.922   0.590   0.353  1.00 97.56           C  
ATOM    743  CB  ALA A  98     -20.609   1.686   1.830  1.00 97.56           C  
ATOM    744  O   ALA A  98     -18.188   1.567   0.188  1.00 97.56           O  
ATOM    745  N   ILE A  99     -19.031  -0.383  -0.516  1.00 98.31           N  
ATOM    746  CA  ILE A  99     -18.312  -0.399  -1.785  1.00 98.31           C  
ATOM    747  C   ILE A  99     -19.234   0.078  -2.906  1.00 98.31           C  
ATOM    748  CB  ILE A  99     -17.750  -1.808  -2.105  1.00 98.31           C  
ATOM    749  O   ILE A  99     -20.172  -0.620  -3.281  1.00 98.31           O  
ATOM    750  CG1 ILE A  99     -16.938  -2.344  -0.923  1.00 98.31           C  
ATOM    751  CG2 ILE A  99     -16.922  -1.780  -3.385  1.00 98.31           C  
ATOM    752  CD1 ILE A  99     -15.750  -1.473  -0.548  1.00 98.31           C  
ATOM    753  N   ASP A 100     -18.828   1.233  -3.521  1.00 98.06           N  
ATOM    754  CA  ASP A 100     -19.781   1.854  -4.438  1.00 98.06           C  
ATOM    755  C   ASP A 100     -19.344   1.679  -5.891  1.00 98.06           C  
ATOM    756  CB  ASP A 100     -19.953   3.340  -4.117  1.00 98.06           C  
ATOM    757  O   ASP A 100     -20.062   2.051  -6.816  1.00 98.06           O  
ATOM    758  CG  ASP A 100     -18.672   4.137  -4.320  1.00 98.06           C  
ATOM    759  OD1 ASP A 100     -17.734   3.623  -4.957  1.00 98.06           O  
ATOM    760  OD2 ASP A 100     -18.609   5.289  -3.844  1.00 98.06           O  
ATOM    761  N   GLY A 101     -18.203   1.244  -6.098  1.00 97.62           N  
ATOM    762  CA  GLY A 101     -17.734   0.993  -7.449  1.00 97.62           C  
ATOM    763  C   GLY A 101     -17.172   2.232  -8.125  1.00 97.62           C  
ATOM    764  O   GLY A 101     -16.766   2.180  -9.289  1.00 97.62           O  
ATOM    765  N   LYS A 102     -17.234   3.363  -7.426  1.00 97.94           N  
ATOM    766  CA  LYS A 102     -16.719   4.605  -8.000  1.00 97.94           C  
ATOM    767  C   LYS A 102     -15.547   5.148  -7.191  1.00 97.94           C  
ATOM    768  CB  LYS A 102     -17.844   5.652  -8.070  1.00 97.94           C  
ATOM    769  O   LYS A 102     -14.422   5.215  -7.691  1.00 97.94           O  
ATOM    770  CG  LYS A 102     -17.453   6.906  -8.852  1.00 97.94           C  
ATOM    771  CD  LYS A 102     -18.641   7.867  -8.977  1.00 97.94           C  
ATOM    772  CE  LYS A 102     -18.234   9.148  -9.688  1.00 97.94           C  
ATOM    773  NZ  LYS A 102     -19.391  10.102  -9.805  1.00 97.94           N  
ATOM    774  N   THR A 103     -15.820   5.473  -5.941  1.00 98.69           N  
ATOM    775  CA  THR A 103     -14.750   5.992  -5.102  1.00 98.69           C  
ATOM    776  C   THR A 103     -14.203   4.902  -4.184  1.00 98.69           C  
ATOM    777  CB  THR A 103     -15.227   7.188  -4.258  1.00 98.69           C  
ATOM    778  O   THR A 103     -13.148   5.074  -3.570  1.00 98.69           O  
ATOM    779  CG2 THR A 103     -15.680   8.344  -5.145  1.00 98.69           C  
ATOM    780  OG1 THR A 103     -16.328   6.770  -3.438  1.00 98.69           O  
ATOM    781  N   THR A 104     -14.922   3.820  -4.074  1.00 98.81           N  
ATOM    782  CA  THR A 104     -14.500   2.646  -3.314  1.00 98.81           C  
ATOM    783  C   THR A 104     -14.695   1.373  -4.129  1.00 98.81           C  
ATOM    784  CB  THR A 104     -15.266   2.535  -1.986  1.00 98.81           C  
ATOM    785  O   THR A 104     -15.797   1.109  -4.617  1.00 98.81           O  
ATOM    786  CG2 THR A 104     -14.984   3.729  -1.081  1.00 98.81           C  
ATOM    787  OG1 THR A 104     -16.672   2.482  -2.260  1.00 98.81           O  
ATOM    788  N   LYS A 105     -13.586   0.599  -4.312  1.00 98.69           N  
ATOM    789  CA  LYS A 105     -13.602  -0.671  -5.031  1.00 98.69           C  
ATOM    790  C   LYS A 105     -12.641  -1.675  -4.402  1.00 98.69           C  
ATOM    791  CB  LYS A 105     -13.250  -0.460  -6.504  1.00 98.69           C  
ATOM    792  O   LYS A 105     -11.602  -1.291  -3.863  1.00 98.69           O  
ATOM    793  CG  LYS A 105     -14.359   0.187  -7.320  1.00 98.69           C  
ATOM    794  CD  LYS A 105     -14.023   0.204  -8.805  1.00 98.69           C  
ATOM    795  CE  LYS A 105     -15.117   0.877  -9.625  1.00 98.69           C  
ATOM    796  NZ  LYS A 105     -14.812   0.862 -11.086  1.00 98.69           N  
ATOM    797  N   ILE A 106     -13.109  -2.930  -4.477  1.00 98.81           N  
ATOM    798  CA  ILE A 106     -12.250  -4.023  -4.031  1.00 98.81           C  
ATOM    799  C   ILE A 106     -11.250  -4.375  -5.129  1.00 98.81           C  
ATOM    800  CB  ILE A 106     -13.078  -5.266  -3.637  1.00 98.81           C  
ATOM    801  O   ILE A 106     -11.641  -4.633  -6.270  1.00 98.81           O  
ATOM    802  CG1 ILE A 106     -14.016  -4.938  -2.475  1.00 98.81           C  
ATOM    803  CG2 ILE A 106     -12.156  -6.438  -3.281  1.00 98.81           C  
ATOM    804  CD1 ILE A 106     -15.055  -6.016  -2.195  1.00 98.81           C  
ATOM    805  N   ILE A 107      -9.922  -4.371  -4.789  1.00 98.75           N  
ATOM    806  CA  ILE A 107      -8.883  -4.625  -5.777  1.00 98.75           C  
ATOM    807  C   ILE A 107      -8.695  -6.129  -5.961  1.00 98.75           C  
ATOM    808  CB  ILE A 107      -7.543  -3.965  -5.367  1.00 98.75           C  
ATOM    809  O   ILE A 107      -8.883  -6.902  -5.020  1.00 98.75           O  
ATOM    810  CG1 ILE A 107      -6.535  -4.047  -6.520  1.00 98.75           C  
ATOM    811  CG2 ILE A 107      -6.984  -4.621  -4.105  1.00 98.75           C  
ATOM    812  CD1 ILE A 107      -6.855  -3.127  -7.691  1.00 98.75           C  
ATOM    813  N   THR A 108      -8.320  -6.566  -7.156  1.00 98.62           N  
ATOM    814  CA  THR A 108      -7.910  -7.938  -7.430  1.00 98.62           C  
ATOM    815  C   THR A 108      -6.461  -8.172  -7.012  1.00 98.62           C  
ATOM    816  CB  THR A 108      -8.078  -8.281  -8.922  1.00 98.62           C  
ATOM    817  O   THR A 108      -5.602  -7.316  -7.242  1.00 98.62           O  
ATOM    818  CG2 THR A 108      -7.668  -9.727  -9.203  1.00 98.62           C  
ATOM    819  OG1 THR A 108      -9.453  -8.109  -9.297  1.00 98.62           O  
ATOM    820  N   LEU A 109      -6.238  -9.336  -6.344  1.00 98.81           N  
ATOM    821  CA  LEU A 109      -4.887  -9.641  -5.895  1.00 98.81           C  
ATOM    822  C   LEU A 109      -4.207 -10.617  -6.852  1.00 98.81           C  
ATOM    823  CB  LEU A 109      -4.910 -10.227  -4.480  1.00 98.81           C  
ATOM    824  O   LEU A 109      -4.871 -11.469  -7.449  1.00 98.81           O  
ATOM    825  CG  LEU A 109      -5.500  -9.336  -3.391  1.00 98.81           C  
ATOM    826  CD1 LEU A 109      -5.512 -10.062  -2.053  1.00 98.81           C  
ATOM    827  CD2 LEU A 109      -4.719  -8.031  -3.283  1.00 98.81           C  
ATOM    828  N   ALA A 110      -2.918 -10.438  -7.012  1.00 98.62           N  
ATOM    829  CA  ALA A 110      -2.135 -11.367  -7.824  1.00 98.62           C  
ATOM    830  C   ALA A 110      -2.334 -12.805  -7.367  1.00 98.62           C  
ATOM    831  CB  ALA A 110      -0.655 -10.992  -7.777  1.00 98.62           C  
ATOM    832  O   ALA A 110      -2.395 -13.078  -6.164  1.00 98.62           O  
ATOM    833  N   LYS A 111      -2.439 -13.703  -8.305  1.00 97.88           N  
ATOM    834  CA  LYS A 111      -2.650 -15.125  -8.039  1.00 97.88           C  
ATOM    835  C   LYS A 111      -1.392 -15.766  -7.465  1.00 97.88           C  
ATOM    836  CB  LYS A 111      -3.082 -15.852  -9.312  1.00 97.88           C  
ATOM    837  O   LYS A 111      -0.275 -15.359  -7.793  1.00 97.88           O  
ATOM    838  CG  LYS A 111      -4.445 -15.430  -9.836  1.00 97.88           C  
ATOM    839  CD  LYS A 111      -4.840 -16.234 -11.070  1.00 97.88           C  
ATOM    840  CE  LYS A 111      -6.188 -15.781 -11.625  1.00 97.88           C  
ATOM    841  NZ  LYS A 111      -6.551 -16.516 -12.867  1.00 97.88           N  
ATOM    842  N   GLU A 112      -1.634 -16.766  -6.680  1.00 97.62           N  
ATOM    843  CA  GLU A 112      -0.522 -17.516  -6.094  1.00 97.62           C  
ATOM    844  C   GLU A 112       0.457 -17.984  -7.168  1.00 97.62           C  
ATOM    845  CB  GLU A 112      -1.038 -18.719  -5.297  1.00 97.62           C  
ATOM    846  O   GLU A 112       0.045 -18.500  -8.211  1.00 97.62           O  
ATOM    847  CG  GLU A 112       0.058 -19.500  -4.602  1.00 97.62           C  
ATOM    848  CD  GLU A 112      -0.469 -20.703  -3.826  1.00 97.62           C  
ATOM    849  OE1 GLU A 112       0.341 -21.422  -3.197  1.00 97.62           O  
ATOM    850  OE2 GLU A 112      -1.699 -20.922  -3.850  1.00 97.62           O  
ATOM    851  N   GLY A 113       1.745 -17.672  -6.977  1.00 93.94           N  
ATOM    852  CA  GLY A 113       2.805 -18.188  -7.832  1.00 93.94           C  
ATOM    853  C   GLY A 113       3.078 -17.297  -9.031  1.00 93.94           C  
ATOM    854  O   GLY A 113       4.027 -17.531  -9.781  1.00 93.94           O  
ATOM    855  N   SER A 114       2.209 -16.297  -9.242  1.00 97.31           N  
ATOM    856  CA  SER A 114       2.469 -15.414 -10.375  1.00 97.31           C  
ATOM    857  C   SER A 114       3.723 -14.578 -10.148  1.00 97.31           C  
ATOM    858  CB  SER A 114       1.271 -14.500 -10.625  1.00 97.31           C  
ATOM    859  O   SER A 114       4.090 -14.297  -9.008  1.00 97.31           O  
ATOM    860  OG  SER A 114       1.064 -13.625  -9.531  1.00 97.31           O  
ATOM    861  N   SER A 115       4.453 -14.367 -11.250  1.00 96.38           N  
ATOM    862  CA  SER A 115       5.684 -13.594 -11.164  1.00 96.38           C  
ATOM    863  C   SER A 115       5.441 -12.125 -11.516  1.00 96.38           C  
ATOM    864  CB  SER A 115       6.754 -14.180 -12.086  1.00 96.38           C  
ATOM    865  O   SER A 115       4.355 -11.766 -11.961  1.00 96.38           O  
ATOM    866  OG  SER A 115       6.355 -14.078 -13.445  1.00 96.38           O  
ATOM    867  N   VAL A 116       6.398 -11.234 -11.164  1.00 98.38           N  
ATOM    868  CA  VAL A 116       6.469  -9.844 -11.602  1.00 98.38           C  
ATOM    869  C   VAL A 116       7.668  -9.648 -12.523  1.00 98.38           C  
ATOM    870  CB  VAL A 116       6.559  -8.875 -10.398  1.00 98.38           C  
ATOM    871  O   VAL A 116       8.789  -9.422 -12.062  1.00 98.38           O  
ATOM    872  CG1 VAL A 116       6.480  -7.426 -10.867  1.00 98.38           C  
ATOM    873  CG2 VAL A 116       5.449  -9.180  -9.391  1.00 98.38           C  
ATOM    874  N   PRO A 117       7.414  -9.836 -13.797  1.00 97.69           N  
ATOM    875  CA  PRO A 117       8.523  -9.789 -14.750  1.00 97.69           C  
ATOM    876  C   PRO A 117       9.180  -8.414 -14.828  1.00 97.69           C  
ATOM    877  CB  PRO A 117       7.863 -10.148 -16.078  1.00 97.69           C  
ATOM    878  O   PRO A 117       8.555  -7.402 -14.484  1.00 97.69           O  
ATOM    879  CG  PRO A 117       6.578 -10.812 -15.703  1.00 97.69           C  
ATOM    880  CD  PRO A 117       6.117 -10.242 -14.391  1.00 97.69           C  
ATOM    881  N   ASP A 118      10.422  -8.445 -15.281  1.00 98.31           N  
ATOM    882  CA  ASP A 118      11.164  -7.223 -15.562  1.00 98.31           C  
ATOM    883  C   ASP A 118      10.391  -6.305 -16.500  1.00 98.31           C  
ATOM    884  CB  ASP A 118      12.531  -7.555 -16.156  1.00 98.31           C  
ATOM    885  O   ASP A 118       9.828  -6.766 -17.500  1.00 98.31           O  
ATOM    886  CG  ASP A 118      13.445  -6.344 -16.266  1.00 98.31           C  
ATOM    887  OD1 ASP A 118      13.688  -5.672 -15.250  1.00 98.31           O  
ATOM    888  OD2 ASP A 118      13.922  -6.062 -17.391  1.00 98.31           O  
ATOM    889  N   GLY A 119      10.273  -4.988 -16.094  1.00 98.31           N  
ATOM    890  CA  GLY A 119       9.641  -4.016 -16.953  1.00 98.31           C  
ATOM    891  C   GLY A 119       8.156  -3.848 -16.688  1.00 98.31           C  
ATOM    892  O   GLY A 119       7.488  -3.057 -17.359  1.00 98.31           O  
ATOM    893  N   THR A 120       7.656  -4.676 -15.836  1.00 98.75           N  
ATOM    894  CA  THR A 120       6.250  -4.531 -15.484  1.00 98.75           C  
ATOM    895  C   THR A 120       5.953  -3.111 -15.008  1.00 98.75           C  
ATOM    896  CB  THR A 120       5.836  -5.539 -14.398  1.00 98.75           C  
ATOM    897  O   THR A 120       6.582  -2.623 -14.070  1.00 98.75           O  
ATOM    898  CG2 THR A 120       4.359  -5.395 -14.047  1.00 98.75           C  
ATOM    899  OG1 THR A 120       6.074  -6.867 -14.875  1.00 98.75           O  
ATOM    900  N   ALA A 121       4.977  -2.459 -15.680  1.00 98.56           N  
ATOM    901  CA  ALA A 121       4.547  -1.115 -15.297  1.00 98.56           C  
ATOM    902  C   ALA A 121       3.625  -1.154 -14.086  1.00 98.56           C  
ATOM    903  CB  ALA A 121       3.852  -0.428 -16.469  1.00 98.56           C  
ATOM    904  O   ALA A 121       2.609  -1.852 -14.094  1.00 98.56           O  
ATOM    905  N   LEU A 122       4.008  -0.343 -13.102  1.00 98.81           N  
ATOM    906  CA  LEU A 122       3.252  -0.330 -11.852  1.00 98.81           C  
ATOM    907  C   LEU A 122       2.799   1.084 -11.508  1.00 98.81           C  
ATOM    908  CB  LEU A 122       4.094  -0.904 -10.711  1.00 98.81           C  
ATOM    909  O   LEU A 122       3.525   2.051 -11.750  1.00 98.81           O  
ATOM    910  CG  LEU A 122       4.578  -2.344 -10.883  1.00 98.81           C  
ATOM    911  CD1 LEU A 122       5.715  -2.641  -9.906  1.00 98.81           C  
ATOM    912  CD2 LEU A 122       3.424  -3.322 -10.680  1.00 98.81           C  
ATOM    913  N   LEU A 123       1.592   1.136 -11.039  1.00 98.88           N  
ATOM    914  CA  LEU A 123       1.100   2.361 -10.422  1.00 98.88           C  
ATOM    915  C   LEU A 123       1.145   2.256  -8.898  1.00 98.88           C  
ATOM    916  CB  LEU A 123      -0.330   2.658 -10.883  1.00 98.88           C  
ATOM    917  O   LEU A 123       0.541   1.352  -8.320  1.00 98.88           O  
ATOM    918  CG  LEU A 123      -0.910   4.012 -10.461  1.00 98.88           C  
ATOM    919  CD1 LEU A 123      -0.234   5.141 -11.234  1.00 98.88           C  
ATOM    920  CD2 LEU A 123      -2.418   4.035 -10.680  1.00 98.88           C  
ATOM    921  N   VAL A 124       1.872   3.174  -8.289  1.00 98.88           N  
ATOM    922  CA  VAL A 124       1.953   3.252  -6.832  1.00 98.88           C  
ATOM    923  C   VAL A 124       1.293   4.539  -6.348  1.00 98.88           C  
ATOM    924  CB  VAL A 124       3.416   3.186  -6.340  1.00 98.88           C  
ATOM    925  O   VAL A 124       1.554   5.621  -6.883  1.00 98.88           O  
ATOM    926  CG1 VAL A 124       3.471   3.148  -4.816  1.00 98.88           C  
ATOM    927  CG2 VAL A 124       4.121   1.966  -6.934  1.00 98.88           C  
ATOM    928  N   SER A 125       0.428   4.379  -5.375  1.00 98.81           N  
ATOM    929  CA  SER A 125      -0.307   5.551  -4.906  1.00 98.81           C  
ATOM    930  C   SER A 125      -0.258   5.664  -3.387  1.00 98.81           C  
ATOM    931  CB  SER A 125      -1.761   5.496  -5.375  1.00 98.81           C  
ATOM    932  O   SER A 125      -0.035   4.672  -2.691  1.00 98.81           O  
ATOM    933  OG  SER A 125      -2.404   4.332  -4.879  1.00 98.81           O  
ATOM    934  N   GLY A 126      -0.382   6.895  -2.871  1.00 98.81           N  
ATOM    935  CA  GLY A 126      -0.381   7.152  -1.440  1.00 98.81           C  
ATOM    936  C   GLY A 126      -0.321   8.633  -1.102  1.00 98.81           C  
ATOM    937  O   GLY A 126      -0.425   9.484  -1.988  1.00 98.81           O  
ATOM    938  N   TRP A 127      -0.155   8.898   0.217  1.00 98.75           N  
ATOM    939  CA  TRP A 127      -0.137  10.258   0.730  1.00 98.75           C  
ATOM    940  C   TRP A 127       1.199  10.578   1.393  1.00 98.75           C  
ATOM    941  CB  TRP A 127      -1.279  10.477   1.728  1.00 98.75           C  
ATOM    942  O   TRP A 127       1.277  11.445   2.266  1.00 98.75           O  
ATOM    943  CG  TRP A 127      -2.641  10.484   1.102  1.00 98.75           C  
ATOM    944  CD1 TRP A 127      -3.326  11.570   0.631  1.00 98.75           C  
ATOM    945  CD2 TRP A 127      -3.486   9.352   0.884  1.00 98.75           C  
ATOM    946  CE2 TRP A 127      -4.672   9.820   0.275  1.00 98.75           C  
ATOM    947  CE3 TRP A 127      -3.357   7.977   1.144  1.00 98.75           C  
ATOM    948  NE1 TRP A 127      -4.547  11.180   0.132  1.00 98.75           N  
ATOM    949  CH2 TRP A 127      -5.566   7.633   0.187  1.00 98.75           C  
ATOM    950  CZ2 TRP A 127      -5.719   8.969  -0.079  1.00 98.75           C  
ATOM    951  CZ3 TRP A 127      -4.402   7.133   0.791  1.00 98.75           C  
ATOM    952  N   GLY A 128       2.199   9.711   1.090  1.00 98.38           N  
ATOM    953  CA  GLY A 128       3.475   9.891   1.763  1.00 98.38           C  
ATOM    954  C   GLY A 128       4.191  11.164   1.354  1.00 98.38           C  
ATOM    955  O   GLY A 128       3.607  12.031   0.693  1.00 98.38           O  
ATOM    956  N   ALA A 129       5.453  11.242   1.807  1.00 98.19           N  
ATOM    957  CA  ALA A 129       6.320  12.375   1.489  1.00 98.19           C  
ATOM    958  C   ALA A 129       6.523  12.500  -0.018  1.00 98.19           C  
ATOM    959  CB  ALA A 129       7.668  12.227   2.193  1.00 98.19           C  
ATOM    960  O   ALA A 129       6.559  11.500  -0.734  1.00 98.19           O  
ATOM    961  N   THR A 130       6.668  13.828  -0.453  1.00 97.94           N  
ATOM    962  CA  THR A 130       6.793  14.070  -1.885  1.00 97.94           C  
ATOM    963  C   THR A 130       8.250  14.352  -2.260  1.00 97.94           C  
ATOM    964  CB  THR A 130       5.910  15.250  -2.330  1.00 97.94           C  
ATOM    965  O   THR A 130       8.547  14.648  -3.416  1.00 97.94           O  
ATOM    966  CG2 THR A 130       4.441  14.984  -2.033  1.00 97.94           C  
ATOM    967  OG1 THR A 130       6.320  16.438  -1.632  1.00 97.94           O  
ATOM    968  N   SER A 131       9.102  14.344  -1.341  1.00 96.75           N  
ATOM    969  CA  SER A 131      10.555  14.375  -1.454  1.00 96.75           C  
ATOM    970  C   SER A 131      11.219  13.695  -0.261  1.00 96.75           C  
ATOM    971  CB  SER A 131      11.047  15.820  -1.569  1.00 96.75           C  
ATOM    972  O   SER A 131      10.594  13.523   0.788  1.00 96.75           O  
ATOM    973  OG  SER A 131      10.742  16.547  -0.397  1.00 96.75           O  
ATOM    974  N   GLU A 132      12.422  13.195  -0.458  1.00 95.69           N  
ATOM    975  CA  GLU A 132      13.148  12.578   0.646  1.00 95.69           C  
ATOM    976  C   GLU A 132      13.305  13.547   1.816  1.00 95.69           C  
ATOM    977  CB  GLU A 132      14.523  12.094   0.177  1.00 95.69           C  
ATOM    978  O   GLU A 132      13.797  14.664   1.644  1.00 95.69           O  
ATOM    979  CG  GLU A 132      15.320  11.375   1.255  1.00 95.69           C  
ATOM    980  CD  GLU A 132      16.625  10.781   0.741  1.00 95.69           C  
ATOM    981  OE1 GLU A 132      17.609  10.711   1.513  1.00 95.69           O  
ATOM    982  OE2 GLU A 132      16.656  10.383  -0.444  1.00 95.69           O  
ATOM    983  N   GLY A 133      12.844  13.148   3.018  1.00 94.25           N  
ATOM    984  CA  GLY A 133      12.922  13.984   4.203  1.00 94.25           C  
ATOM    985  C   GLY A 133      11.898  15.102   4.219  1.00 94.25           C  
ATOM    986  O   GLY A 133      11.938  15.977   5.082  1.00 94.25           O  
ATOM    987  N   GLY A 134      11.031  15.078   3.225  1.00 95.62           N  
ATOM    988  CA  GLY A 134      10.016  16.109   3.125  1.00 95.62           C  
ATOM    989  C   GLY A 134       8.742  15.781   3.867  1.00 95.62           C  
ATOM    990  O   GLY A 134       8.703  14.828   4.652  1.00 95.62           O  
ATOM    991  N   SER A 135       7.711  16.594   3.592  1.00 96.50           N  
ATOM    992  CA  SER A 135       6.426  16.438   4.266  1.00 96.50           C  
ATOM    993  C   SER A 135       5.480  15.562   3.451  1.00 96.50           C  
ATOM    994  CB  SER A 135       5.777  17.797   4.523  1.00 96.50           C  
ATOM    995  O   SER A 135       5.586  15.500   2.225  1.00 96.50           O  
ATOM    996  OG  SER A 135       6.633  18.625   5.297  1.00 96.50           O  
ATOM    997  N   SER A 136       4.613  14.867   4.262  1.00 97.31           N  
ATOM    998  CA  SER A 136       3.576  14.078   3.605  1.00 97.31           C  
ATOM    999  C   SER A 136       2.572  14.977   2.889  1.00 97.31           C  
ATOM   1000  CB  SER A 136       2.852  13.195   4.617  1.00 97.31           C  
ATOM   1001  O   SER A 136       2.445  16.156   3.215  1.00 97.31           O  
ATOM   1002  OG  SER A 136       2.609  13.906   5.820  1.00 97.31           O  
ATOM   1003  N   SER A 137       1.976  14.414   1.920  1.00 98.12           N  
ATOM   1004  CA  SER A 137       0.958  15.102   1.132  1.00 98.12           C  
ATOM   1005  C   SER A 137      -0.435  14.875   1.712  1.00 98.12           C  
ATOM   1006  CB  SER A 137       0.995  14.625  -0.322  1.00 98.12           C  
ATOM   1007  O   SER A 137      -0.786  13.758   2.086  1.00 98.12           O  
ATOM   1008  OG  SER A 137      -0.024  15.250  -1.082  1.00 98.12           O  
ATOM   1009  N   THR A 138      -1.216  15.953   1.769  1.00 98.19           N  
ATOM   1010  CA  THR A 138      -2.604  15.789   2.186  1.00 98.19           C  
ATOM   1011  C   THR A 138      -3.461  15.289   1.026  1.00 98.19           C  
ATOM   1012  CB  THR A 138      -3.184  17.109   2.719  1.00 98.19           C  
ATOM   1013  O   THR A 138      -4.500  14.656   1.243  1.00 98.19           O  
ATOM   1014  CG2 THR A 138      -2.525  17.516   4.035  1.00 98.19           C  
ATOM   1015  OG1 THR A 138      -2.963  18.141   1.753  1.00 98.19           O  
ATOM   1016  N   THR A 139      -3.002  15.477  -0.136  1.00 98.62           N  
ATOM   1017  CA  THR A 139      -3.723  15.039  -1.326  1.00 98.62           C  
ATOM   1018  C   THR A 139      -3.094  13.781  -1.906  1.00 98.62           C  
ATOM   1019  CB  THR A 139      -3.746  16.141  -2.400  1.00 98.62           C  
ATOM   1020  O   THR A 139      -1.870  13.633  -1.905  1.00 98.62           O  
ATOM   1021  CG2 THR A 139      -4.629  15.750  -3.578  1.00 98.62           C  
ATOM   1022  OG1 THR A 139      -4.254  17.359  -1.823  1.00 98.62           O  
ATOM   1023  N   LEU A 140      -3.953  12.891  -2.381  1.00 98.88           N  
ATOM   1024  CA  LEU A 140      -3.523  11.617  -2.953  1.00 98.88           C  
ATOM   1025  C   LEU A 140      -2.650  11.844  -4.184  1.00 98.88           C  
ATOM   1026  CB  LEU A 140      -4.734  10.758  -3.322  1.00 98.88           C  
ATOM   1027  O   LEU A 140      -2.988  12.656  -5.047  1.00 98.88           O  
ATOM   1028  CG  LEU A 140      -4.434   9.367  -3.885  1.00 98.88           C  
ATOM   1029  CD1 LEU A 140      -3.705   8.523  -2.846  1.00 98.88           C  
ATOM   1030  CD2 LEU A 140      -5.723   8.688  -4.332  1.00 98.88           C  
ATOM   1031  N   ARG A 141      -1.542  11.078  -4.234  1.00 98.81           N  
ATOM   1032  CA  ARG A 141      -0.623  11.125  -5.367  1.00 98.81           C  
ATOM   1033  C   ARG A 141      -0.323   9.727  -5.891  1.00 98.81           C  
ATOM   1034  CB  ARG A 141       0.679  11.828  -4.969  1.00 98.81           C  
ATOM   1035  O   ARG A 141      -0.597   8.734  -5.215  1.00 98.81           O  
ATOM   1036  CG  ARG A 141       0.488  13.258  -4.500  1.00 98.81           C  
ATOM   1037  CD  ARG A 141       1.819  13.938  -4.207  1.00 98.81           C  
ATOM   1038  NE  ARG A 141       2.318  14.664  -5.371  1.00 98.81           N  
ATOM   1039  NH1 ARG A 141       3.814  13.023  -6.012  1.00 98.81           N  
ATOM   1040  NH2 ARG A 141       3.635  14.961  -7.230  1.00 98.81           N  
ATOM   1041  CZ  ARG A 141       3.254  14.219  -6.203  1.00 98.81           C  
ATOM   1042  N   ALA A 142       0.171   9.703  -7.105  1.00 98.81           N  
ATOM   1043  CA  ALA A 142       0.579   8.445  -7.715  1.00 98.81           C  
ATOM   1044  C   ALA A 142       1.822   8.625  -8.578  1.00 98.81           C  
ATOM   1045  CB  ALA A 142      -0.562   7.859  -8.547  1.00 98.81           C  
ATOM   1046  O   ALA A 142       2.084   9.727  -9.078  1.00 98.81           O  
ATOM   1047  N   VAL A 143       2.547   7.547  -8.695  1.00 98.69           N  
ATOM   1048  CA  VAL A 143       3.723   7.539  -9.555  1.00 98.69           C  
ATOM   1049  C   VAL A 143       3.799   6.215 -10.312  1.00 98.69           C  
ATOM   1050  CB  VAL A 143       5.020   7.770  -8.750  1.00 98.69           C  
ATOM   1051  O   VAL A 143       3.430   5.168  -9.781  1.00 98.69           O  
ATOM   1052  CG1 VAL A 143       5.254   6.621  -7.766  1.00 98.69           C  
ATOM   1053  CG2 VAL A 143       6.215   7.922  -9.695  1.00 98.69           C  
ATOM   1054  N   HIS A 144       4.246   6.348 -11.578  1.00 98.50           N  
ATOM   1055  CA  HIS A 144       4.473   5.160 -12.391  1.00 98.50           C  
ATOM   1056  C   HIS A 144       5.926   4.707 -12.305  1.00 98.50           C  
ATOM   1057  CB  HIS A 144       4.090   5.426 -13.852  1.00 98.50           C  
ATOM   1058  O   HIS A 144       6.844   5.508 -12.508  1.00 98.50           O  
ATOM   1059  CG  HIS A 144       2.615   5.539 -14.070  1.00 98.50           C  
ATOM   1060  CD2 HIS A 144       1.713   4.637 -14.516  1.00 98.50           C  
ATOM   1061  ND1 HIS A 144       1.914   6.699 -13.820  1.00 98.50           N  
ATOM   1062  CE1 HIS A 144       0.638   6.504 -14.109  1.00 98.50           C  
ATOM   1063  NE2 HIS A 144       0.489   5.258 -14.531  1.00 98.50           N  
ATOM   1064  N   VAL A 145       6.086   3.393 -11.984  1.00 98.56           N  
ATOM   1065  CA  VAL A 145       7.430   2.818 -11.945  1.00 98.56           C  
ATOM   1066  C   VAL A 145       7.430   1.456 -12.633  1.00 98.56           C  
ATOM   1067  CB  VAL A 145       7.941   2.680 -10.492  1.00 98.56           C  
ATOM   1068  O   VAL A 145       6.367   0.900 -12.930  1.00 98.56           O  
ATOM   1069  CG1 VAL A 145       8.109   4.055  -9.844  1.00 98.56           C  
ATOM   1070  CG2 VAL A 145       6.988   1.811  -9.672  1.00 98.56           C  
ATOM   1071  N   GLN A 146       8.625   0.991 -12.938  1.00 98.50           N  
ATOM   1072  CA  GLN A 146       8.758  -0.327 -13.547  1.00 98.50           C  
ATOM   1073  C   GLN A 146       9.523  -1.280 -12.633  1.00 98.50           C  
ATOM   1074  CB  GLN A 146       9.461  -0.222 -14.898  1.00 98.50           C  
ATOM   1075  O   GLN A 146      10.523  -0.895 -12.016  1.00 98.50           O  
ATOM   1076  CG  GLN A 146       8.641   0.484 -15.969  1.00 98.50           C  
ATOM   1077  CD  GLN A 146       9.344   0.539 -17.312  1.00 98.50           C  
ATOM   1078  NE2 GLN A 146       8.750   1.252 -18.266  1.00 98.50           N  
ATOM   1079  OE1 GLN A 146      10.406  -0.055 -17.500  1.00 98.50           O  
ATOM   1080  N   ALA A 147       9.047  -2.461 -12.594  1.00 98.56           N  
ATOM   1081  CA  ALA A 147       9.734  -3.506 -11.836  1.00 98.56           C  
ATOM   1082  C   ALA A 147      11.023  -3.930 -12.539  1.00 98.56           C  
ATOM   1083  CB  ALA A 147       8.812  -4.711 -11.648  1.00 98.56           C  
ATOM   1084  O   ALA A 147      11.148  -3.793 -13.758  1.00 98.56           O  
ATOM   1085  N   HIS A 148      11.961  -4.434 -11.734  1.00 98.31           N  
ATOM   1086  CA  HIS A 148      13.211  -5.000 -12.242  1.00 98.31           C  
ATOM   1087  C   HIS A 148      13.297  -6.492 -11.953  1.00 98.31           C  
ATOM   1088  CB  HIS A 148      14.414  -4.273 -11.633  1.00 98.31           C  
ATOM   1089  O   HIS A 148      12.609  -6.996 -11.062  1.00 98.31           O  
ATOM   1090  CG  HIS A 148      14.453  -2.814 -11.953  1.00 98.31           C  
ATOM   1091  CD2 HIS A 148      14.273  -1.729 -11.164  1.00 98.31           C  
ATOM   1092  ND1 HIS A 148      14.711  -2.334 -13.219  1.00 98.31           N  
ATOM   1093  CE1 HIS A 148      14.688  -1.013 -13.195  1.00 98.31           C  
ATOM   1094  NE2 HIS A 148      14.422  -0.620 -11.961  1.00 98.31           N  
ATOM   1095  N   SER A 149      14.102  -7.156 -12.789  1.00 96.62           N  
ATOM   1096  CA  SER A 149      14.359  -8.570 -12.531  1.00 96.62           C  
ATOM   1097  C   SER A 149      15.008  -8.773 -11.164  1.00 96.62           C  
ATOM   1098  CB  SER A 149      15.258  -9.156 -13.625  1.00 96.62           C  
ATOM   1099  O   SER A 149      15.625  -7.859 -10.617  1.00 96.62           O  
ATOM   1100  OG  SER A 149      16.562  -8.617 -13.547  1.00 96.62           O  
ATOM   1101  N   ASP A 150      14.891  -9.992 -10.625  1.00 94.12           N  
ATOM   1102  CA  ASP A 150      15.531 -10.344  -9.359  1.00 94.12           C  
ATOM   1103  C   ASP A 150      17.031 -10.094  -9.430  1.00 94.12           C  
ATOM   1104  CB  ASP A 150      15.258 -11.805  -9.008  1.00 94.12           C  
ATOM   1105  O   ASP A 150      17.625  -9.555  -8.484  1.00 94.12           O  
ATOM   1106  CG  ASP A 150      13.828 -12.047  -8.547  1.00 94.12           C  
ATOM   1107  OD1 ASP A 150      13.070 -11.062  -8.375  1.00 94.12           O  
ATOM   1108  OD2 ASP A 150      13.453 -13.219  -8.352  1.00 94.12           O  
ATOM   1109  N   ASP A 151      17.656 -10.508 -10.539  1.00 94.81           N  
ATOM   1110  CA  ASP A 151      19.094 -10.320 -10.711  1.00 94.81           C  
ATOM   1111  C   ASP A 151      19.469  -8.844 -10.648  1.00 94.81           C  
ATOM   1112  CB  ASP A 151      19.562 -10.922 -12.039  1.00 94.81           C  
ATOM   1113  O   ASP A 151      20.453  -8.477 -10.016  1.00 94.81           O  
ATOM   1114  CG  ASP A 151      19.594 -12.445 -12.023  1.00 94.81           C  
ATOM   1115  OD1 ASP A 151      19.484 -13.039 -10.930  1.00 94.81           O  
ATOM   1116  OD2 ASP A 151      19.734 -13.047 -13.109  1.00 94.81           O  
ATOM   1117  N   GLU A 152      18.688  -8.078 -11.297  1.00 94.94           N  
ATOM   1118  CA  GLU A 152      18.953  -6.641 -11.266  1.00 94.94           C  
ATOM   1119  C   GLU A 152      18.797  -6.082  -9.859  1.00 94.94           C  
ATOM   1120  CB  GLU A 152      18.016  -5.906 -12.234  1.00 94.94           C  
ATOM   1121  O   GLU A 152      19.625  -5.289  -9.406  1.00 94.94           O  
ATOM   1122  CG  GLU A 152      18.250  -4.402 -12.289  1.00 94.94           C  
ATOM   1123  CD  GLU A 152      19.625  -4.031 -12.812  1.00 94.94           C  
ATOM   1124  OE1 GLU A 152      20.078  -2.885 -12.578  1.00 94.94           O  
ATOM   1125  OE2 GLU A 152      20.266  -4.887 -13.469  1.00 94.94           O  
ATOM   1126  N   CYS A 153      17.797  -6.477  -9.148  1.00 95.12           N  
ATOM   1127  CA  CYS A 153      17.516  -5.996  -7.805  1.00 95.12           C  
ATOM   1128  C   CYS A 153      18.609  -6.418  -6.836  1.00 95.12           C  
ATOM   1129  CB  CYS A 153      16.172  -6.516  -7.316  1.00 95.12           C  
ATOM   1130  O   CYS A 153      19.016  -5.645  -5.965  1.00 95.12           O  
ATOM   1131  SG  CYS A 153      14.750  -5.738  -8.125  1.00 95.12           S  
ATOM   1132  N   LYS A 154      19.109  -7.586  -7.027  1.00 94.50           N  
ATOM   1133  CA  LYS A 154      20.094  -8.164  -6.121  1.00 94.50           C  
ATOM   1134  C   LYS A 154      21.453  -7.465  -6.258  1.00 94.50           C  
ATOM   1135  CB  LYS A 154      20.250  -9.664  -6.379  1.00 94.50           C  
ATOM   1136  O   LYS A 154      22.328  -7.617  -5.402  1.00 94.50           O  
ATOM   1137  CG  LYS A 154      19.141 -10.516  -5.797  1.00 94.50           C  
ATOM   1138  CD  LYS A 154      19.344 -11.992  -6.094  1.00 94.50           C  
ATOM   1139  CE  LYS A 154      18.234 -12.844  -5.492  1.00 94.50           C  
ATOM   1140  NZ  LYS A 154      18.359 -14.273  -5.906  1.00 94.50           N  
ATOM   1141  N   LYS A 155      21.594  -6.656  -7.305  1.00 93.56           N  
ATOM   1142  CA  LYS A 155      22.781  -5.820  -7.414  1.00 93.56           C  
ATOM   1143  C   LYS A 155      22.828  -4.762  -6.316  1.00 93.56           C  
ATOM   1144  CB  LYS A 155      22.844  -5.152  -8.789  1.00 93.56           C  
ATOM   1145  O   LYS A 155      23.906  -4.336  -5.891  1.00 93.56           O  
ATOM   1146  CG  LYS A 155      23.062  -6.125  -9.938  1.00 93.56           C  
ATOM   1147  CD  LYS A 155      23.078  -5.402 -11.281  1.00 93.56           C  
ATOM   1148  CE  LYS A 155      23.188  -6.387 -12.445  1.00 93.56           C  
ATOM   1149  NZ  LYS A 155      23.000  -5.707 -13.758  1.00 93.56           N  
ATOM   1150  N   TYR A 156      21.641  -4.445  -5.887  1.00 89.50           N  
ATOM   1151  CA  TYR A 156      21.516  -3.361  -4.918  1.00 89.50           C  
ATOM   1152  C   TYR A 156      21.172  -3.900  -3.535  1.00 89.50           C  
ATOM   1153  CB  TYR A 156      20.453  -2.354  -5.363  1.00 89.50           C  
ATOM   1154  O   TYR A 156      21.531  -3.291  -2.520  1.00 89.50           O  
ATOM   1155  CG  TYR A 156      20.641  -1.857  -6.777  1.00 89.50           C  
ATOM   1156  CD1 TYR A 156      21.672  -0.964  -7.094  1.00 89.50           C  
ATOM   1157  CD2 TYR A 156      19.797  -2.279  -7.797  1.00 89.50           C  
ATOM   1158  CE1 TYR A 156      21.844  -0.502  -8.391  1.00 89.50           C  
ATOM   1159  CE2 TYR A 156      19.969  -1.825  -9.102  1.00 89.50           C  
ATOM   1160  OH  TYR A 156      21.156  -0.485 -10.680  1.00 89.50           O  
ATOM   1161  CZ  TYR A 156      20.984  -0.938  -9.391  1.00 89.50           C  
ATOM   1162  N   PHE A 157      20.438  -4.926  -3.518  1.00 90.75           N  
ATOM   1163  CA  PHE A 157      19.969  -5.539  -2.277  1.00 90.75           C  
ATOM   1164  C   PHE A 157      20.281  -7.027  -2.260  1.00 90.75           C  
ATOM   1165  CB  PHE A 157      18.469  -5.320  -2.098  1.00 90.75           C  
ATOM   1166  O   PHE A 157      19.500  -7.844  -2.742  1.00 90.75           O  
ATOM   1167  CG  PHE A 157      18.062  -3.869  -2.049  1.00 90.75           C  
ATOM   1168  CD1 PHE A 157      18.094  -3.162  -0.853  1.00 90.75           C  
ATOM   1169  CD2 PHE A 157      17.641  -3.211  -3.199  1.00 90.75           C  
ATOM   1170  CE1 PHE A 157      17.734  -1.820  -0.805  1.00 90.75           C  
ATOM   1171  CE2 PHE A 157      17.281  -1.871  -3.160  1.00 90.75           C  
ATOM   1172  CZ  PHE A 157      17.312  -1.177  -1.961  1.00 90.75           C  
ATOM   1173  N   ARG A 158      21.359  -7.418  -1.582  1.00 88.50           N  
ATOM   1174  CA  ARG A 158      21.875  -8.781  -1.649  1.00 88.50           C  
ATOM   1175  C   ARG A 158      20.953  -9.742  -0.905  1.00 88.50           C  
ATOM   1176  CB  ARG A 158      23.281  -8.859  -1.074  1.00 88.50           C  
ATOM   1177  O   ARG A 158      20.875 -10.930  -1.238  1.00 88.50           O  
ATOM   1178  CG  ARG A 158      24.328  -8.156  -1.922  1.00 88.50           C  
ATOM   1179  CD  ARG A 158      25.734  -8.312  -1.333  1.00 88.50           C  
ATOM   1180  NE  ARG A 158      26.234  -9.672  -1.495  1.00 88.50           N  
ATOM   1181  NH1 ARG A 158      28.422  -9.133  -1.004  1.00 88.50           N  
ATOM   1182  NH2 ARG A 158      27.859 -11.297  -1.507  1.00 88.50           N  
ATOM   1183  CZ  ARG A 158      27.500 -10.031  -1.335  1.00 88.50           C  
ATOM   1184  N   SER A 159      20.203  -9.266  -0.037  1.00 87.69           N  
ATOM   1185  CA  SER A 159      19.375 -10.141   0.793  1.00 87.69           C  
ATOM   1186  C   SER A 159      17.938 -10.195   0.289  1.00 87.69           C  
ATOM   1187  CB  SER A 159      19.406  -9.672   2.250  1.00 87.69           C  
ATOM   1188  O   SER A 159      17.031 -10.602   1.021  1.00 87.69           O  
ATOM   1189  OG  SER A 159      18.969  -8.328   2.354  1.00 87.69           O  
ATOM   1190  N   LEU A 160      17.719  -9.688  -0.957  1.00 93.88           N  
ATOM   1191  CA  LEU A 160      16.375  -9.727  -1.509  1.00 93.88           C  
ATOM   1192  C   LEU A 160      15.867 -11.164  -1.593  1.00 93.88           C  
ATOM   1193  CB  LEU A 160      16.344  -9.086  -2.896  1.00 93.88           C  
ATOM   1194  O   LEU A 160      16.547 -12.039  -2.145  1.00 93.88           O  
ATOM   1195  CG  LEU A 160      14.961  -8.688  -3.426  1.00 93.88           C  
ATOM   1196  CD1 LEU A 160      14.445  -7.457  -2.686  1.00 93.88           C  
ATOM   1197  CD2 LEU A 160      15.016  -8.430  -4.926  1.00 93.88           C  
ATOM   1198  N   THR A 161      14.734 -11.469  -0.998  1.00 96.44           N  
ATOM   1199  CA  THR A 161      14.156 -12.805  -1.028  1.00 96.44           C  
ATOM   1200  C   THR A 161      13.203 -12.961  -2.207  1.00 96.44           C  
ATOM   1201  CB  THR A 161      13.414 -13.125   0.283  1.00 96.44           C  
ATOM   1202  O   THR A 161      12.898 -11.984  -2.895  1.00 96.44           O  
ATOM   1203  CG2 THR A 161      14.250 -12.734   1.497  1.00 96.44           C  
ATOM   1204  OG1 THR A 161      12.180 -12.398   0.313  1.00 96.44           O  
ATOM   1205  N   SER A 162      12.719 -14.234  -2.432  1.00 96.31           N  
ATOM   1206  CA  SER A 162      11.789 -14.516  -3.518  1.00 96.31           C  
ATOM   1207  C   SER A 162      10.398 -13.953  -3.215  1.00 96.31           C  
ATOM   1208  CB  SER A 162      11.695 -16.016  -3.773  1.00 96.31           C  
ATOM   1209  O   SER A 162       9.531 -13.930  -4.086  1.00 96.31           O  
ATOM   1210  OG  SER A 162      11.242 -16.703  -2.615  1.00 96.31           O  
ATOM   1211  N   ASN A 163      10.219 -13.461  -1.998  1.00 98.31           N  
ATOM   1212  CA  ASN A 163       8.938 -12.906  -1.580  1.00 98.31           C  
ATOM   1213  C   ASN A 163       8.875 -11.398  -1.811  1.00 98.31           C  
ATOM   1214  CB  ASN A 163       8.664 -13.234  -0.109  1.00 98.31           C  
ATOM   1215  O   ASN A 163       7.953 -10.734  -1.345  1.00 98.31           O  
ATOM   1216  CG  ASN A 163       8.578 -14.719   0.154  1.00 98.31           C  
ATOM   1217  ND2 ASN A 163       9.070 -15.148   1.310  1.00 98.31           N  
ATOM   1218  OD1 ASN A 163       8.070 -15.484  -0.675  1.00 98.31           O  
ATOM   1219  N   MET A 164       9.891 -10.883  -2.459  1.00 98.56           N  
ATOM   1220  CA  MET A 164      10.000  -9.445  -2.705  1.00 98.56           C  
ATOM   1221  C   MET A 164      10.328  -9.164  -4.168  1.00 98.56           C  
ATOM   1222  CB  MET A 164      11.062  -8.820  -1.800  1.00 98.56           C  
ATOM   1223  O   MET A 164      10.773 -10.062  -4.887  1.00 98.56           O  
ATOM   1224  CG  MET A 164      10.844  -9.086  -0.320  1.00 98.56           C  
ATOM   1225  SD  MET A 164      12.289  -8.617   0.703  1.00 98.56           S  
ATOM   1226  CE  MET A 164      11.750  -9.227   2.324  1.00 98.56           C  
ATOM   1227  N   PHE A 165      10.062  -7.930  -4.594  1.00 98.56           N  
ATOM   1228  CA  PHE A 165      10.586  -7.406  -5.852  1.00 98.56           C  
ATOM   1229  C   PHE A 165      10.906  -5.922  -5.727  1.00 98.56           C  
ATOM   1230  CB  PHE A 165       9.586  -7.633  -6.988  1.00 98.56           C  
ATOM   1231  O   PHE A 165      10.570  -5.289  -4.723  1.00 98.56           O  
ATOM   1232  CG  PHE A 165       8.312  -6.836  -6.844  1.00 98.56           C  
ATOM   1233  CD1 PHE A 165       7.262  -7.312  -6.074  1.00 98.56           C  
ATOM   1234  CD2 PHE A 165       8.180  -5.609  -7.480  1.00 98.56           C  
ATOM   1235  CE1 PHE A 165       6.086  -6.578  -5.938  1.00 98.56           C  
ATOM   1236  CE2 PHE A 165       7.004  -4.871  -7.352  1.00 98.56           C  
ATOM   1237  CZ  PHE A 165       5.961  -5.355  -6.582  1.00 98.56           C  
ATOM   1238  N   CYS A 166      11.727  -5.375  -6.668  1.00 98.31           N  
ATOM   1239  CA  CYS A 166      12.070  -3.957  -6.613  1.00 98.31           C  
ATOM   1240  C   CYS A 166      11.602  -3.234  -7.871  1.00 98.31           C  
ATOM   1241  CB  CYS A 166      13.578  -3.771  -6.434  1.00 98.31           C  
ATOM   1242  O   CYS A 166      11.391  -3.863  -8.906  1.00 98.31           O  
ATOM   1243  SG  CYS A 166      14.539  -4.180  -7.902  1.00 98.31           S  
ATOM   1244  N   ALA A 167      11.344  -1.925  -7.770  1.00 98.25           N  
ATOM   1245  CA  ALA A 167      10.875  -1.107  -8.883  1.00 98.25           C  
ATOM   1246  C   ALA A 167      11.336   0.342  -8.734  1.00 98.25           C  
ATOM   1247  CB  ALA A 167       9.359  -1.175  -8.992  1.00 98.25           C  
ATOM   1248  O   ALA A 167      11.531   0.823  -7.613  1.00 98.25           O  
ATOM   1249  N   GLY A 168      11.508   0.976  -9.812  1.00 97.50           N  
ATOM   1250  CA  GLY A 168      11.930   2.367  -9.883  1.00 97.50           C  
ATOM   1251  C   GLY A 168      12.961   2.625 -10.961  1.00 97.50           C  
ATOM   1252  O   GLY A 168      13.633   1.700 -11.422  1.00 97.50           O  
ATOM   1253  N   PRO A 169      13.023   3.814 -11.406  1.00 95.81           N  
ATOM   1254  CA  PRO A 169      13.992   4.113 -12.469  1.00 95.81           C  
ATOM   1255  C   PRO A 169      15.430   4.145 -11.961  1.00 95.81           C  
ATOM   1256  CB  PRO A 169      13.555   5.492 -12.969  1.00 95.81           C  
ATOM   1257  O   PRO A 169      15.688   4.625 -10.859  1.00 95.81           O  
ATOM   1258  CG  PRO A 169      12.938   6.152 -11.773  1.00 95.81           C  
ATOM   1259  CD  PRO A 169      12.250   5.102 -10.953  1.00 95.81           C  
ATOM   1260  N   PRO A 170      16.375   3.678 -12.766  1.00 92.00           N  
ATOM   1261  CA  PRO A 170      17.781   3.691 -12.344  1.00 92.00           C  
ATOM   1262  C   PRO A 170      18.266   5.090 -11.969  1.00 92.00           C  
ATOM   1263  CB  PRO A 170      18.531   3.160 -13.570  1.00 92.00           C  
ATOM   1264  O   PRO A 170      19.078   5.242 -11.055  1.00 92.00           O  
ATOM   1265  CG  PRO A 170      17.516   2.314 -14.289  1.00 92.00           C  
ATOM   1266  CD  PRO A 170      16.156   2.922 -14.102  1.00 92.00           C  
ATOM   1267  N   GLU A 171      17.766   6.074 -12.633  1.00 94.38           N  
ATOM   1268  CA  GLU A 171      18.203   7.449 -12.391  1.00 94.38           C  
ATOM   1269  C   GLU A 171      17.578   8.016 -11.125  1.00 94.38           C  
ATOM   1270  CB  GLU A 171      17.859   8.336 -13.594  1.00 94.38           C  
ATOM   1271  O   GLU A 171      17.953   9.094 -10.664  1.00 94.38           O  
ATOM   1272  CG  GLU A 171      16.359   8.500 -13.828  1.00 94.38           C  
ATOM   1273  CD  GLU A 171      15.734   7.324 -14.555  1.00 94.38           C  
ATOM   1274  OE1 GLU A 171      14.531   7.387 -14.891  1.00 94.38           O  
ATOM   1275  OE2 GLU A 171      16.453   6.332 -14.805  1.00 94.38           O  
ATOM   1276  N   GLY A 172      16.672   7.289 -10.484  1.00 95.00           N  
ATOM   1277  CA  GLY A 172      15.922   7.820  -9.359  1.00 95.00           C  
ATOM   1278  C   GLY A 172      14.875   8.844  -9.758  1.00 95.00           C  
ATOM   1279  O   GLY A 172      14.367   8.805 -10.883  1.00 95.00           O  
ATOM   1280  N   GLY A 173      14.359   9.641  -8.734  1.00 95.50           N  
ATOM   1281  CA  GLY A 173      13.438  10.719  -9.055  1.00 95.50           C  
ATOM   1282  C   GLY A 173      11.977  10.305  -8.969  1.00 95.50           C  
ATOM   1283  O   GLY A 173      11.086  11.156  -8.898  1.00 95.50           O  
ATOM   1284  N   LYS A 174      11.742   9.031  -9.070  1.00 96.69           N  
ATOM   1285  CA  LYS A 174      10.383   8.523  -8.938  1.00 96.69           C  
ATOM   1286  C   LYS A 174      10.320   7.352  -7.969  1.00 96.69           C  
ATOM   1287  CB  LYS A 174       9.828   8.102 -10.305  1.00 96.69           C  
ATOM   1288  O   LYS A 174      10.992   6.336  -8.164  1.00 96.69           O  
ATOM   1289  CG  LYS A 174       9.703   9.242 -11.305  1.00 96.69           C  
ATOM   1290  CD  LYS A 174       9.078   8.781 -12.609  1.00 96.69           C  
ATOM   1291  CE  LYS A 174       8.891   9.938 -13.586  1.00 96.69           C  
ATOM   1292  NZ  LYS A 174       8.227   9.492 -14.844  1.00 96.69           N  
ATOM   1293  N   GLU A 175       9.414   7.430  -6.980  1.00 94.81           N  
ATOM   1294  CA  GLU A 175       9.328   6.355  -5.996  1.00 94.81           C  
ATOM   1295  C   GLU A 175       8.258   6.645  -4.949  1.00 94.81           C  
ATOM   1296  CB  GLU A 175      10.688   6.148  -5.312  1.00 94.81           C  
ATOM   1297  O   GLU A 175       7.746   7.762  -4.867  1.00 94.81           O  
ATOM   1298  CG  GLU A 175      10.727   4.949  -4.371  1.00 94.81           C  
ATOM   1299  CD  GLU A 175      12.086   4.727  -3.740  1.00 94.81           C  
ATOM   1300  OE1 GLU A 175      12.352   3.609  -3.246  1.00 94.81           O  
ATOM   1301  OE2 GLU A 175      12.898   5.680  -3.738  1.00 94.81           O  
ATOM   1302  N   ASP A 176       7.789   5.527  -4.312  1.00 95.50           N  
ATOM   1303  CA  ASP A 176       7.117   5.738  -3.033  1.00 95.50           C  
ATOM   1304  C   ASP A 176       8.078   6.305  -1.994  1.00 95.50           C  
ATOM   1305  CB  ASP A 176       6.504   4.430  -2.525  1.00 95.50           C  
ATOM   1306  O   ASP A 176       9.297   6.230  -2.162  1.00 95.50           O  
ATOM   1307  CG  ASP A 176       7.539   3.340  -2.307  1.00 95.50           C  
ATOM   1308  OD1 ASP A 176       8.164   2.883  -3.289  1.00 95.50           O  
ATOM   1309  OD2 ASP A 176       7.730   2.930  -1.141  1.00 95.50           O  
ATOM   1310  N   CYS A 177       7.523   6.887  -0.875  1.00 97.19           N  
ATOM   1311  CA  CYS A 177       8.328   7.457   0.200  1.00 97.19           C  
ATOM   1312  C   CYS A 177       7.648   7.266   1.551  1.00 97.19           C  
ATOM   1313  CB  CYS A 177       8.586   8.945  -0.049  1.00 97.19           C  
ATOM   1314  O   CYS A 177       6.652   6.547   1.653  1.00 97.19           O  
ATOM   1315  SG  CYS A 177      10.023   9.594   0.830  1.00 97.19           S  
ATOM   1316  N   GLN A 178       8.281   7.941   2.580  1.00 97.31           N  
ATOM   1317  CA  GLN A 178       7.750   7.758   3.928  1.00 97.31           C  
ATOM   1318  C   GLN A 178       6.273   8.133   3.992  1.00 97.31           C  
ATOM   1319  CB  GLN A 178       8.547   8.594   4.934  1.00 97.31           C  
ATOM   1320  O   GLN A 178       5.875   9.203   3.529  1.00 97.31           O  
ATOM   1321  CG  GLN A 178       9.930   8.039   5.234  1.00 97.31           C  
ATOM   1322  CD  GLN A 178      10.922   8.281   4.109  1.00 97.31           C  
ATOM   1323  NE2 GLN A 178      11.992   7.504   4.086  1.00 97.31           N  
ATOM   1324  OE1 GLN A 178      10.719   9.164   3.266  1.00 97.31           O  
ATOM   1325  N   GLY A 179       5.484   7.207   4.574  1.00 97.31           N  
ATOM   1326  CA  GLY A 179       4.043   7.363   4.680  1.00 97.31           C  
ATOM   1327  C   GLY A 179       3.277   6.551   3.652  1.00 97.31           C  
ATOM   1328  O   GLY A 179       2.080   6.305   3.812  1.00 97.31           O  
ATOM   1329  N   ASP A 180       3.941   6.078   2.631  1.00 98.62           N  
ATOM   1330  CA  ASP A 180       3.299   5.289   1.582  1.00 98.62           C  
ATOM   1331  C   ASP A 180       3.320   3.803   1.923  1.00 98.62           C  
ATOM   1332  CB  ASP A 180       3.984   5.531   0.235  1.00 98.62           C  
ATOM   1333  O   ASP A 180       2.721   2.990   1.214  1.00 98.62           O  
ATOM   1334  CG  ASP A 180       3.805   6.949  -0.276  1.00 98.62           C  
ATOM   1335  OD1 ASP A 180       2.666   7.469  -0.253  1.00 98.62           O  
ATOM   1336  OD2 ASP A 180       4.809   7.555  -0.708  1.00 98.62           O  
ATOM   1337  N   SER A 181       4.074   3.432   2.953  1.00 98.56           N  
ATOM   1338  CA  SER A 181       4.180   2.043   3.385  1.00 98.56           C  
ATOM   1339  C   SER A 181       2.803   1.393   3.492  1.00 98.56           C  
ATOM   1340  CB  SER A 181       4.898   1.952   4.730  1.00 98.56           C  
ATOM   1341  O   SER A 181       1.846   2.023   3.941  1.00 98.56           O  
ATOM   1342  OG  SER A 181       6.285   2.211   4.578  1.00 98.56           O  
ATOM   1343  N   GLY A 182       2.824   0.172   2.963  1.00 98.88           N  
ATOM   1344  CA  GLY A 182       1.585  -0.583   3.064  1.00 98.88           C  
ATOM   1345  C   GLY A 182       0.645  -0.346   1.897  1.00 98.88           C  
ATOM   1346  O   GLY A 182      -0.301  -1.108   1.690  1.00 98.88           O  
ATOM   1347  N   GLY A 183       0.940   0.722   1.230  1.00 98.81           N  
ATOM   1348  CA  GLY A 183       0.121   1.014   0.065  1.00 98.81           C  
ATOM   1349  C   GLY A 183       0.344   0.044  -1.079  1.00 98.81           C  
ATOM   1350  O   GLY A 183       1.328  -0.699  -1.087  1.00 98.81           O  
ATOM   1351  N   PRO A 184      -0.494   0.159  -2.172  1.00 98.88           N  
ATOM   1352  CA  PRO A 184      -0.498  -0.839  -3.244  1.00 98.88           C  
ATOM   1353  C   PRO A 184       0.415  -0.459  -4.406  1.00 98.88           C  
ATOM   1354  CB  PRO A 184      -1.962  -0.874  -3.688  1.00 98.88           C  
ATOM   1355  O   PRO A 184       0.553   0.725  -4.727  1.00 98.88           O  
ATOM   1356  CG  PRO A 184      -2.469   0.510  -3.441  1.00 98.88           C  
ATOM   1357  CD  PRO A 184      -1.827   1.038  -2.191  1.00 98.88           C  
ATOM   1358  N   ALA A 185       1.119  -1.382  -4.965  1.00 98.88           N  
ATOM   1359  CA  ALA A 185       1.672  -1.354  -6.316  1.00 98.88           C  
ATOM   1360  C   ALA A 185       0.814  -2.174  -7.277  1.00 98.88           C  
ATOM   1361  CB  ALA A 185       3.107  -1.873  -6.316  1.00 98.88           C  
ATOM   1362  O   ALA A 185       0.723  -3.396  -7.145  1.00 98.88           O  
ATOM   1363  N   VAL A 186       0.299  -1.510  -8.336  1.00 98.88           N  
ATOM   1364  CA  VAL A 186      -0.796  -2.105  -9.094  1.00 98.88           C  
ATOM   1365  C   VAL A 186      -0.451  -2.113 -10.578  1.00 98.88           C  
ATOM   1366  CB  VAL A 186      -2.125  -1.353  -8.859  1.00 98.88           C  
ATOM   1367  O   VAL A 186       0.131  -1.155 -11.094  1.00 98.88           O  
ATOM   1368  CG1 VAL A 186      -3.232  -1.924  -9.742  1.00 98.88           C  
ATOM   1369  CG2 VAL A 186      -2.521  -1.420  -7.383  1.00 98.88           C  
ATOM   1370  N   LYS A 187      -0.748  -3.225 -11.258  1.00 98.62           N  
ATOM   1371  CA  LYS A 187      -0.790  -3.359 -12.711  1.00 98.62           C  
ATOM   1372  C   LYS A 187      -2.223  -3.543 -13.203  1.00 98.62           C  
ATOM   1373  CB  LYS A 187       0.077  -4.535 -13.164  1.00 98.62           C  
ATOM   1374  O   LYS A 187      -2.820  -4.602 -13.008  1.00 98.62           O  
ATOM   1375  CG  LYS A 187       0.137  -4.711 -14.672  1.00 98.62           C  
ATOM   1376  CD  LYS A 187       0.934  -5.949 -15.062  1.00 98.62           C  
ATOM   1377  CE  LYS A 187       0.969  -6.141 -16.578  1.00 98.62           C  
ATOM   1378  NZ  LYS A 187       1.664  -7.410 -16.953  1.00 98.62           N  
ATOM   1379  N   GLY A 188      -2.697  -2.447 -13.914  1.00 96.56           N  
ATOM   1380  CA  GLY A 188      -4.117  -2.498 -14.219  1.00 96.56           C  
ATOM   1381  C   GLY A 188      -4.992  -2.533 -12.977  1.00 96.56           C  
ATOM   1382  O   GLY A 188      -4.934  -1.627 -12.141  1.00 96.56           O  
ATOM   1383  N   ASN A 189      -5.719  -3.623 -12.758  1.00 95.94           N  
ATOM   1384  CA  ASN A 189      -6.574  -3.736 -11.586  1.00 95.94           C  
ATOM   1385  C   ASN A 189      -6.117  -4.863 -10.664  1.00 95.94           C  
ATOM   1386  CB  ASN A 189      -8.031  -3.951 -12.000  1.00 95.94           C  
ATOM   1387  O   ASN A 189      -6.891  -5.348  -9.836  1.00 95.94           O  
ATOM   1388  CG  ASN A 189      -8.664  -2.701 -12.578  1.00 95.94           C  
ATOM   1389  ND2 ASN A 189      -9.555  -2.879 -13.547  1.00 95.94           N  
ATOM   1390  OD1 ASN A 189      -8.359  -1.584 -12.148  1.00 95.94           O  
ATOM   1391  N   VAL A 190      -4.855  -5.199 -10.852  1.00 98.81           N  
ATOM   1392  CA  VAL A 190      -4.312  -6.289 -10.039  1.00 98.81           C  
ATOM   1393  C   VAL A 190      -3.180  -5.766  -9.164  1.00 98.81           C  
ATOM   1394  CB  VAL A 190      -3.811  -7.453 -10.922  1.00 98.81           C  
ATOM   1395  O   VAL A 190      -2.215  -5.184  -9.664  1.00 98.81           O  
ATOM   1396  CG1 VAL A 190      -3.258  -8.586 -10.055  1.00 98.81           C  
ATOM   1397  CG2 VAL A 190      -4.934  -7.965 -11.820  1.00 98.81           C  
ATOM   1398  N   GLN A 191      -3.316  -5.969  -7.859  1.00 98.88           N  
ATOM   1399  CA  GLN A 191      -2.254  -5.590  -6.934  1.00 98.88           C  
ATOM   1400  C   GLN A 191      -1.153  -6.645  -6.898  1.00 98.88           C  
ATOM   1401  CB  GLN A 191      -2.818  -5.371  -5.527  1.00 98.88           C  
ATOM   1402  O   GLN A 191      -1.397  -7.793  -6.512  1.00 98.88           O  
ATOM   1403  CG  GLN A 191      -1.781  -4.898  -4.516  1.00 98.88           C  
ATOM   1404  CD  GLN A 191      -2.398  -4.477  -3.197  1.00 98.88           C  
ATOM   1405  NE2 GLN A 191      -1.582  -4.418  -2.152  1.00 98.88           N  
ATOM   1406  OE1 GLN A 191      -3.602  -4.203  -3.119  1.00 98.88           O  
ATOM   1407  N   LEU A 192       0.024  -6.195  -7.262  1.00 98.88           N  
ATOM   1408  CA  LEU A 192       1.152  -7.117  -7.352  1.00 98.88           C  
ATOM   1409  C   LEU A 192       2.074  -6.961  -6.145  1.00 98.88           C  
ATOM   1410  CB  LEU A 192       1.938  -6.879  -8.641  1.00 98.88           C  
ATOM   1411  O   LEU A 192       2.852  -7.863  -5.832  1.00 98.88           O  
ATOM   1412  CG  LEU A 192       1.147  -6.988  -9.945  1.00 98.88           C  
ATOM   1413  CD1 LEU A 192       2.080  -6.863 -11.148  1.00 98.88           C  
ATOM   1414  CD2 LEU A 192       0.379  -8.305 -10.000  1.00 98.88           C  
ATOM   1415  N   GLY A 193       2.021  -5.793  -5.520  1.00 98.88           N  
ATOM   1416  CA  GLY A 193       2.959  -5.551  -4.438  1.00 98.88           C  
ATOM   1417  C   GLY A 193       2.385  -4.680  -3.334  1.00 98.88           C  
ATOM   1418  O   GLY A 193       1.362  -4.020  -3.527  1.00 98.88           O  
ATOM   1419  N   VAL A 194       3.023  -4.727  -2.197  1.00 98.94           N  
ATOM   1420  CA  VAL A 194       2.801  -3.854  -1.049  1.00 98.94           C  
ATOM   1421  C   VAL A 194       4.066  -3.049  -0.756  1.00 98.94           C  
ATOM   1422  CB  VAL A 194       2.379  -4.656   0.202  1.00 98.94           C  
ATOM   1423  O   VAL A 194       5.148  -3.617  -0.613  1.00 98.94           O  
ATOM   1424  CG1 VAL A 194       2.254  -3.740   1.417  1.00 98.94           C  
ATOM   1425  CG2 VAL A 194       1.065  -5.391  -0.054  1.00 98.94           C  
ATOM   1426  N   VAL A 195       3.887  -1.734  -0.739  1.00 98.88           N  
ATOM   1427  CA  VAL A 195       5.039  -0.886  -0.448  1.00 98.88           C  
ATOM   1428  C   VAL A 195       5.668  -1.305   0.879  1.00 98.88           C  
ATOM   1429  CB  VAL A 195       4.648   0.608  -0.406  1.00 98.88           C  
ATOM   1430  O   VAL A 195       4.996  -1.312   1.915  1.00 98.88           O  
ATOM   1431  CG1 VAL A 195       5.859   1.475  -0.069  1.00 98.88           C  
ATOM   1432  CG2 VAL A 195       4.031   1.036  -1.737  1.00 98.88           C  
ATOM   1433  N   SER A 196       7.023  -1.570   0.919  1.00 98.56           N  
ATOM   1434  CA  SER A 196       7.664  -2.154   2.092  1.00 98.56           C  
ATOM   1435  C   SER A 196       8.781  -1.261   2.613  1.00 98.56           C  
ATOM   1436  CB  SER A 196       8.219  -3.543   1.766  1.00 98.56           C  
ATOM   1437  O   SER A 196       8.602  -0.539   3.596  1.00 98.56           O  
ATOM   1438  OG  SER A 196       8.641  -4.207   2.945  1.00 98.56           O  
ATOM   1439  N   PHE A 197       9.898  -1.267   1.886  1.00 96.62           N  
ATOM   1440  CA  PHE A 197      11.016  -0.489   2.410  1.00 96.62           C  
ATOM   1441  C   PHE A 197      11.938  -0.037   1.282  1.00 96.62           C  
ATOM   1442  CB  PHE A 197      11.805  -1.306   3.438  1.00 96.62           C  
ATOM   1443  O   PHE A 197      11.727  -0.393   0.121  1.00 96.62           O  
ATOM   1444  CG  PHE A 197      12.547  -2.475   2.846  1.00 96.62           C  
ATOM   1445  CD1 PHE A 197      11.891  -3.668   2.574  1.00 96.62           C  
ATOM   1446  CD2 PHE A 197      13.906  -2.379   2.557  1.00 96.62           C  
ATOM   1447  CE1 PHE A 197      12.570  -4.750   2.027  1.00 96.62           C  
ATOM   1448  CE2 PHE A 197      14.594  -3.457   2.010  1.00 96.62           C  
ATOM   1449  CZ  PHE A 197      13.930  -4.645   1.746  1.00 96.62           C  
ATOM   1450  N   GLY A 198      12.938   0.713   1.633  1.00 91.62           N  
ATOM   1451  CA  GLY A 198      14.000   1.216   0.779  1.00 91.62           C  
ATOM   1452  C   GLY A 198      14.984   2.100   1.516  1.00 91.62           C  
ATOM   1453  O   GLY A 198      14.867   2.303   2.725  1.00 91.62           O  
ATOM   1454  N   VAL A 199      16.078   2.447   0.856  1.00 90.56           N  
ATOM   1455  CA  VAL A 199      17.047   3.408   1.389  1.00 90.56           C  
ATOM   1456  C   VAL A 199      16.766   4.793   0.804  1.00 90.56           C  
ATOM   1457  CB  VAL A 199      18.500   2.980   1.089  1.00 90.56           C  
ATOM   1458  O   VAL A 199      16.938   5.008  -0.398  1.00 90.56           O  
ATOM   1459  CG1 VAL A 199      19.484   3.994   1.662  1.00 90.56           C  
ATOM   1460  CG2 VAL A 199      18.766   1.587   1.649  1.00 90.56           C  
ATOM   1461  N   GLY A 200      16.359   5.664   1.713  1.00 92.62           N  
ATOM   1462  CA  GLY A 200      15.953   6.961   1.188  1.00 92.62           C  
ATOM   1463  C   GLY A 200      14.773   6.883   0.242  1.00 92.62           C  
ATOM   1464  O   GLY A 200      14.000   5.922   0.281  1.00 92.62           O  
ATOM   1465  N   CYS A 201      14.523   7.957  -0.545  1.00 95.69           N  
ATOM   1466  CA  CYS A 201      13.453   7.969  -1.531  1.00 95.69           C  
ATOM   1467  C   CYS A 201      13.953   8.461  -2.883  1.00 95.69           C  
ATOM   1468  CB  CYS A 201      12.297   8.852  -1.056  1.00 95.69           C  
ATOM   1469  O   CYS A 201      14.578   9.523  -2.969  1.00 95.69           O  
ATOM   1470  SG  CYS A 201      11.516   8.266   0.463  1.00 95.69           S  
ATOM   1471  N   ALA A 202      13.648   7.680  -3.871  1.00 94.81           N  
ATOM   1472  CA  ALA A 202      13.867   8.078  -5.262  1.00 94.81           C  
ATOM   1473  C   ALA A 202      15.336   8.383  -5.520  1.00 94.81           C  
ATOM   1474  CB  ALA A 202      13.008   9.289  -5.609  1.00 94.81           C  
ATOM   1475  O   ALA A 202      15.664   9.359  -6.207  1.00 94.81           O  
ATOM   1476  N   ARG A 203      16.266   7.707  -4.867  1.00 94.94           N  
ATOM   1477  CA  ARG A 203      17.703   7.848  -5.078  1.00 94.94           C  
ATOM   1478  C   ARG A 203      18.156   7.066  -6.305  1.00 94.94           C  
ATOM   1479  CB  ARG A 203      18.484   7.383  -3.844  1.00 94.94           C  
ATOM   1480  O   ARG A 203      17.547   6.055  -6.664  1.00 94.94           O  
ATOM   1481  CG  ARG A 203      18.266   8.242  -2.613  1.00 94.94           C  
ATOM   1482  CD  ARG A 203      19.125   7.793  -1.442  1.00 94.94           C  
ATOM   1483  NE  ARG A 203      18.891   8.609  -0.254  1.00 94.94           N  
ATOM   1484  NH1 ARG A 203      20.328   7.418   1.102  1.00 94.94           N  
ATOM   1485  NH2 ARG A 203      19.172   9.211   1.942  1.00 94.94           N  
ATOM   1486  CZ  ARG A 203      19.469   8.406   0.927  1.00 94.94           C  
ATOM   1487  N   LYS A 204      19.125   7.562  -6.949  1.00 94.62           N  
ATOM   1488  CA  LYS A 204      19.750   6.855  -8.070  1.00 94.62           C  
ATOM   1489  C   LYS A 204      20.234   5.473  -7.645  1.00 94.62           C  
ATOM   1490  CB  LYS A 204      20.906   7.672  -8.641  1.00 94.62           C  
ATOM   1491  O   LYS A 204      20.812   5.316  -6.566  1.00 94.62           O  
ATOM   1492  CG  LYS A 204      21.547   7.062  -9.883  1.00 94.62           C  
ATOM   1493  CD  LYS A 204      22.672   7.938 -10.422  1.00 94.62           C  
ATOM   1494  CE  LYS A 204      23.312   7.316 -11.648  1.00 94.62           C  
ATOM   1495  NZ  LYS A 204      24.391   8.188 -12.211  1.00 94.62           N  
ATOM   1496  N   ASN A 205      19.891   4.508  -8.461  1.00 91.62           N  
ATOM   1497  CA  ASN A 205      20.359   3.131  -8.328  1.00 91.62           C  
ATOM   1498  C   ASN A 205      19.922   2.518  -7.000  1.00 91.62           C  
ATOM   1499  CB  ASN A 205      21.891   3.061  -8.461  1.00 91.62           C  
ATOM   1500  O   ASN A 205      20.656   1.739  -6.391  1.00 91.62           O  
ATOM   1501  CG  ASN A 205      22.359   3.393  -9.859  1.00 91.62           C  
ATOM   1502  ND2 ASN A 205      23.500   4.070  -9.953  1.00 91.62           N  
ATOM   1503  OD1 ASN A 205      21.719   3.045 -10.852  1.00 91.62           O  
ATOM   1504  N   ASN A 206      18.828   3.064  -6.492  1.00 93.12           N  
ATOM   1505  CA  ASN A 206      18.250   2.564  -5.246  1.00 93.12           C  
ATOM   1506  C   ASN A 206      16.734   2.426  -5.348  1.00 93.12           C  
ATOM   1507  CB  ASN A 206      18.625   3.477  -4.078  1.00 93.12           C  
ATOM   1508  O   ASN A 206      16.000   3.311  -4.910  1.00 93.12           O  
ATOM   1509  CG  ASN A 206      18.672   2.738  -2.754  1.00 93.12           C  
ATOM   1510  ND2 ASN A 206      19.875   2.518  -2.240  1.00 93.12           N  
ATOM   1511  OD1 ASN A 206      17.641   2.371  -2.199  1.00 93.12           O  
ATOM   1512  N   PRO A 207      16.281   1.386  -5.973  1.00 96.12           N  
ATOM   1513  CA  PRO A 207      14.844   1.226  -6.164  1.00 96.12           C  
ATOM   1514  C   PRO A 207      14.109   0.898  -4.871  1.00 96.12           C  
ATOM   1515  CB  PRO A 207      14.750   0.064  -7.156  1.00 96.12           C  
ATOM   1516  O   PRO A 207      14.727   0.452  -3.900  1.00 96.12           O  
ATOM   1517  CG  PRO A 207      15.961  -0.764  -6.895  1.00 96.12           C  
ATOM   1518  CD  PRO A 207      17.094   0.153  -6.531  1.00 96.12           C  
ATOM   1519  N   GLY A 208      12.773   1.164  -4.898  1.00 97.50           N  
ATOM   1520  CA  GLY A 208      11.922   0.729  -3.805  1.00 97.50           C  
ATOM   1521  C   GLY A 208      11.711  -0.773  -3.771  1.00 97.50           C  
ATOM   1522  O   GLY A 208      11.727  -1.430  -4.816  1.00 97.50           O  
ATOM   1523  N   ILE A 209      11.469  -1.268  -2.574  1.00 98.38           N  
ATOM   1524  CA  ILE A 209      11.234  -2.695  -2.389  1.00 98.38           C  
ATOM   1525  C   ILE A 209       9.773  -2.932  -2.004  1.00 98.38           C  
ATOM   1526  CB  ILE A 209      12.172  -3.287  -1.313  1.00 98.38           C  
ATOM   1527  O   ILE A 209       9.227  -2.227  -1.152  1.00 98.38           O  
ATOM   1528  CG1 ILE A 209      13.633  -2.982  -1.655  1.00 98.38           C  
ATOM   1529  CG2 ILE A 209      11.945  -4.797  -1.172  1.00 98.38           C  
ATOM   1530  CD1 ILE A 209      14.117  -3.635  -2.941  1.00 98.38           C  
ATOM   1531  N   TYR A 210       9.211  -3.920  -2.639  1.00 98.81           N  
ATOM   1532  CA  TYR A 210       7.809  -4.273  -2.426  1.00 98.81           C  
ATOM   1533  C   TYR A 210       7.676  -5.719  -1.972  1.00 98.81           C  
ATOM   1534  CB  TYR A 210       7.000  -4.051  -3.707  1.00 98.81           C  
ATOM   1535  O   TYR A 210       8.406  -6.594  -2.436  1.00 98.81           O  
ATOM   1536  CG  TYR A 210       7.074  -2.637  -4.234  1.00 98.81           C  
ATOM   1537  CD1 TYR A 210       6.039  -1.732  -4.000  1.00 98.81           C  
ATOM   1538  CD2 TYR A 210       8.172  -2.205  -4.965  1.00 98.81           C  
ATOM   1539  CE1 TYR A 210       6.102  -0.430  -4.484  1.00 98.81           C  
ATOM   1540  CE2 TYR A 210       8.242  -0.905  -5.457  1.00 98.81           C  
ATOM   1541  OH  TYR A 210       7.273   1.262  -5.691  1.00 98.81           O  
ATOM   1542  CZ  TYR A 210       7.207  -0.026  -5.211  1.00 98.81           C  
ATOM   1543  N   ALA A 211       6.773  -5.891  -0.955  1.00 98.81           N  
ATOM   1544  CA  ALA A 211       6.371  -7.266  -0.675  1.00 98.81           C  
ATOM   1545  C   ALA A 211       5.527  -7.832  -1.812  1.00 98.81           C  
ATOM   1546  CB  ALA A 211       5.605  -7.340   0.643  1.00 98.81           C  
ATOM   1547  O   ALA A 211       4.574  -7.191  -2.264  1.00 98.81           O  
ATOM   1548  N   LYS A 212       5.895  -9.047  -2.277  1.00 98.81           N  
ATOM   1549  CA  LYS A 212       5.250  -9.672  -3.426  1.00 98.81           C  
ATOM   1550  C   LYS A 212       3.943 -10.352  -3.023  1.00 98.81           C  
ATOM   1551  CB  LYS A 212       6.188 -10.695  -4.078  1.00 98.81           C  
ATOM   1552  O   LYS A 212       3.953 -11.359  -2.318  1.00 98.81           O  
ATOM   1553  CG  LYS A 212       5.691 -11.219  -5.418  1.00 98.81           C  
ATOM   1554  CD  LYS A 212       6.676 -12.211  -6.023  1.00 98.81           C  
ATOM   1555  CE  LYS A 212       7.988 -11.539  -6.402  1.00 98.81           C  
ATOM   1556  NZ  LYS A 212       8.961 -12.516  -6.984  1.00 98.81           N  
ATOM   1557  N   VAL A 213       2.842  -9.867  -3.516  1.00 98.81           N  
ATOM   1558  CA  VAL A 213       1.506 -10.289  -3.107  1.00 98.81           C  
ATOM   1559  C   VAL A 213       1.306 -11.766  -3.438  1.00 98.81           C  
ATOM   1560  CB  VAL A 213       0.410  -9.438  -3.789  1.00 98.81           C  
ATOM   1561  O   VAL A 213       0.753 -12.516  -2.631  1.00 98.81           O  
ATOM   1562  CG1 VAL A 213      -0.967 -10.070  -3.586  1.00 98.81           C  
ATOM   1563  CG2 VAL A 213       0.432  -8.008  -3.250  1.00 98.81           C  
ATOM   1564  N   SER A 214       1.743 -12.188  -4.555  1.00 98.62           N  
ATOM   1565  CA  SER A 214       1.528 -13.570  -4.969  1.00 98.62           C  
ATOM   1566  C   SER A 214       2.174 -14.547  -3.986  1.00 98.62           C  
ATOM   1567  CB  SER A 214       2.086 -13.805  -6.371  1.00 98.62           C  
ATOM   1568  O   SER A 214       1.724 -15.680  -3.850  1.00 98.62           O  
ATOM   1569  OG  SER A 214       3.473 -13.516  -6.418  1.00 98.62           O  
ATOM   1570  N   ALA A 215       3.174 -14.141  -3.266  1.00 98.44           N  
ATOM   1571  CA  ALA A 215       3.881 -15.000  -2.318  1.00 98.44           C  
ATOM   1572  C   ALA A 215       3.061 -15.203  -1.048  1.00 98.44           C  
ATOM   1573  CB  ALA A 215       5.246 -14.406  -1.978  1.00 98.44           C  
ATOM   1574  O   ALA A 215       3.301 -16.156  -0.291  1.00 98.44           O  
ATOM   1575  N   ALA A 216       2.111 -14.297  -0.811  1.00 98.44           N  
ATOM   1576  CA  ALA A 216       1.317 -14.383   0.411  1.00 98.44           C  
ATOM   1577  C   ALA A 216      -0.148 -14.672   0.093  1.00 98.44           C  
ATOM   1578  CB  ALA A 216       1.441 -13.102   1.222  1.00 98.44           C  
ATOM   1579  O   ALA A 216      -1.025 -14.453   0.932  1.00 98.44           O  
ATOM   1580  N   ALA A 217      -0.419 -15.078  -1.138  1.00 98.25           N  
ATOM   1581  CA  ALA A 217      -1.792 -15.227  -1.614  1.00 98.25           C  
ATOM   1582  C   ALA A 217      -2.578 -16.203  -0.740  1.00 98.25           C  
ATOM   1583  CB  ALA A 217      -1.804 -15.688  -3.068  1.00 98.25           C  
ATOM   1584  O   ALA A 217      -3.719 -15.914  -0.361  1.00 98.25           O  
ATOM   1585  N   LYS A 218      -1.942 -17.328  -0.398  1.00 98.00           N  
ATOM   1586  CA  LYS A 218      -2.621 -18.328   0.418  1.00 98.00           C  
ATOM   1587  C   LYS A 218      -2.953 -17.781   1.802  1.00 98.00           C  
ATOM   1588  CB  LYS A 218      -1.763 -19.594   0.546  1.00 98.00           C  
ATOM   1589  O   LYS A 218      -4.066 -17.969   2.299  1.00 98.00           O  
ATOM   1590  CG  LYS A 218      -1.759 -20.469  -0.699  1.00 98.00           C  
ATOM   1591  CD  LYS A 218      -0.936 -21.734  -0.490  1.00 98.00           C  
ATOM   1592  CE  LYS A 218      -0.845 -22.562  -1.766  1.00 98.00           C  
ATOM   1593  NZ  LYS A 218       0.072 -23.734  -1.604  1.00 98.00           N  
ATOM   1594  N   TRP A 219      -2.014 -17.156   2.346  1.00 98.69           N  
ATOM   1595  CA  TRP A 219      -2.211 -16.578   3.670  1.00 98.69           C  
ATOM   1596  C   TRP A 219      -3.309 -15.516   3.645  1.00 98.69           C  
ATOM   1597  CB  TRP A 219      -0.907 -15.961   4.191  1.00 98.69           C  
ATOM   1598  O   TRP A 219      -4.176 -15.484   4.520  1.00 98.69           O  
ATOM   1599  CG  TRP A 219      -1.071 -15.148   5.441  1.00 98.69           C  
ATOM   1600  CD1 TRP A 219      -1.184 -15.625   6.719  1.00 98.69           C  
ATOM   1601  CD2 TRP A 219      -1.146 -13.727   5.531  1.00 98.69           C  
ATOM   1602  CE2 TRP A 219      -1.303 -13.398   6.895  1.00 98.69           C  
ATOM   1603  CE3 TRP A 219      -1.093 -12.688   4.586  1.00 98.69           C  
ATOM   1604  NE1 TRP A 219      -1.323 -14.570   7.598  1.00 98.69           N  
ATOM   1605  CH2 TRP A 219      -1.354 -11.086   6.395  1.00 98.69           C  
ATOM   1606  CZ2 TRP A 219      -1.408 -12.078   7.340  1.00 98.69           C  
ATOM   1607  CZ3 TRP A 219      -1.198 -11.375   5.031  1.00 98.69           C  
ATOM   1608  N   ILE A 220      -3.281 -14.680   2.619  1.00 98.69           N  
ATOM   1609  CA  ILE A 220      -4.266 -13.602   2.514  1.00 98.69           C  
ATOM   1610  C   ILE A 220      -5.664 -14.195   2.385  1.00 98.69           C  
ATOM   1611  CB  ILE A 220      -3.963 -12.680   1.314  1.00 98.69           C  
ATOM   1612  O   ILE A 220      -6.590 -13.781   3.088  1.00 98.69           O  
ATOM   1613  CG1 ILE A 220      -2.678 -11.883   1.565  1.00 98.69           C  
ATOM   1614  CG2 ILE A 220      -5.145 -11.742   1.047  1.00 98.69           C  
ATOM   1615  CD1 ILE A 220      -2.135 -11.180   0.328  1.00 98.69           C  
ATOM   1616  N   LYS A 221      -5.773 -15.172   1.561  1.00 97.81           N  
ATOM   1617  CA  LYS A 221      -7.066 -15.812   1.337  1.00 97.81           C  
ATOM   1618  C   LYS A 221      -7.590 -16.453   2.617  1.00 97.81           C  
ATOM   1619  CB  LYS A 221      -6.965 -16.859   0.225  1.00 97.81           C  
ATOM   1620  O   LYS A 221      -8.758 -16.297   2.967  1.00 97.81           O  
ATOM   1621  CG  LYS A 221      -8.305 -17.422  -0.218  1.00 97.81           C  
ATOM   1622  CD  LYS A 221      -8.148 -18.391  -1.382  1.00 97.81           C  
ATOM   1623  CE  LYS A 221      -9.484 -19.000  -1.786  1.00 97.81           C  
ATOM   1624  NZ  LYS A 221      -9.336 -19.969  -2.916  1.00 97.81           N  
ATOM   1625  N   SER A 222      -6.754 -17.109   3.262  1.00 97.88           N  
ATOM   1626  CA  SER A 222      -7.129 -17.812   4.488  1.00 97.88           C  
ATOM   1627  C   SER A 222      -7.477 -16.812   5.598  1.00 97.88           C  
ATOM   1628  CB  SER A 222      -6.000 -18.734   4.953  1.00 97.88           C  
ATOM   1629  O   SER A 222      -8.500 -16.969   6.270  1.00 97.88           O  
ATOM   1630  OG  SER A 222      -6.344 -19.375   6.168  1.00 97.88           O  
ATOM   1631  N   THR A 223      -6.680 -15.836   5.805  1.00 98.12           N  
ATOM   1632  CA  THR A 223      -6.820 -14.875   6.898  1.00 98.12           C  
ATOM   1633  C   THR A 223      -8.039 -13.984   6.680  1.00 98.12           C  
ATOM   1634  CB  THR A 223      -5.562 -14.008   7.043  1.00 98.12           C  
ATOM   1635  O   THR A 223      -8.773 -13.688   7.625  1.00 98.12           O  
ATOM   1636  CG2 THR A 223      -5.715 -13.008   8.188  1.00 98.12           C  
ATOM   1637  OG1 THR A 223      -4.434 -14.852   7.309  1.00 98.12           O  
ATOM   1638  N   ALA A 224      -8.305 -13.586   5.418  1.00 96.50           N  
ATOM   1639  CA  ALA A 224      -9.391 -12.656   5.121  1.00 96.50           C  
ATOM   1640  C   ALA A 224     -10.656 -13.406   4.711  1.00 96.50           C  
ATOM   1641  CB  ALA A 224      -8.977 -11.680   4.023  1.00 96.50           C  
ATOM   1642  O   ALA A 224     -11.703 -12.789   4.480  1.00 96.50           O  
ATOM   1643  N   GLY A 225     -10.562 -14.703   4.617  1.00 93.62           N  
ATOM   1644  CA  GLY A 225     -11.703 -15.508   4.211  1.00 93.62           C  
ATOM   1645  C   GLY A 225     -12.172 -15.219   2.799  1.00 93.62           C  
ATOM   1646  O   GLY A 225     -13.375 -15.148   2.539  1.00 93.62           O  
ATOM   1647  N   LEU A 226     -11.242 -14.953   1.846  1.00 87.81           N  
ATOM   1648  CA  LEU A 226     -11.547 -14.648   0.450  1.00 87.81           C  
ATOM   1649  C   LEU A 226     -11.641 -15.930  -0.374  1.00 87.81           C  
ATOM   1650  CB  LEU A 226     -10.484 -13.719  -0.143  1.00 87.81           C  
ATOM   1651  O   LEU A 226     -11.078 -16.953   0.008  1.00 87.81           O  
ATOM   1652  CG  LEU A 226     -10.273 -12.391   0.574  1.00 87.81           C  
ATOM   1653  CD1 LEU A 226      -9.070 -11.656  -0.011  1.00 87.81           C  
ATOM   1654  CD2 LEU A 226     -11.531 -11.523   0.478  1.00 87.81           C  
TER    1655      LEU A 226                                                      
ENDMDL                                                                          
END                                                                             
