# Supplementary material for: Mutational Analysis of Substrate Recognition in Trypsin-like Protease Cocoonase: Protein Memory Induced by Alterations in Substrate-Binding Site
Source: Molecules. 2024 Nov 20;29(22):5476. doi: 10.3390/molecules29225476 (PMC11597625; doi:10.3390/molecules29225476)
Supplement: Supplementary file 1 [file molecules-29-05476-s001.zip › coordinate data/[D187E,S188E]-CCN'.pdb]

MODEL     1                                                                     
ATOM      1  N   ILE A   1      -0.383   4.840  -9.828  1.00 98.00           N  
ATOM      2  CA  ILE A   1       0.088   3.697 -10.602  1.00 98.00           C  
ATOM      3  C   ILE A   1       0.511   4.156 -11.992  1.00 98.00           C  
ATOM      4  CB  ILE A   1      -0.994   2.600 -10.703  1.00 98.00           C  
ATOM      5  O   ILE A   1      -0.329   4.547 -12.805  1.00 98.00           O  
ATOM      6  CG1 ILE A   1      -1.392   2.109  -9.305  1.00 98.00           C  
ATOM      7  CG2 ILE A   1      -0.505   1.438 -11.570  1.00 98.00           C  
ATOM      8  CD1 ILE A   1      -0.281   1.370  -8.570  1.00 98.00           C  
ATOM      9  N   VAL A   2       1.752   4.141 -12.312  1.00 98.31           N  
ATOM     10  CA  VAL A   2       2.350   4.496 -13.594  1.00 98.31           C  
ATOM     11  C   VAL A   2       2.707   3.229 -14.367  1.00 98.31           C  
ATOM     12  CB  VAL A   2       3.604   5.379 -13.414  1.00 98.31           C  
ATOM     13  O   VAL A   2       3.357   2.328 -13.828  1.00 98.31           O  
ATOM     14  CG1 VAL A   2       4.211   5.742 -14.766  1.00 98.31           C  
ATOM     15  CG2 VAL A   2       3.256   6.641 -12.625  1.00 98.31           C  
ATOM     16  N   GLY A   3       2.275   3.201 -15.703  1.00 97.31           N  
ATOM     17  CA  GLY A   3       2.617   2.080 -16.562  1.00 97.31           C  
ATOM     18  C   GLY A   3       1.822   0.825 -16.266  1.00 97.31           C  
ATOM     19  O   GLY A   3       2.244  -0.283 -16.594  1.00 97.31           O  
ATOM     20  N   GLY A   4       0.761   0.953 -15.477  1.00 97.50           N  
ATOM     21  CA  GLY A   4      -0.114  -0.161 -15.141  1.00 97.50           C  
ATOM     22  C   GLY A   4      -1.386  -0.188 -15.969  1.00 97.50           C  
ATOM     23  O   GLY A   4      -1.417   0.334 -17.094  1.00 97.50           O  
ATOM     24  N   GLU A   5      -2.285  -0.863 -15.398  1.00 98.56           N  
ATOM     25  CA  GLU A   5      -3.562  -1.021 -16.078  1.00 98.56           C  
ATOM     26  C   GLU A   5      -4.730  -0.925 -15.109  1.00 98.56           C  
ATOM     27  CB  GLU A   5      -3.607  -2.355 -16.828  1.00 98.56           C  
ATOM     28  O   GLU A   5      -4.578  -1.195 -13.922  1.00 98.56           O  
ATOM     29  CG  GLU A   5      -3.521  -3.572 -15.922  1.00 98.56           C  
ATOM     30  CD  GLU A   5      -3.426  -4.887 -16.688  1.00 98.56           C  
ATOM     31  OE1 GLU A   5      -2.984  -5.898 -16.094  1.00 98.56           O  
ATOM     32  OE2 GLU A   5      -3.799  -4.902 -17.875  1.00 98.56           O  
ATOM     33  N   GLU A   6      -5.887  -0.537 -15.672  1.00 98.75           N  
ATOM     34  CA  GLU A   6      -7.109  -0.579 -14.875  1.00 98.75           C  
ATOM     35  C   GLU A   6      -7.512  -2.016 -14.562  1.00 98.75           C  
ATOM     36  CB  GLU A   6      -8.250   0.135 -15.609  1.00 98.75           C  
ATOM     37  O   GLU A   6      -7.414  -2.898 -15.414  1.00 98.75           O  
ATOM     38  CG  GLU A   6      -8.031   1.633 -15.773  1.00 98.75           C  
ATOM     39  CD  GLU A   6      -9.219   2.344 -16.406  1.00 98.75           C  
ATOM     40  OE1 GLU A   6      -9.133   3.572 -16.641  1.00 98.75           O  
ATOM     41  OE2 GLU A   6     -10.234   1.671 -16.672  1.00 98.75           O  
ATOM     42  N   ILE A   7      -7.887  -2.217 -13.336  1.00 98.75           N  
ATOM     43  CA  ILE A   7      -8.320  -3.547 -12.922  1.00 98.75           C  
ATOM     44  C   ILE A   7      -9.633  -3.441 -12.148  1.00 98.75           C  
ATOM     45  CB  ILE A   7      -7.246  -4.254 -12.070  1.00 98.75           C  
ATOM     46  O   ILE A   7     -10.016  -2.355 -11.703  1.00 98.75           O  
ATOM     47  CG1 ILE A   7      -6.984  -3.465 -10.781  1.00 98.75           C  
ATOM     48  CG2 ILE A   7      -5.957  -4.441 -12.867  1.00 98.75           C  
ATOM     49  CD1 ILE A   7      -6.191  -4.234  -9.734  1.00 98.75           C  
ATOM     50  N   SER A   8     -10.305  -4.594 -11.984  1.00 98.69           N  
ATOM     51  CA  SER A   8     -11.492  -4.703 -11.148  1.00 98.69           C  
ATOM     52  C   SER A   8     -11.117  -4.945  -9.688  1.00 98.69           C  
ATOM     53  CB  SER A   8     -12.398  -5.832 -11.641  1.00 98.69           C  
ATOM     54  O   SER A   8     -10.141  -5.641  -9.398  1.00 98.69           O  
ATOM     55  OG  SER A   8     -13.430  -6.090 -10.711  1.00 98.69           O  
ATOM     56  N   ILE A   9     -11.969  -4.367  -8.734  1.00 98.81           N  
ATOM     57  CA  ILE A   9     -11.758  -4.590  -7.305  1.00 98.81           C  
ATOM     58  C   ILE A   9     -11.781  -6.090  -7.008  1.00 98.81           C  
ATOM     59  CB  ILE A   9     -12.820  -3.859  -6.457  1.00 98.81           C  
ATOM     60  O   ILE A   9     -11.203  -6.539  -6.012  1.00 98.81           O  
ATOM     61  CG1 ILE A   9     -12.461  -3.926  -4.969  1.00 98.81           C  
ATOM     62  CG2 ILE A   9     -14.211  -4.453  -6.711  1.00 98.81           C  
ATOM     63  CD1 ILE A   9     -11.164  -3.209  -4.617  1.00 98.81           C  
ATOM     64  N   ASN A  10     -12.383  -6.910  -7.922  1.00 98.56           N  
ATOM     65  CA  ASN A  10     -12.469  -8.352  -7.730  1.00 98.56           C  
ATOM     66  C   ASN A  10     -11.086  -9.000  -7.746  1.00 98.56           C  
ATOM     67  CB  ASN A  10     -13.359  -8.984  -8.797  1.00 98.56           C  
ATOM     68  O   ASN A  10     -10.891 -10.078  -7.191  1.00 98.56           O  
ATOM     69  CG  ASN A  10     -14.812  -8.586  -8.648  1.00 98.56           C  
ATOM     70  ND2 ASN A  10     -15.711  -9.562  -8.734  1.00 98.56           N  
ATOM     71  OD1 ASN A  10     -15.133  -7.410  -8.461  1.00 98.56           O  
ATOM     72  N   LYS A  11     -10.148  -8.359  -8.359  1.00 98.62           N  
ATOM     73  CA  LYS A  11      -8.805  -8.922  -8.484  1.00 98.62           C  
ATOM     74  C   LYS A  11      -7.973  -8.641  -7.242  1.00 98.62           C  
ATOM     75  CB  LYS A  11      -8.102  -8.367  -9.727  1.00 98.62           C  
ATOM     76  O   LYS A  11      -6.992  -9.336  -6.977  1.00 98.62           O  
ATOM     77  CG  LYS A  11      -8.773  -8.750 -11.039  1.00 98.62           C  
ATOM     78  CD  LYS A  11      -8.656 -10.242 -11.312  1.00 98.62           C  
ATOM     79  CE  LYS A  11      -9.273 -10.617 -12.656  1.00 98.62           C  
ATOM     80  NZ  LYS A  11      -9.250 -12.094 -12.883  1.00 98.62           N  
ATOM     81  N   VAL A  12      -8.312  -7.559  -6.574  1.00 98.81           N  
ATOM     82  CA  VAL A  12      -7.621  -7.191  -5.348  1.00 98.81           C  
ATOM     83  C   VAL A  12      -8.633  -6.777  -4.285  1.00 98.81           C  
ATOM     84  CB  VAL A  12      -6.605  -6.051  -5.590  1.00 98.81           C  
ATOM     85  O   VAL A  12      -8.617  -5.637  -3.809  1.00 98.81           O  
ATOM     86  CG1 VAL A  12      -5.441  -6.535  -6.445  1.00 98.81           C  
ATOM     87  CG2 VAL A  12      -7.293  -4.855  -6.246  1.00 98.81           C  
ATOM     88  N   PRO A  13      -9.469  -7.699  -3.844  1.00 98.75           N  
ATOM     89  CA  PRO A  13     -10.617  -7.391  -2.984  1.00 98.75           C  
ATOM     90  C   PRO A  13     -10.203  -6.969  -1.576  1.00 98.75           C  
ATOM     91  CB  PRO A  13     -11.398  -8.703  -2.951  1.00 98.75           C  
ATOM     92  O   PRO A  13     -11.047  -6.566  -0.772  1.00 98.75           O  
ATOM     93  CG  PRO A  13     -10.383  -9.766  -3.217  1.00 98.75           C  
ATOM     94  CD  PRO A  13      -9.367  -9.219  -4.184  1.00 98.75           C  
ATOM     95  N   TYR A  14      -8.883  -6.934  -1.355  1.00 98.88           N  
ATOM     96  CA  TYR A  14      -8.344  -6.473  -0.080  1.00 98.88           C  
ATOM     97  C   TYR A  14      -8.039  -4.980  -0.126  1.00 98.88           C  
ATOM     98  CB  TYR A  14      -7.078  -7.254   0.285  1.00 98.88           C  
ATOM     99  O   TYR A  14      -7.688  -4.383   0.894  1.00 98.88           O  
ATOM    100  CG  TYR A  14      -6.129  -7.441  -0.871  1.00 98.88           C  
ATOM    101  CD1 TYR A  14      -6.047  -8.664  -1.542  1.00 98.88           C  
ATOM    102  CD2 TYR A  14      -5.305  -6.402  -1.295  1.00 98.88           C  
ATOM    103  CE1 TYR A  14      -5.168  -8.836  -2.607  1.00 98.88           C  
ATOM    104  CE2 TYR A  14      -4.426  -6.570  -2.357  1.00 98.88           C  
ATOM    105  OH  TYR A  14      -3.494  -7.961  -4.059  1.00 98.88           O  
ATOM    106  CZ  TYR A  14      -4.363  -7.789  -3.008  1.00 98.88           C  
ATOM    107  N   GLN A  15      -8.062  -4.406  -1.325  1.00 98.94           N  
ATOM    108  CA  GLN A  15      -7.699  -3.010  -1.549  1.00 98.94           C  
ATOM    109  C   GLN A  15      -8.703  -2.066  -0.898  1.00 98.94           C  
ATOM    110  CB  GLN A  15      -7.594  -2.715  -3.047  1.00 98.94           C  
ATOM    111  O   GLN A  15      -9.914  -2.273  -1.003  1.00 98.94           O  
ATOM    112  CG  GLN A  15      -7.199  -1.279  -3.363  1.00 98.94           C  
ATOM    113  CD  GLN A  15      -5.766  -0.965  -2.984  1.00 98.94           C  
ATOM    114  NE2 GLN A  15      -5.562   0.172  -2.328  1.00 98.94           N  
ATOM    115  OE1 GLN A  15      -4.848  -1.739  -3.275  1.00 98.94           O  
ATOM    116  N   ALA A  16      -8.141  -1.020  -0.196  1.00 98.88           N  
ATOM    117  CA  ALA A  16      -8.969   0.007   0.431  1.00 98.88           C  
ATOM    118  C   ALA A  16      -8.539   1.403  -0.010  1.00 98.88           C  
ATOM    119  CB  ALA A  16      -8.906  -0.111   1.951  1.00 98.88           C  
ATOM    120  O   ALA A  16      -7.348   1.679  -0.145  1.00 98.88           O  
ATOM    121  N   TYR A  17      -9.555   2.215  -0.212  1.00 98.88           N  
ATOM    122  CA  TYR A  17      -9.344   3.637  -0.457  1.00 98.88           C  
ATOM    123  C   TYR A  17      -9.492   4.441   0.831  1.00 98.88           C  
ATOM    124  CB  TYR A  17     -10.336   4.152  -1.506  1.00 98.88           C  
ATOM    125  O   TYR A  17     -10.461   4.266   1.574  1.00 98.88           O  
ATOM    126  CG  TYR A  17     -10.258   5.645  -1.732  1.00 98.88           C  
ATOM    127  CD1 TYR A  17     -11.070   6.520  -1.017  1.00 98.88           C  
ATOM    128  CD2 TYR A  17      -9.375   6.180  -2.662  1.00 98.88           C  
ATOM    129  CE1 TYR A  17     -11.008   7.895  -1.224  1.00 98.88           C  
ATOM    130  CE2 TYR A  17      -9.305   7.551  -2.879  1.00 98.88           C  
ATOM    131  OH  TYR A  17     -10.055   9.758  -2.363  1.00 98.88           O  
ATOM    132  CZ  TYR A  17     -10.117   8.398  -2.154  1.00 98.88           C  
ATOM    133  N   LEU A  18      -8.516   5.344   1.066  1.00 98.88           N  
ATOM    134  CA  LEU A  18      -8.578   6.215   2.234  1.00 98.88           C  
ATOM    135  C   LEU A  18      -8.688   7.676   1.814  1.00 98.88           C  
ATOM    136  CB  LEU A  18      -7.344   6.016   3.119  1.00 98.88           C  
ATOM    137  O   LEU A  18      -7.848   8.180   1.064  1.00 98.88           O  
ATOM    138  CG  LEU A  18      -7.090   4.594   3.621  1.00 98.88           C  
ATOM    139  CD1 LEU A  18      -5.938   4.582   4.621  1.00 98.88           C  
ATOM    140  CD2 LEU A  18      -8.352   4.016   4.246  1.00 98.88           C  
ATOM    141  N   LEU A  19      -9.727   8.266   2.256  1.00 98.69           N  
ATOM    142  CA  LEU A  19      -9.859   9.719   2.168  1.00 98.69           C  
ATOM    143  C   LEU A  19      -9.469  10.383   3.486  1.00 98.69           C  
ATOM    144  CB  LEU A  19     -11.289  10.102   1.791  1.00 98.69           C  
ATOM    145  O   LEU A  19     -10.117  10.156   4.512  1.00 98.69           O  
ATOM    146  CG  LEU A  19     -11.547  11.594   1.541  1.00 98.69           C  
ATOM    147  CD1 LEU A  19     -10.797  12.055   0.299  1.00 98.69           C  
ATOM    148  CD2 LEU A  19     -13.039  11.859   1.399  1.00 98.69           C  
ATOM    149  N   LEU A  20      -8.406  11.203   3.424  1.00 98.69           N  
ATOM    150  CA  LEU A  20      -7.793  11.773   4.617  1.00 98.69           C  
ATOM    151  C   LEU A  20      -8.070  13.273   4.703  1.00 98.69           C  
ATOM    152  CB  LEU A  20      -6.281  11.523   4.613  1.00 98.69           C  
ATOM    153  O   LEU A  20      -7.875  14.000   3.727  1.00 98.69           O  
ATOM    154  CG  LEU A  20      -5.828  10.109   4.242  1.00 98.69           C  
ATOM    155  CD1 LEU A  20      -4.316  10.062   4.078  1.00 98.69           C  
ATOM    156  CD2 LEU A  20      -6.289   9.109   5.293  1.00 98.69           C  
ATOM    157  N   GLN A  21      -8.477  13.609   5.852  1.00 98.31           N  
ATOM    158  CA  GLN A  21      -8.773  15.016   6.090  1.00 98.31           C  
ATOM    159  C   GLN A  21      -7.707  15.664   6.977  1.00 98.31           C  
ATOM    160  CB  GLN A  21     -10.156  15.180   6.730  1.00 98.31           C  
ATOM    161  O   GLN A  21      -7.402  15.148   8.055  1.00 98.31           O  
ATOM    162  CG  GLN A  21     -10.586  16.625   6.898  1.00 98.31           C  
ATOM    163  CD  GLN A  21     -11.992  16.766   7.457  1.00 98.31           C  
ATOM    164  NE2 GLN A  21     -12.492  17.984   7.535  1.00 98.31           N  
ATOM    165  OE1 GLN A  21     -12.625  15.758   7.816  1.00 98.31           O  
ATOM    166  N   LYS A  22      -7.121  16.703   6.508  1.00 97.25           N  
ATOM    167  CA  LYS A  22      -6.223  17.562   7.270  1.00 97.25           C  
ATOM    168  C   LYS A  22      -6.672  19.031   7.211  1.00 97.25           C  
ATOM    169  CB  LYS A  22      -4.789  17.438   6.750  1.00 97.25           C  
ATOM    170  O   LYS A  22      -6.555  19.672   6.168  1.00 97.25           O  
ATOM    171  CG  LYS A  22      -3.752  18.141   7.613  1.00 97.25           C  
ATOM    172  CD  LYS A  22      -2.338  17.891   7.105  1.00 97.25           C  
ATOM    173  CE  LYS A  22      -1.298  18.578   7.984  1.00 97.25           C  
ATOM    174  NZ  LYS A  22       0.091  18.312   7.504  1.00 97.25           N  
ATOM    175  N   ASP A  23      -7.203  19.500   8.344  1.00 94.62           N  
ATOM    176  CA  ASP A  23      -7.766  20.844   8.367  1.00 94.62           C  
ATOM    177  C   ASP A  23      -8.844  21.000   7.297  1.00 94.62           C  
ATOM    178  CB  ASP A  23      -6.668  21.891   8.164  1.00 94.62           C  
ATOM    179  O   ASP A  23      -9.836  20.266   7.289  1.00 94.62           O  
ATOM    180  CG  ASP A  23      -5.586  21.828   9.234  1.00 94.62           C  
ATOM    181  OD1 ASP A  23      -5.918  21.656  10.422  1.00 94.62           O  
ATOM    182  OD2 ASP A  23      -4.395  21.953   8.875  1.00 94.62           O  
ATOM    183  N   ASN A  24      -8.719  21.922   6.230  1.00 94.00           N  
ATOM    184  CA  ASN A  24      -9.742  22.125   5.215  1.00 94.00           C  
ATOM    185  C   ASN A  24      -9.375  21.453   3.898  1.00 94.00           C  
ATOM    186  CB  ASN A  24      -9.992  23.625   4.992  1.00 94.00           C  
ATOM    187  O   ASN A  24      -9.984  21.719   2.861  1.00 94.00           O  
ATOM    188  CG  ASN A  24     -10.609  24.297   6.203  1.00 94.00           C  
ATOM    189  ND2 ASN A  24     -10.266  25.562   6.410  1.00 94.00           N  
ATOM    190  OD1 ASN A  24     -11.383  23.688   6.941  1.00 94.00           O  
ATOM    191  N   GLU A  25      -8.320  20.547   3.990  1.00 96.62           N  
ATOM    192  CA  GLU A  25      -7.840  19.859   2.789  1.00 96.62           C  
ATOM    193  C   GLU A  25      -8.039  18.359   2.889  1.00 96.62           C  
ATOM    194  CB  GLU A  25      -6.367  20.188   2.539  1.00 96.62           C  
ATOM    195  O   GLU A  25      -8.078  17.797   3.990  1.00 96.62           O  
ATOM    196  CG  GLU A  25      -6.102  21.656   2.246  1.00 96.62           C  
ATOM    197  CD  GLU A  25      -4.641  21.953   1.930  1.00 96.62           C  
ATOM    198  OE1 GLU A  25      -4.328  22.266   0.761  1.00 96.62           O  
ATOM    199  OE2 GLU A  25      -3.809  21.859   2.859  1.00 96.62           O  
ATOM    200  N   TYR A  26      -8.211  17.781   1.662  1.00 96.88           N  
ATOM    201  CA  TYR A  26      -8.352  16.328   1.597  1.00 96.88           C  
ATOM    202  C   TYR A  26      -7.227  15.711   0.783  1.00 96.88           C  
ATOM    203  CB  TYR A  26      -9.711  15.953   0.988  1.00 96.88           C  
ATOM    204  O   TYR A  26      -6.762  16.297  -0.198  1.00 96.88           O  
ATOM    205  CG  TYR A  26     -10.883  16.281   1.869  1.00 96.88           C  
ATOM    206  CD1 TYR A  26     -11.367  15.375   2.805  1.00 96.88           C  
ATOM    207  CD2 TYR A  26     -11.523  17.516   1.769  1.00 96.88           C  
ATOM    208  CE1 TYR A  26     -12.453  15.680   3.617  1.00 96.88           C  
ATOM    209  CE2 TYR A  26     -12.609  17.828   2.576  1.00 96.88           C  
ATOM    210  OH  TYR A  26     -14.141  17.219   4.297  1.00 96.88           O  
ATOM    211  CZ  TYR A  26     -13.070  16.906   3.496  1.00 96.88           C  
ATOM    212  N   PHE A  27      -6.812  14.594   1.291  1.00 97.25           N  
ATOM    213  CA  PHE A  27      -5.785  13.789   0.633  1.00 97.25           C  
ATOM    214  C   PHE A  27      -6.246  12.344   0.475  1.00 97.25           C  
ATOM    215  CB  PHE A  27      -4.473  13.844   1.421  1.00 97.25           C  
ATOM    216  O   PHE A  27      -7.250  11.938   1.064  1.00 97.25           O  
ATOM    217  CG  PHE A  27      -3.979  15.234   1.687  1.00 97.25           C  
ATOM    218  CD1 PHE A  27      -3.100  15.859   0.807  1.00 97.25           C  
ATOM    219  CD2 PHE A  27      -4.395  15.930   2.816  1.00 97.25           C  
ATOM    220  CE1 PHE A  27      -2.639  17.141   1.050  1.00 97.25           C  
ATOM    221  CE2 PHE A  27      -3.938  17.219   3.064  1.00 97.25           C  
ATOM    222  CZ  PHE A  27      -3.059  17.828   2.182  1.00 97.25           C  
ATOM    223  N   GLN A  28      -5.461  11.680  -0.308  1.00 98.31           N  
ATOM    224  CA  GLN A  28      -5.840  10.281  -0.456  1.00 98.31           C  
ATOM    225  C   GLN A  28      -4.637   9.359  -0.265  1.00 98.31           C  
ATOM    226  CB  GLN A  28      -6.477  10.039  -1.827  1.00 98.31           C  
ATOM    227  O   GLN A  28      -3.510   9.727  -0.600  1.00 98.31           O  
ATOM    228  CG  GLN A  28      -5.480  10.078  -2.979  1.00 98.31           C  
ATOM    229  CD  GLN A  28      -6.121   9.758  -4.316  1.00 98.31           C  
ATOM    230  NE2 GLN A  28      -5.465   8.914  -5.105  1.00 98.31           N  
ATOM    231  OE1 GLN A  28      -7.199  10.273  -4.641  1.00 98.31           O  
ATOM    232  N   CYS A  29      -4.918   8.203   0.212  1.00 98.88           N  
ATOM    233  CA  CYS A  29      -4.004   7.078   0.359  1.00 98.88           C  
ATOM    234  C   CYS A  29      -4.723   5.758   0.117  1.00 98.88           C  
ATOM    235  CB  CYS A  29      -3.371   7.078   1.751  1.00 98.88           C  
ATOM    236  O   CYS A  29      -5.938   5.738  -0.089  1.00 98.88           O  
ATOM    237  SG  CYS A  29      -1.855   8.055   1.863  1.00 98.88           S  
ATOM    238  N   GLY A  30      -3.906   4.754   0.069  1.00 98.88           N  
ATOM    239  CA  GLY A  30      -4.445   3.406  -0.004  1.00 98.88           C  
ATOM    240  C   GLY A  30      -4.289   2.631   1.290  1.00 98.88           C  
ATOM    241  O   GLY A  30      -3.738   3.146   2.266  1.00 98.88           O  
ATOM    242  N   GLY A  31      -4.793   1.486   1.324  1.00 98.94           N  
ATOM    243  CA  GLY A  31      -4.691   0.549   2.432  1.00 98.94           C  
ATOM    244  C   GLY A  31      -5.160  -0.849   2.076  1.00 98.94           C  
ATOM    245  O   GLY A  31      -5.570  -1.103   0.940  1.00 98.94           O  
ATOM    246  N   SER A  32      -4.992  -1.761   3.035  1.00 98.94           N  
ATOM    247  CA  SER A  32      -5.457  -3.129   2.838  1.00 98.94           C  
ATOM    248  C   SER A  32      -6.281  -3.609   4.027  1.00 98.94           C  
ATOM    249  CB  SER A  32      -4.273  -4.070   2.615  1.00 98.94           C  
ATOM    250  O   SER A  32      -6.027  -3.217   5.168  1.00 98.94           O  
ATOM    251  OG  SER A  32      -3.357  -3.990   3.695  1.00 98.94           O  
ATOM    252  N   ILE A  33      -7.285  -4.418   3.721  1.00 98.94           N  
ATOM    253  CA  ILE A  33      -8.117  -5.027   4.750  1.00 98.94           C  
ATOM    254  C   ILE A  33      -7.363  -6.168   5.422  1.00 98.94           C  
ATOM    255  CB  ILE A  33      -9.453  -5.543   4.164  1.00 98.94           C  
ATOM    256  O   ILE A  33      -7.098  -7.199   4.797  1.00 98.94           O  
ATOM    257  CG1 ILE A  33     -10.164  -4.422   3.393  1.00 98.94           C  
ATOM    258  CG2 ILE A  33     -10.352  -6.098   5.273  1.00 98.94           C  
ATOM    259  CD1 ILE A  33     -11.320  -4.906   2.529  1.00 98.94           C  
ATOM    260  N   ILE A  34      -7.117  -6.008   6.812  1.00 98.88           N  
ATOM    261  CA  ILE A  34      -6.324  -7.055   7.453  1.00 98.88           C  
ATOM    262  C   ILE A  34      -7.160  -7.746   8.531  1.00 98.88           C  
ATOM    263  CB  ILE A  34      -5.027  -6.484   8.062  1.00 98.88           C  
ATOM    264  O   ILE A  34      -6.719  -8.734   9.125  1.00 98.88           O  
ATOM    265  CG1 ILE A  34      -5.355  -5.375   9.070  1.00 98.88           C  
ATOM    266  CG2 ILE A  34      -4.094  -5.965   6.965  1.00 98.88           C  
ATOM    267  CD1 ILE A  34      -4.160  -4.910   9.891  1.00 98.88           C  
ATOM    268  N   SER A  35      -8.336  -7.207   8.805  1.00 98.69           N  
ATOM    269  CA  SER A  35      -9.383  -7.793   9.641  1.00 98.69           C  
ATOM    270  C   SER A  35     -10.727  -7.117   9.406  1.00 98.69           C  
ATOM    271  CB  SER A  35      -9.000  -7.688  11.125  1.00 98.69           C  
ATOM    272  O   SER A  35     -10.836  -6.227   8.562  1.00 98.69           O  
ATOM    273  OG  SER A  35      -9.211  -6.371  11.602  1.00 98.69           O  
ATOM    274  N   LYS A  36     -11.781  -7.551  10.141  1.00 98.56           N  
ATOM    275  CA  LYS A  36     -13.117  -6.988   9.953  1.00 98.56           C  
ATOM    276  C   LYS A  36     -13.180  -5.551  10.469  1.00 98.56           C  
ATOM    277  CB  LYS A  36     -14.164  -7.848  10.664  1.00 98.56           C  
ATOM    278  O   LYS A  36     -14.133  -4.828  10.180  1.00 98.56           O  
ATOM    279  CG  LYS A  36     -14.438  -9.180   9.984  1.00 98.56           C  
ATOM    280  CD  LYS A  36     -15.602  -9.906  10.633  1.00 98.56           C  
ATOM    281  CE  LYS A  36     -16.016 -11.141   9.836  1.00 98.56           C  
ATOM    282  NZ  LYS A  36     -17.141 -11.875  10.484  1.00 98.56           N  
ATOM    283  N   ARG A  37     -12.047  -5.172  11.148  1.00 98.62           N  
ATOM    284  CA  ARG A  37     -12.125  -3.850  11.766  1.00 98.62           C  
ATOM    285  C   ARG A  37     -10.898  -3.016  11.422  1.00 98.62           C  
ATOM    286  CB  ARG A  37     -12.273  -3.969  13.281  1.00 98.62           C  
ATOM    287  O   ARG A  37     -10.797  -1.853  11.820  1.00 98.62           O  
ATOM    288  CG  ARG A  37     -13.602  -4.570  13.727  1.00 98.62           C  
ATOM    289  CD  ARG A  37     -14.766  -3.627  13.461  1.00 98.62           C  
ATOM    290  NE  ARG A  37     -14.703  -2.439  14.305  1.00 98.62           N  
ATOM    291  NH1 ARG A  37     -16.188  -3.232  15.883  1.00 98.62           N  
ATOM    292  NH2 ARG A  37     -15.250  -1.157  16.125  1.00 98.62           N  
ATOM    293  CZ  ARG A  37     -15.383  -2.279  15.438  1.00 98.62           C  
ATOM    294  N   HIS A  38      -9.922  -3.611  10.703  1.00 98.94           N  
ATOM    295  CA  HIS A  38      -8.641  -2.904  10.633  1.00 98.94           C  
ATOM    296  C   HIS A  38      -8.141  -2.814   9.195  1.00 98.94           C  
ATOM    297  CB  HIS A  38      -7.602  -3.594  11.516  1.00 98.94           C  
ATOM    298  O   HIS A  38      -8.250  -3.777   8.430  1.00 98.94           O  
ATOM    299  CG  HIS A  38      -7.969  -3.629  12.961  1.00 98.94           C  
ATOM    300  CD2 HIS A  38      -7.648  -2.795  13.977  1.00 98.94           C  
ATOM    301  ND1 HIS A  38      -8.758  -4.617  13.508  1.00 98.94           N  
ATOM    302  CE1 HIS A  38      -8.906  -4.391  14.797  1.00 98.94           C  
ATOM    303  NE2 HIS A  38      -8.250  -3.291  15.109  1.00 98.94           N  
ATOM    304  N   ILE A  39      -7.641  -1.617   8.883  1.00 98.94           N  
ATOM    305  CA  ILE A  39      -6.961  -1.319   7.629  1.00 98.94           C  
ATOM    306  C   ILE A  39      -5.480  -1.055   7.895  1.00 98.94           C  
ATOM    307  CB  ILE A  39      -7.602  -0.111   6.914  1.00 98.94           C  
ATOM    308  O   ILE A  39      -5.133  -0.255   8.766  1.00 98.94           O  
ATOM    309  CG1 ILE A  39      -9.094  -0.370   6.656  1.00 98.94           C  
ATOM    310  CG2 ILE A  39      -6.863   0.194   5.605  1.00 98.94           C  
ATOM    311  CD1 ILE A  39      -9.359  -1.517   5.691  1.00 98.94           C  
ATOM    312  N   LEU A  40      -4.637  -1.838   7.195  1.00 98.94           N  
ATOM    313  CA  LEU A  40      -3.209  -1.544   7.230  1.00 98.94           C  
ATOM    314  C   LEU A  40      -2.842  -0.497   6.184  1.00 98.94           C  
ATOM    315  CB  LEU A  40      -2.393  -2.818   7.004  1.00 98.94           C  
ATOM    316  O   LEU A  40      -3.211  -0.625   5.016  1.00 98.94           O  
ATOM    317  CG  LEU A  40      -0.872  -2.668   7.051  1.00 98.94           C  
ATOM    318  CD1 LEU A  40      -0.426  -2.225   8.438  1.00 98.94           C  
ATOM    319  CD2 LEU A  40      -0.191  -3.975   6.656  1.00 98.94           C  
ATOM    320  N   THR A  41      -2.115   0.542   6.574  1.00 98.94           N  
ATOM    321  CA  THR A  41      -1.672   1.617   5.695  1.00 98.94           C  
ATOM    322  C   THR A  41      -0.316   2.156   6.141  1.00 98.94           C  
ATOM    323  CB  THR A  41      -2.697   2.766   5.660  1.00 98.94           C  
ATOM    324  O   THR A  41       0.407   1.493   6.887  1.00 98.94           O  
ATOM    325  CG2 THR A  41      -2.729   3.518   6.984  1.00 98.94           C  
ATOM    326  OG1 THR A  41      -2.344   3.680   4.613  1.00 98.94           O  
ATOM    327  N   ALA A  42       0.046   3.289   5.645  1.00 98.94           N  
ATOM    328  CA  ALA A  42       1.333   3.881   6.000  1.00 98.94           C  
ATOM    329  C   ALA A  42       1.166   4.949   7.074  1.00 98.94           C  
ATOM    330  CB  ALA A  42       2.006   4.473   4.766  1.00 98.94           C  
ATOM    331  O   ALA A  42       0.169   5.676   7.090  1.00 98.94           O  
ATOM    332  N   ALA A  43       2.156   5.027   7.973  1.00 98.88           N  
ATOM    333  CA  ALA A  43       2.148   6.039   9.023  1.00 98.88           C  
ATOM    334  C   ALA A  43       2.131   7.449   8.438  1.00 98.88           C  
ATOM    335  CB  ALA A  43       3.359   5.863   9.938  1.00 98.88           C  
ATOM    336  O   ALA A  43       1.425   8.328   8.938  1.00 98.88           O  
ATOM    337  N   HIS A  44       2.852   7.672   7.395  1.00 98.62           N  
ATOM    338  CA  HIS A  44       2.910   9.023   6.844  1.00 98.62           C  
ATOM    339  C   HIS A  44       1.556   9.445   6.289  1.00 98.62           C  
ATOM    340  CB  HIS A  44       3.977   9.109   5.750  1.00 98.62           C  
ATOM    341  O   HIS A  44       1.328  10.633   6.039  1.00 98.62           O  
ATOM    342  CG  HIS A  44       3.537   8.539   4.438  1.00 98.62           C  
ATOM    343  CD2 HIS A  44       2.678   9.016   3.506  1.00 98.62           C  
ATOM    344  ND1 HIS A  44       4.000   7.332   3.959  1.00 98.62           N  
ATOM    345  CE1 HIS A  44       3.439   7.090   2.785  1.00 98.62           C  
ATOM    346  NE2 HIS A  44       2.633   8.094   2.488  1.00 98.62           N  
ATOM    347  N   CYS A  45       0.673   8.516   6.023  1.00 98.75           N  
ATOM    348  CA  CYS A  45      -0.658   8.828   5.516  1.00 98.75           C  
ATOM    349  C   CYS A  45      -1.528   9.445   6.605  1.00 98.75           C  
ATOM    350  CB  CYS A  45      -1.327   7.570   4.965  1.00 98.75           C  
ATOM    351  O   CYS A  45      -2.420  10.242   6.316  1.00 98.75           O  
ATOM    352  SG  CYS A  45      -0.762   7.109   3.312  1.00 98.75           S  
ATOM    353  N   ILE A  46      -1.252   9.102   7.848  1.00 98.44           N  
ATOM    354  CA  ILE A  46      -2.203   9.508   8.875  1.00 98.44           C  
ATOM    355  C   ILE A  46      -1.566  10.570   9.773  1.00 98.44           C  
ATOM    356  CB  ILE A  46      -2.678   8.305   9.719  1.00 98.44           C  
ATOM    357  O   ILE A  46      -2.182  11.023  10.742  1.00 98.44           O  
ATOM    358  CG1 ILE A  46      -1.479   7.598  10.367  1.00 98.44           C  
ATOM    359  CG2 ILE A  46      -3.494   7.336   8.867  1.00 98.44           C  
ATOM    360  CD1 ILE A  46      -1.845   6.715  11.547  1.00 98.44           C  
ATOM    361  N   GLU A  47      -0.366  10.898   9.523  1.00 96.94           N  
ATOM    362  CA  GLU A  47       0.302  11.938  10.297  1.00 96.94           C  
ATOM    363  C   GLU A  47      -0.380  13.289  10.109  1.00 96.94           C  
ATOM    364  CB  GLU A  47       1.779  12.039   9.906  1.00 96.94           C  
ATOM    365  O   GLU A  47      -0.459  13.805   8.984  1.00 96.94           O  
ATOM    366  CG  GLU A  47       2.594  12.953  10.805  1.00 96.94           C  
ATOM    367  CD  GLU A  47       4.074  12.969  10.461  1.00 96.94           C  
ATOM    368  OE1 GLU A  47       4.910  12.719  11.359  1.00 96.94           O  
ATOM    369  OE2 GLU A  47       4.406  13.234   9.281  1.00 96.94           O  
ATOM    370  N   GLY A  48      -0.823  13.867  11.258  1.00 96.62           N  
ATOM    371  CA  GLY A  48      -1.449  15.172  11.234  1.00 96.62           C  
ATOM    372  C   GLY A  48      -2.863  15.156  10.688  1.00 96.62           C  
ATOM    373  O   GLY A  48      -3.434  16.203  10.383  1.00 96.62           O  
ATOM    374  N   ILE A  49      -3.350  13.945  10.438  1.00 98.25           N  
ATOM    375  CA  ILE A  49      -4.672  13.789   9.844  1.00 98.25           C  
ATOM    376  C   ILE A  49      -5.730  13.758  10.945  1.00 98.25           C  
ATOM    377  CB  ILE A  49      -4.758  12.516   8.984  1.00 98.25           C  
ATOM    378  O   ILE A  49      -5.559  13.070  11.961  1.00 98.25           O  
ATOM    379  CG1 ILE A  49      -3.773  12.594   7.809  1.00 98.25           C  
ATOM    380  CG2 ILE A  49      -6.188  12.289   8.484  1.00 98.25           C  
ATOM    381  CD1 ILE A  49      -4.004  13.789   6.895  1.00 98.25           C  
ATOM    382  N   SER A  50      -6.867  14.531  10.734  1.00 97.00           N  
ATOM    383  CA  SER A  50      -7.926  14.617  11.734  1.00 97.00           C  
ATOM    384  C   SER A  50      -9.008  13.570  11.484  1.00 97.00           C  
ATOM    385  CB  SER A  50      -8.547  16.016  11.750  1.00 97.00           C  
ATOM    386  O   SER A  50      -9.664  13.109  12.422  1.00 97.00           O  
ATOM    387  OG  SER A  50      -9.047  16.344  10.461  1.00 97.00           O  
ATOM    388  N   GLY A  51      -9.258  13.242  10.234  1.00 97.44           N  
ATOM    389  CA  GLY A  51     -10.289  12.273   9.898  1.00 97.44           C  
ATOM    390  C   GLY A  51      -9.875  11.328   8.781  1.00 97.44           C  
ATOM    391  O   GLY A  51      -9.117  11.711   7.891  1.00 97.44           O  
ATOM    392  N   VAL A  52     -10.383  10.133   8.914  1.00 98.69           N  
ATOM    393  CA  VAL A  52     -10.148   9.125   7.887  1.00 98.69           C  
ATOM    394  C   VAL A  52     -11.461   8.461   7.492  1.00 98.69           C  
ATOM    395  CB  VAL A  52      -9.133   8.062   8.359  1.00 98.69           C  
ATOM    396  O   VAL A  52     -12.211   7.992   8.352  1.00 98.69           O  
ATOM    397  CG1 VAL A  52      -8.836   7.062   7.238  1.00 98.69           C  
ATOM    398  CG2 VAL A  52      -7.844   8.727   8.836  1.00 98.69           C  
ATOM    399  N   THR A  53     -11.734   8.516   6.207  1.00 98.69           N  
ATOM    400  CA  THR A  53     -12.812   7.715   5.621  1.00 98.69           C  
ATOM    401  C   THR A  53     -12.242   6.566   4.797  1.00 98.69           C  
ATOM    402  CB  THR A  53     -13.727   8.578   4.738  1.00 98.69           C  
ATOM    403  O   THR A  53     -11.312   6.758   4.012  1.00 98.69           O  
ATOM    404  CG2 THR A  53     -14.859   7.750   4.145  1.00 98.69           C  
ATOM    405  OG1 THR A  53     -14.289   9.633   5.527  1.00 98.69           O  
ATOM    406  N   VAL A  54     -12.852   5.391   5.004  1.00 98.88           N  
ATOM    407  CA  VAL A  54     -12.367   4.180   4.348  1.00 98.88           C  
ATOM    408  C   VAL A  54     -13.438   3.648   3.395  1.00 98.88           C  
ATOM    409  CB  VAL A  54     -11.984   3.092   5.375  1.00 98.88           C  
ATOM    410  O   VAL A  54     -14.586   3.443   3.791  1.00 98.88           O  
ATOM    411  CG1 VAL A  54     -11.531   1.816   4.668  1.00 98.88           C  
ATOM    412  CG2 VAL A  54     -10.891   3.604   6.312  1.00 98.88           C  
ATOM    413  N   ARG A  55     -13.078   3.494   2.139  1.00 98.88           N  
ATOM    414  CA  ARG A  55     -13.953   2.832   1.178  1.00 98.88           C  
ATOM    415  C   ARG A  55     -13.398   1.469   0.780  1.00 98.88           C  
ATOM    416  CB  ARG A  55     -14.141   3.705  -0.065  1.00 98.88           C  
ATOM    417  O   ARG A  55     -12.250   1.364   0.341  1.00 98.88           O  
ATOM    418  CG  ARG A  55     -15.086   3.107  -1.098  1.00 98.88           C  
ATOM    419  CD  ARG A  55     -15.258   4.023  -2.299  1.00 98.88           C  
ATOM    420  NE  ARG A  55     -15.859   5.301  -1.920  1.00 98.88           N  
ATOM    421  NH1 ARG A  55     -17.953   4.430  -1.489  1.00 98.88           N  
ATOM    422  NH2 ARG A  55     -17.562   6.672  -1.220  1.00 98.88           N  
ATOM    423  CZ  ARG A  55     -17.125   5.465  -1.544  1.00 98.88           C  
ATOM    424  N   ILE A  56     -14.281   0.489   0.798  1.00 98.88           N  
ATOM    425  CA  ILE A  56     -13.898  -0.848   0.350  1.00 98.88           C  
ATOM    426  C   ILE A  56     -14.938  -1.372  -0.641  1.00 98.88           C  
ATOM    427  CB  ILE A  56     -13.758  -1.822   1.540  1.00 98.88           C  
ATOM    428  O   ILE A  56     -16.047  -0.847  -0.721  1.00 98.88           O  
ATOM    429  CG1 ILE A  56     -15.109  -2.027   2.230  1.00 98.88           C  
ATOM    430  CG2 ILE A  56     -12.711  -1.312   2.533  1.00 98.88           C  
ATOM    431  CD1 ILE A  56     -15.125  -3.160   3.246  1.00 98.88           C  
ATOM    432  N   GLY A  57     -14.484  -2.312  -1.491  1.00 98.75           N  
ATOM    433  CA  GLY A  57     -15.391  -3.045  -2.355  1.00 98.75           C  
ATOM    434  C   GLY A  57     -15.758  -2.289  -3.619  1.00 98.75           C  
ATOM    435  O   GLY A  57     -16.828  -2.494  -4.184  1.00 98.75           O  
ATOM    436  N   SER A  58     -14.914  -1.339  -4.008  1.00 98.75           N  
ATOM    437  CA  SER A  58     -15.219  -0.557  -5.203  1.00 98.75           C  
ATOM    438  C   SER A  58     -13.984  -0.394  -6.082  1.00 98.75           C  
ATOM    439  CB  SER A  58     -15.766   0.819  -4.820  1.00 98.75           C  
ATOM    440  O   SER A  58     -12.867  -0.259  -5.578  1.00 98.75           O  
ATOM    441  OG  SER A  58     -16.047   1.592  -5.977  1.00 98.75           O  
ATOM    442  N   SER A  59     -14.227  -0.450  -7.359  1.00 98.81           N  
ATOM    443  CA  SER A  59     -13.164  -0.136  -8.312  1.00 98.81           C  
ATOM    444  C   SER A  59     -13.008   1.370  -8.492  1.00 98.81           C  
ATOM    445  CB  SER A  59     -13.453  -0.790  -9.664  1.00 98.81           C  
ATOM    446  O   SER A  59     -12.039   1.832  -9.094  1.00 98.81           O  
ATOM    447  OG  SER A  59     -13.375  -2.201  -9.570  1.00 98.81           O  
ATOM    448  N   ASN A  60     -13.984   2.074  -7.973  1.00 98.81           N  
ATOM    449  CA  ASN A  60     -13.930   3.529  -8.070  1.00 98.81           C  
ATOM    450  C   ASN A  60     -13.641   4.176  -6.719  1.00 98.81           C  
ATOM    451  CB  ASN A  60     -15.234   4.074  -8.656  1.00 98.81           C  
ATOM    452  O   ASN A  60     -14.227   3.791  -5.707  1.00 98.81           O  
ATOM    453  CG  ASN A  60     -15.422   3.711 -10.117  1.00 98.81           C  
ATOM    454  ND2 ASN A  60     -16.250   2.701 -10.375  1.00 98.81           N  
ATOM    455  OD1 ASN A  60     -14.828   4.332 -11.000  1.00 98.81           O  
ATOM    456  N   SER A  61     -12.789   5.156  -6.793  1.00 98.19           N  
ATOM    457  CA  SER A  61     -12.383   5.809  -5.555  1.00 98.19           C  
ATOM    458  C   SER A  61     -13.492   6.699  -5.008  1.00 98.19           C  
ATOM    459  CB  SER A  61     -11.117   6.641  -5.777  1.00 98.19           C  
ATOM    460  O   SER A  61     -13.500   7.039  -3.820  1.00 98.19           O  
ATOM    461  OG  SER A  61     -11.344   7.652  -6.746  1.00 98.19           O  
ATOM    462  N   ASN A  62     -14.461   7.098  -5.828  1.00 97.81           N  
ATOM    463  CA  ASN A  62     -15.398   8.133  -5.410  1.00 97.81           C  
ATOM    464  C   ASN A  62     -16.844   7.637  -5.449  1.00 97.81           C  
ATOM    465  CB  ASN A  62     -15.242   9.383  -6.281  1.00 97.81           C  
ATOM    466  O   ASN A  62     -17.781   8.430  -5.352  1.00 97.81           O  
ATOM    467  CG  ASN A  62     -15.523   9.109  -7.746  1.00 97.81           C  
ATOM    468  ND2 ASN A  62     -15.750  10.172  -8.516  1.00 97.81           N  
ATOM    469  OD1 ASN A  62     -15.531   7.957  -8.188  1.00 97.81           O  
ATOM    470  N   LYS A  63     -17.109   6.387  -5.773  1.00 98.38           N  
ATOM    471  CA  LYS A  63     -18.453   5.816  -5.754  1.00 98.38           C  
ATOM    472  C   LYS A  63     -18.406   4.301  -5.582  1.00 98.38           C  
ATOM    473  CB  LYS A  63     -19.203   6.176  -7.031  1.00 98.38           C  
ATOM    474  O   LYS A  63     -17.344   3.684  -5.766  1.00 98.38           O  
ATOM    475  CG  LYS A  63     -18.594   5.598  -8.297  1.00 98.38           C  
ATOM    476  CD  LYS A  63     -19.359   6.023  -9.539  1.00 98.38           C  
ATOM    477  CE  LYS A  63     -18.781   5.410 -10.805  1.00 98.38           C  
ATOM    478  NZ  LYS A  63     -19.531   5.812 -12.023  1.00 98.38           N  
ATOM    479  N   GLY A  64     -19.594   3.732  -5.203  1.00 98.19           N  
ATOM    480  CA  GLY A  64     -19.703   2.291  -5.039  1.00 98.19           C  
ATOM    481  C   GLY A  64     -19.094   1.790  -3.742  1.00 98.19           C  
ATOM    482  O   GLY A  64     -18.469   2.559  -3.002  1.00 98.19           O  
ATOM    483  N   GLY A  65     -19.188   0.513  -3.463  1.00 98.38           N  
ATOM    484  CA  GLY A  65     -18.672  -0.076  -2.236  1.00 98.38           C  
ATOM    485  C   GLY A  65     -19.344   0.464  -0.987  1.00 98.38           C  
ATOM    486  O   GLY A  65     -20.500   0.891  -1.033  1.00 98.38           O  
ATOM    487  N   THR A  66     -18.625   0.233   0.081  1.00 98.75           N  
ATOM    488  CA  THR A  66     -19.109   0.670   1.387  1.00 98.75           C  
ATOM    489  C   THR A  66     -18.094   1.596   2.055  1.00 98.75           C  
ATOM    490  CB  THR A  66     -19.391  -0.531   2.307  1.00 98.75           C  
ATOM    491  O   THR A  66     -16.891   1.345   2.004  1.00 98.75           O  
ATOM    492  CG2 THR A  66     -20.031  -0.080   3.615  1.00 98.75           C  
ATOM    493  OG1 THR A  66     -20.281  -1.435   1.638  1.00 98.75           O  
ATOM    494  N   VAL A  67     -18.594   2.590   2.686  1.00 98.69           N  
ATOM    495  CA  VAL A  67     -17.734   3.586   3.316  1.00 98.69           C  
ATOM    496  C   VAL A  67     -17.844   3.479   4.836  1.00 98.69           C  
ATOM    497  CB  VAL A  67     -18.094   5.016   2.857  1.00 98.69           C  
ATOM    498  O   VAL A  67     -18.938   3.318   5.375  1.00 98.69           O  
ATOM    499  CG1 VAL A  67     -17.281   6.055   3.641  1.00 98.69           C  
ATOM    500  CG2 VAL A  67     -17.844   5.172   1.356  1.00 98.69           C  
ATOM    501  N   TYR A  68     -16.672   3.566   5.449  1.00 98.75           N  
ATOM    502  CA  TYR A  68     -16.547   3.564   6.902  1.00 98.75           C  
ATOM    503  C   TYR A  68     -15.773   4.781   7.387  1.00 98.75           C  
ATOM    504  CB  TYR A  68     -15.867   2.281   7.383  1.00 98.75           C  
ATOM    505  O   TYR A  68     -14.938   5.316   6.660  1.00 98.75           O  
ATOM    506  CG  TYR A  68     -16.562   1.019   6.930  1.00 98.75           C  
ATOM    507  CD1 TYR A  68     -17.484   0.372   7.754  1.00 98.75           C  
ATOM    508  CD2 TYR A  68     -16.297   0.470   5.680  1.00 98.75           C  
ATOM    509  CE1 TYR A  68     -18.125  -0.793   7.340  1.00 98.75           C  
ATOM    510  CE2 TYR A  68     -16.922  -0.694   5.258  1.00 98.75           C  
ATOM    511  OH  TYR A  68     -18.469  -2.471   5.680  1.00 98.75           O  
ATOM    512  CZ  TYR A  68     -17.844  -1.317   6.094  1.00 98.75           C  
ATOM    513  N   THR A  69     -16.109   5.176   8.609  1.00 98.50           N  
ATOM    514  CA  THR A  69     -15.289   6.199   9.258  1.00 98.50           C  
ATOM    515  C   THR A  69     -14.359   5.574  10.289  1.00 98.50           C  
ATOM    516  CB  THR A  69     -16.172   7.266   9.930  1.00 98.50           C  
ATOM    517  O   THR A  69     -14.695   4.559  10.898  1.00 98.50           O  
ATOM    518  CG2 THR A  69     -17.016   8.016   8.906  1.00 98.50           C  
ATOM    519  OG1 THR A  69     -17.031   6.629  10.883  1.00 98.50           O  
ATOM    520  N   ALA A  70     -13.203   6.207  10.367  1.00 98.50           N  
ATOM    521  CA  ALA A  70     -12.211   5.676  11.305  1.00 98.50           C  
ATOM    522  C   ALA A  70     -12.625   5.953  12.750  1.00 98.50           C  
ATOM    523  CB  ALA A  70     -10.836   6.277  11.023  1.00 98.50           C  
ATOM    524  O   ALA A  70     -13.031   7.070  13.078  1.00 98.50           O  
ATOM    525  N   LYS A  71     -12.602   4.918  13.609  1.00 98.31           N  
ATOM    526  CA  LYS A  71     -12.750   5.051  15.055  1.00 98.31           C  
ATOM    527  C   LYS A  71     -11.445   5.508  15.703  1.00 98.31           C  
ATOM    528  CB  LYS A  71     -13.203   3.730  15.672  1.00 98.31           C  
ATOM    529  O   LYS A  71     -11.453   6.336  16.609  1.00 98.31           O  
ATOM    530  CG  LYS A  71     -13.383   3.777  17.188  1.00 98.31           C  
ATOM    531  CD  LYS A  71     -13.867   2.443  17.734  1.00 98.31           C  
ATOM    532  CE  LYS A  71     -13.992   2.475  19.250  1.00 98.31           C  
ATOM    533  NZ  LYS A  71     -14.492   1.177  19.797  1.00 98.31           N  
ATOM    534  N   SER A  72     -10.328   4.953  15.266  1.00 98.56           N  
ATOM    535  CA  SER A  72      -9.000   5.316  15.742  1.00 98.56           C  
ATOM    536  C   SER A  72      -7.938   5.043  14.680  1.00 98.56           C  
ATOM    537  CB  SER A  72      -8.656   4.551  17.016  1.00 98.56           C  
ATOM    538  O   SER A  72      -8.203   4.359  13.688  1.00 98.56           O  
ATOM    539  OG  SER A  72      -8.539   3.162  16.766  1.00 98.56           O  
ATOM    540  N   LYS A  73      -6.785   5.652  14.852  1.00 98.38           N  
ATOM    541  CA  LYS A  73      -5.602   5.441  14.023  1.00 98.38           C  
ATOM    542  C   LYS A  73      -4.340   5.367  14.883  1.00 98.38           C  
ATOM    543  CB  LYS A  73      -5.469   6.559  12.984  1.00 98.38           C  
ATOM    544  O   LYS A  73      -4.141   6.191  15.773  1.00 98.38           O  
ATOM    545  CG  LYS A  73      -5.555   7.961  13.570  1.00 98.38           C  
ATOM    546  CD  LYS A  73      -5.594   9.016  12.477  1.00 98.38           C  
ATOM    547  CE  LYS A  73      -5.633  10.422  13.055  1.00 98.38           C  
ATOM    548  NZ  LYS A  73      -7.008  11.008  13.008  1.00 98.38           N  
ATOM    549  N   VAL A  74      -3.525   4.410  14.523  1.00 98.62           N  
ATOM    550  CA  VAL A  74      -2.312   4.207  15.312  1.00 98.62           C  
ATOM    551  C   VAL A  74      -1.121   3.996  14.383  1.00 98.62           C  
ATOM    552  CB  VAL A  74      -2.455   3.006  16.281  1.00 98.62           C  
ATOM    553  O   VAL A  74      -1.121   3.074  13.562  1.00 98.62           O  
ATOM    554  CG1 VAL A  74      -1.183   2.820  17.094  1.00 98.62           C  
ATOM    555  CG2 VAL A  74      -3.666   3.195  17.188  1.00 98.62           C  
ATOM    556  N   ALA A  75      -0.150   4.867  14.516  1.00 98.81           N  
ATOM    557  CA  ALA A  75       1.099   4.695  13.781  1.00 98.81           C  
ATOM    558  C   ALA A  75       2.072   3.805  14.547  1.00 98.81           C  
ATOM    559  CB  ALA A  75       1.737   6.051  13.492  1.00 98.81           C  
ATOM    560  O   ALA A  75       2.020   3.734  15.773  1.00 98.81           O  
ATOM    561  N   HIS A  76       2.854   3.088  13.727  1.00 98.81           N  
ATOM    562  CA  HIS A  76       3.924   2.338  14.375  1.00 98.81           C  
ATOM    563  C   HIS A  76       4.742   3.232  15.297  1.00 98.81           C  
ATOM    564  CB  HIS A  76       4.836   1.693  13.328  1.00 98.81           C  
ATOM    565  O   HIS A  76       5.172   4.316  14.898  1.00 98.81           O  
ATOM    566  CG  HIS A  76       5.695   0.598  13.875  1.00 98.81           C  
ATOM    567  CD2 HIS A  76       5.676  -0.739  13.664  1.00 98.81           C  
ATOM    568  ND1 HIS A  76       6.723   0.833  14.766  1.00 98.81           N  
ATOM    569  CE1 HIS A  76       7.301  -0.316  15.070  1.00 98.81           C  
ATOM    570  NE2 HIS A  76       6.684  -1.285  14.422  1.00 98.81           N  
ATOM    571  N   PRO A  77       5.012   2.855  16.547  1.00 98.31           N  
ATOM    572  CA  PRO A  77       5.684   3.709  17.531  1.00 98.31           C  
ATOM    573  C   PRO A  77       7.113   4.062  17.125  1.00 98.31           C  
ATOM    574  CB  PRO A  77       5.672   2.857  18.797  1.00 98.31           C  
ATOM    575  O   PRO A  77       7.664   5.062  17.594  1.00 98.31           O  
ATOM    576  CG  PRO A  77       5.488   1.455  18.312  1.00 98.31           C  
ATOM    577  CD  PRO A  77       4.641   1.482  17.078  1.00 98.31           C  
ATOM    578  N   LYS A  78       7.680   3.205  16.234  1.00 98.44           N  
ATOM    579  CA  LYS A  78       9.062   3.457  15.859  1.00 98.44           C  
ATOM    580  C   LYS A  78       9.141   4.172  14.516  1.00 98.44           C  
ATOM    581  CB  LYS A  78       9.852   2.148  15.805  1.00 98.44           C  
ATOM    582  O   LYS A  78      10.211   4.227  13.891  1.00 98.44           O  
ATOM    583  CG  LYS A  78      10.047   1.484  17.156  1.00 98.44           C  
ATOM    584  CD  LYS A  78      10.914   0.238  17.047  1.00 98.44           C  
ATOM    585  CE  LYS A  78      11.148  -0.402  18.422  1.00 98.44           C  
ATOM    586  NZ  LYS A  78      11.961  -1.649  18.312  1.00 98.44           N  
ATOM    587  N   TYR A  79       7.953   4.656  14.055  1.00 98.62           N  
ATOM    588  CA  TYR A  79       7.957   5.395  12.797  1.00 98.62           C  
ATOM    589  C   TYR A  79       8.828   6.637  12.898  1.00 98.62           C  
ATOM    590  CB  TYR A  79       6.527   5.789  12.406  1.00 98.62           C  
ATOM    591  O   TYR A  79       8.742   7.395  13.867  1.00 98.62           O  
ATOM    592  CG  TYR A  79       6.461   6.699  11.203  1.00 98.62           C  
ATOM    593  CD1 TYR A  79       5.848   7.945  11.281  1.00 98.62           C  
ATOM    594  CD2 TYR A  79       7.016   6.316   9.984  1.00 98.62           C  
ATOM    595  CE1 TYR A  79       5.781   8.789  10.172  1.00 98.62           C  
ATOM    596  CE2 TYR A  79       6.953   7.148   8.875  1.00 98.62           C  
ATOM    597  OH  TYR A  79       6.277   9.211   7.879  1.00 98.62           O  
ATOM    598  CZ  TYR A  79       6.340   8.383   8.977  1.00 98.62           C  
ATOM    599  N   ASN A  80       9.680   6.770  11.922  1.00 98.06           N  
ATOM    600  CA  ASN A  80      10.547   7.938  11.758  1.00 98.06           C  
ATOM    601  C   ASN A  80      10.188   8.727  10.500  1.00 98.06           C  
ATOM    602  CB  ASN A  80      12.016   7.520  11.719  1.00 98.06           C  
ATOM    603  O   ASN A  80      10.438   8.273   9.383  1.00 98.06           O  
ATOM    604  CG  ASN A  80      12.961   8.703  11.742  1.00 98.06           C  
ATOM    605  ND2 ASN A  80      14.023   8.602  12.531  1.00 98.06           N  
ATOM    606  OD1 ASN A  80      12.734   9.703  11.055  1.00 98.06           O  
ATOM    607  N   SER A  81       9.703   9.930  10.680  1.00 97.12           N  
ATOM    608  CA  SER A  81       9.172  10.695   9.562  1.00 97.12           C  
ATOM    609  C   SER A  81      10.297  11.203   8.656  1.00 97.12           C  
ATOM    610  CB  SER A  81       8.336  11.875  10.062  1.00 97.12           C  
ATOM    611  O   SER A  81      10.062  11.516   7.488  1.00 97.12           O  
ATOM    612  OG  SER A  81       9.133  12.766  10.836  1.00 97.12           O  
ATOM    613  N   LYS A  82      11.492  11.242   9.242  1.00 95.31           N  
ATOM    614  CA  LYS A  82      12.625  11.719   8.453  1.00 95.31           C  
ATOM    615  C   LYS A  82      13.141  10.625   7.520  1.00 95.31           C  
ATOM    616  CB  LYS A  82      13.750  12.195   9.367  1.00 95.31           C  
ATOM    617  O   LYS A  82      13.359  10.867   6.332  1.00 95.31           O  
ATOM    618  CG  LYS A  82      13.438  13.484  10.125  1.00 95.31           C  
ATOM    619  CD  LYS A  82      14.617  13.945  10.961  1.00 95.31           C  
ATOM    620  CE  LYS A  82      14.273  15.180  11.781  1.00 95.31           C  
ATOM    621  NZ  LYS A  82      15.430  15.641  12.609  1.00 95.31           N  
ATOM    622  N   THR A  83      13.211   9.430   7.973  1.00 96.12           N  
ATOM    623  CA  THR A  83      13.781   8.336   7.195  1.00 96.12           C  
ATOM    624  C   THR A  83      12.680   7.461   6.602  1.00 96.12           C  
ATOM    625  CB  THR A  83      14.727   7.469   8.055  1.00 96.12           C  
ATOM    626  O   THR A  83      12.945   6.633   5.727  1.00 96.12           O  
ATOM    627  CG2 THR A  83      15.820   8.312   8.695  1.00 96.12           C  
ATOM    628  OG1 THR A  83      13.961   6.832   9.086  1.00 96.12           O  
ATOM    629  N   LYS A  84      11.562   7.625   7.055  1.00 97.50           N  
ATOM    630  CA  LYS A  84      10.375   6.844   6.707  1.00 97.50           C  
ATOM    631  C   LYS A  84      10.500   5.402   7.199  1.00 97.50           C  
ATOM    632  CB  LYS A  84      10.148   6.863   5.195  1.00 97.50           C  
ATOM    633  O   LYS A  84       9.867   4.500   6.656  1.00 97.50           O  
ATOM    634  CG  LYS A  84       9.906   8.250   4.621  1.00 97.50           C  
ATOM    635  CD  LYS A  84       8.664   8.891   5.215  1.00 97.50           C  
ATOM    636  CE  LYS A  84       8.414  10.273   4.633  1.00 97.50           C  
ATOM    637  NZ  LYS A  84       8.016  11.258   5.688  1.00 97.50           N  
ATOM    638  N   ASN A  85      11.375   5.121   8.133  1.00 98.31           N  
ATOM    639  CA  ASN A  85      11.492   3.801   8.742  1.00 98.31           C  
ATOM    640  C   ASN A  85      10.250   3.439   9.547  1.00 98.31           C  
ATOM    641  CB  ASN A  85      12.734   3.734   9.633  1.00 98.31           C  
ATOM    642  O   ASN A  85       9.633   4.309  10.164  1.00 98.31           O  
ATOM    643  CG  ASN A  85      13.141   2.311   9.961  1.00 98.31           C  
ATOM    644  ND2 ASN A  85      13.664   2.107  11.172  1.00 98.31           N  
ATOM    645  OD1 ASN A  85      12.992   1.403   9.141  1.00 98.31           O  
ATOM    646  N   ASN A  86       9.820   2.152   9.406  1.00 98.50           N  
ATOM    647  CA  ASN A  86       8.656   1.616  10.094  1.00 98.50           C  
ATOM    648  C   ASN A  86       7.383   2.365   9.703  1.00 98.50           C  
ATOM    649  CB  ASN A  86       8.852   1.661  11.609  1.00 98.50           C  
ATOM    650  O   ASN A  86       6.559   2.688  10.562  1.00 98.50           O  
ATOM    651  CG  ASN A  86       9.938   0.717  12.086  1.00 98.50           C  
ATOM    652  ND2 ASN A  86      10.984   1.271  12.688  1.00 98.50           N  
ATOM    653  OD1 ASN A  86       9.836  -0.501  11.914  1.00 98.50           O  
ATOM    654  N   ASP A  87       7.277   2.688   8.438  1.00 98.88           N  
ATOM    655  CA  ASP A  87       6.160   3.445   7.887  1.00 98.88           C  
ATOM    656  C   ASP A  87       4.898   2.592   7.816  1.00 98.88           C  
ATOM    657  CB  ASP A  87       6.508   3.982   6.496  1.00 98.88           C  
ATOM    658  O   ASP A  87       4.484   2.170   6.734  1.00 98.88           O  
ATOM    659  CG  ASP A  87       5.543   5.051   6.012  1.00 98.88           C  
ATOM    660  OD1 ASP A  87       4.703   5.520   6.812  1.00 98.88           O  
ATOM    661  OD2 ASP A  87       5.625   5.430   4.824  1.00 98.88           O  
ATOM    662  N   PHE A  88       4.320   2.336   8.984  1.00 98.94           N  
ATOM    663  CA  PHE A  88       3.113   1.536   9.141  1.00 98.94           C  
ATOM    664  C   PHE A  88       2.098   2.258  10.016  1.00 98.94           C  
ATOM    665  CB  PHE A  88       3.449   0.167   9.742  1.00 98.94           C  
ATOM    666  O   PHE A  88       2.471   2.941  10.977  1.00 98.94           O  
ATOM    667  CG  PHE A  88       4.371  -0.662   8.891  1.00 98.94           C  
ATOM    668  CD1 PHE A  88       3.879  -1.374   7.801  1.00 98.94           C  
ATOM    669  CD2 PHE A  88       5.727  -0.730   9.172  1.00 98.94           C  
ATOM    670  CE1 PHE A  88       4.730  -2.143   7.008  1.00 98.94           C  
ATOM    671  CE2 PHE A  88       6.582  -1.495   8.391  1.00 98.94           C  
ATOM    672  CZ  PHE A  88       6.082  -2.201   7.305  1.00 98.94           C  
ATOM    673  N   ALA A  89       0.916   2.061   9.672  1.00 98.94           N  
ATOM    674  CA  ALA A  89      -0.188   2.508  10.516  1.00 98.94           C  
ATOM    675  C   ALA A  89      -1.394   1.583  10.375  1.00 98.94           C  
ATOM    676  CB  ALA A  89      -0.578   3.943  10.172  1.00 98.94           C  
ATOM    677  O   ALA A  89      -1.550   0.904   9.359  1.00 98.94           O  
ATOM    678  N   ILE A  90      -2.170   1.562  11.445  1.00 98.94           N  
ATOM    679  CA  ILE A  90      -3.424   0.814  11.445  1.00 98.94           C  
ATOM    680  C   ILE A  90      -4.590   1.763  11.703  1.00 98.94           C  
ATOM    681  CB  ILE A  90      -3.408  -0.316  12.500  1.00 98.94           C  
ATOM    682  O   ILE A  90      -4.555   2.559  12.648  1.00 98.94           O  
ATOM    683  CG1 ILE A  90      -2.369  -1.380  12.125  1.00 98.94           C  
ATOM    684  CG2 ILE A  90      -4.801  -0.938  12.641  1.00 98.94           C  
ATOM    685  CD1 ILE A  90      -2.201  -2.475  13.172  1.00 98.94           C  
ATOM    686  N   VAL A  91      -5.555   1.669  10.820  1.00 98.88           N  
ATOM    687  CA  VAL A  91      -6.820   2.377  10.992  1.00 98.88           C  
ATOM    688  C   VAL A  91      -7.906   1.397  11.430  1.00 98.88           C  
ATOM    689  CB  VAL A  91      -7.246   3.102   9.695  1.00 98.88           C  
ATOM    690  O   VAL A  91      -8.141   0.384  10.766  1.00 98.88           O  
ATOM    691  CG1 VAL A  91      -8.633   3.727   9.859  1.00 98.88           C  
ATOM    692  CG2 VAL A  91      -6.215   4.164   9.312  1.00 98.88           C  
ATOM    693  N   THR A  92      -8.547   1.698  12.555  1.00 98.88           N  
ATOM    694  CA  THR A  92      -9.680   0.924  13.047  1.00 98.88           C  
ATOM    695  C   THR A  92     -10.992   1.612  12.703  1.00 98.88           C  
ATOM    696  CB  THR A  92      -9.586   0.712  14.570  1.00 98.88           C  
ATOM    697  O   THR A  92     -11.219   2.764  13.086  1.00 98.88           O  
ATOM    698  CG2 THR A  92     -10.750  -0.140  15.078  1.00 98.88           C  
ATOM    699  OG1 THR A  92      -8.352   0.055  14.891  1.00 98.88           O  
ATOM    700  N   VAL A  93     -11.820   0.937  11.969  1.00 98.81           N  
ATOM    701  CA  VAL A  93     -13.070   1.547  11.523  1.00 98.81           C  
ATOM    702  C   VAL A  93     -14.133   1.411  12.609  1.00 98.81           C  
ATOM    703  CB  VAL A  93     -13.578   0.910  10.203  1.00 98.81           C  
ATOM    704  O   VAL A  93     -13.961   0.638  13.555  1.00 98.81           O  
ATOM    705  CG1 VAL A  93     -12.602   1.185   9.062  1.00 98.81           C  
ATOM    706  CG2 VAL A  93     -13.781  -0.592  10.383  1.00 98.81           C  
ATOM    707  N   ASN A  94     -15.219   2.176  12.562  1.00 97.88           N  
ATOM    708  CA  ASN A  94     -16.203   2.373  13.617  1.00 97.88           C  
ATOM    709  C   ASN A  94     -17.172   1.193  13.719  1.00 97.88           C  
ATOM    710  CB  ASN A  94     -16.984   3.674  13.398  1.00 97.88           C  
ATOM    711  O   ASN A  94     -17.922   1.082  14.688  1.00 97.88           O  
ATOM    712  CG  ASN A  94     -17.734   3.688  12.086  1.00 97.88           C  
ATOM    713  ND2 ASN A  94     -18.672   4.613  11.953  1.00 97.88           N  
ATOM    714  OD1 ASN A  94     -17.469   2.875  11.195  1.00 97.88           O  
ATOM    715  N   LYS A  95     -17.188   0.348  12.742  1.00 98.19           N  
ATOM    716  CA  LYS A  95     -18.016  -0.857  12.750  1.00 98.19           C  
ATOM    717  C   LYS A  95     -17.391  -1.951  11.883  1.00 98.19           C  
ATOM    718  CB  LYS A  95     -19.438  -0.544  12.266  1.00 98.19           C  
ATOM    719  O   LYS A  95     -16.547  -1.673  11.031  1.00 98.19           O  
ATOM    720  CG  LYS A  95     -19.500  -0.045  10.828  1.00 98.19           C  
ATOM    721  CD  LYS A  95     -20.922   0.288  10.422  1.00 98.19           C  
ATOM    722  CE  LYS A  95     -21.000   0.757   8.969  1.00 98.19           C  
ATOM    723  NZ  LYS A  95     -22.406   1.074   8.562  1.00 98.19           N  
ATOM    724  N   ASP A  96     -17.891  -3.223  12.188  1.00 98.56           N  
ATOM    725  CA  ASP A  96     -17.359  -4.352  11.430  1.00 98.56           C  
ATOM    726  C   ASP A  96     -17.672  -4.203   9.938  1.00 98.56           C  
ATOM    727  CB  ASP A  96     -17.938  -5.668  11.953  1.00 98.56           C  
ATOM    728  O   ASP A  96     -18.797  -3.859   9.562  1.00 98.56           O  
ATOM    729  CG  ASP A  96     -17.328  -6.090  13.281  1.00 98.56           C  
ATOM    730  OD1 ASP A  96     -16.375  -5.449  13.742  1.00 98.56           O  
ATOM    731  OD2 ASP A  96     -17.828  -7.078  13.867  1.00 98.56           O  
ATOM    732  N   MET A  97     -16.562  -4.387   9.156  1.00 98.62           N  
ATOM    733  CA  MET A  97     -16.734  -4.410   7.711  1.00 98.62           C  
ATOM    734  C   MET A  97     -17.375  -5.715   7.258  1.00 98.62           C  
ATOM    735  CB  MET A  97     -15.383  -4.234   7.008  1.00 98.62           C  
ATOM    736  O   MET A  97     -17.094  -6.777   7.812  1.00 98.62           O  
ATOM    737  CG  MET A  97     -14.758  -2.865   7.219  1.00 98.62           C  
ATOM    738  SD  MET A  97     -13.102  -2.717   6.430  1.00 98.62           S  
ATOM    739  CE  MET A  97     -12.070  -3.482   7.707  1.00 98.62           C  
ATOM    740  N   ALA A  98     -18.281  -5.645   6.324  1.00 97.75           N  
ATOM    741  CA  ALA A  98     -18.844  -6.840   5.703  1.00 97.75           C  
ATOM    742  C   ALA A  98     -17.891  -7.430   4.676  1.00 97.75           C  
ATOM    743  CB  ALA A  98     -20.188  -6.520   5.051  1.00 97.75           C  
ATOM    744  O   ALA A  98     -17.625  -6.812   3.643  1.00 97.75           O  
ATOM    745  N   ILE A  99     -17.375  -8.594   4.965  1.00 98.38           N  
ATOM    746  CA  ILE A  99     -16.438  -9.289   4.094  1.00 98.38           C  
ATOM    747  C   ILE A  99     -17.172 -10.383   3.311  1.00 98.38           C  
ATOM    748  CB  ILE A  99     -15.266  -9.906   4.895  1.00 98.38           C  
ATOM    749  O   ILE A  99     -17.609 -11.375   3.887  1.00 98.38           O  
ATOM    750  CG1 ILE A  99     -14.609  -8.844   5.777  1.00 98.38           C  
ATOM    751  CG2 ILE A  99     -14.242 -10.547   3.949  1.00 98.38           C  
ATOM    752  CD1 ILE A  99     -14.047  -7.656   5.004  1.00 98.38           C  
ATOM    753  N   ASP A 100     -17.172 -10.219   1.958  1.00 98.06           N  
ATOM    754  CA  ASP A 100     -18.016 -11.102   1.182  1.00 98.06           C  
ATOM    755  C   ASP A 100     -17.203 -12.133   0.417  1.00 98.06           C  
ATOM    756  CB  ASP A 100     -18.891 -10.305   0.211  1.00 98.06           C  
ATOM    757  O   ASP A 100     -17.750 -13.039  -0.209  1.00 98.06           O  
ATOM    758  CG  ASP A 100     -18.078  -9.586  -0.854  1.00 98.06           C  
ATOM    759  OD1 ASP A 100     -16.891  -9.906  -1.032  1.00 98.06           O  
ATOM    760  OD2 ASP A 100     -18.641  -8.688  -1.520  1.00 98.06           O  
ATOM    761  N   GLY A 101     -15.977 -11.969   0.358  1.00 97.50           N  
ATOM    762  CA  GLY A 101     -15.109 -12.938  -0.302  1.00 97.50           C  
ATOM    763  C   GLY A 101     -15.008 -12.719  -1.799  1.00 97.50           C  
ATOM    764  O   GLY A 101     -14.336 -13.484  -2.498  1.00 97.50           O  
ATOM    765  N   LYS A 102     -15.727 -11.711  -2.305  1.00 97.88           N  
ATOM    766  CA  LYS A 102     -15.688 -11.430  -3.736  1.00 97.88           C  
ATOM    767  C   LYS A 102     -15.102 -10.039  -4.004  1.00 97.88           C  
ATOM    768  CB  LYS A 102     -17.078 -11.531  -4.348  1.00 97.88           C  
ATOM    769  O   LYS A 102     -14.031  -9.922  -4.602  1.00 97.88           O  
ATOM    770  CG  LYS A 102     -17.109 -11.430  -5.863  1.00 97.88           C  
ATOM    771  CD  LYS A 102     -18.516 -11.625  -6.418  1.00 97.88           C  
ATOM    772  CE  LYS A 102     -18.547 -11.461  -7.930  1.00 97.88           C  
ATOM    773  NZ  LYS A 102     -19.922 -11.633  -8.477  1.00 97.88           N  
ATOM    774  N   THR A 103     -15.781  -9.039  -3.502  1.00 98.69           N  
ATOM    775  CA  THR A 103     -15.281  -7.684  -3.707  1.00 98.69           C  
ATOM    776  C   THR A 103     -14.547  -7.184  -2.465  1.00 98.69           C  
ATOM    777  CB  THR A 103     -16.422  -6.715  -4.055  1.00 98.69           C  
ATOM    778  O   THR A 103     -13.852  -6.172  -2.518  1.00 98.69           O  
ATOM    779  CG2 THR A 103     -17.094  -7.105  -5.367  1.00 98.69           C  
ATOM    780  OG1 THR A 103     -17.406  -6.738  -3.006  1.00 98.69           O  
ATOM    781  N   THR A 104     -14.742  -7.859  -1.369  1.00 98.81           N  
ATOM    782  CA  THR A 104     -14.047  -7.578  -0.119  1.00 98.81           C  
ATOM    783  C   THR A 104     -13.469  -8.859   0.479  1.00 98.81           C  
ATOM    784  CB  THR A 104     -14.977  -6.906   0.903  1.00 98.81           C  
ATOM    785  O   THR A 104     -14.188  -9.844   0.662  1.00 98.81           O  
ATOM    786  CG2 THR A 104     -15.461  -5.547   0.401  1.00 98.81           C  
ATOM    787  OG1 THR A 104     -16.109  -7.746   1.127  1.00 98.81           O  
ATOM    788  N   LYS A 105     -12.133  -8.836   0.739  1.00 98.75           N  
ATOM    789  CA  LYS A 105     -11.430  -9.969   1.337  1.00 98.75           C  
ATOM    790  C   LYS A 105     -10.297  -9.492   2.246  1.00 98.75           C  
ATOM    791  CB  LYS A 105     -10.875 -10.891   0.251  1.00 98.75           C  
ATOM    792  O   LYS A 105      -9.664  -8.469   1.978  1.00 98.75           O  
ATOM    793  CG  LYS A 105     -10.367 -12.227   0.775  1.00 98.75           C  
ATOM    794  CD  LYS A 105      -9.984 -13.164  -0.363  1.00 98.75           C  
ATOM    795  CE  LYS A 105      -9.438 -14.484   0.160  1.00 98.75           C  
ATOM    796  NZ  LYS A 105      -9.055 -15.406  -0.952  1.00 98.75           N  
ATOM    797  N   ILE A 106     -10.148 -10.273   3.330  1.00 98.81           N  
ATOM    798  CA  ILE A 106      -9.031 -10.023   4.238  1.00 98.81           C  
ATOM    799  C   ILE A 106      -7.754 -10.625   3.660  1.00 98.81           C  
ATOM    800  CB  ILE A 106      -9.312 -10.602   5.645  1.00 98.81           C  
ATOM    801  O   ILE A 106      -7.715 -11.812   3.324  1.00 98.81           O  
ATOM    802  CG1 ILE A 106     -10.547  -9.930   6.262  1.00 98.81           C  
ATOM    803  CG2 ILE A 106      -8.086 -10.422   6.547  1.00 98.81           C  
ATOM    804  CD1 ILE A 106     -11.055 -10.617   7.520  1.00 98.81           C  
ATOM    805  N   ILE A 107      -6.672  -9.805   3.521  1.00 98.75           N  
ATOM    806  CA  ILE A 107      -5.426 -10.250   2.914  1.00 98.75           C  
ATOM    807  C   ILE A 107      -4.566 -10.961   3.961  1.00 98.75           C  
ATOM    808  CB  ILE A 107      -4.645  -9.070   2.295  1.00 98.75           C  
ATOM    809  O   ILE A 107      -4.613 -10.625   5.145  1.00 98.75           O  
ATOM    810  CG1 ILE A 107      -3.467  -9.594   1.459  1.00 98.75           C  
ATOM    811  CG2 ILE A 107      -4.160  -8.109   3.385  1.00 98.75           C  
ATOM    812  CD1 ILE A 107      -3.881 -10.273   0.160  1.00 98.75           C  
ATOM    813  N   THR A 108      -3.754 -11.930   3.543  1.00 98.69           N  
ATOM    814  CA  THR A 108      -2.742 -12.555   4.383  1.00 98.69           C  
ATOM    815  C   THR A 108      -1.481 -11.695   4.445  1.00 98.69           C  
ATOM    816  CB  THR A 108      -2.383 -13.961   3.869  1.00 98.69           C  
ATOM    817  O   THR A 108      -1.044 -11.156   3.430  1.00 98.69           O  
ATOM    818  CG2 THR A 108      -1.332 -14.625   4.758  1.00 98.69           C  
ATOM    819  OG1 THR A 108      -3.562 -14.773   3.859  1.00 98.69           O  
ATOM    820  N   LEU A 109      -0.945 -11.562   5.691  1.00 98.81           N  
ATOM    821  CA  LEU A 109       0.256 -10.758   5.855  1.00 98.81           C  
ATOM    822  C   LEU A 109       1.499 -11.633   5.938  1.00 98.81           C  
ATOM    823  CB  LEU A 109       0.148  -9.891   7.113  1.00 98.81           C  
ATOM    824  O   LEU A 109       1.438 -12.758   6.445  1.00 98.81           O  
ATOM    825  CG  LEU A 109      -1.018  -8.898   7.156  1.00 98.81           C  
ATOM    826  CD1 LEU A 109      -1.022  -8.141   8.477  1.00 98.81           C  
ATOM    827  CD2 LEU A 109      -0.941  -7.930   5.980  1.00 98.81           C  
ATOM    828  N   ALA A 110       2.580 -11.141   5.391  1.00 98.62           N  
ATOM    829  CA  ALA A 110       3.857 -11.844   5.477  1.00 98.62           C  
ATOM    830  C   ALA A 110       4.199 -12.180   6.926  1.00 98.62           C  
ATOM    831  CB  ALA A 110       4.969 -11.008   4.852  1.00 98.62           C  
ATOM    832  O   ALA A 110       3.984 -11.367   7.828  1.00 98.62           O  
ATOM    833  N   LYS A 111       4.742 -13.352   7.121  1.00 97.81           N  
ATOM    834  CA  LYS A 111       5.113 -13.836   8.445  1.00 97.81           C  
ATOM    835  C   LYS A 111       6.352 -13.117   8.969  1.00 97.81           C  
ATOM    836  CB  LYS A 111       5.359 -15.344   8.414  1.00 97.81           C  
ATOM    837  O   LYS A 111       7.219 -12.719   8.195  1.00 97.81           O  
ATOM    838  CG  LYS A 111       4.117 -16.172   8.117  1.00 97.81           C  
ATOM    839  CD  LYS A 111       4.418 -17.672   8.148  1.00 97.81           C  
ATOM    840  CE  LYS A 111       3.182 -18.484   7.812  1.00 97.81           C  
ATOM    841  NZ  LYS A 111       3.484 -19.953   7.785  1.00 97.81           N  
ATOM    842  N   GLU A 112       6.379 -13.031  10.273  1.00 97.50           N  
ATOM    843  CA  GLU A 112       7.535 -12.414  10.922  1.00 97.50           C  
ATOM    844  C   GLU A 112       8.836 -13.062  10.445  1.00 97.50           C  
ATOM    845  CB  GLU A 112       7.414 -12.516  12.445  1.00 97.50           C  
ATOM    846  O   GLU A 112       8.938 -14.289  10.375  1.00 97.50           O  
ATOM    847  CG  GLU A 112       8.539 -11.828  13.195  1.00 97.50           C  
ATOM    848  CD  GLU A 112       8.414 -11.945  14.703  1.00 97.50           C  
ATOM    849  OE1 GLU A 112       9.273 -11.391  15.430  1.00 97.50           O  
ATOM    850  OE2 GLU A 112       7.449 -12.586  15.164  1.00 97.50           O  
ATOM    851  N   GLY A 113       9.789 -12.242  10.008  1.00 93.38           N  
ATOM    852  CA  GLY A 113      11.125 -12.703   9.672  1.00 93.38           C  
ATOM    853  C   GLY A 113      11.266 -13.148   8.227  1.00 93.38           C  
ATOM    854  O   GLY A 113      12.367 -13.445   7.762  1.00 93.38           O  
ATOM    855  N   SER A 114      10.117 -13.250   7.523  1.00 97.06           N  
ATOM    856  CA  SER A 114      10.219 -13.648   6.125  1.00 97.06           C  
ATOM    857  C   SER A 114      10.883 -12.562   5.289  1.00 97.06           C  
ATOM    858  CB  SER A 114       8.844 -13.977   5.555  1.00 97.06           C  
ATOM    859  O   SER A 114      10.828 -11.383   5.633  1.00 97.06           O  
ATOM    860  OG  SER A 114       8.016 -12.820   5.547  1.00 97.06           O  
ATOM    861  N   SER A 115      11.672 -13.016   4.309  1.00 95.88           N  
ATOM    862  CA  SER A 115      12.383 -12.070   3.447  1.00 95.88           C  
ATOM    863  C   SER A 115      11.617 -11.828   2.148  1.00 95.88           C  
ATOM    864  CB  SER A 115      13.789 -12.578   3.139  1.00 95.88           C  
ATOM    865  O   SER A 115      10.625 -12.500   1.873  1.00 95.88           O  
ATOM    866  OG  SER A 115      13.734 -13.789   2.400  1.00 95.88           O  
ATOM    867  N   VAL A 116      11.977 -10.766   1.403  1.00 98.25           N  
ATOM    868  CA  VAL A 116      11.539 -10.477   0.042  1.00 98.25           C  
ATOM    869  C   VAL A 116      12.711 -10.617  -0.923  1.00 98.25           C  
ATOM    870  CB  VAL A 116      10.922  -9.070  -0.072  1.00 98.25           C  
ATOM    871  O   VAL A 116      13.477  -9.672  -1.126  1.00 98.25           O  
ATOM    872  CG1 VAL A 116      10.344  -8.844  -1.468  1.00 98.25           C  
ATOM    873  CG2 VAL A 116       9.844  -8.867   0.994  1.00 98.25           C  
ATOM    874  N   PRO A 117      12.875 -11.820  -1.413  1.00 97.56           N  
ATOM    875  CA  PRO A 117      14.039 -12.086  -2.258  1.00 97.56           C  
ATOM    876  C   PRO A 117      14.031 -11.266  -3.547  1.00 97.56           C  
ATOM    877  CB  PRO A 117      13.930 -13.578  -2.561  1.00 97.56           C  
ATOM    878  O   PRO A 117      12.969 -10.844  -4.004  1.00 97.56           O  
ATOM    879  CG  PRO A 117      13.016 -14.117  -1.507  1.00 97.56           C  
ATOM    880  CD  PRO A 117      12.055 -13.031  -1.114  1.00 97.56           C  
ATOM    881  N   ASP A 118      15.219 -11.094  -4.078  1.00 98.25           N  
ATOM    882  CA  ASP A 118      15.398 -10.461  -5.383  1.00 98.25           C  
ATOM    883  C   ASP A 118      14.555 -11.156  -6.449  1.00 98.25           C  
ATOM    884  CB  ASP A 118      16.875 -10.484  -5.789  1.00 98.25           C  
ATOM    885  O   ASP A 118      14.508 -12.383  -6.512  1.00 98.25           O  
ATOM    886  CG  ASP A 118      17.156  -9.648  -7.027  1.00 98.25           C  
ATOM    887  OD1 ASP A 118      16.812  -8.445  -7.043  1.00 98.25           O  
ATOM    888  OD2 ASP A 118      17.734 -10.195  -7.992  1.00 98.25           O  
ATOM    889  N   GLY A 119      13.781 -10.305  -7.223  1.00 98.25           N  
ATOM    890  CA  GLY A 119      13.016 -10.852  -8.336  1.00 98.25           C  
ATOM    891  C   GLY A 119      11.586 -11.203  -7.957  1.00 98.25           C  
ATOM    892  O   GLY A 119      10.820 -11.680  -8.797  1.00 98.25           O  
ATOM    893  N   THR A 120      11.312 -11.102  -6.699  1.00 98.75           N  
ATOM    894  CA  THR A 120       9.945 -11.375  -6.277  1.00 98.75           C  
ATOM    895  C   THR A 120       8.953 -10.523  -7.066  1.00 98.75           C  
ATOM    896  CB  THR A 120       9.758 -11.117  -4.770  1.00 98.75           C  
ATOM    897  O   THR A 120       9.070  -9.297  -7.098  1.00 98.75           O  
ATOM    898  CG2 THR A 120       8.328 -11.398  -4.332  1.00 98.75           C  
ATOM    899  OG1 THR A 120      10.648 -11.961  -4.031  1.00 98.75           O  
ATOM    900  N   ALA A 121       7.980 -11.203  -7.715  1.00 98.56           N  
ATOM    901  CA  ALA A 121       6.934 -10.516  -8.469  1.00 98.56           C  
ATOM    902  C   ALA A 121       5.859  -9.961  -7.543  1.00 98.56           C  
ATOM    903  CB  ALA A 121       6.309 -11.469  -9.492  1.00 98.56           C  
ATOM    904  O   ALA A 121       5.262 -10.703  -6.762  1.00 98.56           O  
ATOM    905  N   LEU A 122       5.633  -8.664  -7.723  1.00 98.81           N  
ATOM    906  CA  LEU A 122       4.680  -7.984  -6.852  1.00 98.81           C  
ATOM    907  C   LEU A 122       3.588  -7.297  -7.668  1.00 98.81           C  
ATOM    908  CB  LEU A 122       5.395  -6.957  -5.969  1.00 98.81           C  
ATOM    909  O   LEU A 122       3.855  -6.766  -8.750  1.00 98.81           O  
ATOM    910  CG  LEU A 122       6.469  -7.504  -5.027  1.00 98.81           C  
ATOM    911  CD1 LEU A 122       7.363  -6.375  -4.527  1.00 98.81           C  
ATOM    912  CD2 LEU A 122       5.832  -8.250  -3.859  1.00 98.81           C  
ATOM    913  N   LEU A 123       2.396  -7.406  -7.148  1.00 98.88           N  
ATOM    914  CA  LEU A 123       1.291  -6.594  -7.648  1.00 98.88           C  
ATOM    915  C   LEU A 123       1.019  -5.414  -6.719  1.00 98.88           C  
ATOM    916  CB  LEU A 123       0.028  -7.445  -7.793  1.00 98.88           C  
ATOM    917  O   LEU A 123       0.741  -5.605  -5.531  1.00 98.88           O  
ATOM    918  CG  LEU A 123      -1.163  -6.777  -8.484  1.00 98.88           C  
ATOM    919  CD1 LEU A 123      -0.893  -6.621  -9.977  1.00 98.88           C  
ATOM    920  CD2 LEU A 123      -2.438  -7.582  -8.250  1.00 98.88           C  
ATOM    921  N   VAL A 124       1.119  -4.223  -7.270  1.00 98.88           N  
ATOM    922  CA  VAL A 124       0.820  -3.000  -6.531  1.00 98.88           C  
ATOM    923  C   VAL A 124      -0.424  -2.336  -7.113  1.00 98.88           C  
ATOM    924  CB  VAL A 124       2.012  -2.018  -6.555  1.00 98.88           C  
ATOM    925  O   VAL A 124      -0.538  -2.180  -8.336  1.00 98.88           O  
ATOM    926  CG1 VAL A 124       1.725  -0.799  -5.680  1.00 98.88           C  
ATOM    927  CG2 VAL A 124       3.291  -2.717  -6.102  1.00 98.88           C  
ATOM    928  N   SER A 125      -1.324  -1.999  -6.234  1.00 98.88           N  
ATOM    929  CA  SER A 125      -2.580  -1.439  -6.723  1.00 98.88           C  
ATOM    930  C   SER A 125      -2.947  -0.165  -5.973  1.00 98.88           C  
ATOM    931  CB  SER A 125      -3.709  -2.463  -6.590  1.00 98.88           C  
ATOM    932  O   SER A 125      -2.486   0.054  -4.848  1.00 98.88           O  
ATOM    933  OG  SER A 125      -3.889  -2.842  -5.238  1.00 98.88           O  
ATOM    934  N   GLY A 126      -3.717   0.722  -6.617  1.00 98.81           N  
ATOM    935  CA  GLY A 126      -4.172   1.969  -6.023  1.00 98.81           C  
ATOM    936  C   GLY A 126      -4.844   2.895  -7.016  1.00 98.81           C  
ATOM    937  O   GLY A 126      -5.102   2.506  -8.156  1.00 98.81           O  
ATOM    938  N   TRP A 127      -5.125   4.125  -6.527  1.00 98.75           N  
ATOM    939  CA  TRP A 127      -5.828   5.125  -7.328  1.00 98.75           C  
ATOM    940  C   TRP A 127      -4.961   6.363  -7.531  1.00 98.75           C  
ATOM    941  CB  TRP A 127      -7.148   5.512  -6.660  1.00 98.75           C  
ATOM    942  O   TRP A 127      -5.480   7.461  -7.742  1.00 98.75           O  
ATOM    943  CG  TRP A 127      -8.188   4.438  -6.703  1.00 98.75           C  
ATOM    944  CD1 TRP A 127      -9.141   4.242  -7.672  1.00 98.75           C  
ATOM    945  CD2 TRP A 127      -8.398   3.406  -5.730  1.00 98.75           C  
ATOM    946  CE2 TRP A 127      -9.484   2.621  -6.172  1.00 98.75           C  
ATOM    947  CE3 TRP A 127      -7.762   3.070  -4.527  1.00 98.75           C  
ATOM    948  NE1 TRP A 127      -9.914   3.152  -7.359  1.00 98.75           N  
ATOM    949  CH2 TRP A 127      -9.312   1.214  -4.277  1.00 98.75           C  
ATOM    950  CZ2 TRP A 127      -9.953   1.521  -5.453  1.00 98.75           C  
ATOM    951  CZ3 TRP A 127      -8.227   1.974  -3.811  1.00 98.75           C  
ATOM    952  N   GLY A 128      -3.641   6.180  -7.273  1.00 98.38           N  
ATOM    953  CA  GLY A 128      -2.773   7.344  -7.352  1.00 98.38           C  
ATOM    954  C   GLY A 128      -2.607   7.875  -8.766  1.00 98.38           C  
ATOM    955  O   GLY A 128      -3.336   7.469  -9.672  1.00 98.38           O  
ATOM    956  N   ALA A 129      -1.655   8.812  -8.883  1.00 98.19           N  
ATOM    957  CA  ALA A 129      -1.315   9.414 -10.164  1.00 98.19           C  
ATOM    958  C   ALA A 129      -0.841   8.359 -11.156  1.00 98.19           C  
ATOM    959  CB  ALA A 129      -0.245  10.492  -9.984  1.00 98.19           C  
ATOM    960  O   ALA A 129      -0.208   7.375 -10.773  1.00 98.19           O  
ATOM    961  N   THR A 130      -1.180   8.648 -12.484  1.00 98.00           N  
ATOM    962  CA  THR A 130      -0.830   7.676 -13.516  1.00 98.00           C  
ATOM    963  C   THR A 130       0.397   8.133 -14.297  1.00 98.00           C  
ATOM    964  CB  THR A 130      -2.004   7.441 -14.484  1.00 98.00           C  
ATOM    965  O   THR A 130       0.797   7.484 -15.266  1.00 98.00           O  
ATOM    966  CG2 THR A 130      -3.227   6.902 -13.750  1.00 98.00           C  
ATOM    967  OG1 THR A 130      -2.348   8.680 -15.117  1.00 98.00           O  
ATOM    968  N   SER A 131       0.917   9.242 -13.984  1.00 97.00           N  
ATOM    969  CA  SER A 131       2.186   9.805 -14.430  1.00 97.00           C  
ATOM    970  C   SER A 131       2.770  10.750 -13.391  1.00 97.00           C  
ATOM    971  CB  SER A 131       2.000  10.547 -15.758  1.00 97.00           C  
ATOM    972  O   SER A 131       2.057  11.219 -12.500  1.00 97.00           O  
ATOM    973  OG  SER A 131       1.118  11.641 -15.602  1.00 97.00           O  
ATOM    974  N   GLU A 132       4.070  10.914 -13.398  1.00 96.19           N  
ATOM    975  CA  GLU A 132       4.711  11.836 -12.469  1.00 96.19           C  
ATOM    976  C   GLU A 132       4.129  13.242 -12.602  1.00 96.19           C  
ATOM    977  CB  GLU A 132       6.223  11.875 -12.695  1.00 96.19           C  
ATOM    978  O   GLU A 132       4.102  13.805 -13.695  1.00 96.19           O  
ATOM    979  CG  GLU A 132       6.973  12.766 -11.719  1.00 96.19           C  
ATOM    980  CD  GLU A 132       8.484  12.672 -11.852  1.00 96.19           C  
ATOM    981  OE1 GLU A 132       9.180  13.672 -11.570  1.00 96.19           O  
ATOM    982  OE2 GLU A 132       8.969  11.586 -12.242  1.00 96.19           O  
ATOM    983  N   GLY A 133       3.615  13.812 -11.500  1.00 94.69           N  
ATOM    984  CA  GLY A 133       3.021  15.141 -11.500  1.00 94.69           C  
ATOM    985  C   GLY A 133       1.638  15.172 -12.125  1.00 94.69           C  
ATOM    986  O   GLY A 133       1.072  16.250 -12.336  1.00 94.69           O  
ATOM    987  N   GLY A 134       1.155  14.000 -12.445  1.00 95.69           N  
ATOM    988  CA  GLY A 134      -0.155  13.922 -13.070  1.00 95.69           C  
ATOM    989  C   GLY A 134      -1.289  13.812 -12.070  1.00 95.69           C  
ATOM    990  O   GLY A 134      -1.079  13.984 -10.867  1.00 95.69           O  
ATOM    991  N   SER A 135      -2.479  13.539 -12.625  1.00 96.50           N  
ATOM    992  CA  SER A 135      -3.678  13.445 -11.797  1.00 96.50           C  
ATOM    993  C   SER A 135      -3.924  12.016 -11.336  1.00 96.50           C  
ATOM    994  CB  SER A 135      -4.898  13.961 -12.562  1.00 96.50           C  
ATOM    995  O   SER A 135      -3.506  11.062 -12.000  1.00 96.50           O  
ATOM    996  OG  SER A 135      -4.691  15.297 -13.000  1.00 96.50           O  
ATOM    997  N   SER A 136      -4.578  11.969 -10.141  1.00 97.31           N  
ATOM    998  CA  SER A 136      -4.973  10.656  -9.641  1.00 97.31           C  
ATOM    999  C   SER A 136      -6.055  10.031 -10.516  1.00 97.31           C  
ATOM   1000  CB  SER A 136      -5.477  10.766  -8.195  1.00 97.31           C  
ATOM   1001  O   SER A 136      -6.750  10.734 -11.250  1.00 97.31           O  
ATOM   1002  OG  SER A 136      -6.555  11.680  -8.109  1.00 97.31           O  
ATOM   1003  N   SER A 137      -6.082   8.766 -10.445  1.00 98.19           N  
ATOM   1004  CA  SER A 137      -7.062   7.984 -11.195  1.00 98.19           C  
ATOM   1005  C   SER A 137      -8.328   7.750 -10.375  1.00 98.19           C  
ATOM   1006  CB  SER A 137      -6.469   6.641 -11.625  1.00 98.19           C  
ATOM   1007  O   SER A 137      -8.250   7.422  -9.188  1.00 98.19           O  
ATOM   1008  OG  SER A 137      -7.434   5.859 -12.305  1.00 98.19           O  
ATOM   1009  N   THR A 138      -9.477   7.914 -11.023  1.00 98.19           N  
ATOM   1010  CA  THR A 138     -10.719   7.594 -10.336  1.00 98.19           C  
ATOM   1011  C   THR A 138     -10.969   6.090 -10.352  1.00 98.19           C  
ATOM   1012  CB  THR A 138     -11.914   8.320 -10.984  1.00 98.19           C  
ATOM   1013  O   THR A 138     -11.656   5.562  -9.469  1.00 98.19           O  
ATOM   1014  CG2 THR A 138     -11.828   9.828 -10.758  1.00 98.19           C  
ATOM   1015  OG1 THR A 138     -11.922   8.062 -12.391  1.00 98.19           O  
ATOM   1016  N   THR A 139     -10.406   5.414 -11.250  1.00 98.62           N  
ATOM   1017  CA  THR A 139     -10.570   3.969 -11.352  1.00 98.62           C  
ATOM   1018  C   THR A 139      -9.328   3.246 -10.836  1.00 98.62           C  
ATOM   1019  CB  THR A 139     -10.852   3.533 -12.797  1.00 98.62           C  
ATOM   1020  O   THR A 139      -8.211   3.748 -10.977  1.00 98.62           O  
ATOM   1021  CG2 THR A 139     -12.156   4.137 -13.305  1.00 98.62           C  
ATOM   1022  OG1 THR A 139      -9.781   3.969 -13.641  1.00 98.62           O  
ATOM   1023  N   LEU A 140      -9.562   2.115 -10.219  1.00 98.88           N  
ATOM   1024  CA  LEU A 140      -8.500   1.301  -9.641  1.00 98.88           C  
ATOM   1025  C   LEU A 140      -7.543   0.801 -10.719  1.00 98.88           C  
ATOM   1026  CB  LEU A 140      -9.086   0.113  -8.875  1.00 98.88           C  
ATOM   1027  O   LEU A 140      -7.984   0.313 -11.766  1.00 98.88           O  
ATOM   1028  CG  LEU A 140      -8.086  -0.790  -8.148  1.00 98.88           C  
ATOM   1029  CD1 LEU A 140      -7.352  -0.003  -7.070  1.00 98.88           C  
ATOM   1030  CD2 LEU A 140      -8.797  -1.997  -7.547  1.00 98.88           C  
ATOM   1031  N   ARG A 141      -6.234   0.917 -10.406  1.00 98.81           N  
ATOM   1032  CA  ARG A 141      -5.191   0.439 -11.305  1.00 98.81           C  
ATOM   1033  C   ARG A 141      -4.195  -0.449 -10.570  1.00 98.81           C  
ATOM   1034  CB  ARG A 141      -4.465   1.617 -11.953  1.00 98.81           C  
ATOM   1035  O   ARG A 141      -4.152  -0.454  -9.336  1.00 98.81           O  
ATOM   1036  CG  ARG A 141      -5.355   2.494 -12.820  1.00 98.81           C  
ATOM   1037  CD  ARG A 141      -4.574   3.621 -13.477  1.00 98.81           C  
ATOM   1038  NE  ARG A 141      -5.125   3.967 -14.781  1.00 98.81           N  
ATOM   1039  NH1 ARG A 141      -3.662   2.641 -15.984  1.00 98.81           N  
ATOM   1040  NH2 ARG A 141      -5.258   3.877 -17.078  1.00 98.81           N  
ATOM   1041  CZ  ARG A 141      -4.680   3.494 -15.945  1.00 98.81           C  
ATOM   1042  N   ALA A 142      -3.471  -1.195 -11.352  1.00 98.81           N  
ATOM   1043  CA  ALA A 142      -2.422  -2.043 -10.797  1.00 98.81           C  
ATOM   1044  C   ALA A 142      -1.215  -2.105 -11.727  1.00 98.81           C  
ATOM   1045  CB  ALA A 142      -2.957  -3.449 -10.531  1.00 98.81           C  
ATOM   1046  O   ALA A 142      -1.345  -1.901 -12.938  1.00 98.81           O  
ATOM   1047  N   VAL A 143      -0.093  -2.346 -11.109  1.00 98.69           N  
ATOM   1048  CA  VAL A 143       1.139  -2.525 -11.867  1.00 98.69           C  
ATOM   1049  C   VAL A 143       1.949  -3.676 -11.281  1.00 98.69           C  
ATOM   1050  CB  VAL A 143       1.985  -1.234 -11.891  1.00 98.69           C  
ATOM   1051  O   VAL A 143       1.958  -3.875 -10.062  1.00 98.69           O  
ATOM   1052  CG1 VAL A 143       2.463  -0.875 -10.492  1.00 98.69           C  
ATOM   1053  CG2 VAL A 143       3.172  -1.393 -12.844  1.00 98.69           C  
ATOM   1054  N   HIS A 144       2.564  -4.438 -12.211  1.00 98.56           N  
ATOM   1055  CA  HIS A 144       3.467  -5.504 -11.797  1.00 98.56           C  
ATOM   1056  C   HIS A 144       4.910  -5.020 -11.750  1.00 98.56           C  
ATOM   1057  CB  HIS A 144       3.348  -6.703 -12.742  1.00 98.56           C  
ATOM   1058  O   HIS A 144       5.414  -4.453 -12.719  1.00 98.56           O  
ATOM   1059  CG  HIS A 144       2.064  -7.457 -12.594  1.00 98.56           C  
ATOM   1060  CD2 HIS A 144       1.773  -8.594 -11.914  1.00 98.56           C  
ATOM   1061  ND1 HIS A 144       0.893  -7.055 -13.195  1.00 98.56           N  
ATOM   1062  CE1 HIS A 144      -0.068  -7.914 -12.891  1.00 98.56           C  
ATOM   1063  NE2 HIS A 144       0.440  -8.852 -12.117  1.00 98.56           N  
ATOM   1064  N   VAL A 145       5.543  -5.254 -10.570  1.00 98.56           N  
ATOM   1065  CA  VAL A 145       6.945  -4.891 -10.414  1.00 98.56           C  
ATOM   1066  C   VAL A 145       7.699  -6.023  -9.719  1.00 98.56           C  
ATOM   1067  CB  VAL A 145       7.113  -3.574  -9.625  1.00 98.56           C  
ATOM   1068  O   VAL A 145       7.086  -6.945  -9.180  1.00 98.56           O  
ATOM   1069  CG1 VAL A 145       6.508  -2.402 -10.391  1.00 98.56           C  
ATOM   1070  CG2 VAL A 145       6.473  -3.701  -8.242  1.00 98.56           C  
ATOM   1071  N   GLN A 146       9.023  -5.953  -9.820  1.00 98.56           N  
ATOM   1072  CA  GLN A 146       9.859  -6.941  -9.148  1.00 98.56           C  
ATOM   1073  C   GLN A 146      10.711  -6.293  -8.062  1.00 98.56           C  
ATOM   1074  CB  GLN A 146      10.750  -7.664 -10.156  1.00 98.56           C  
ATOM   1075  O   GLN A 146      11.266  -5.211  -8.266  1.00 98.56           O  
ATOM   1076  CG  GLN A 146       9.992  -8.555 -11.125  1.00 98.56           C  
ATOM   1077  CD  GLN A 146      10.898  -9.289 -12.086  1.00 98.56           C  
ATOM   1078  NE2 GLN A 146      10.312 -10.039 -13.016  1.00 98.56           N  
ATOM   1079  OE1 GLN A 146      12.133  -9.195 -12.000  1.00 98.56           O  
ATOM   1080  N   ALA A 147      10.797  -6.988  -6.980  1.00 98.56           N  
ATOM   1081  CA  ALA A 147      11.656  -6.535  -5.895  1.00 98.56           C  
ATOM   1082  C   ALA A 147      13.133  -6.707  -6.258  1.00 98.56           C  
ATOM   1083  CB  ALA A 147      11.336  -7.297  -4.609  1.00 98.56           C  
ATOM   1084  O   ALA A 147      13.477  -7.570  -7.066  1.00 98.56           O  
ATOM   1085  N   HIS A 148      13.977  -5.867  -5.637  1.00 98.19           N  
ATOM   1086  CA  HIS A 148      15.422  -5.973  -5.777  1.00 98.19           C  
ATOM   1087  C   HIS A 148      16.078  -6.355  -4.453  1.00 98.19           C  
ATOM   1088  CB  HIS A 148      16.016  -4.656  -6.289  1.00 98.19           C  
ATOM   1089  O   HIS A 148      15.492  -6.156  -3.387  1.00 98.19           O  
ATOM   1090  CG  HIS A 148      15.484  -4.250  -7.633  1.00 98.19           C  
ATOM   1091  CD2 HIS A 148      14.695  -3.215  -8.000  1.00 98.19           C  
ATOM   1092  ND1 HIS A 148      15.766  -4.949  -8.781  1.00 98.19           N  
ATOM   1093  CE1 HIS A 148      15.172  -4.359  -9.805  1.00 98.19           C  
ATOM   1094  NE2 HIS A 148      14.508  -3.305  -9.359  1.00 98.19           N  
ATOM   1095  N   SER A 149      17.266  -6.961  -4.586  1.00 96.25           N  
ATOM   1096  CA  SER A 149      18.047  -7.254  -3.387  1.00 96.25           C  
ATOM   1097  C   SER A 149      18.375  -5.977  -2.615  1.00 96.25           C  
ATOM   1098  CB  SER A 149      19.344  -7.984  -3.750  1.00 96.25           C  
ATOM   1099  O   SER A 149      18.375  -4.887  -3.186  1.00 96.25           O  
ATOM   1100  OG  SER A 149      20.219  -7.129  -4.465  1.00 96.25           O  
ATOM   1101  N   ASP A 150      18.656  -6.125  -1.312  1.00 93.44           N  
ATOM   1102  CA  ASP A 150      19.062  -4.996  -0.484  1.00 93.44           C  
ATOM   1103  C   ASP A 150      20.266  -4.281  -1.084  1.00 93.44           C  
ATOM   1104  CB  ASP A 150      19.375  -5.457   0.940  1.00 93.44           C  
ATOM   1105  O   ASP A 150      20.312  -3.051  -1.123  1.00 93.44           O  
ATOM   1106  CG  ASP A 150      18.141  -5.828   1.731  1.00 93.44           C  
ATOM   1107  OD1 ASP A 150      17.016  -5.582   1.250  1.00 93.44           O  
ATOM   1108  OD2 ASP A 150      18.281  -6.371   2.848  1.00 93.44           O  
ATOM   1109  N   ASP A 151      21.250  -5.062  -1.545  1.00 94.19           N  
ATOM   1110  CA  ASP A 151      22.469  -4.492  -2.139  1.00 94.19           C  
ATOM   1111  C   ASP A 151      22.125  -3.652  -3.367  1.00 94.19           C  
ATOM   1112  CB  ASP A 151      23.453  -5.598  -2.512  1.00 94.19           C  
ATOM   1113  O   ASP A 151      22.672  -2.566  -3.555  1.00 94.19           O  
ATOM   1114  CG  ASP A 151      24.141  -6.211  -1.305  1.00 94.19           C  
ATOM   1115  OD1 ASP A 151      24.047  -5.645  -0.196  1.00 94.19           O  
ATOM   1116  OD2 ASP A 151      24.781  -7.273  -1.465  1.00 94.19           O  
ATOM   1117  N   GLU A 152      21.266  -4.180  -4.137  1.00 94.50           N  
ATOM   1118  CA  GLU A 152      20.859  -3.439  -5.324  1.00 94.50           C  
ATOM   1119  C   GLU A 152      20.141  -2.145  -4.949  1.00 94.50           C  
ATOM   1120  CB  GLU A 152      19.953  -4.301  -6.211  1.00 94.50           C  
ATOM   1121  O   GLU A 152      20.406  -1.092  -5.535  1.00 94.50           O  
ATOM   1122  CG  GLU A 152      19.531  -3.617  -7.504  1.00 94.50           C  
ATOM   1123  CD  GLU A 152      20.688  -3.328  -8.438  1.00 94.50           C  
ATOM   1124  OE1 GLU A 152      20.547  -2.486  -9.352  1.00 94.50           O  
ATOM   1125  OE2 GLU A 152      21.766  -3.949  -8.258  1.00 94.50           O  
ATOM   1126  N   CYS A 153      19.281  -2.174  -3.992  1.00 94.69           N  
ATOM   1127  CA  CYS A 153      18.516  -1.011  -3.555  1.00 94.69           C  
ATOM   1128  C   CYS A 153      19.438   0.054  -2.965  1.00 94.69           C  
ATOM   1129  CB  CYS A 153      17.469  -1.418  -2.525  1.00 94.69           C  
ATOM   1130  O   CYS A 153      19.250   1.247  -3.207  1.00 94.69           O  
ATOM   1131  SG  CYS A 153      16.078  -2.326  -3.230  1.00 94.69           S  
ATOM   1132  N   LYS A 154      20.422  -0.383  -2.277  1.00 93.69           N  
ATOM   1133  CA  LYS A 154      21.328   0.521  -1.572  1.00 93.69           C  
ATOM   1134  C   LYS A 154      22.234   1.265  -2.549  1.00 93.69           C  
ATOM   1135  CB  LYS A 154      22.172  -0.248  -0.555  1.00 93.69           C  
ATOM   1136  O   LYS A 154      22.859   2.264  -2.186  1.00 93.69           O  
ATOM   1137  CG  LYS A 154      21.422  -0.611   0.720  1.00 93.69           C  
ATOM   1138  CD  LYS A 154      22.328  -1.366   1.695  1.00 93.69           C  
ATOM   1139  CE  LYS A 154      21.578  -1.716   2.979  1.00 93.69           C  
ATOM   1140  NZ  LYS A 154      22.406  -2.584   3.875  1.00 93.69           N  
ATOM   1141  N   LYS A 155      22.266   0.807  -3.801  1.00 93.00           N  
ATOM   1142  CA  LYS A 155      22.969   1.562  -4.828  1.00 93.00           C  
ATOM   1143  C   LYS A 155      22.297   2.904  -5.090  1.00 93.00           C  
ATOM   1144  CB  LYS A 155      23.062   0.755  -6.125  1.00 93.00           C  
ATOM   1145  O   LYS A 155      22.969   3.877  -5.453  1.00 93.00           O  
ATOM   1146  CG  LYS A 155      23.938  -0.479  -6.027  1.00 93.00           C  
ATOM   1147  CD  LYS A 155      23.969  -1.250  -7.340  1.00 93.00           C  
ATOM   1148  CE  LYS A 155      24.781  -2.535  -7.219  1.00 93.00           C  
ATOM   1149  NZ  LYS A 155      24.656  -3.389  -8.438  1.00 93.00           N  
ATOM   1150  N   TYR A 156      21.016   2.885  -4.820  1.00 88.81           N  
ATOM   1151  CA  TYR A 156      20.234   4.074  -5.133  1.00 88.81           C  
ATOM   1152  C   TYR A 156      19.875   4.832  -3.863  1.00 88.81           C  
ATOM   1153  CB  TYR A 156      18.969   3.689  -5.895  1.00 88.81           C  
ATOM   1154  O   TYR A 156      19.719   6.059  -3.887  1.00 88.81           O  
ATOM   1155  CG  TYR A 156      19.219   2.826  -7.105  1.00 88.81           C  
ATOM   1156  CD1 TYR A 156      19.812   3.355  -8.250  1.00 88.81           C  
ATOM   1157  CD2 TYR A 156      18.875   1.480  -7.109  1.00 88.81           C  
ATOM   1158  CE1 TYR A 156      20.047   2.564  -9.367  1.00 88.81           C  
ATOM   1159  CE2 TYR A 156      19.094   0.679  -8.219  1.00 88.81           C  
ATOM   1160  OH  TYR A 156      19.922   0.440 -10.453  1.00 88.81           O  
ATOM   1161  CZ  TYR A 156      19.688   1.229  -9.344  1.00 88.81           C  
ATOM   1162  N   PHE A 157      19.641   4.105  -2.844  1.00 90.12           N  
ATOM   1163  CA  PHE A 157      19.234   4.660  -1.557  1.00 90.12           C  
ATOM   1164  C   PHE A 157      20.141   4.152  -0.443  1.00 90.12           C  
ATOM   1165  CB  PHE A 157      17.781   4.309  -1.249  1.00 90.12           C  
ATOM   1166  O   PHE A 157      19.906   3.078   0.115  1.00 90.12           O  
ATOM   1167  CG  PHE A 157      16.797   4.844  -2.256  1.00 90.12           C  
ATOM   1168  CD1 PHE A 157      16.266   6.121  -2.121  1.00 90.12           C  
ATOM   1169  CD2 PHE A 157      16.406   4.070  -3.342  1.00 90.12           C  
ATOM   1170  CE1 PHE A 157      15.359   6.621  -3.051  1.00 90.12           C  
ATOM   1171  CE2 PHE A 157      15.500   4.562  -4.277  1.00 90.12           C  
ATOM   1172  CZ  PHE A 157      14.977   5.836  -4.129  1.00 90.12           C  
ATOM   1173  N   ARG A 158      21.094   4.984   0.011  1.00 87.75           N  
ATOM   1174  CA  ARG A 158      22.156   4.535   0.908  1.00 87.75           C  
ATOM   1175  C   ARG A 158      21.625   4.324   2.322  1.00 87.75           C  
ATOM   1176  CB  ARG A 158      23.297   5.543   0.929  1.00 87.75           C  
ATOM   1177  O   ARG A 158      22.141   3.498   3.070  1.00 87.75           O  
ATOM   1178  CG  ARG A 158      24.078   5.613  -0.373  1.00 87.75           C  
ATOM   1179  CD  ARG A 158      25.250   6.582  -0.277  1.00 87.75           C  
ATOM   1180  NE  ARG A 158      26.344   6.031   0.532  1.00 87.75           N  
ATOM   1181  NH1 ARG A 158      27.906   7.574  -0.164  1.00 87.75           N  
ATOM   1182  NH2 ARG A 158      28.484   5.941   1.338  1.00 87.75           N  
ATOM   1183  CZ  ARG A 158      27.578   6.516   0.567  1.00 87.75           C  
ATOM   1184  N   SER A 159      20.562   4.875   2.658  1.00 87.69           N  
ATOM   1185  CA  SER A 159      20.109   4.852   4.043  1.00 87.69           C  
ATOM   1186  C   SER A 159      18.938   3.887   4.215  1.00 87.69           C  
ATOM   1187  CB  SER A 159      19.703   6.250   4.496  1.00 87.69           C  
ATOM   1188  O   SER A 159      18.172   3.996   5.176  1.00 87.69           O  
ATOM   1189  OG  SER A 159      18.734   6.805   3.617  1.00 87.69           O  
ATOM   1190  N   LEU A 160      18.766   2.945   3.199  1.00 93.19           N  
ATOM   1191  CA  LEU A 160      17.672   1.990   3.332  1.00 93.19           C  
ATOM   1192  C   LEU A 160      17.906   1.064   4.523  1.00 93.19           C  
ATOM   1193  CB  LEU A 160      17.516   1.165   2.053  1.00 93.19           C  
ATOM   1194  O   LEU A 160      19.000   0.527   4.695  1.00 93.19           O  
ATOM   1195  CG  LEU A 160      16.641   1.772   0.954  1.00 93.19           C  
ATOM   1196  CD1 LEU A 160      16.844   1.015  -0.356  1.00 93.19           C  
ATOM   1197  CD2 LEU A 160      15.180   1.768   1.372  1.00 93.19           C  
ATOM   1198  N   THR A 161      16.922   0.931   5.375  1.00 95.94           N  
ATOM   1199  CA  THR A 161      17.031   0.040   6.527  1.00 95.94           C  
ATOM   1200  C   THR A 161      16.547  -1.362   6.168  1.00 95.94           C  
ATOM   1201  CB  THR A 161      16.219   0.577   7.719  1.00 95.94           C  
ATOM   1202  O   THR A 161      16.000  -1.580   5.078  1.00 95.94           O  
ATOM   1203  CG2 THR A 161      16.469   2.062   7.938  1.00 95.94           C  
ATOM   1204  OG1 THR A 161      14.820   0.381   7.469  1.00 95.94           O  
ATOM   1205  N   SER A 162      16.750  -2.324   7.121  1.00 95.94           N  
ATOM   1206  CA  SER A 162      16.328  -3.705   6.914  1.00 95.94           C  
ATOM   1207  C   SER A 162      14.812  -3.840   6.984  1.00 95.94           C  
ATOM   1208  CB  SER A 162      16.984  -4.625   7.949  1.00 95.94           C  
ATOM   1209  O   SER A 162      14.258  -4.891   6.652  1.00 95.94           O  
ATOM   1210  OG  SER A 162      16.625  -4.242   9.266  1.00 95.94           O  
ATOM   1211  N   ASN A 163      14.148  -2.768   7.352  1.00 98.06           N  
ATOM   1212  CA  ASN A 163      12.695  -2.770   7.469  1.00 98.06           C  
ATOM   1213  C   ASN A 163      12.023  -2.332   6.168  1.00 98.06           C  
ATOM   1214  CB  ASN A 163      12.250  -1.871   8.625  1.00 98.06           C  
ATOM   1215  O   ASN A 163      10.812  -2.105   6.133  1.00 98.06           O  
ATOM   1216  CG  ASN A 163      12.773  -2.342   9.969  1.00 98.06           C  
ATOM   1217  ND2 ASN A 163      13.133  -1.397  10.828  1.00 98.06           N  
ATOM   1218  OD1 ASN A 163      12.852  -3.545  10.227  1.00 98.06           O  
ATOM   1219  N   MET A 164      12.828  -2.150   5.148  1.00 98.44           N  
ATOM   1220  CA  MET A 164      12.344  -1.681   3.854  1.00 98.44           C  
ATOM   1221  C   MET A 164      12.859  -2.566   2.725  1.00 98.44           C  
ATOM   1222  CB  MET A 164      12.766  -0.230   3.615  1.00 98.44           C  
ATOM   1223  O   MET A 164      13.812  -3.324   2.914  1.00 98.44           O  
ATOM   1224  CG  MET A 164      12.328   0.724   4.715  1.00 98.44           C  
ATOM   1225  SD  MET A 164      13.125   2.373   4.570  1.00 98.44           S  
ATOM   1226  CE  MET A 164      12.555   3.139   6.113  1.00 98.44           C  
ATOM   1227  N   PHE A 165      12.172  -2.494   1.578  1.00 98.44           N  
ATOM   1228  CA  PHE A 165      12.688  -3.047   0.332  1.00 98.44           C  
ATOM   1229  C   PHE A 165      12.281  -2.178  -0.854  1.00 98.44           C  
ATOM   1230  CB  PHE A 165      12.188  -4.480   0.128  1.00 98.44           C  
ATOM   1231  O   PHE A 165      11.477  -1.261  -0.709  1.00 98.44           O  
ATOM   1232  CG  PHE A 165      10.703  -4.578  -0.093  1.00 98.44           C  
ATOM   1233  CD1 PHE A 165       9.828  -4.633   0.985  1.00 98.44           C  
ATOM   1234  CD2 PHE A 165      10.188  -4.625  -1.379  1.00 98.44           C  
ATOM   1235  CE1 PHE A 165       8.453  -4.723   0.784  1.00 98.44           C  
ATOM   1236  CE2 PHE A 165       8.812  -4.715  -1.588  1.00 98.44           C  
ATOM   1237  CZ  PHE A 165       7.949  -4.766  -0.505  1.00 98.44           C  
ATOM   1238  N   CYS A 166      12.977  -2.326  -2.020  1.00 98.31           N  
ATOM   1239  CA  CYS A 166      12.633  -1.533  -3.195  1.00 98.31           C  
ATOM   1240  C   CYS A 166      12.227  -2.430  -4.355  1.00 98.31           C  
ATOM   1241  CB  CYS A 166      13.820  -0.656  -3.609  1.00 98.31           C  
ATOM   1242  O   CYS A 166      12.562  -3.613  -4.383  1.00 98.31           O  
ATOM   1243  SG  CYS A 166      15.188  -1.578  -4.336  1.00 98.31           S  
ATOM   1244  N   ALA A 167      11.398  -1.922  -5.254  1.00 98.25           N  
ATOM   1245  CA  ALA A 167      10.906  -2.664  -6.410  1.00 98.25           C  
ATOM   1246  C   ALA A 167      10.625  -1.729  -7.586  1.00 98.25           C  
ATOM   1247  CB  ALA A 167       9.648  -3.447  -6.047  1.00 98.25           C  
ATOM   1248  O   ALA A 167      10.305  -0.557  -7.387  1.00 98.25           O  
ATOM   1249  N   GLY A 168      10.789  -2.232  -8.742  1.00 97.50           N  
ATOM   1250  CA  GLY A 168      10.562  -1.514  -9.984  1.00 97.50           C  
ATOM   1251  C   GLY A 168      11.609  -1.800 -11.047  1.00 97.50           C  
ATOM   1252  O   GLY A 168      12.703  -2.279 -10.727  1.00 97.50           O  
ATOM   1253  N   PRO A 169      11.258  -1.583 -12.242  1.00 95.81           N  
ATOM   1254  CA  PRO A 169      12.227  -1.862 -13.305  1.00 95.81           C  
ATOM   1255  C   PRO A 169      13.344  -0.824 -13.375  1.00 95.81           C  
ATOM   1256  CB  PRO A 169      11.375  -1.833 -14.578  1.00 95.81           C  
ATOM   1257  O   PRO A 169      13.102   0.368 -13.172  1.00 95.81           O  
ATOM   1258  CG  PRO A 169      10.266  -0.880 -14.273  1.00 95.81           C  
ATOM   1259  CD  PRO A 169       9.922  -0.997 -12.812  1.00 95.81           C  
ATOM   1260  N   PRO A 170      14.555  -1.251 -13.680  1.00 91.81           N  
ATOM   1261  CA  PRO A 170      15.664  -0.302 -13.773  1.00 91.81           C  
ATOM   1262  C   PRO A 170      15.406   0.818 -14.773  1.00 91.81           C  
ATOM   1263  CB  PRO A 170      16.844  -1.177 -14.219  1.00 91.81           C  
ATOM   1264  O   PRO A 170      15.828   1.958 -14.555  1.00 91.81           O  
ATOM   1265  CG  PRO A 170      16.500  -2.553 -13.742  1.00 91.81           C  
ATOM   1266  CD  PRO A 170      15.000  -2.715 -13.797  1.00 91.81           C  
ATOM   1267  N   GLU A 171      14.711   0.509 -15.797  1.00 94.31           N  
ATOM   1268  CA  GLU A 171      14.453   1.488 -16.859  1.00 94.31           C  
ATOM   1269  C   GLU A 171      13.344   2.457 -16.453  1.00 94.31           C  
ATOM   1270  CB  GLU A 171      14.086   0.788 -18.156  1.00 94.31           C  
ATOM   1271  O   GLU A 171      13.094   3.443 -17.141  1.00 94.31           O  
ATOM   1272  CG  GLU A 171      12.758   0.050 -18.109  1.00 94.31           C  
ATOM   1273  CD  GLU A 171      12.852  -1.308 -17.438  1.00 94.31           C  
ATOM   1274  OE1 GLU A 171      11.828  -2.031 -17.391  1.00 94.31           O  
ATOM   1275  OE2 GLU A 171      13.945  -1.649 -16.953  1.00 94.31           O  
ATOM   1276  N   GLY A 172      12.727   2.240 -15.273  1.00 95.19           N  
ATOM   1277  CA  GLY A 172      11.562   3.027 -14.891  1.00 95.19           C  
ATOM   1278  C   GLY A 172      10.312   2.672 -15.680  1.00 95.19           C  
ATOM   1279  O   GLY A 172      10.156   1.535 -16.125  1.00 95.19           O  
ATOM   1280  N   GLY A 173       9.281   3.600 -15.648  1.00 95.75           N  
ATOM   1281  CA  GLY A 173       8.094   3.398 -16.469  1.00 95.75           C  
ATOM   1282  C   GLY A 173       6.984   2.662 -15.742  1.00 95.75           C  
ATOM   1283  O   GLY A 173       5.824   2.705 -16.156  1.00 95.75           O  
ATOM   1284  N   LYS A 174       7.359   1.924 -14.742  1.00 96.81           N  
ATOM   1285  CA  LYS A 174       6.359   1.229 -13.938  1.00 96.81           C  
ATOM   1286  C   LYS A 174       6.586   1.469 -12.445  1.00 96.81           C  
ATOM   1287  CB  LYS A 174       6.379  -0.272 -14.234  1.00 96.81           C  
ATOM   1288  O   LYS A 174       7.645   1.135 -11.914  1.00 96.81           O  
ATOM   1289  CG  LYS A 174       6.000  -0.625 -15.664  1.00 96.81           C  
ATOM   1290  CD  LYS A 174       5.961  -2.133 -15.875  1.00 96.81           C  
ATOM   1291  CE  LYS A 174       5.504  -2.486 -17.281  1.00 96.81           C  
ATOM   1292  NZ  LYS A 174       5.414  -3.965 -17.484  1.00 96.81           N  
ATOM   1293  N   GLU A 175       5.531   1.932 -11.758  1.00 95.31           N  
ATOM   1294  CA  GLU A 175       5.711   2.227 -10.336  1.00 95.31           C  
ATOM   1295  C   GLU A 175       4.414   2.719  -9.711  1.00 95.31           C  
ATOM   1296  CB  GLU A 175       6.820   3.264 -10.141  1.00 95.31           C  
ATOM   1297  O   GLU A 175       3.482   3.113 -10.414  1.00 95.31           O  
ATOM   1298  CG  GLU A 175       7.145   3.545  -8.680  1.00 95.31           C  
ATOM   1299  CD  GLU A 175       8.289   4.531  -8.500  1.00 95.31           C  
ATOM   1300  OE1 GLU A 175       8.852   4.609  -7.387  1.00 95.31           O  
ATOM   1301  OE2 GLU A 175       8.617   5.238  -9.484  1.00 95.31           O  
ATOM   1302  N   GLU A 176       4.352   2.535  -8.391  1.00 96.38           N  
ATOM   1303  CA  GLU A 176       3.377   3.338  -7.656  1.00 96.38           C  
ATOM   1304  C   GLU A 176       3.699   4.824  -7.762  1.00 96.38           C  
ATOM   1305  CB  GLU A 176       3.328   2.910  -6.188  1.00 96.38           C  
ATOM   1306  O   GLU A 176       4.828   5.203  -8.086  1.00 96.38           O  
ATOM   1307  CG  GLU A 176       4.539   3.348  -5.379  1.00 96.38           C  
ATOM   1308  CD  GLU A 176       5.766   2.480  -5.617  1.00 96.38           C  
ATOM   1309  OE1 GLU A 176       6.816   2.725  -4.980  1.00 96.38           O  
ATOM   1310  OE2 GLU A 176       5.676   1.548  -6.449  1.00 96.38           O  
ATOM   1311  N   CYS A 177       2.686   5.699  -7.441  1.00 97.38           N  
ATOM   1312  CA  CYS A 177       2.871   7.145  -7.484  1.00 97.38           C  
ATOM   1313  C   CYS A 177       2.035   7.836  -6.414  1.00 97.38           C  
ATOM   1314  CB  CYS A 177       2.498   7.691  -8.867  1.00 97.38           C  
ATOM   1315  O   CYS A 177       1.448   7.172  -5.555  1.00 97.38           O  
ATOM   1316  SG  CYS A 177       3.234   9.297  -9.234  1.00 97.38           S  
ATOM   1317  N   GLN A 178       2.064   9.195  -6.504  1.00 97.50           N  
ATOM   1318  CA  GLN A 178       1.358   9.953  -5.477  1.00 97.50           C  
ATOM   1319  C   GLN A 178      -0.107   9.531  -5.395  1.00 97.50           C  
ATOM   1320  CB  GLN A 178       1.460  11.453  -5.750  1.00 97.50           C  
ATOM   1321  O   GLN A 178      -0.798   9.461  -6.410  1.00 97.50           O  
ATOM   1322  CG  GLN A 178       2.830  12.039  -5.445  1.00 97.50           C  
ATOM   1323  CD  GLN A 178       3.881  11.648  -6.469  1.00 97.50           C  
ATOM   1324  NE2 GLN A 178       5.145  11.664  -6.059  1.00 97.50           N  
ATOM   1325  OE1 GLN A 178       3.559  11.328  -7.617  1.00 97.50           O  
ATOM   1326  N   GLY A 179      -0.540   9.266  -4.156  1.00 97.44           N  
ATOM   1327  CA  GLY A 179      -1.890   8.805  -3.883  1.00 97.44           C  
ATOM   1328  C   GLY A 179      -1.966   7.305  -3.641  1.00 97.44           C  
ATOM   1329  O   GLY A 179      -2.945   6.812  -3.078  1.00 97.44           O  
ATOM   1330  N   ASP A 180      -0.936   6.578  -3.986  1.00 98.62           N  
ATOM   1331  CA  ASP A 180      -0.903   5.129  -3.797  1.00 98.62           C  
ATOM   1332  C   ASP A 180      -0.327   4.770  -2.430  1.00 98.62           C  
ATOM   1333  CB  ASP A 180      -0.086   4.461  -4.906  1.00 98.62           C  
ATOM   1334  O   ASP A 180      -0.328   3.600  -2.039  1.00 98.62           O  
ATOM   1335  CG  ASP A 180      -0.723   4.602  -6.277  1.00 98.62           C  
ATOM   1336  OD1 ASP A 180      -1.947   4.387  -6.402  1.00 98.62           O  
ATOM   1337  OD2 ASP A 180       0.008   4.922  -7.238  1.00 98.62           O  
ATOM   1338  N   SER A 181       0.237   5.754  -1.731  1.00 98.56           N  
ATOM   1339  CA  SER A 181       0.825   5.547  -0.412  1.00 98.56           C  
ATOM   1340  C   SER A 181      -0.108   4.742   0.489  1.00 98.56           C  
ATOM   1341  CB  SER A 181       1.154   6.887   0.247  1.00 98.56           C  
ATOM   1342  O   SER A 181      -1.325   4.934   0.458  1.00 98.56           O  
ATOM   1343  OG  SER A 181       2.279   7.484  -0.371  1.00 98.56           O  
ATOM   1344  N   GLY A 182       0.564   3.820   1.167  1.00 98.88           N  
ATOM   1345  CA  GLY A 182      -0.205   3.035   2.119  1.00 98.88           C  
ATOM   1346  C   GLY A 182      -0.843   1.805   1.502  1.00 98.88           C  
ATOM   1347  O   GLY A 182      -1.278   0.899   2.217  1.00 98.88           O  
ATOM   1348  N   GLY A 183      -0.887   1.873   0.211  1.00 98.88           N  
ATOM   1349  CA  GLY A 183      -1.453   0.723  -0.476  1.00 98.88           C  
ATOM   1350  C   GLY A 183      -0.573  -0.510  -0.399  1.00 98.88           C  
ATOM   1351  O   GLY A 183       0.604  -0.419  -0.042  1.00 98.88           O  
ATOM   1352  N   PRO A 184      -1.095  -1.683  -0.898  1.00 98.88           N  
ATOM   1353  CA  PRO A 184      -0.417  -2.967  -0.704  1.00 98.88           C  
ATOM   1354  C   PRO A 184       0.491  -3.338  -1.875  1.00 98.88           C  
ATOM   1355  CB  PRO A 184      -1.574  -3.959  -0.574  1.00 98.88           C  
ATOM   1356  O   PRO A 184       0.177  -3.025  -3.027  1.00 98.88           O  
ATOM   1357  CG  PRO A 184      -2.670  -3.383  -1.409  1.00 98.88           C  
ATOM   1358  CD  PRO A 184      -2.631  -1.887  -1.279  1.00 98.88           C  
ATOM   1359  N   ALA A 185       1.634  -3.881  -1.617  1.00 98.88           N  
ATOM   1360  CA  ALA A 185       2.428  -4.703  -2.527  1.00 98.88           C  
ATOM   1361  C   ALA A 185       2.268  -6.188  -2.205  1.00 98.88           C  
ATOM   1362  CB  ALA A 185       3.898  -4.301  -2.459  1.00 98.88           C  
ATOM   1363  O   ALA A 185       2.684  -6.645  -1.139  1.00 98.88           O  
ATOM   1364  N   VAL A 186       1.791  -6.965  -3.207  1.00 98.88           N  
ATOM   1365  CA  VAL A 186       1.284  -8.297  -2.891  1.00 98.88           C  
ATOM   1366  C   VAL A 186       1.937  -9.328  -3.809  1.00 98.88           C  
ATOM   1367  CB  VAL A 186      -0.254  -8.367  -3.021  1.00 98.88           C  
ATOM   1368  O   VAL A 186       2.143  -9.070  -4.996  1.00 98.88           O  
ATOM   1369  CG1 VAL A 186      -0.752  -9.789  -2.805  1.00 98.88           C  
ATOM   1370  CG2 VAL A 186      -0.915  -7.410  -2.029  1.00 98.88           C  
ATOM   1371  N   LYS A 187       2.314 -10.469  -3.254  1.00 98.56           N  
ATOM   1372  CA  LYS A 187       2.674 -11.695  -3.959  1.00 98.56           C  
ATOM   1373  C   LYS A 187       1.631 -12.789  -3.730  1.00 98.56           C  
ATOM   1374  CB  LYS A 187       4.051 -12.188  -3.514  1.00 98.56           C  
ATOM   1375  O   LYS A 187       1.534 -13.344  -2.633  1.00 98.56           O  
ATOM   1376  CG  LYS A 187       4.531 -13.438  -4.242  1.00 98.56           C  
ATOM   1377  CD  LYS A 187       5.867 -13.922  -3.697  1.00 98.56           C  
ATOM   1378  CE  LYS A 187       6.336 -15.180  -4.414  1.00 98.56           C  
ATOM   1379  NZ  LYS A 187       7.574 -15.742  -3.793  1.00 98.56           N  
ATOM   1380  N   GLY A 188       0.908 -13.078  -4.883  1.00 96.56           N  
ATOM   1381  CA  GLY A 188      -0.229 -13.961  -4.660  1.00 96.56           C  
ATOM   1382  C   GLY A 188      -1.267 -13.367  -3.725  1.00 96.56           C  
ATOM   1383  O   GLY A 188      -1.812 -12.297  -3.990  1.00 96.56           O  
ATOM   1384  N   ASN A 189      -1.468 -13.969  -2.555  1.00 95.94           N  
ATOM   1385  CA  ASN A 189      -2.441 -13.453  -1.601  1.00 95.94           C  
ATOM   1386  C   ASN A 189      -1.774 -13.016  -0.300  1.00 95.94           C  
ATOM   1387  CB  ASN A 189      -3.523 -14.492  -1.317  1.00 95.94           C  
ATOM   1388  O   ASN A 189      -2.434 -12.906   0.735  1.00 95.94           O  
ATOM   1389  CG  ASN A 189      -4.508 -14.641  -2.459  1.00 95.94           C  
ATOM   1390  ND2 ASN A 189      -5.012 -15.852  -2.660  1.00 95.94           N  
ATOM   1391  OD1 ASN A 189      -4.816 -13.672  -3.156  1.00 95.94           O  
ATOM   1392  N   VAL A 190      -0.486 -12.766  -0.441  1.00 98.81           N  
ATOM   1393  CA  VAL A 190       0.265 -12.359   0.743  1.00 98.81           C  
ATOM   1394  C   VAL A 190       0.819 -10.953   0.549  1.00 98.81           C  
ATOM   1395  CB  VAL A 190       1.414 -13.344   1.050  1.00 98.81           C  
ATOM   1396  O   VAL A 190       1.530 -10.680  -0.422  1.00 98.81           O  
ATOM   1397  CG1 VAL A 190       2.180 -12.914   2.299  1.00 98.81           C  
ATOM   1398  CG2 VAL A 190       0.870 -14.766   1.217  1.00 98.81           C  
ATOM   1399  N   GLN A 191       0.479 -10.062   1.477  1.00 98.88           N  
ATOM   1400  CA  GLN A 191       1.016  -8.711   1.433  1.00 98.88           C  
ATOM   1401  C   GLN A 191       2.424  -8.656   2.020  1.00 98.88           C  
ATOM   1402  CB  GLN A 191       0.097  -7.742   2.184  1.00 98.88           C  
ATOM   1403  O   GLN A 191       2.621  -8.945   3.201  1.00 98.88           O  
ATOM   1404  CG  GLN A 191       0.548  -6.289   2.119  1.00 98.88           C  
ATOM   1405  CD  GLN A 191      -0.487  -5.328   2.672  1.00 98.88           C  
ATOM   1406  NE2 GLN A 191      -0.069  -4.098   2.938  1.00 98.88           N  
ATOM   1407  OE1 GLN A 191      -1.652  -5.691   2.859  1.00 98.88           O  
ATOM   1408  N   LEU A 192       3.336  -8.234   1.171  1.00 98.88           N  
ATOM   1409  CA  LEU A 192       4.738  -8.211   1.574  1.00 98.88           C  
ATOM   1410  C   LEU A 192       5.180  -6.789   1.899  1.00 98.88           C  
ATOM   1411  CB  LEU A 192       5.625  -8.797   0.471  1.00 98.88           C  
ATOM   1412  O   LEU A 192       6.180  -6.590   2.596  1.00 98.88           O  
ATOM   1413  CG  LEU A 192       5.305 -10.227   0.032  1.00 98.88           C  
ATOM   1414  CD1 LEU A 192       6.344 -10.711  -0.974  1.00 98.88           C  
ATOM   1415  CD2 LEU A 192       5.246 -11.156   1.239  1.00 98.88           C  
ATOM   1416  N   GLY A 193       4.480  -5.812   1.344  1.00 98.81           N  
ATOM   1417  CA  GLY A 193       4.930  -4.441   1.532  1.00 98.81           C  
ATOM   1418  C   GLY A 193       3.787  -3.443   1.596  1.00 98.81           C  
ATOM   1419  O   GLY A 193       2.658  -3.760   1.216  1.00 98.81           O  
ATOM   1420  N   VAL A 194       4.078  -2.283   2.121  1.00 98.94           N  
ATOM   1421  CA  VAL A 194       3.230  -1.096   2.125  1.00 98.94           C  
ATOM   1422  C   VAL A 194       3.912   0.027   1.346  1.00 98.94           C  
ATOM   1423  CB  VAL A 194       2.914  -0.629   3.564  1.00 98.94           C  
ATOM   1424  O   VAL A 194       5.066   0.365   1.614  1.00 98.94           O  
ATOM   1425  CG1 VAL A 194       2.125   0.678   3.547  1.00 98.94           C  
ATOM   1426  CG2 VAL A 194       2.145  -1.712   4.316  1.00 98.94           C  
ATOM   1427  N   VAL A 195       3.178   0.531   0.358  1.00 98.88           N  
ATOM   1428  CA  VAL A 195       3.748   1.618  -0.431  1.00 98.88           C  
ATOM   1429  C   VAL A 195       4.156   2.766   0.489  1.00 98.88           C  
ATOM   1430  CB  VAL A 195       2.756   2.123  -1.503  1.00 98.88           C  
ATOM   1431  O   VAL A 195       3.330   3.301   1.230  1.00 98.88           O  
ATOM   1432  CG1 VAL A 195       3.355   3.285  -2.291  1.00 98.88           C  
ATOM   1433  CG2 VAL A 195       2.359   0.984  -2.441  1.00 98.88           C  
ATOM   1434  N   SER A 196       5.453   3.264   0.410  1.00 98.56           N  
ATOM   1435  CA  SER A 196       5.984   4.230   1.364  1.00 98.56           C  
ATOM   1436  C   SER A 196       6.430   5.512   0.664  1.00 98.56           C  
ATOM   1437  CB  SER A 196       7.160   3.631   2.137  1.00 98.56           C  
ATOM   1438  O   SER A 196       5.719   6.520   0.697  1.00 98.56           O  
ATOM   1439  OG  SER A 196       7.539   4.473   3.211  1.00 98.56           O  
ATOM   1440  N   PHE A 197       7.551   5.414  -0.038  1.00 96.62           N  
ATOM   1441  CA  PHE A 197       8.039   6.645  -0.654  1.00 96.62           C  
ATOM   1442  C   PHE A 197       8.891   6.336  -1.878  1.00 96.62           C  
ATOM   1443  CB  PHE A 197       8.844   7.469   0.354  1.00 96.62           C  
ATOM   1444  O   PHE A 197       9.133   5.168  -2.193  1.00 96.62           O  
ATOM   1445  CG  PHE A 197      10.148   6.836   0.753  1.00 96.62           C  
ATOM   1446  CD1 PHE A 197      10.188   5.863   1.744  1.00 96.62           C  
ATOM   1447  CD2 PHE A 197      11.336   7.211   0.135  1.00 96.62           C  
ATOM   1448  CE1 PHE A 197      11.398   5.273   2.115  1.00 96.62           C  
ATOM   1449  CE2 PHE A 197      12.547   6.629   0.501  1.00 96.62           C  
ATOM   1450  CZ  PHE A 197      12.570   5.660   1.492  1.00 96.62           C  
ATOM   1451  N   GLY A 198       9.328   7.371  -2.525  1.00 91.44           N  
ATOM   1452  CA  GLY A 198      10.227   7.355  -3.668  1.00 91.44           C  
ATOM   1453  C   GLY A 198      10.586   8.742  -4.160  1.00 91.44           C  
ATOM   1454  O   GLY A 198      10.180   9.742  -3.566  1.00 91.44           O  
ATOM   1455  N   VAL A 199      11.531   8.828  -5.086  1.00 91.00           N  
ATOM   1456  CA  VAL A 199      11.883  10.078  -5.758  1.00 91.00           C  
ATOM   1457  C   VAL A 199      11.188  10.141  -7.117  1.00 91.00           C  
ATOM   1458  CB  VAL A 199      13.406  10.219  -5.926  1.00 91.00           C  
ATOM   1459  O   VAL A 199      11.523   9.375  -8.031  1.00 91.00           O  
ATOM   1460  CG1 VAL A 199      13.750  11.539  -6.621  1.00 91.00           C  
ATOM   1461  CG2 VAL A 199      14.109  10.133  -4.570  1.00 91.00           C  
ATOM   1462  N   GLY A 200      10.242  11.070  -7.172  1.00 93.12           N  
ATOM   1463  CA  GLY A 200       9.453  11.062  -8.391  1.00 93.12           C  
ATOM   1464  C   GLY A 200       8.672   9.781  -8.594  1.00 93.12           C  
ATOM   1465  O   GLY A 200       8.391   9.062  -7.637  1.00 93.12           O  
ATOM   1466  N   CYS A 201       8.180   9.539  -9.820  1.00 95.94           N  
ATOM   1467  CA  CYS A 201       7.477   8.305 -10.133  1.00 95.94           C  
ATOM   1468  C   CYS A 201       8.031   7.664 -11.398  1.00 95.94           C  
ATOM   1469  CB  CYS A 201       5.980   8.562 -10.297  1.00 95.94           C  
ATOM   1470  O   CYS A 201       8.164   8.328 -12.430  1.00 95.94           O  
ATOM   1471  SG  CYS A 201       5.172   9.141  -8.789  1.00 95.94           S  
ATOM   1472  N   ALA A 202       8.320   6.410 -11.258  1.00 95.12           N  
ATOM   1473  CA  ALA A 202       8.672   5.570 -12.406  1.00 95.12           C  
ATOM   1474  C   ALA A 202       9.891   6.125 -13.141  1.00 95.12           C  
ATOM   1475  CB  ALA A 202       7.488   5.445 -13.359  1.00 95.12           C  
ATOM   1476  O   ALA A 202       9.930   6.133 -14.375  1.00 95.12           O  
ATOM   1477  N   ARG A 203      10.820   6.762 -12.453  1.00 95.31           N  
ATOM   1478  CA  ARG A 203      12.070   7.266 -13.016  1.00 95.31           C  
ATOM   1479  C   ARG A 203      13.094   6.145 -13.164  1.00 95.31           C  
ATOM   1480  CB  ARG A 203      12.641   8.383 -12.148  1.00 95.31           C  
ATOM   1481  O   ARG A 203      13.070   5.172 -12.406  1.00 95.31           O  
ATOM   1482  CG  ARG A 203      11.789   9.641 -12.117  1.00 95.31           C  
ATOM   1483  CD  ARG A 203      12.438  10.742 -11.297  1.00 95.31           C  
ATOM   1484  NE  ARG A 203      11.602  11.938 -11.242  1.00 95.31           N  
ATOM   1485  NH1 ARG A 203      13.008  13.117  -9.836  1.00 95.31           N  
ATOM   1486  NH2 ARG A 203      11.055  14.070 -10.570  1.00 95.31           N  
ATOM   1487  CZ  ARG A 203      11.891  13.039 -10.555  1.00 95.31           C  
ATOM   1488  N   LYS A 204      13.891   6.270 -14.148  1.00 94.75           N  
ATOM   1489  CA  LYS A 204      15.000   5.344 -14.344  1.00 94.75           C  
ATOM   1490  C   LYS A 204      15.906   5.301 -13.117  1.00 94.75           C  
ATOM   1491  CB  LYS A 204      15.812   5.734 -15.586  1.00 94.75           C  
ATOM   1492  O   LYS A 204      16.203   6.340 -12.531  1.00 94.75           O  
ATOM   1493  CG  LYS A 204      16.922   4.754 -15.930  1.00 94.75           C  
ATOM   1494  CD  LYS A 204      17.672   5.176 -17.188  1.00 94.75           C  
ATOM   1495  CE  LYS A 204      18.797   4.211 -17.531  1.00 94.75           C  
ATOM   1496  NZ  LYS A 204      19.500   4.598 -18.781  1.00 94.75           N  
ATOM   1497  N   ASN A 205      16.219   4.098 -12.695  1.00 91.94           N  
ATOM   1498  CA  ASN A 205      17.172   3.814 -11.625  1.00 91.94           C  
ATOM   1499  C   ASN A 205      16.703   4.395 -10.297  1.00 91.94           C  
ATOM   1500  CB  ASN A 205      18.547   4.355 -11.984  1.00 91.94           C  
ATOM   1501  O   ASN A 205      17.516   4.828  -9.484  1.00 91.94           O  
ATOM   1502  CG  ASN A 205      19.188   3.609 -13.141  1.00 91.94           C  
ATOM   1503  ND2 ASN A 205      19.922   4.328 -13.977  1.00 91.94           N  
ATOM   1504  OD1 ASN A 205      19.016   2.395 -13.281  1.00 91.94           O  
ATOM   1505  N   ASN A 206      15.383   4.570 -10.219  1.00 93.56           N  
ATOM   1506  CA  ASN A 206      14.781   5.066  -8.992  1.00 93.56           C  
ATOM   1507  C   ASN A 206      13.547   4.250  -8.602  1.00 93.56           C  
ATOM   1508  CB  ASN A 206      14.414   6.547  -9.133  1.00 93.56           C  
ATOM   1509  O   ASN A 206      12.422   4.645  -8.891  1.00 93.56           O  
ATOM   1510  CG  ASN A 206      15.586   7.469  -8.859  1.00 93.56           C  
ATOM   1511  ND2 ASN A 206      16.141   8.055  -9.914  1.00 93.56           N  
ATOM   1512  OD1 ASN A 206      15.984   7.656  -7.707  1.00 93.56           O  
ATOM   1513  N   PRO A 207      13.766   3.115  -8.039  1.00 96.38           N  
ATOM   1514  CA  PRO A 207      12.633   2.252  -7.699  1.00 96.38           C  
ATOM   1515  C   PRO A 207      11.805   2.799  -6.539  1.00 96.38           C  
ATOM   1516  CB  PRO A 207      13.305   0.928  -7.320  1.00 96.38           C  
ATOM   1517  O   PRO A 207      12.281   3.648  -5.781  1.00 96.38           O  
ATOM   1518  CG  PRO A 207      14.641   1.315  -6.777  1.00 96.38           C  
ATOM   1519  CD  PRO A 207      15.141   2.500  -7.551  1.00 96.38           C  
ATOM   1520  N   GLY A 208      10.570   2.287  -6.461  1.00 97.69           N  
ATOM   1521  CA  GLY A 208       9.742   2.578  -5.305  1.00 97.69           C  
ATOM   1522  C   GLY A 208      10.219   1.886  -4.039  1.00 97.69           C  
ATOM   1523  O   GLY A 208      10.773   0.787  -4.098  1.00 97.69           O  
ATOM   1524  N   ILE A 209       9.922   2.525  -2.924  1.00 98.38           N  
ATOM   1525  CA  ILE A 209      10.312   1.977  -1.629  1.00 98.38           C  
ATOM   1526  C   ILE A 209       9.070   1.542  -0.860  1.00 98.38           C  
ATOM   1527  CB  ILE A 209      11.125   3.000  -0.801  1.00 98.38           C  
ATOM   1528  O   ILE A 209       8.078   2.275  -0.801  1.00 98.38           O  
ATOM   1529  CG1 ILE A 209      12.328   3.506  -1.607  1.00 98.38           C  
ATOM   1530  CG2 ILE A 209      11.578   2.383   0.526  1.00 98.38           C  
ATOM   1531  CD1 ILE A 209      13.328   2.420  -1.972  1.00 98.38           C  
ATOM   1532  N   TYR A 210       9.180   0.388  -0.290  1.00 98.81           N  
ATOM   1533  CA  TYR A 210       8.070  -0.209   0.456  1.00 98.81           C  
ATOM   1534  C   TYR A 210       8.484  -0.517   1.890  1.00 98.81           C  
ATOM   1535  CB  TYR A 210       7.590  -1.489  -0.233  1.00 98.81           C  
ATOM   1536  O   TYR A 210       9.625  -0.931   2.139  1.00 98.81           O  
ATOM   1537  CG  TYR A 210       7.164  -1.283  -1.667  1.00 98.81           C  
ATOM   1538  CD1 TYR A 210       5.820  -1.150  -2.004  1.00 98.81           C  
ATOM   1539  CD2 TYR A 210       8.109  -1.222  -2.688  1.00 98.81           C  
ATOM   1540  CE1 TYR A 210       5.426  -0.963  -3.324  1.00 98.81           C  
ATOM   1541  CE2 TYR A 210       7.723  -1.034  -4.012  1.00 98.81           C  
ATOM   1542  OH  TYR A 210       5.996  -0.720  -5.629  1.00 98.81           O  
ATOM   1543  CZ  TYR A 210       6.383  -0.905  -4.320  1.00 98.81           C  
ATOM   1544  N   ALA A 211       7.547  -0.183   2.824  1.00 98.81           N  
ATOM   1545  CA  ALA A 211       7.738  -0.720   4.168  1.00 98.81           C  
ATOM   1546  C   ALA A 211       7.523  -2.230   4.191  1.00 98.81           C  
ATOM   1547  CB  ALA A 211       6.793  -0.036   5.156  1.00 98.81           C  
ATOM   1548  O   ALA A 211       6.520  -2.729   3.678  1.00 98.81           O  
ATOM   1549  N   LYS A 212       8.492  -2.949   4.793  1.00 98.75           N  
ATOM   1550  CA  LYS A 212       8.484  -4.410   4.805  1.00 98.75           C  
ATOM   1551  C   LYS A 212       7.547  -4.945   5.883  1.00 98.75           C  
ATOM   1552  CB  LYS A 212       9.898  -4.953   5.023  1.00 98.75           C  
ATOM   1553  O   LYS A 212       7.824  -4.805   7.078  1.00 98.75           O  
ATOM   1554  CG  LYS A 212      10.023  -6.457   4.816  1.00 98.75           C  
ATOM   1555  CD  LYS A 212      11.438  -6.941   5.074  1.00 98.75           C  
ATOM   1556  CE  LYS A 212      12.406  -6.426   4.020  1.00 98.75           C  
ATOM   1557  NZ  LYS A 212      13.820  -6.828   4.312  1.00 98.75           N  
ATOM   1558  N   VAL A 213       6.508  -5.629   5.488  1.00 98.81           N  
ATOM   1559  CA  VAL A 213       5.434  -6.062   6.371  1.00 98.81           C  
ATOM   1560  C   VAL A 213       5.977  -7.047   7.402  1.00 98.81           C  
ATOM   1561  CB  VAL A 213       4.273  -6.711   5.578  1.00 98.81           C  
ATOM   1562  O   VAL A 213       5.633  -6.973   8.586  1.00 98.81           O  
ATOM   1563  CG1 VAL A 213       3.309  -7.426   6.520  1.00 98.81           C  
ATOM   1564  CG2 VAL A 213       3.539  -5.660   4.750  1.00 98.81           C  
ATOM   1565  N   SER A 214       6.816  -7.926   7.000  1.00 98.62           N  
ATOM   1566  CA  SER A 214       7.332  -8.938   7.914  1.00 98.62           C  
ATOM   1567  C   SER A 214       8.078  -8.305   9.086  1.00 98.62           C  
ATOM   1568  CB  SER A 214       8.266  -9.906   7.176  1.00 98.62           C  
ATOM   1569  O   SER A 214       8.133  -8.875  10.172  1.00 98.62           O  
ATOM   1570  OG  SER A 214       9.352  -9.211   6.594  1.00 98.62           O  
ATOM   1571  N   ALA A 215       8.602  -7.125   8.938  1.00 98.44           N  
ATOM   1572  CA  ALA A 215       9.359  -6.438   9.977  1.00 98.44           C  
ATOM   1573  C   ALA A 215       8.430  -5.875  11.047  1.00 98.44           C  
ATOM   1574  CB  ALA A 215      10.203  -5.316   9.367  1.00 98.44           C  
ATOM   1575  O   ALA A 215       8.859  -5.578  12.164  1.00 98.44           O  
ATOM   1576  N   ALA A 216       7.152  -5.703  10.695  1.00 98.44           N  
ATOM   1577  CA  ALA A 216       6.207  -5.117  11.641  1.00 98.44           C  
ATOM   1578  C   ALA A 216       5.133  -6.125  12.039  1.00 98.44           C  
ATOM   1579  CB  ALA A 216       5.566  -3.867  11.047  1.00 98.44           C  
ATOM   1580  O   ALA A 216       4.074  -5.746  12.539  1.00 98.44           O  
ATOM   1581  N   ALA A 217       5.371  -7.398  11.727  1.00 98.25           N  
ATOM   1582  CA  ALA A 217       4.355  -8.430  11.906  1.00 98.25           C  
ATOM   1583  C   ALA A 217       3.887  -8.500  13.359  1.00 98.25           C  
ATOM   1584  CB  ALA A 217       4.891  -9.789  11.461  1.00 98.25           C  
ATOM   1585  O   ALA A 217       2.686  -8.570  13.625  1.00 98.25           O  
ATOM   1586  N   LYS A 218       4.859  -8.438  14.289  1.00 98.00           N  
ATOM   1587  CA  LYS A 218       4.512  -8.516  15.703  1.00 98.00           C  
ATOM   1588  C   LYS A 218       3.654  -7.324  16.125  1.00 98.00           C  
ATOM   1589  CB  LYS A 218       5.777  -8.586  16.562  1.00 98.00           C  
ATOM   1590  O   LYS A 218       2.652  -7.492  16.828  1.00 98.00           O  
ATOM   1591  CG  LYS A 218       6.465  -9.938  16.547  1.00 98.00           C  
ATOM   1592  CD  LYS A 218       7.676  -9.969  17.469  1.00 98.00           C  
ATOM   1593  CE  LYS A 218       8.414 -11.297  17.391  1.00 98.00           C  
ATOM   1594  NZ  LYS A 218       9.672 -11.281  18.188  1.00 98.00           N  
ATOM   1595  N   TRP A 219       4.055  -6.219  15.711  1.00 98.69           N  
ATOM   1596  CA  TRP A 219       3.318  -5.008  16.047  1.00 98.69           C  
ATOM   1597  C   TRP A 219       1.911  -5.047  15.461  1.00 98.69           C  
ATOM   1598  CB  TRP A 219       4.062  -3.768  15.539  1.00 98.69           C  
ATOM   1599  O   TRP A 219       0.938  -4.715  16.141  1.00 98.69           O  
ATOM   1600  CG  TRP A 219       3.268  -2.500  15.633  1.00 98.69           C  
ATOM   1601  CD1 TRP A 219       3.053  -1.742  16.750  1.00 98.69           C  
ATOM   1602  CD2 TRP A 219       2.578  -1.844  14.562  1.00 98.69           C  
ATOM   1603  CE2 TRP A 219       1.966  -0.692  15.109  1.00 98.69           C  
ATOM   1604  CE3 TRP A 219       2.418  -2.117  13.203  1.00 98.69           C  
ATOM   1605  NE1 TRP A 219       2.270  -0.653  16.438  1.00 98.69           N  
ATOM   1606  CH2 TRP A 219       1.065  -0.106  13.000  1.00 98.69           C  
ATOM   1607  CZ2 TRP A 219       1.205   0.186  14.328  1.00 98.69           C  
ATOM   1608  CZ3 TRP A 219       1.662  -1.243  12.430  1.00 98.69           C  
ATOM   1609  N   ILE A 220       1.815  -5.484  14.211  1.00 98.69           N  
ATOM   1610  CA  ILE A 220       0.520  -5.531  13.547  1.00 98.69           C  
ATOM   1611  C   ILE A 220      -0.408  -6.492  14.281  1.00 98.69           C  
ATOM   1612  CB  ILE A 220       0.663  -5.961  12.062  1.00 98.69           C  
ATOM   1613  O   ILE A 220      -1.559  -6.156  14.570  1.00 98.69           O  
ATOM   1614  CG1 ILE A 220       1.375  -4.867  11.258  1.00 98.69           C  
ATOM   1615  CG2 ILE A 220      -0.707  -6.281  11.461  1.00 98.69           C  
ATOM   1616  CD1 ILE A 220       1.837  -5.312   9.883  1.00 98.69           C  
ATOM   1617  N   LYS A 221       0.116  -7.617  14.609  1.00 97.94           N  
ATOM   1618  CA  LYS A 221      -0.679  -8.625  15.305  1.00 97.94           C  
ATOM   1619  C   LYS A 221      -1.157  -8.109  16.656  1.00 97.94           C  
ATOM   1620  CB  LYS A 221       0.127  -9.914  15.492  1.00 97.94           C  
ATOM   1621  O   LYS A 221      -2.330  -8.266  17.016  1.00 97.94           O  
ATOM   1622  CG  LYS A 221      -0.686 -11.078  16.031  1.00 97.94           C  
ATOM   1623  CD  LYS A 221       0.151 -12.352  16.125  1.00 97.94           C  
ATOM   1624  CE  LYS A 221      -0.640 -13.500  16.719  1.00 97.94           C  
ATOM   1625  NZ  LYS A 221       0.179 -14.750  16.828  1.00 97.94           N  
ATOM   1626  N   SER A 222      -0.295  -7.527  17.344  1.00 98.00           N  
ATOM   1627  CA  SER A 222      -0.614  -7.012  18.672  1.00 98.00           C  
ATOM   1628  C   SER A 222      -1.604  -5.855  18.578  1.00 98.00           C  
ATOM   1629  CB  SER A 222       0.657  -6.555  19.391  1.00 98.00           C  
ATOM   1630  O   SER A 222      -2.592  -5.824  19.328  1.00 98.00           O  
ATOM   1631  OG  SER A 222       0.349  -6.008  20.656  1.00 98.00           O  
ATOM   1632  N   THR A 223      -1.400  -4.930  17.734  1.00 98.19           N  
ATOM   1633  CA  THR A 223      -2.193  -3.709  17.625  1.00 98.19           C  
ATOM   1634  C   THR A 223      -3.588  -4.016  17.094  1.00 98.19           C  
ATOM   1635  CB  THR A 223      -1.505  -2.674  16.719  1.00 98.19           C  
ATOM   1636  O   THR A 223      -4.578  -3.451  17.562  1.00 98.19           O  
ATOM   1637  CG2 THR A 223      -2.334  -1.396  16.609  1.00 98.19           C  
ATOM   1638  OG1 THR A 223      -0.218  -2.352  17.266  1.00 98.19           O  
ATOM   1639  N   ALA A 224      -3.693  -4.949  16.125  1.00 96.75           N  
ATOM   1640  CA  ALA A 224      -4.973  -5.242  15.484  1.00 96.75           C  
ATOM   1641  C   ALA A 224      -5.656  -6.438  16.141  1.00 96.75           C  
ATOM   1642  CB  ALA A 224      -4.766  -5.508  13.992  1.00 96.75           C  
ATOM   1643  O   ALA A 224      -6.766  -6.812  15.758  1.00 96.75           O  
ATOM   1644  N   GLY A 225      -5.004  -7.027  17.109  1.00 94.12           N  
ATOM   1645  CA  GLY A 225      -5.559  -8.180  17.797  1.00 94.12           C  
ATOM   1646  C   GLY A 225      -5.762  -9.375  16.875  1.00 94.12           C  
ATOM   1647  O   GLY A 225      -6.785 -10.062  16.969  1.00 94.12           O  
ATOM   1648  N   LEU A 226      -4.836  -9.641  15.922  1.00 88.12           N  
ATOM   1649  CA  LEU A 226      -4.906 -10.750  14.977  1.00 88.12           C  
ATOM   1650  C   LEU A 226      -4.258 -12.000  15.562  1.00 88.12           C  
ATOM   1651  CB  LEU A 226      -4.223 -10.375  13.656  1.00 88.12           C  
ATOM   1652  O   LEU A 226      -3.426 -11.906  16.469  1.00 88.12           O  
ATOM   1653  CG  LEU A 226      -4.773  -9.148  12.930  1.00 88.12           C  
ATOM   1654  CD1 LEU A 226      -3.891  -8.797  11.742  1.00 88.12           C  
ATOM   1655  CD2 LEU A 226      -6.211  -9.383  12.484  1.00 88.12           C  
TER    1656      LEU A 226                                                      
ENDMDL                                                                          
END                                                                             
