# Supplementary material for: Mutational Analysis of Substrate Recognition in Trypsin-like Protease Cocoonase: Protein Memory Induced by Alterations in Substrate-Binding Site
Source: Molecules. 2024 Nov 20;29(22):5476. doi: 10.3390/molecules29225476 (PMC11597625; doi:10.3390/molecules29225476)
Supplement: Supplementary file 1 [file molecules-29-05476-s001.zip › coordinate data/[D187E]-CCN'.pdb]

MODEL     1                                                                     
ATOM      1  N   ILE A   1      -1.612  -5.027  -9.797  1.00 98.50           N  
ATOM      2  CA  ILE A   1      -0.593  -6.059  -9.617  1.00 98.50           C  
ATOM      3  C   ILE A   1      -0.246  -6.676 -10.969  1.00 98.50           C  
ATOM      4  CB  ILE A   1      -1.058  -7.152  -8.633  1.00 98.50           C  
ATOM      5  O   ILE A   1      -1.061  -7.391 -11.562  1.00 98.50           O  
ATOM      6  CG1 ILE A   1      -1.379  -6.535  -7.266  1.00 98.50           C  
ATOM      7  CG2 ILE A   1       0.002  -8.250  -8.500  1.00 98.50           C  
ATOM      8  CD1 ILE A   1      -0.170  -5.938  -6.555  1.00 98.50           C  
ATOM      9  N   VAL A   2       0.891  -6.457 -11.484  1.00 98.69           N  
ATOM     10  CA  VAL A   2       1.407  -6.977 -12.750  1.00 98.69           C  
ATOM     11  C   VAL A   2       2.387  -8.117 -12.477  1.00 98.69           C  
ATOM     12  CB  VAL A   2       2.094  -5.871 -13.578  1.00 98.69           C  
ATOM     13  O   VAL A   2       3.295  -7.977 -11.656  1.00 98.69           O  
ATOM     14  CG1 VAL A   2       2.635  -6.438 -14.891  1.00 98.69           C  
ATOM     15  CG2 VAL A   2       1.119  -4.727 -13.852  1.00 98.69           C  
ATOM     16  N   GLY A   3       2.197  -9.258 -13.250  1.00 98.19           N  
ATOM     17  CA  GLY A   3       3.115 -10.375 -13.141  1.00 98.19           C  
ATOM     18  C   GLY A   3       2.945 -11.164 -11.852  1.00 98.19           C  
ATOM     19  O   GLY A   3       3.871 -11.844 -11.406  1.00 98.19           O  
ATOM     20  N   GLY A   4       1.840 -10.938 -11.133  1.00 98.12           N  
ATOM     21  CA  GLY A   4       1.531 -11.648  -9.906  1.00 98.12           C  
ATOM     22  C   GLY A   4       0.530 -12.773 -10.109  1.00 98.12           C  
ATOM     23  O   GLY A   4       0.398 -13.305 -11.211  1.00 98.12           O  
ATOM     24  N   GLU A   5      -0.020 -13.094  -9.023  1.00 98.69           N  
ATOM     25  CA  GLU A   5      -0.986 -14.188  -9.031  1.00 98.69           C  
ATOM     26  C   GLU A   5      -2.182 -13.875  -8.141  1.00 98.69           C  
ATOM     27  CB  GLU A   5      -0.323 -15.492  -8.594  1.00 98.69           C  
ATOM     28  O   GLU A   5      -2.070 -13.094  -7.195  1.00 98.69           O  
ATOM     29  CG  GLU A   5       0.198 -15.469  -7.168  1.00 98.69           C  
ATOM     30  CD  GLU A   5       0.972 -16.719  -6.793  1.00 98.69           C  
ATOM     31  OE1 GLU A   5       1.682 -16.719  -5.762  1.00 98.69           O  
ATOM     32  OE2 GLU A   5       0.868 -17.719  -7.535  1.00 98.69           O  
ATOM     33  N   GLU A   6      -3.303 -14.516  -8.477  1.00 98.81           N  
ATOM     34  CA  GLU A   6      -4.465 -14.430  -7.598  1.00 98.81           C  
ATOM     35  C   GLU A   6      -4.211 -15.141  -6.273  1.00 98.81           C  
ATOM     36  CB  GLU A   6      -5.703 -15.023  -8.281  1.00 98.81           C  
ATOM     37  O   GLU A   6      -3.619 -16.219  -6.246  1.00 98.81           O  
ATOM     38  CG  GLU A   6      -6.172 -14.227  -9.492  1.00 98.81           C  
ATOM     39  CD  GLU A   6      -7.465 -14.766 -10.094  1.00 98.81           C  
ATOM     40  OE1 GLU A   6      -7.941 -14.203 -11.102  1.00 98.81           O  
ATOM     41  OE2 GLU A   6      -8.000 -15.758  -9.547  1.00 98.81           O  
ATOM     42  N   ILE A   7      -4.598 -14.500  -5.230  1.00 98.81           N  
ATOM     43  CA  ILE A   7      -4.434 -15.094  -3.910  1.00 98.81           C  
ATOM     44  C   ILE A   7      -5.738 -14.969  -3.123  1.00 98.81           C  
ATOM     45  CB  ILE A   7      -3.273 -14.438  -3.131  1.00 98.81           C  
ATOM     46  O   ILE A   7      -6.633 -14.219  -3.506  1.00 98.81           O  
ATOM     47  CG1 ILE A   7      -3.559 -12.953  -2.902  1.00 98.81           C  
ATOM     48  CG2 ILE A   7      -1.947 -14.633  -3.873  1.00 98.81           C  
ATOM     49  CD1 ILE A   7      -2.639 -12.297  -1.883  1.00 98.81           C  
ATOM     50  N   SER A   8      -5.809 -15.727  -2.000  1.00 98.69           N  
ATOM     51  CA  SER A   8      -6.906 -15.625  -1.045  1.00 98.69           C  
ATOM     52  C   SER A   8      -6.633 -14.539  -0.007  1.00 98.69           C  
ATOM     53  CB  SER A   8      -7.141 -16.969  -0.346  1.00 98.69           C  
ATOM     54  O   SER A   8      -5.488 -14.336   0.397  1.00 98.69           O  
ATOM     55  OG  SER A   8      -8.047 -16.812   0.733  1.00 98.69           O  
ATOM     56  N   ILE A   9      -7.746 -13.852   0.460  1.00 98.81           N  
ATOM     57  CA  ILE A   9      -7.629 -12.836   1.505  1.00 98.81           C  
ATOM     58  C   ILE A   9      -6.988 -13.445   2.748  1.00 98.81           C  
ATOM     59  CB  ILE A   9      -9.008 -12.227   1.855  1.00 98.81           C  
ATOM     60  O   ILE A   9      -6.391 -12.742   3.559  1.00 98.81           O  
ATOM     61  CG1 ILE A   9      -8.828 -11.023   2.795  1.00 98.81           C  
ATOM     62  CG2 ILE A   9      -9.922 -13.281   2.479  1.00 98.81           C  
ATOM     63  CD1 ILE A   9      -8.070  -9.859   2.178  1.00 98.81           C  
ATOM     64  N   ASN A  10      -7.047 -14.812   2.891  1.00 98.56           N  
ATOM     65  CA  ASN A  10      -6.477 -15.492   4.047  1.00 98.56           C  
ATOM     66  C   ASN A  10      -4.961 -15.328   4.102  1.00 98.56           C  
ATOM     67  CB  ASN A  10      -6.848 -16.984   4.035  1.00 98.56           C  
ATOM     68  O   ASN A  10      -4.359 -15.422   5.172  1.00 98.56           O  
ATOM     69  CG  ASN A  10      -8.328 -17.203   4.254  1.00 98.56           C  
ATOM     70  ND2 ASN A  10      -8.664 -18.141   5.141  1.00 98.56           N  
ATOM     71  OD1 ASN A  10      -9.172 -16.562   3.627  1.00 98.56           O  
ATOM     72  N   LYS A  11      -4.359 -15.062   2.975  1.00 98.62           N  
ATOM     73  CA  LYS A  11      -2.904 -14.945   2.916  1.00 98.62           C  
ATOM     74  C   LYS A  11      -2.449 -13.547   3.320  1.00 98.62           C  
ATOM     75  CB  LYS A  11      -2.396 -15.273   1.512  1.00 98.62           C  
ATOM     76  O   LYS A  11      -1.300 -13.352   3.723  1.00 98.62           O  
ATOM     77  CG  LYS A  11      -2.582 -16.734   1.113  1.00 98.62           C  
ATOM     78  CD  LYS A  11      -1.802 -17.078  -0.151  1.00 98.62           C  
ATOM     79  CE  LYS A  11      -1.930 -18.547  -0.510  1.00 98.62           C  
ATOM     80  NZ  LYS A  11      -1.202 -18.875  -1.772  1.00 98.62           N  
ATOM     81  N   VAL A  12      -3.324 -12.594   3.096  1.00 98.81           N  
ATOM     82  CA  VAL A  12      -3.025 -11.219   3.465  1.00 98.81           C  
ATOM     83  C   VAL A  12      -4.238 -10.594   4.148  1.00 98.81           C  
ATOM     84  CB  VAL A  12      -2.613 -10.375   2.236  1.00 98.81           C  
ATOM     85  O   VAL A  12      -4.805  -9.617   3.650  1.00 98.81           O  
ATOM     86  CG1 VAL A  12      -1.262 -10.836   1.695  1.00 98.81           C  
ATOM     87  CG2 VAL A  12      -3.684 -10.461   1.150  1.00 98.81           C  
ATOM     88  N   PRO A  13      -4.605 -11.078   5.324  1.00 98.81           N  
ATOM     89  CA  PRO A  13      -5.859 -10.703   5.977  1.00 98.81           C  
ATOM     90  C   PRO A  13      -5.855  -9.266   6.492  1.00 98.81           C  
ATOM     91  CB  PRO A  13      -5.965 -11.703   7.137  1.00 98.81           C  
ATOM     92  O   PRO A  13      -6.883  -8.773   6.965  1.00 98.81           O  
ATOM     93  CG  PRO A  13      -4.551 -12.094   7.430  1.00 98.81           C  
ATOM     94  CD  PRO A  13      -3.789 -12.125   6.137  1.00 98.81           C  
ATOM     95  N   TYR A  14      -4.734  -8.594   6.262  1.00 98.88           N  
ATOM     96  CA  TYR A  14      -4.621  -7.188   6.637  1.00 98.88           C  
ATOM     97  C   TYR A  14      -5.039  -6.281   5.484  1.00 98.88           C  
ATOM     98  CB  TYR A  14      -3.191  -6.859   7.066  1.00 98.88           C  
ATOM     99  O   TYR A  14      -5.137  -5.062   5.648  1.00 98.88           O  
ATOM    100  CG  TYR A  14      -2.133  -7.434   6.156  1.00 98.88           C  
ATOM    101  CD1 TYR A  14      -1.416  -8.570   6.523  1.00 98.88           C  
ATOM    102  CD2 TYR A  14      -1.850  -6.844   4.930  1.00 98.88           C  
ATOM    103  CE1 TYR A  14      -0.440  -9.109   5.688  1.00 98.88           C  
ATOM    104  CE2 TYR A  14      -0.875  -7.371   4.086  1.00 98.88           C  
ATOM    105  OH  TYR A  14       0.788  -9.023   3.645  1.00 98.88           O  
ATOM    106  CZ  TYR A  14      -0.177  -8.500   4.477  1.00 98.88           C  
ATOM    107  N   GLN A  15      -5.184  -6.855   4.297  1.00 98.94           N  
ATOM    108  CA  GLN A  15      -5.477  -6.109   3.078  1.00 98.94           C  
ATOM    109  C   GLN A  15      -6.875  -5.500   3.127  1.00 98.94           C  
ATOM    110  CB  GLN A  15      -5.340  -7.012   1.851  1.00 98.94           C  
ATOM    111  O   GLN A  15      -7.832  -6.164   3.535  1.00 98.94           O  
ATOM    112  CG  GLN A  15      -5.598  -6.297   0.530  1.00 98.94           C  
ATOM    113  CD  GLN A  15      -4.512  -5.297   0.183  1.00 98.94           C  
ATOM    114  NE2 GLN A  15      -4.918  -4.098  -0.217  1.00 98.94           N  
ATOM    115  OE1 GLN A  15      -3.318  -5.598   0.274  1.00 98.94           O  
ATOM    116  N   ALA A  16      -6.953  -4.195   2.703  1.00 98.94           N  
ATOM    117  CA  ALA A  16      -8.227  -3.490   2.627  1.00 98.94           C  
ATOM    118  C   ALA A  16      -8.438  -2.881   1.243  1.00 98.94           C  
ATOM    119  CB  ALA A  16      -8.297  -2.406   3.699  1.00 98.94           C  
ATOM    120  O   ALA A  16      -7.496  -2.363   0.638  1.00 98.94           O  
ATOM    121  N   TYR A  17      -9.664  -2.977   0.815  1.00 98.94           N  
ATOM    122  CA  TYR A  17     -10.102  -2.295  -0.398  1.00 98.94           C  
ATOM    123  C   TYR A  17     -10.742  -0.952  -0.067  1.00 98.94           C  
ATOM    124  CB  TYR A  17     -11.094  -3.168  -1.176  1.00 98.94           C  
ATOM    125  O   TYR A  17     -11.586  -0.863   0.826  1.00 98.94           O  
ATOM    126  CG  TYR A  17     -11.688  -2.482  -2.383  1.00 98.94           C  
ATOM    127  CD1 TYR A  17     -12.883  -1.774  -2.287  1.00 98.94           C  
ATOM    128  CD2 TYR A  17     -11.055  -2.543  -3.619  1.00 98.94           C  
ATOM    129  CE1 TYR A  17     -13.430  -1.144  -3.396  1.00 98.94           C  
ATOM    130  CE2 TYR A  17     -11.594  -1.916  -4.738  1.00 98.94           C  
ATOM    131  OH  TYR A  17     -13.328  -0.597  -5.719  1.00 98.94           O  
ATOM    132  CZ  TYR A  17     -12.781  -1.220  -4.617  1.00 98.94           C  
ATOM    133  N   LEU A  18     -10.352   0.090  -0.835  1.00 98.88           N  
ATOM    134  CA  LEU A  18     -10.953   1.409  -0.655  1.00 98.88           C  
ATOM    135  C   LEU A  18     -11.672   1.857  -1.923  1.00 98.88           C  
ATOM    136  CB  LEU A  18      -9.875   2.434  -0.272  1.00 98.88           C  
ATOM    137  O   LEU A  18     -11.070   1.903  -3.000  1.00 98.88           O  
ATOM    138  CG  LEU A  18      -9.039   2.109   0.966  1.00 98.88           C  
ATOM    139  CD1 LEU A  18      -8.148   3.289   1.325  1.00 98.88           C  
ATOM    140  CD2 LEU A  18      -9.945   1.739   2.139  1.00 98.88           C  
ATOM    141  N   LEU A  19     -12.898   2.111  -1.748  1.00 98.69           N  
ATOM    142  CA  LEU A  19     -13.664   2.793  -2.783  1.00 98.69           C  
ATOM    143  C   LEU A  19     -13.789   4.281  -2.477  1.00 98.69           C  
ATOM    144  CB  LEU A  19     -15.062   2.172  -2.912  1.00 98.69           C  
ATOM    145  O   LEU A  19     -14.383   4.668  -1.468  1.00 98.69           O  
ATOM    146  CG  LEU A  19     -15.945   2.715  -4.035  1.00 98.69           C  
ATOM    147  CD1 LEU A  19     -15.344   2.367  -5.395  1.00 98.69           C  
ATOM    148  CD2 LEU A  19     -17.359   2.166  -3.916  1.00 98.69           C  
ATOM    149  N   LEU A  20     -13.211   5.098  -3.387  1.00 98.69           N  
ATOM    150  CA  LEU A  20     -13.078   6.535  -3.162  1.00 98.69           C  
ATOM    151  C   LEU A  20     -14.023   7.316  -4.070  1.00 98.69           C  
ATOM    152  CB  LEU A  20     -11.633   6.984  -3.400  1.00 98.69           C  
ATOM    153  O   LEU A  20     -14.062   7.078  -5.281  1.00 98.69           O  
ATOM    154  CG  LEU A  20     -10.539   6.105  -2.787  1.00 98.69           C  
ATOM    155  CD1 LEU A  20      -9.164   6.555  -3.270  1.00 98.69           C  
ATOM    156  CD2 LEU A  20     -10.617   6.141  -1.265  1.00 98.69           C  
ATOM    157  N   GLN A  21     -14.680   8.188  -3.426  1.00 98.31           N  
ATOM    158  CA  GLN A  21     -15.609   9.031  -4.168  1.00 98.31           C  
ATOM    159  C   GLN A  21     -15.078  10.445  -4.320  1.00 98.31           C  
ATOM    160  CB  GLN A  21     -16.969   9.055  -3.475  1.00 98.31           C  
ATOM    161  O   GLN A  21     -14.695  11.086  -3.332  1.00 98.31           O  
ATOM    162  CG  GLN A  21     -18.047   9.812  -4.250  1.00 98.31           C  
ATOM    163  CD  GLN A  21     -19.406   9.758  -3.580  1.00 98.31           C  
ATOM    164  NE2 GLN A  21     -20.422  10.273  -4.262  1.00 98.31           N  
ATOM    165  OE1 GLN A  21     -19.547   9.258  -2.457  1.00 98.31           O  
ATOM    166  N   LYS A  22     -14.984  10.906  -5.523  1.00 97.19           N  
ATOM    167  CA  LYS A  22     -14.680  12.289  -5.867  1.00 97.19           C  
ATOM    168  C   LYS A  22     -15.742  12.875  -6.789  1.00 97.19           C  
ATOM    169  CB  LYS A  22     -13.305  12.391  -6.523  1.00 97.19           C  
ATOM    170  O   LYS A  22     -15.812  12.523  -7.969  1.00 97.19           O  
ATOM    171  CG  LYS A  22     -12.820  13.820  -6.734  1.00 97.19           C  
ATOM    172  CD  LYS A  22     -11.398  13.852  -7.293  1.00 97.19           C  
ATOM    173  CE  LYS A  22     -10.898  15.281  -7.469  1.00 97.19           C  
ATOM    174  NZ  LYS A  22      -9.500  15.312  -7.984  1.00 97.19           N  
ATOM    175  N   ASP A  23     -16.578  13.750  -6.203  1.00 94.19           N  
ATOM    176  CA  ASP A  23     -17.703  14.281  -6.961  1.00 94.19           C  
ATOM    177  C   ASP A  23     -18.578  13.156  -7.500  1.00 94.19           C  
ATOM    178  CB  ASP A  23     -17.219  15.156  -8.117  1.00 94.19           C  
ATOM    179  O   ASP A  23     -19.109  12.352  -6.730  1.00 94.19           O  
ATOM    180  CG  ASP A  23     -16.391  16.344  -7.645  1.00 94.19           C  
ATOM    181  OD1 ASP A  23     -16.750  16.984  -6.637  1.00 94.19           O  
ATOM    182  OD2 ASP A  23     -15.359  16.641  -8.297  1.00 94.19           O  
ATOM    183  N   ASN A  24     -18.766  12.945  -8.891  1.00 93.81           N  
ATOM    184  CA  ASN A  24     -19.625  11.906  -9.438  1.00 93.81           C  
ATOM    185  C   ASN A  24     -18.812  10.719  -9.938  1.00 93.81           C  
ATOM    186  CB  ASN A  24     -20.500  12.469 -10.562  1.00 93.81           C  
ATOM    187  O   ASN A  24     -19.344   9.859 -10.656  1.00 93.81           O  
ATOM    188  CG  ASN A  24     -21.516  13.477 -10.070  1.00 93.81           C  
ATOM    189  ND2 ASN A  24     -21.828  14.461 -10.898  1.00 93.81           N  
ATOM    190  OD1 ASN A  24     -22.031  13.359  -8.945  1.00 93.81           O  
ATOM    191  N   GLU A  25     -17.484  10.688  -9.531  1.00 96.56           N  
ATOM    192  CA  GLU A  25     -16.594   9.625  -9.984  1.00 96.56           C  
ATOM    193  C   GLU A  25     -16.094   8.781  -8.812  1.00 96.56           C  
ATOM    194  CB  GLU A  25     -15.406  10.203 -10.758  1.00 96.56           C  
ATOM    195  O   GLU A  25     -16.016   9.266  -7.680  1.00 96.56           O  
ATOM    196  CG  GLU A  25     -15.805  10.906 -12.047  1.00 96.56           C  
ATOM    197  CD  GLU A  25     -14.609  11.430 -12.836  1.00 96.56           C  
ATOM    198  OE1 GLU A  25     -14.305  10.875 -13.914  1.00 96.56           O  
ATOM    199  OE2 GLU A  25     -13.977  12.398 -12.359  1.00 96.56           O  
ATOM    200  N   TYR A  26     -15.852   7.504  -9.180  1.00 97.00           N  
ATOM    201  CA  TYR A  26     -15.297   6.598  -8.180  1.00 97.00           C  
ATOM    202  C   TYR A  26     -13.922   6.090  -8.602  1.00 97.00           C  
ATOM    203  CB  TYR A  26     -16.250   5.414  -7.945  1.00 97.00           C  
ATOM    204  O   TYR A  26     -13.672   5.883  -9.789  1.00 97.00           O  
ATOM    205  CG  TYR A  26     -17.531   5.797  -7.270  1.00 97.00           C  
ATOM    206  CD1 TYR A  26     -17.656   5.785  -5.879  1.00 97.00           C  
ATOM    207  CD2 TYR A  26     -18.656   6.168  -8.016  1.00 97.00           C  
ATOM    208  CE1 TYR A  26     -18.844   6.137  -5.250  1.00 97.00           C  
ATOM    209  CE2 TYR A  26     -19.844   6.520  -7.398  1.00 97.00           C  
ATOM    210  OH  TYR A  26     -21.109   6.848  -5.402  1.00 97.00           O  
ATOM    211  CZ  TYR A  26     -19.938   6.500  -6.020  1.00 97.00           C  
ATOM    212  N   PHE A  27     -13.109   5.988  -7.598  1.00 97.19           N  
ATOM    213  CA  PHE A  27     -11.766   5.449  -7.766  1.00 97.19           C  
ATOM    214  C   PHE A  27     -11.477   4.371  -6.730  1.00 97.19           C  
ATOM    215  CB  PHE A  27     -10.719   6.566  -7.660  1.00 97.19           C  
ATOM    216  O   PHE A  27     -12.211   4.238  -5.746  1.00 97.19           O  
ATOM    217  CG  PHE A  27     -10.977   7.730  -8.578  1.00 97.19           C  
ATOM    218  CD1 PHE A  27     -10.391   7.781  -9.836  1.00 97.19           C  
ATOM    219  CD2 PHE A  27     -11.812   8.773  -8.188  1.00 97.19           C  
ATOM    220  CE1 PHE A  27     -10.625   8.852 -10.695  1.00 97.19           C  
ATOM    221  CE2 PHE A  27     -12.047   9.844  -9.039  1.00 97.19           C  
ATOM    222  CZ  PHE A  27     -11.453   9.883 -10.289  1.00 97.19           C  
ATOM    223  N   GLN A  28     -10.438   3.684  -7.031  1.00 98.38           N  
ATOM    224  CA  GLN A  28     -10.109   2.672  -6.031  1.00 98.38           C  
ATOM    225  C   GLN A  28      -8.648   2.783  -5.594  1.00 98.38           C  
ATOM    226  CB  GLN A  28     -10.383   1.269  -6.578  1.00 98.38           C  
ATOM    227  O   GLN A  28      -7.785   3.174  -6.387  1.00 98.38           O  
ATOM    228  CG  GLN A  28      -9.398   0.815  -7.641  1.00 98.38           C  
ATOM    229  CD  GLN A  28      -9.648  -0.606  -8.109  1.00 98.38           C  
ATOM    230  NE2 GLN A  28      -8.578  -1.371  -8.281  1.00 98.38           N  
ATOM    231  OE1 GLN A  28     -10.797  -1.013  -8.312  1.00 98.38           O  
ATOM    232  N   CYS A  29      -8.406   2.438  -4.395  1.00 98.88           N  
ATOM    233  CA  CYS A  29      -7.102   2.289  -3.754  1.00 98.88           C  
ATOM    234  C   CYS A  29      -7.098   1.110  -2.789  1.00 98.88           C  
ATOM    235  CB  CYS A  29      -6.719   3.570  -3.010  1.00 98.88           C  
ATOM    236  O   CYS A  29      -8.133   0.469  -2.584  1.00 98.88           O  
ATOM    237  SG  CYS A  29      -5.852   4.777  -4.035  1.00 98.88           S  
ATOM    238  N   GLY A  30      -5.906   0.846  -2.340  1.00 98.88           N  
ATOM    239  CA  GLY A  30      -5.754  -0.159  -1.299  1.00 98.88           C  
ATOM    240  C   GLY A  30      -5.426   0.433   0.058  1.00 98.88           C  
ATOM    241  O   GLY A  30      -5.316   1.653   0.200  1.00 98.88           O  
ATOM    242  N   GLY A  31      -5.332  -0.368   1.018  1.00 98.94           N  
ATOM    243  CA  GLY A  31      -4.949  -0.027   2.379  1.00 98.94           C  
ATOM    244  C   GLY A  31      -4.672  -1.242   3.244  1.00 98.94           C  
ATOM    245  O   GLY A  31      -4.766  -2.379   2.775  1.00 98.94           O  
ATOM    246  N   SER A  32      -4.223  -0.966   4.477  1.00 98.94           N  
ATOM    247  CA  SER A  32      -3.980  -2.045   5.430  1.00 98.94           C  
ATOM    248  C   SER A  32      -4.629  -1.751   6.777  1.00 98.94           C  
ATOM    249  CB  SER A  32      -2.480  -2.270   5.613  1.00 98.94           C  
ATOM    250  O   SER A  32      -4.723  -0.592   7.188  1.00 98.94           O  
ATOM    251  OG  SER A  32      -1.838  -1.073   6.020  1.00 98.94           O  
ATOM    252  N   ILE A  33      -5.098  -2.816   7.418  1.00 98.94           N  
ATOM    253  CA  ILE A  33      -5.676  -2.715   8.750  1.00 98.94           C  
ATOM    254  C   ILE A  33      -4.566  -2.549   9.789  1.00 98.94           C  
ATOM    255  CB  ILE A  33      -6.543  -3.949   9.086  1.00 98.94           C  
ATOM    256  O   ILE A  33      -3.783  -3.473  10.023  1.00 98.94           O  
ATOM    257  CG1 ILE A  33      -7.582  -4.188   7.988  1.00 98.94           C  
ATOM    258  CG2 ILE A  33      -7.219  -3.781  10.453  1.00 98.94           C  
ATOM    259  CD1 ILE A  33      -8.273  -5.543   8.070  1.00 98.94           C  
ATOM    260  N   ILE A  34      -4.598  -1.345  10.531  1.00 98.88           N  
ATOM    261  CA  ILE A  34      -3.496  -1.136  11.461  1.00 98.88           C  
ATOM    262  C   ILE A  34      -4.039  -1.046  12.891  1.00 98.88           C  
ATOM    263  CB  ILE A  34      -2.691   0.137  11.117  1.00 98.88           C  
ATOM    264  O   ILE A  34      -3.271  -0.972  13.852  1.00 98.88           O  
ATOM    265  CG1 ILE A  34      -3.613   1.362  11.102  1.00 98.88           C  
ATOM    266  CG2 ILE A  34      -1.975  -0.028   9.773  1.00 98.88           C  
ATOM    267  CD1 ILE A  34      -2.875   2.689  10.984  1.00 98.88           C  
ATOM    268  N   SER A  35      -5.367  -0.996  13.016  1.00 98.69           N  
ATOM    269  CA  SER A  35      -6.105  -1.104  14.266  1.00 98.69           C  
ATOM    270  C   SER A  35      -7.570  -1.446  14.016  1.00 98.69           C  
ATOM    271  CB  SER A  35      -6.004   0.198  15.062  1.00 98.69           C  
ATOM    272  O   SER A  35      -7.984  -1.633  12.867  1.00 98.69           O  
ATOM    273  OG  SER A  35      -6.863   1.188  14.516  1.00 98.69           O  
ATOM    274  N   LYS A  36      -8.375  -1.551  15.094  1.00 98.50           N  
ATOM    275  CA  LYS A  36      -9.789  -1.904  14.961  1.00 98.50           C  
ATOM    276  C   LYS A  36     -10.578  -0.774  14.305  1.00 98.50           C  
ATOM    277  CB  LYS A  36     -10.391  -2.242  16.328  1.00 98.50           C  
ATOM    278  O   LYS A  36     -11.711  -0.972  13.875  1.00 98.50           O  
ATOM    279  CG  LYS A  36      -9.930  -3.576  16.891  1.00 98.50           C  
ATOM    280  CD  LYS A  36     -10.695  -3.938  18.156  1.00 98.50           C  
ATOM    281  CE  LYS A  36     -10.383  -5.359  18.609  1.00 98.50           C  
ATOM    282  NZ  LYS A  36     -11.109  -5.707  19.875  1.00 98.50           N  
ATOM    283  N   ARG A  37      -9.836   0.372  14.156  1.00 98.62           N  
ATOM    284  CA  ARG A  37     -10.602   1.510  13.656  1.00 98.62           C  
ATOM    285  C   ARG A  37      -9.867   2.205  12.516  1.00 98.62           C  
ATOM    286  CB  ARG A  37     -10.883   2.506  14.789  1.00 98.62           C  
ATOM    287  O   ARG A  37     -10.383   3.166  11.938  1.00 98.62           O  
ATOM    288  CG  ARG A  37     -12.102   2.160  15.633  1.00 98.62           C  
ATOM    289  CD  ARG A  37     -13.391   2.295  14.836  1.00 98.62           C  
ATOM    290  NE  ARG A  37     -13.922   3.656  14.891  1.00 98.62           N  
ATOM    291  NH1 ARG A  37     -15.938   3.053  15.836  1.00 98.62           N  
ATOM    292  NH2 ARG A  37     -15.500   5.254  15.375  1.00 98.62           N  
ATOM    293  CZ  ARG A  37     -15.117   3.984  15.367  1.00 98.62           C  
ATOM    294  N   HIS A  38      -8.648   1.751  12.211  1.00 98.94           N  
ATOM    295  CA  HIS A  38      -7.848   2.586  11.320  1.00 98.94           C  
ATOM    296  C   HIS A  38      -7.270   1.772  10.172  1.00 98.94           C  
ATOM    297  CB  HIS A  38      -6.719   3.266  12.102  1.00 98.94           C  
ATOM    298  O   HIS A  38      -6.828   0.638  10.367  1.00 98.94           O  
ATOM    299  CG  HIS A  38      -7.199   4.199  13.164  1.00 98.94           C  
ATOM    300  CD2 HIS A  38      -7.391   5.539  13.156  1.00 98.94           C  
ATOM    301  ND1 HIS A  38      -7.547   3.770  14.430  1.00 98.94           N  
ATOM    302  CE1 HIS A  38      -7.930   4.809  15.148  1.00 98.94           C  
ATOM    303  NE2 HIS A  38      -7.844   5.895  14.398  1.00 98.94           N  
ATOM    304  N   ILE A  39      -7.340   2.404   8.984  1.00 98.94           N  
ATOM    305  CA  ILE A  39      -6.723   1.906   7.762  1.00 98.94           C  
ATOM    306  C   ILE A  39      -5.578   2.826   7.352  1.00 98.94           C  
ATOM    307  CB  ILE A  39      -7.754   1.789   6.617  1.00 98.94           C  
ATOM    308  O   ILE A  39      -5.746   4.047   7.277  1.00 98.94           O  
ATOM    309  CG1 ILE A  39      -8.906   0.867   7.031  1.00 98.94           C  
ATOM    310  CG2 ILE A  39      -7.086   1.287   5.336  1.00 98.94           C  
ATOM    311  CD1 ILE A  39      -8.492  -0.579   7.262  1.00 98.94           C  
ATOM    312  N   LEU A  40      -4.398   2.197   7.191  1.00 98.94           N  
ATOM    313  CA  LEU A  40      -3.281   2.945   6.621  1.00 98.94           C  
ATOM    314  C   LEU A  40      -3.316   2.891   5.098  1.00 98.94           C  
ATOM    315  CB  LEU A  40      -1.948   2.393   7.129  1.00 98.94           C  
ATOM    316  O   LEU A  40      -3.445   1.813   4.512  1.00 98.94           O  
ATOM    317  CG  LEU A  40      -0.687   3.100   6.633  1.00 98.94           C  
ATOM    318  CD1 LEU A  40      -0.666   4.547   7.105  1.00 98.94           C  
ATOM    319  CD2 LEU A  40       0.562   2.359   7.102  1.00 98.94           C  
ATOM    320  N   THR A  41      -3.199   4.035   4.430  1.00 98.94           N  
ATOM    321  CA  THR A  41      -3.201   4.148   2.973  1.00 98.94           C  
ATOM    322  C   THR A  41      -2.307   5.297   2.520  1.00 98.94           C  
ATOM    323  CB  THR A  41      -4.625   4.355   2.430  1.00 98.94           C  
ATOM    324  O   THR A  41      -1.441   5.754   3.270  1.00 98.94           O  
ATOM    325  CG2 THR A  41      -5.160   5.738   2.797  1.00 98.94           C  
ATOM    326  OG1 THR A  41      -4.613   4.227   1.004  1.00 98.94           O  
ATOM    327  N   ALA A  42      -2.473   5.707   1.312  1.00 98.94           N  
ATOM    328  CA  ALA A  42      -1.646   6.785   0.780  1.00 98.94           C  
ATOM    329  C   ALA A  42      -2.410   8.109   0.772  1.00 98.94           C  
ATOM    330  CB  ALA A  42      -1.166   6.445  -0.628  1.00 98.94           C  
ATOM    331  O   ALA A  42      -3.619   8.133   0.531  1.00 98.94           O  
ATOM    332  N   ALA A  43      -1.684   9.188   1.030  1.00 98.88           N  
ATOM    333  CA  ALA A  43      -2.273  10.523   1.018  1.00 98.88           C  
ATOM    334  C   ALA A  43      -2.859  10.852  -0.352  1.00 98.88           C  
ATOM    335  CB  ALA A  43      -1.233  11.570   1.411  1.00 98.88           C  
ATOM    336  O   ALA A  43      -3.943  11.430  -0.448  1.00 98.88           O  
ATOM    337  N   HIS A  44      -2.197  10.484  -1.397  1.00 98.69           N  
ATOM    338  CA  HIS A  44      -2.695  10.836  -2.723  1.00 98.69           C  
ATOM    339  C   HIS A  44      -4.020  10.141  -3.016  1.00 98.69           C  
ATOM    340  CB  HIS A  44      -1.666  10.477  -3.795  1.00 98.69           C  
ATOM    341  O   HIS A  44      -4.727  10.508  -3.955  1.00 98.69           O  
ATOM    342  CG  HIS A  44      -1.664   9.031  -4.168  1.00 98.69           C  
ATOM    343  CD2 HIS A  44      -2.535   8.297  -4.902  1.00 98.69           C  
ATOM    344  ND1 HIS A  44      -0.674   8.156  -3.766  1.00 98.69           N  
ATOM    345  CE1 HIS A  44      -0.937   6.953  -4.242  1.00 98.69           C  
ATOM    346  NE2 HIS A  44      -2.062   7.012  -4.934  1.00 98.69           N  
ATOM    347  N   CYS A  45      -4.340   9.102  -2.285  1.00 98.75           N  
ATOM    348  CA  CYS A  45      -5.594   8.383  -2.473  1.00 98.75           C  
ATOM    349  C   CYS A  45      -6.770   9.188  -1.938  1.00 98.75           C  
ATOM    350  CB  CYS A  45      -5.543   7.023  -1.777  1.00 98.75           C  
ATOM    351  O   CYS A  45      -7.887   9.078  -2.445  1.00 98.75           O  
ATOM    352  SG  CYS A  45      -4.629   5.766  -2.701  1.00 98.75           S  
ATOM    353  N   ILE A  46      -6.516  10.023  -0.955  1.00 98.50           N  
ATOM    354  CA  ILE A  46      -7.660  10.633  -0.291  1.00 98.50           C  
ATOM    355  C   ILE A  46      -7.699  12.133  -0.600  1.00 98.50           C  
ATOM    356  CB  ILE A  46      -7.617  10.406   1.236  1.00 98.50           C  
ATOM    357  O   ILE A  46      -8.586  12.844  -0.133  1.00 98.50           O  
ATOM    358  CG1 ILE A  46      -6.309  10.945   1.822  1.00 98.50           C  
ATOM    359  CG2 ILE A  46      -7.793   8.922   1.562  1.00 98.50           C  
ATOM    360  CD1 ILE A  46      -6.359  11.195   3.322  1.00 98.50           C  
ATOM    361  N   GLU A  47      -6.742  12.609  -1.283  1.00 96.81           N  
ATOM    362  CA  GLU A  47      -6.734  14.016  -1.669  1.00 96.81           C  
ATOM    363  C   GLU A  47      -7.926  14.352  -2.566  1.00 96.81           C  
ATOM    364  CB  GLU A  47      -5.426  14.375  -2.377  1.00 96.81           C  
ATOM    365  O   GLU A  47      -8.078  13.773  -3.643  1.00 96.81           O  
ATOM    366  CG  GLU A  47      -5.250  15.867  -2.631  1.00 96.81           C  
ATOM    367  CD  GLU A  47      -3.906  16.219  -3.252  1.00 96.81           C  
ATOM    368  OE1 GLU A  47      -3.154  17.016  -2.658  1.00 96.81           O  
ATOM    369  OE2 GLU A  47      -3.605  15.680  -4.344  1.00 96.81           O  
ATOM    370  N   GLY A  48      -8.727  15.328  -2.107  1.00 96.50           N  
ATOM    371  CA  GLY A  48      -9.875  15.781  -2.879  1.00 96.50           C  
ATOM    372  C   GLY A  48     -11.039  14.812  -2.848  1.00 96.50           C  
ATOM    373  O   GLY A  48     -11.977  14.938  -3.639  1.00 96.50           O  
ATOM    374  N   ILE A  49     -10.883  13.773  -2.021  1.00 98.25           N  
ATOM    375  CA  ILE A  49     -11.906  12.742  -1.945  1.00 98.25           C  
ATOM    376  C   ILE A  49     -12.953  13.125  -0.904  1.00 98.25           C  
ATOM    377  CB  ILE A  49     -11.289  11.367  -1.604  1.00 98.25           C  
ATOM    378  O   ILE A  49     -12.609  13.570   0.194  1.00 98.25           O  
ATOM    379  CG1 ILE A  49     -10.320  10.922  -2.707  1.00 98.25           C  
ATOM    380  CG2 ILE A  49     -12.383  10.320  -1.387  1.00 98.25           C  
ATOM    381  CD1 ILE A  49     -10.961  10.820  -4.086  1.00 98.25           C  
ATOM    382  N   SER A  50     -14.289  12.953  -1.281  1.00 96.81           N  
ATOM    383  CA  SER A  50     -15.375  13.320  -0.385  1.00 96.81           C  
ATOM    384  C   SER A  50     -15.820  12.141   0.470  1.00 96.81           C  
ATOM    385  CB  SER A  50     -16.562  13.859  -1.182  1.00 96.81           C  
ATOM    386  O   SER A  50     -16.297  12.320   1.589  1.00 96.81           O  
ATOM    387  OG  SER A  50     -17.016  12.898  -2.129  1.00 96.81           O  
ATOM    388  N   GLY A  51     -15.727  10.938  -0.054  1.00 97.50           N  
ATOM    389  CA  GLY A  51     -16.141   9.750   0.681  1.00 97.50           C  
ATOM    390  C   GLY A  51     -15.211   8.570   0.488  1.00 97.50           C  
ATOM    391  O   GLY A  51     -14.602   8.422  -0.571  1.00 97.50           O  
ATOM    392  N   VAL A  52     -15.133   7.809   1.546  1.00 98.69           N  
ATOM    393  CA  VAL A  52     -14.336   6.590   1.495  1.00 98.69           C  
ATOM    394  C   VAL A  52     -15.141   5.422   2.057  1.00 98.69           C  
ATOM    395  CB  VAL A  52     -13.008   6.742   2.275  1.00 98.69           C  
ATOM    396  O   VAL A  52     -15.695   5.508   3.158  1.00 98.69           O  
ATOM    397  CG1 VAL A  52     -12.156   5.480   2.150  1.00 98.69           C  
ATOM    398  CG2 VAL A  52     -12.242   7.965   1.776  1.00 98.69           C  
ATOM    399  N   THR A  53     -15.258   4.395   1.243  1.00 98.69           N  
ATOM    400  CA  THR A  53     -15.766   3.105   1.703  1.00 98.69           C  
ATOM    401  C   THR A  53     -14.641   2.086   1.812  1.00 98.69           C  
ATOM    402  CB  THR A  53     -16.859   2.564   0.760  1.00 98.69           C  
ATOM    403  O   THR A  53     -13.805   1.975   0.908  1.00 98.69           O  
ATOM    404  CG2 THR A  53     -17.391   1.217   1.242  1.00 98.69           C  
ATOM    405  OG1 THR A  53     -17.938   3.498   0.711  1.00 98.69           O  
ATOM    406  N   VAL A  54     -14.664   1.368   2.939  1.00 98.88           N  
ATOM    407  CA  VAL A  54     -13.609   0.406   3.223  1.00 98.88           C  
ATOM    408  C   VAL A  54     -14.188  -1.006   3.260  1.00 98.88           C  
ATOM    409  CB  VAL A  54     -12.898   0.725   4.559  1.00 98.88           C  
ATOM    410  O   VAL A  54     -15.156  -1.269   3.979  1.00 98.88           O  
ATOM    411  CG1 VAL A  54     -11.820  -0.320   4.859  1.00 98.88           C  
ATOM    412  CG2 VAL A  54     -12.281   2.125   4.516  1.00 98.88           C  
ATOM    413  N   ARG A  55     -13.641  -1.890   2.438  1.00 98.88           N  
ATOM    414  CA  ARG A  55     -13.992  -3.305   2.512  1.00 98.88           C  
ATOM    415  C   ARG A  55     -12.828  -4.125   3.059  1.00 98.88           C  
ATOM    416  CB  ARG A  55     -14.398  -3.832   1.135  1.00 98.88           C  
ATOM    417  O   ARG A  55     -11.711  -4.062   2.535  1.00 98.88           O  
ATOM    418  CG  ARG A  55     -14.820  -5.293   1.135  1.00 98.88           C  
ATOM    419  CD  ARG A  55     -15.219  -5.766  -0.257  1.00 98.88           C  
ATOM    420  NE  ARG A  55     -16.344  -5.008  -0.782  1.00 98.88           N  
ATOM    421  NH1 ARG A  55     -17.906  -5.973   0.622  1.00 98.88           N  
ATOM    422  NH2 ARG A  55     -18.562  -4.387  -0.900  1.00 98.88           N  
ATOM    423  CZ  ARG A  55     -17.609  -5.125  -0.352  1.00 98.88           C  
ATOM    424  N   ILE A  56     -13.148  -4.984   4.012  1.00 98.88           N  
ATOM    425  CA  ILE A  56     -12.156  -5.902   4.551  1.00 98.88           C  
ATOM    426  C   ILE A  56     -12.703  -7.328   4.539  1.00 98.88           C  
ATOM    427  CB  ILE A  56     -11.734  -5.500   5.980  1.00 98.88           C  
ATOM    428  O   ILE A  56     -13.914  -7.531   4.426  1.00 98.88           O  
ATOM    429  CG1 ILE A  56     -12.914  -5.637   6.945  1.00 98.88           C  
ATOM    430  CG2 ILE A  56     -11.172  -4.078   5.996  1.00 98.88           C  
ATOM    431  CD1 ILE A  56     -12.531  -5.539   8.414  1.00 98.88           C  
ATOM    432  N   GLY A  57     -11.773  -8.297   4.496  1.00 98.75           N  
ATOM    433  CA  GLY A  57     -12.133  -9.695   4.680  1.00 98.75           C  
ATOM    434  C   GLY A  57     -12.656 -10.344   3.416  1.00 98.75           C  
ATOM    435  O   GLY A  57     -13.453 -11.281   3.480  1.00 98.75           O  
ATOM    436  N   SER A  58     -12.281  -9.797   2.266  1.00 98.75           N  
ATOM    437  CA  SER A  58     -12.766 -10.367   1.011  1.00 98.75           C  
ATOM    438  C   SER A  58     -11.641 -10.484  -0.013  1.00 98.75           C  
ATOM    439  CB  SER A  58     -13.898  -9.516   0.439  1.00 98.75           C  
ATOM    440  O   SER A  58     -10.758  -9.625  -0.078  1.00 98.75           O  
ATOM    441  OG  SER A  58     -14.359 -10.047  -0.792  1.00 98.75           O  
ATOM    442  N   SER A  59     -11.703 -11.547  -0.744  1.00 98.81           N  
ATOM    443  CA  SER A  59     -10.805 -11.695  -1.881  1.00 98.81           C  
ATOM    444  C   SER A  59     -11.320 -10.945  -3.102  1.00 98.81           C  
ATOM    445  CB  SER A  59     -10.609 -13.180  -2.225  1.00 98.81           C  
ATOM    446  O   SER A  59     -10.602 -10.789  -4.094  1.00 98.81           O  
ATOM    447  OG  SER A  59      -9.930 -13.852  -1.184  1.00 98.81           O  
ATOM    448  N   ASN A  60     -12.570 -10.523  -2.982  1.00 98.81           N  
ATOM    449  CA  ASN A  60     -13.172  -9.781  -4.082  1.00 98.81           C  
ATOM    450  C   ASN A  60     -13.359  -8.312  -3.719  1.00 98.81           C  
ATOM    451  CB  ASN A  60     -14.508 -10.406  -4.492  1.00 98.81           C  
ATOM    452  O   ASN A  60     -13.820  -7.992  -2.621  1.00 98.81           O  
ATOM    453  CG  ASN A  60     -14.344 -11.789  -5.082  1.00 98.81           C  
ATOM    454  ND2 ASN A  60     -14.523 -12.812  -4.250  1.00 98.81           N  
ATOM    455  OD1 ASN A  60     -14.062 -11.945  -6.270  1.00 98.81           O  
ATOM    456  N   SER A  61     -13.031  -7.504  -4.699  1.00 98.31           N  
ATOM    457  CA  SER A  61     -13.133  -6.066  -4.453  1.00 98.31           C  
ATOM    458  C   SER A  61     -14.586  -5.609  -4.422  1.00 98.31           C  
ATOM    459  CB  SER A  61     -12.367  -5.289  -5.523  1.00 98.31           C  
ATOM    460  O   SER A  61     -14.898  -4.551  -3.871  1.00 98.31           O  
ATOM    461  OG  SER A  61     -12.898  -5.547  -6.812  1.00 98.31           O  
ATOM    462  N   ASN A  62     -15.500  -6.371  -4.996  1.00 97.94           N  
ATOM    463  CA  ASN A  62     -16.844  -5.859  -5.215  1.00 97.94           C  
ATOM    464  C   ASN A  62     -17.891  -6.699  -4.480  1.00 97.94           C  
ATOM    465  CB  ASN A  62     -17.172  -5.805  -6.707  1.00 97.94           C  
ATOM    466  O   ASN A  62     -19.094  -6.543  -4.711  1.00 97.94           O  
ATOM    467  CG  ASN A  62     -17.109  -7.168  -7.371  1.00 97.94           C  
ATOM    468  ND2 ASN A  62     -17.703  -7.277  -8.555  1.00 97.94           N  
ATOM    469  OD1 ASN A  62     -16.547  -8.109  -6.820  1.00 97.94           O  
ATOM    470  N   LYS A  63     -17.531  -7.723  -3.729  1.00 98.44           N  
ATOM    471  CA  LYS A  63     -18.453  -8.523  -2.932  1.00 98.44           C  
ATOM    472  C   LYS A  63     -17.734  -9.203  -1.769  1.00 98.44           C  
ATOM    473  CB  LYS A  63     -19.141  -9.578  -3.805  1.00 98.44           C  
ATOM    474  O   LYS A  63     -16.500  -9.266  -1.747  1.00 98.44           O  
ATOM    475  CG  LYS A  63     -18.203 -10.609  -4.398  1.00 98.44           C  
ATOM    476  CD  LYS A  63     -18.938 -11.602  -5.285  1.00 98.44           C  
ATOM    477  CE  LYS A  63     -18.000 -12.664  -5.840  1.00 98.44           C  
ATOM    478  NZ  LYS A  63     -18.719 -13.664  -6.680  1.00 98.44           N  
ATOM    479  N   GLY A  64     -18.562  -9.703  -0.790  1.00 98.25           N  
ATOM    480  CA  GLY A  64     -18.016 -10.414   0.356  1.00 98.25           C  
ATOM    481  C   GLY A  64     -17.422  -9.492   1.404  1.00 98.25           C  
ATOM    482  O   GLY A  64     -17.312  -8.281   1.184  1.00 98.25           O  
ATOM    483  N   GLY A  65     -16.953 -10.031   2.498  1.00 98.38           N  
ATOM    484  CA  GLY A  65     -16.391  -9.258   3.588  1.00 98.38           C  
ATOM    485  C   GLY A  65     -17.391  -8.297   4.215  1.00 98.38           C  
ATOM    486  O   GLY A  65     -18.594  -8.539   4.184  1.00 98.38           O  
ATOM    487  N   THR A  66     -16.781  -7.359   4.891  1.00 98.75           N  
ATOM    488  CA  THR A  66     -17.562  -6.340   5.574  1.00 98.75           C  
ATOM    489  C   THR A  66     -17.172  -4.945   5.090  1.00 98.75           C  
ATOM    490  CB  THR A  66     -17.375  -6.422   7.102  1.00 98.75           C  
ATOM    491  O   THR A  66     -15.992  -4.652   4.902  1.00 98.75           O  
ATOM    492  CG2 THR A  66     -18.297  -5.453   7.820  1.00 98.75           C  
ATOM    493  OG1 THR A  66     -17.656  -7.758   7.539  1.00 98.75           O  
ATOM    494  N   VAL A  67     -18.156  -4.117   4.938  1.00 98.69           N  
ATOM    495  CA  VAL A  67     -17.922  -2.773   4.418  1.00 98.69           C  
ATOM    496  C   VAL A  67     -18.172  -1.746   5.520  1.00 98.69           C  
ATOM    497  CB  VAL A  67     -18.844  -2.479   3.205  1.00 98.69           C  
ATOM    498  O   VAL A  67     -19.125  -1.859   6.285  1.00 98.69           O  
ATOM    499  CG1 VAL A  67     -18.703  -1.021   2.766  1.00 98.69           C  
ATOM    500  CG2 VAL A  67     -18.516  -3.422   2.049  1.00 98.69           C  
ATOM    501  N   TYR A  68     -17.250  -0.792   5.535  1.00 98.75           N  
ATOM    502  CA  TYR A  68     -17.328   0.334   6.461  1.00 98.75           C  
ATOM    503  C   TYR A  68     -17.266   1.660   5.711  1.00 98.75           C  
ATOM    504  CB  TYR A  68     -16.203   0.260   7.488  1.00 98.75           C  
ATOM    505  O   TYR A  68     -16.703   1.737   4.621  1.00 98.75           O  
ATOM    506  CG  TYR A  68     -16.156  -1.040   8.258  1.00 98.75           C  
ATOM    507  CD1 TYR A  68     -16.766  -1.154   9.500  1.00 98.75           C  
ATOM    508  CD2 TYR A  68     -15.516  -2.156   7.738  1.00 98.75           C  
ATOM    509  CE1 TYR A  68     -16.734  -2.350  10.219  1.00 98.75           C  
ATOM    510  CE2 TYR A  68     -15.477  -3.355   8.438  1.00 98.75           C  
ATOM    511  OH  TYR A  68     -16.047  -4.629  10.375  1.00 98.75           O  
ATOM    512  CZ  TYR A  68     -16.094  -3.443   9.672  1.00 98.75           C  
ATOM    513  N   THR A  69     -17.875   2.666   6.332  1.00 98.50           N  
ATOM    514  CA  THR A  69     -17.703   4.023   5.824  1.00 98.50           C  
ATOM    515  C   THR A  69     -16.719   4.801   6.688  1.00 98.50           C  
ATOM    516  CB  THR A  69     -19.047   4.773   5.766  1.00 98.50           C  
ATOM    517  O   THR A  69     -16.609   4.559   7.895  1.00 98.50           O  
ATOM    518  CG2 THR A  69     -20.016   4.102   4.793  1.00 98.50           C  
ATOM    519  OG1 THR A  69     -19.641   4.789   7.070  1.00 98.50           O  
ATOM    520  N   ALA A  70     -15.984   5.652   5.984  1.00 98.50           N  
ATOM    521  CA  ALA A  70     -14.992   6.441   6.707  1.00 98.50           C  
ATOM    522  C   ALA A  70     -15.664   7.504   7.574  1.00 98.50           C  
ATOM    523  CB  ALA A  70     -14.016   7.094   5.730  1.00 98.50           C  
ATOM    524  O   ALA A  70     -16.562   8.211   7.117  1.00 98.50           O  
ATOM    525  N   LYS A  71     -15.305   7.570   8.875  1.00 98.31           N  
ATOM    526  CA  LYS A  71     -15.680   8.656   9.773  1.00 98.31           C  
ATOM    527  C   LYS A  71     -14.812   9.891   9.539  1.00 98.31           C  
ATOM    528  CB  LYS A  71     -15.562   8.211  11.234  1.00 98.31           C  
ATOM    529  O   LYS A  71     -15.312  11.016   9.562  1.00 98.31           O  
ATOM    530  CG  LYS A  71     -15.945   9.281  12.242  1.00 98.31           C  
ATOM    531  CD  LYS A  71     -15.859   8.758  13.672  1.00 98.31           C  
ATOM    532  CE  LYS A  71     -16.203   9.844  14.680  1.00 98.31           C  
ATOM    533  NZ  LYS A  71     -16.156   9.328  16.078  1.00 98.31           N  
ATOM    534  N   SER A  72     -13.516   9.695   9.344  1.00 98.56           N  
ATOM    535  CA  SER A  72     -12.570  10.766   9.047  1.00 98.56           C  
ATOM    536  C   SER A  72     -11.375  10.242   8.258  1.00 98.56           C  
ATOM    537  CB  SER A  72     -12.086  11.430  10.336  1.00 98.56           C  
ATOM    538  O   SER A  72     -11.180   9.023   8.156  1.00 98.56           O  
ATOM    539  OG  SER A  72     -11.328  10.523  11.117  1.00 98.56           O  
ATOM    540  N   LYS A  73     -10.656  11.141   7.641  1.00 98.38           N  
ATOM    541  CA  LYS A  73      -9.414  10.867   6.926  1.00 98.38           C  
ATOM    542  C   LYS A  73      -8.375  11.953   7.191  1.00 98.38           C  
ATOM    543  CB  LYS A  73      -9.672  10.750   5.426  1.00 98.38           C  
ATOM    544  O   LYS A  73      -8.695  13.148   7.168  1.00 98.38           O  
ATOM    545  CG  LYS A  73     -10.445  11.922   4.832  1.00 98.38           C  
ATOM    546  CD  LYS A  73     -10.820  11.664   3.379  1.00 98.38           C  
ATOM    547  CE  LYS A  73     -11.547  12.859   2.773  1.00 98.38           C  
ATOM    548  NZ  LYS A  73     -13.016  12.617   2.674  1.00 98.38           N  
ATOM    549  N   VAL A  74      -7.168  11.492   7.387  1.00 98.56           N  
ATOM    550  CA  VAL A  74      -6.105  12.445   7.703  1.00 98.56           C  
ATOM    551  C   VAL A  74      -4.852  12.102   6.902  1.00 98.56           C  
ATOM    552  CB  VAL A  74      -5.785  12.453   9.219  1.00 98.56           C  
ATOM    553  O   VAL A  74      -4.328  10.984   7.008  1.00 98.56           O  
ATOM    554  CG1 VAL A  74      -4.680  13.461   9.531  1.00 98.56           C  
ATOM    555  CG2 VAL A  74      -7.043  12.766  10.023  1.00 98.56           C  
ATOM    556  N   ALA A  75      -4.422  13.039   6.098  1.00 98.81           N  
ATOM    557  CA  ALA A  75      -3.158  12.891   5.383  1.00 98.81           C  
ATOM    558  C   ALA A  75      -1.984  13.359   6.238  1.00 98.81           C  
ATOM    559  CB  ALA A  75      -3.193  13.664   4.066  1.00 98.81           C  
ATOM    560  O   ALA A  75      -2.146  14.211   7.109  1.00 98.81           O  
ATOM    561  N   HIS A  76      -0.866  12.672   5.984  1.00 98.81           N  
ATOM    562  CA  HIS A  76       0.342  13.156   6.645  1.00 98.81           C  
ATOM    563  C   HIS A  76       0.538  14.648   6.406  1.00 98.81           C  
ATOM    564  CB  HIS A  76       1.566  12.383   6.156  1.00 98.81           C  
ATOM    565  O   HIS A  76       0.470  15.117   5.266  1.00 98.81           O  
ATOM    566  CG  HIS A  76       2.760  12.516   7.047  1.00 98.81           C  
ATOM    567  CD2 HIS A  76       3.373  11.625   7.855  1.00 98.81           C  
ATOM    568  ND1 HIS A  76       3.457  13.703   7.180  1.00 98.81           N  
ATOM    569  CE1 HIS A  76       4.453  13.523   8.031  1.00 98.81           C  
ATOM    570  NE2 HIS A  76       4.426  12.273   8.453  1.00 98.81           N  
ATOM    571  N   PRO A  77       0.798  15.477   7.414  1.00 98.31           N  
ATOM    572  CA  PRO A  77       0.878  16.922   7.285  1.00 98.31           C  
ATOM    573  C   PRO A  77       2.025  17.375   6.383  1.00 98.31           C  
ATOM    574  CB  PRO A  77       1.097  17.406   8.727  1.00 98.31           C  
ATOM    575  O   PRO A  77       1.993  18.484   5.840  1.00 98.31           O  
ATOM    576  CG  PRO A  77       1.626  16.203   9.445  1.00 98.31           C  
ATOM    577  CD  PRO A  77       1.010  14.977   8.836  1.00 98.31           C  
ATOM    578  N   LYS A  78       3.025  16.469   6.258  1.00 98.44           N  
ATOM    579  CA  LYS A  78       4.180  16.859   5.449  1.00 98.44           C  
ATOM    580  C   LYS A  78       4.090  16.281   4.043  1.00 98.44           C  
ATOM    581  CB  LYS A  78       5.480  16.422   6.121  1.00 98.44           C  
ATOM    582  O   LYS A  78       5.082  16.266   3.312  1.00 98.44           O  
ATOM    583  CG  LYS A  78       5.777  17.141   7.430  1.00 98.44           C  
ATOM    584  CD  LYS A  78       7.121  16.719   8.008  1.00 98.44           C  
ATOM    585  CE  LYS A  78       7.441  17.469   9.289  1.00 98.44           C  
ATOM    586  NZ  LYS A  78       8.742  17.031   9.883  1.00 98.44           N  
ATOM    587  N   TYR A  79       2.873  15.750   3.732  1.00 98.69           N  
ATOM    588  CA  TYR A  79       2.695  15.211   2.387  1.00 98.69           C  
ATOM    589  C   TYR A  79       2.883  16.312   1.340  1.00 98.69           C  
ATOM    590  CB  TYR A  79       1.308  14.578   2.238  1.00 98.69           C  
ATOM    591  O   TYR A  79       2.334  17.406   1.471  1.00 98.69           O  
ATOM    592  CG  TYR A  79       0.979  14.164   0.825  1.00 98.69           C  
ATOM    593  CD1 TYR A  79      -0.135  14.688   0.168  1.00 98.69           C  
ATOM    594  CD2 TYR A  79       1.779  13.258   0.144  1.00 98.69           C  
ATOM    595  CE1 TYR A  79      -0.444  14.305  -1.134  1.00 98.69           C  
ATOM    596  CE2 TYR A  79       1.479  12.867  -1.158  1.00 98.69           C  
ATOM    597  OH  TYR A  79       0.067  13.016  -3.076  1.00 98.69           O  
ATOM    598  CZ  TYR A  79       0.368  13.398  -1.788  1.00 98.69           C  
ATOM    599  N   ASN A  80       3.709  15.977   0.360  1.00 98.25           N  
ATOM    600  CA  ASN A  80       3.945  16.828  -0.800  1.00 98.25           C  
ATOM    601  C   ASN A  80       3.414  16.188  -2.080  1.00 98.25           C  
ATOM    602  CB  ASN A  80       5.438  17.141  -0.942  1.00 98.25           C  
ATOM    603  O   ASN A  80       3.979  15.211  -2.574  1.00 98.25           O  
ATOM    604  CG  ASN A  80       5.715  18.188  -2.006  1.00 98.25           C  
ATOM    605  ND2 ASN A  80       6.602  19.125  -1.698  1.00 98.25           N  
ATOM    606  OD1 ASN A  80       5.141  18.141  -3.098  1.00 98.25           O  
ATOM    607  N   SER A  81       2.400  16.797  -2.678  1.00 97.50           N  
ATOM    608  CA  SER A  81       1.713  16.172  -3.811  1.00 97.50           C  
ATOM    609  C   SER A  81       2.572  16.219  -5.070  1.00 97.50           C  
ATOM    610  CB  SER A  81       0.377  16.875  -4.066  1.00 97.50           C  
ATOM    611  O   SER A  81       2.365  15.445  -6.000  1.00 97.50           O  
ATOM    612  OG  SER A  81       0.577  18.234  -4.391  1.00 97.50           O  
ATOM    613  N   LYS A  82       3.549  17.141  -5.039  1.00 95.88           N  
ATOM    614  CA  LYS A  82       4.422  17.266  -6.207  1.00 95.88           C  
ATOM    615  C   LYS A  82       5.488  16.172  -6.207  1.00 95.88           C  
ATOM    616  CB  LYS A  82       5.082  18.641  -6.246  1.00 95.88           C  
ATOM    617  O   LYS A  82       5.715  15.516  -7.227  1.00 95.88           O  
ATOM    618  CG  LYS A  82       4.121  19.781  -6.555  1.00 95.88           C  
ATOM    619  CD  LYS A  82       4.844  21.109  -6.645  1.00 95.88           C  
ATOM    620  CE  LYS A  82       3.871  22.266  -6.855  1.00 95.88           C  
ATOM    621  NZ  LYS A  82       4.574  23.578  -6.902  1.00 95.88           N  
ATOM    622  N   THR A  83       6.055  15.875  -5.082  1.00 96.69           N  
ATOM    623  CA  THR A  83       7.156  14.914  -4.996  1.00 96.69           C  
ATOM    624  C   THR A  83       6.660  13.570  -4.473  1.00 96.69           C  
ATOM    625  CB  THR A  83       8.281  15.438  -4.090  1.00 96.69           C  
ATOM    626  O   THR A  83       7.379  12.570  -4.543  1.00 96.69           O  
ATOM    627  CG2 THR A  83       8.781  16.797  -4.559  1.00 96.69           C  
ATOM    628  OG1 THR A  83       7.793  15.562  -2.746  1.00 96.69           O  
ATOM    629  N   LYS A  84       5.527  13.562  -3.959  1.00 97.81           N  
ATOM    630  CA  LYS A  84       4.891  12.422  -3.316  1.00 97.81           C  
ATOM    631  C   LYS A  84       5.609  12.047  -2.023  1.00 97.81           C  
ATOM    632  CB  LYS A  84       4.855  11.219  -4.266  1.00 97.81           C  
ATOM    633  O   LYS A  84       5.535  10.898  -1.575  1.00 97.81           O  
ATOM    634  CG  LYS A  84       4.070  11.469  -5.547  1.00 97.81           C  
ATOM    635  CD  LYS A  84       2.607  11.766  -5.254  1.00 97.81           C  
ATOM    636  CE  LYS A  84       1.816  12.000  -6.535  1.00 97.81           C  
ATOM    637  NZ  LYS A  84       0.821  13.102  -6.383  1.00 97.81           N  
ATOM    638  N   ASN A  85       6.395  12.922  -1.466  1.00 98.44           N  
ATOM    639  CA  ASN A  85       7.035  12.703  -0.175  1.00 98.44           C  
ATOM    640  C   ASN A  85       6.012  12.609   0.953  1.00 98.44           C  
ATOM    641  CB  ASN A  85       8.055  13.805   0.118  1.00 98.44           C  
ATOM    642  O   ASN A  85       4.992  13.305   0.928  1.00 98.44           O  
ATOM    643  CG  ASN A  85       9.023  13.430   1.223  1.00 98.44           C  
ATOM    644  ND2 ASN A  85       9.414  14.414   2.021  1.00 98.44           N  
ATOM    645  OD1 ASN A  85       9.406  12.266   1.356  1.00 98.44           O  
ATOM    646  N   ASN A  86       6.242  11.656   1.881  1.00 98.56           N  
ATOM    647  CA  ASN A  86       5.379  11.414   3.033  1.00 98.56           C  
ATOM    648  C   ASN A  86       3.961  11.047   2.605  1.00 98.56           C  
ATOM    649  CB  ASN A  86       5.352  12.641   3.947  1.00 98.56           C  
ATOM    650  O   ASN A  86       2.986  11.531   3.178  1.00 98.56           O  
ATOM    651  CG  ASN A  86       6.688  12.906   4.613  1.00 98.56           C  
ATOM    652  ND2 ASN A  86       7.270  14.062   4.344  1.00 98.56           N  
ATOM    653  OD1 ASN A  86       7.191  12.070   5.367  1.00 98.56           O  
ATOM    654  N   ASP A  87       3.873  10.234   1.577  1.00 98.88           N  
ATOM    655  CA  ASP A  87       2.605   9.812   0.989  1.00 98.88           C  
ATOM    656  C   ASP A  87       1.894   8.805   1.889  1.00 98.88           C  
ATOM    657  CB  ASP A  87       2.834   9.211  -0.399  1.00 98.88           C  
ATOM    658  O   ASP A  87       1.854   7.609   1.583  1.00 98.88           O  
ATOM    659  CG  ASP A  87       1.554   9.078  -1.205  1.00 98.88           C  
ATOM    660  OD1 ASP A  87       0.504   9.602  -0.775  1.00 98.88           O  
ATOM    661  OD2 ASP A  87       1.594   8.438  -2.279  1.00 98.88           O  
ATOM    662  N   PHE A  88       1.349   9.305   2.986  1.00 98.94           N  
ATOM    663  CA  PHE A  88       0.636   8.508   3.980  1.00 98.94           C  
ATOM    664  C   PHE A  88      -0.695   9.156   4.340  1.00 98.94           C  
ATOM    665  CB  PHE A  88       1.488   8.328   5.242  1.00 98.94           C  
ATOM    666  O   PHE A  88      -0.800  10.383   4.383  1.00 98.94           O  
ATOM    667  CG  PHE A  88       2.775   7.590   5.004  1.00 98.94           C  
ATOM    668  CD1 PHE A  88       2.791   6.199   4.926  1.00 98.94           C  
ATOM    669  CD2 PHE A  88       3.973   8.281   4.855  1.00 98.94           C  
ATOM    670  CE1 PHE A  88       3.980   5.512   4.703  1.00 98.94           C  
ATOM    671  CE2 PHE A  88       5.164   7.598   4.633  1.00 98.94           C  
ATOM    672  CZ  PHE A  88       5.168   6.215   4.559  1.00 98.94           C  
ATOM    673  N   ALA A  89      -1.593   8.328   4.586  1.00 98.94           N  
ATOM    674  CA  ALA A  89      -2.871   8.773   5.133  1.00 98.94           C  
ATOM    675  C   ALA A  89      -3.492   7.695   6.020  1.00 98.94           C  
ATOM    676  CB  ALA A  89      -3.832   9.148   4.008  1.00 98.94           C  
ATOM    677  O   ALA A  89      -3.191   6.512   5.871  1.00 98.94           O  
ATOM    678  N   ILE A  90      -4.301   8.180   6.949  1.00 98.94           N  
ATOM    679  CA  ILE A  90      -5.059   7.285   7.812  1.00 98.94           C  
ATOM    680  C   ILE A  90      -6.555   7.543   7.637  1.00 98.94           C  
ATOM    681  CB  ILE A  90      -4.660   7.453   9.297  1.00 98.94           C  
ATOM    682  O   ILE A  90      -7.000   8.695   7.672  1.00 98.94           O  
ATOM    683  CG1 ILE A  90      -3.215   6.988   9.516  1.00 98.94           C  
ATOM    684  CG2 ILE A  90      -5.625   6.691  10.203  1.00 98.94           C  
ATOM    685  CD1 ILE A  90      -2.699   7.211  10.930  1.00 98.94           C  
ATOM    686  N   VAL A  91      -7.246   6.457   7.410  1.00 98.88           N  
ATOM    687  CA  VAL A  91      -8.703   6.480   7.375  1.00 98.88           C  
ATOM    688  C   VAL A  91      -9.266   5.848   8.641  1.00 98.88           C  
ATOM    689  CB  VAL A  91      -9.258   5.754   6.125  1.00 98.88           C  
ATOM    690  O   VAL A  91      -8.922   4.711   8.984  1.00 98.88           O  
ATOM    691  CG1 VAL A  91     -10.781   5.684   6.172  1.00 98.88           C  
ATOM    692  CG2 VAL A  91      -8.789   6.453   4.852  1.00 98.88           C  
ATOM    693  N   THR A  92     -10.102   6.605   9.344  1.00 98.88           N  
ATOM    694  CA  THR A  92     -10.812   6.102  10.516  1.00 98.88           C  
ATOM    695  C   THR A  92     -12.250   5.719  10.148  1.00 98.88           C  
ATOM    696  CB  THR A  92     -10.828   7.145  11.648  1.00 98.88           C  
ATOM    697  O   THR A  92     -13.016   6.547   9.664  1.00 98.88           O  
ATOM    698  CG2 THR A  92     -11.531   6.602  12.883  1.00 98.88           C  
ATOM    699  OG1 THR A  92      -9.484   7.492  11.984  1.00 98.88           O  
ATOM    700  N   VAL A  93     -12.594   4.477  10.367  1.00 98.81           N  
ATOM    701  CA  VAL A  93     -13.914   3.996   9.977  1.00 98.81           C  
ATOM    702  C   VAL A  93     -14.930   4.316  11.062  1.00 98.81           C  
ATOM    703  CB  VAL A  93     -13.898   2.477   9.688  1.00 98.81           C  
ATOM    704  O   VAL A  93     -14.555   4.664  12.188  1.00 98.81           O  
ATOM    705  CG1 VAL A  93     -13.016   2.160   8.484  1.00 98.81           C  
ATOM    706  CG2 VAL A  93     -13.430   1.706  10.914  1.00 98.81           C  
ATOM    707  N   ASN A  94     -16.219   4.258  10.781  1.00 98.00           N  
ATOM    708  CA  ASN A  94     -17.312   4.770  11.594  1.00 98.00           C  
ATOM    709  C   ASN A  94     -17.641   3.828  12.758  1.00 98.00           C  
ATOM    710  CB  ASN A  94     -18.562   5.000  10.742  1.00 98.00           C  
ATOM    711  O   ASN A  94     -18.391   4.188  13.664  1.00 98.00           O  
ATOM    712  CG  ASN A  94     -19.062   3.730  10.070  1.00 98.00           C  
ATOM    713  ND2 ASN A  94     -20.312   3.744   9.625  1.00 98.00           N  
ATOM    714  OD1 ASN A  94     -18.328   2.744   9.969  1.00 98.00           O  
ATOM    715  N   LYS A  95     -17.141   2.631  12.727  1.00 98.19           N  
ATOM    716  CA  LYS A  95     -17.297   1.662  13.805  1.00 98.19           C  
ATOM    717  C   LYS A  95     -16.141   0.671  13.836  1.00 98.19           C  
ATOM    718  CB  LYS A  95     -18.625   0.913  13.664  1.00 98.19           C  
ATOM    719  O   LYS A  95     -15.430   0.510  12.844  1.00 98.19           O  
ATOM    720  CG  LYS A  95     -18.734   0.087  12.391  1.00 98.19           C  
ATOM    721  CD  LYS A  95     -20.078  -0.606  12.281  1.00 98.19           C  
ATOM    722  CE  LYS A  95     -20.172  -1.462  11.023  1.00 98.19           C  
ATOM    723  NZ  LYS A  95     -21.500  -2.152  10.922  1.00 98.19           N  
ATOM    724  N   ASP A  96     -16.000   0.035  15.078  1.00 98.56           N  
ATOM    725  CA  ASP A  96     -14.922  -0.937  15.227  1.00 98.56           C  
ATOM    726  C   ASP A  96     -15.094  -2.092  14.242  1.00 98.56           C  
ATOM    727  CB  ASP A  96     -14.867  -1.471  16.656  1.00 98.56           C  
ATOM    728  O   ASP A  96     -16.188  -2.619  14.078  1.00 98.56           O  
ATOM    729  CG  ASP A  96     -14.289  -0.468  17.641  1.00 98.56           C  
ATOM    730  OD1 ASP A  96     -13.828   0.610  17.219  1.00 98.56           O  
ATOM    731  OD2 ASP A  96     -14.297  -0.761  18.859  1.00 98.56           O  
ATOM    732  N   MET A  97     -13.930  -2.344  13.531  1.00 98.56           N  
ATOM    733  CA  MET A  97     -13.906  -3.506  12.648  1.00 98.56           C  
ATOM    734  C   MET A  97     -13.836  -4.801  13.453  1.00 98.56           C  
ATOM    735  CB  MET A  97     -12.719  -3.422  11.688  1.00 98.56           C  
ATOM    736  O   MET A  97     -13.172  -4.855  14.492  1.00 98.56           O  
ATOM    737  CG  MET A  97     -12.812  -2.279  10.695  1.00 98.56           C  
ATOM    738  SD  MET A  97     -11.336  -2.166   9.609  1.00 98.56           S  
ATOM    739  CE  MET A  97     -10.203  -1.274  10.703  1.00 98.56           C  
ATOM    740  N   ALA A  98     -14.555  -5.809  13.055  1.00 97.69           N  
ATOM    741  CA  ALA A  98     -14.422  -7.141  13.641  1.00 97.69           C  
ATOM    742  C   ALA A  98     -13.188  -7.859  13.094  1.00 97.69           C  
ATOM    743  CB  ALA A  98     -15.672  -7.969  13.367  1.00 97.69           C  
ATOM    744  O   ALA A  98     -13.133  -8.203  11.914  1.00 97.69           O  
ATOM    745  N   ILE A  99     -12.219  -8.062  13.961  1.00 98.38           N  
ATOM    746  CA  ILE A  99     -10.961  -8.727  13.602  1.00 98.38           C  
ATOM    747  C   ILE A  99     -11.000 -10.180  14.055  1.00 98.38           C  
ATOM    748  CB  ILE A  99      -9.750  -8.000  14.227  1.00 98.38           C  
ATOM    749  O   ILE A  99     -10.984 -10.469  15.258  1.00 98.38           O  
ATOM    750  CG1 ILE A  99      -9.781  -6.512  13.875  1.00 98.38           C  
ATOM    751  CG2 ILE A  99      -8.438  -8.648  13.758  1.00 98.38           C  
ATOM    752  CD1 ILE A  99      -9.742  -6.223  12.383  1.00 98.38           C  
ATOM    753  N   ASP A 100     -10.914 -11.102  13.062  1.00 98.06           N  
ATOM    754  CA  ASP A 100     -11.156 -12.500  13.422  1.00 98.06           C  
ATOM    755  C   ASP A 100      -9.859 -13.305  13.406  1.00 98.06           C  
ATOM    756  CB  ASP A 100     -12.180 -13.125  12.469  1.00 98.06           C  
ATOM    757  O   ASP A 100      -9.852 -14.484  13.773  1.00 98.06           O  
ATOM    758  CG  ASP A 100     -11.688 -13.203  11.039  1.00 98.06           C  
ATOM    759  OD1 ASP A 100     -10.477 -13.023  10.797  1.00 98.06           O  
ATOM    760  OD2 ASP A 100     -12.523 -13.438  10.141  1.00 98.06           O  
ATOM    761  N   GLY A 101      -8.875 -12.789  12.922  1.00 97.56           N  
ATOM    762  CA  GLY A 101      -7.590 -13.469  12.922  1.00 97.56           C  
ATOM    763  C   GLY A 101      -7.418 -14.422  11.750  1.00 97.56           C  
ATOM    764  O   GLY A 101      -6.383 -15.078  11.625  1.00 97.56           O  
ATOM    765  N   LYS A 102      -8.453 -14.523  10.922  1.00 97.81           N  
ATOM    766  CA  LYS A 102      -8.383 -15.422   9.766  1.00 97.81           C  
ATOM    767  C   LYS A 102      -8.477 -14.641   8.461  1.00 97.81           C  
ATOM    768  CB  LYS A 102      -9.484 -16.469   9.828  1.00 97.81           C  
ATOM    769  O   LYS A 102      -7.512 -14.594   7.688  1.00 97.81           O  
ATOM    770  CG  LYS A 102      -9.367 -17.562   8.773  1.00 97.81           C  
ATOM    771  CD  LYS A 102     -10.453 -18.625   8.945  1.00 97.81           C  
ATOM    772  CE  LYS A 102     -10.375 -19.672   7.844  1.00 97.81           C  
ATOM    773  NZ  LYS A 102     -11.453 -20.703   7.988  1.00 97.81           N  
ATOM    774  N   THR A 103      -9.602 -14.000   8.258  1.00 98.69           N  
ATOM    775  CA  THR A 103      -9.766 -13.227   7.035  1.00 98.69           C  
ATOM    776  C   THR A 103      -9.492 -11.742   7.293  1.00 98.69           C  
ATOM    777  CB  THR A 103     -11.180 -13.391   6.449  1.00 98.69           C  
ATOM    778  O   THR A 103      -9.336 -10.969   6.352  1.00 98.69           O  
ATOM    779  CG2 THR A 103     -11.438 -14.844   6.035  1.00 98.69           C  
ATOM    780  OG1 THR A 103     -12.148 -13.016   7.434  1.00 98.69           O  
ATOM    781  N   THR A 104      -9.477 -11.359   8.547  1.00 98.81           N  
ATOM    782  CA  THR A 104      -9.141 -10.008   8.977  1.00 98.81           C  
ATOM    783  C   THR A 104      -8.109 -10.039  10.102  1.00 98.81           C  
ATOM    784  CB  THR A 104     -10.391  -9.234   9.438  1.00 98.81           C  
ATOM    785  O   THR A 104      -8.320 -10.711  11.117  1.00 98.81           O  
ATOM    786  CG2 THR A 104     -11.375  -9.055   8.281  1.00 98.81           C  
ATOM    787  OG1 THR A 104     -11.031  -9.961  10.492  1.00 98.81           O  
ATOM    788  N   LYS A 105      -6.973  -9.320   9.875  1.00 98.75           N  
ATOM    789  CA  LYS A 105      -5.902  -9.227  10.859  1.00 98.75           C  
ATOM    790  C   LYS A 105      -5.238  -7.855  10.820  1.00 98.75           C  
ATOM    791  CB  LYS A 105      -4.855 -10.320  10.633  1.00 98.75           C  
ATOM    792  O   LYS A 105      -5.141  -7.238   9.758  1.00 98.75           O  
ATOM    793  CG  LYS A 105      -5.309 -11.711  11.055  1.00 98.75           C  
ATOM    794  CD  LYS A 105      -4.172 -12.719  10.977  1.00 98.75           C  
ATOM    795  CE  LYS A 105      -4.633 -14.117  11.359  1.00 98.75           C  
ATOM    796  NZ  LYS A 105      -3.518 -15.109  11.297  1.00 98.75           N  
ATOM    797  N   ILE A 106      -4.875  -7.426  12.047  1.00 98.81           N  
ATOM    798  CA  ILE A 106      -4.117  -6.184  12.164  1.00 98.81           C  
ATOM    799  C   ILE A 106      -2.646  -6.445  11.844  1.00 98.81           C  
ATOM    800  CB  ILE A 106      -4.258  -5.570  13.570  1.00 98.81           C  
ATOM    801  O   ILE A 106      -2.023  -7.332  12.430  1.00 98.81           O  
ATOM    802  CG1 ILE A 106      -5.723  -5.234  13.867  1.00 98.81           C  
ATOM    803  CG2 ILE A 106      -3.373  -4.328  13.711  1.00 98.81           C  
ATOM    804  CD1 ILE A 106      -6.004  -4.887  15.320  1.00 98.81           C  
ATOM    805  N   ILE A 107      -2.070  -5.680  10.891  1.00 98.75           N  
ATOM    806  CA  ILE A 107      -0.694  -5.887  10.453  1.00 98.75           C  
ATOM    807  C   ILE A 107       0.263  -5.168  11.398  1.00 98.75           C  
ATOM    808  CB  ILE A 107      -0.481  -5.398   9.000  1.00 98.75           C  
ATOM    809  O   ILE A 107      -0.072  -4.117  11.953  1.00 98.75           O  
ATOM    810  CG1 ILE A 107       0.894  -5.840   8.484  1.00 98.75           C  
ATOM    811  CG2 ILE A 107      -0.635  -3.877   8.922  1.00 98.75           C  
ATOM    812  CD1 ILE A 107       0.998  -7.332   8.203  1.00 98.75           C  
ATOM    813  N   THR A 108       1.471  -5.691  11.586  1.00 98.62           N  
ATOM    814  CA  THR A 108       2.551  -5.020  12.297  1.00 98.62           C  
ATOM    815  C   THR A 108       3.250  -4.012  11.391  1.00 98.62           C  
ATOM    816  CB  THR A 108       3.582  -6.031  12.836  1.00 98.62           C  
ATOM    817  O   THR A 108       3.492  -4.289  10.219  1.00 98.62           O  
ATOM    818  CG2 THR A 108       4.703  -5.324  13.594  1.00 98.62           C  
ATOM    819  OG1 THR A 108       2.926  -6.945  13.727  1.00 98.62           O  
ATOM    820  N   LEU A 109       3.512  -2.812  11.977  1.00 98.81           N  
ATOM    821  CA  LEU A 109       4.172  -1.774  11.188  1.00 98.81           C  
ATOM    822  C   LEU A 109       5.660  -1.716  11.516  1.00 98.81           C  
ATOM    823  CB  LEU A 109       3.527  -0.412  11.453  1.00 98.81           C  
ATOM    824  O   LEU A 109       6.066  -1.986  12.648  1.00 98.81           O  
ATOM    825  CG  LEU A 109       2.041  -0.289  11.117  1.00 98.81           C  
ATOM    826  CD1 LEU A 109       1.527   1.101  11.484  1.00 98.81           C  
ATOM    827  CD2 LEU A 109       1.802  -0.581   9.641  1.00 98.81           C  
ATOM    828  N   ALA A 110       6.441  -1.421  10.492  1.00 98.62           N  
ATOM    829  CA  ALA A 110       7.875  -1.237  10.695  1.00 98.62           C  
ATOM    830  C   ALA A 110       8.148  -0.213  11.797  1.00 98.62           C  
ATOM    831  CB  ALA A 110       8.547  -0.809   9.398  1.00 98.62           C  
ATOM    832  O   ALA A 110       7.469   0.811  11.883  1.00 98.62           O  
ATOM    833  N   LYS A 111       9.148  -0.485  12.602  1.00 97.88           N  
ATOM    834  CA  LYS A 111       9.523   0.377  13.719  1.00 97.88           C  
ATOM    835  C   LYS A 111      10.227   1.636  13.227  1.00 97.88           C  
ATOM    836  CB  LYS A 111      10.414  -0.377  14.703  1.00 97.88           C  
ATOM    837  O   LYS A 111      10.914   1.607  12.203  1.00 97.88           O  
ATOM    838  CG  LYS A 111       9.719  -1.527  15.414  1.00 97.88           C  
ATOM    839  CD  LYS A 111      10.656  -2.219  16.406  1.00 97.88           C  
ATOM    840  CE  LYS A 111       9.969  -3.398  17.078  1.00 97.88           C  
ATOM    841  NZ  LYS A 111      10.906  -4.125  18.000  1.00 97.88           N  
ATOM    842  N   GLU A 112      10.055   2.656  14.008  1.00 97.50           N  
ATOM    843  CA  GLU A 112      10.719   3.916  13.688  1.00 97.50           C  
ATOM    844  C   GLU A 112      12.219   3.709  13.484  1.00 97.50           C  
ATOM    845  CB  GLU A 112      10.477   4.945  14.797  1.00 97.50           C  
ATOM    846  O   GLU A 112      12.867   3.020  14.273  1.00 97.50           O  
ATOM    847  CG  GLU A 112      11.070   6.316  14.500  1.00 97.50           C  
ATOM    848  CD  GLU A 112      10.828   7.328  15.609  1.00 97.50           C  
ATOM    849  OE1 GLU A 112      11.250   8.500  15.461  1.00 97.50           O  
ATOM    850  OE2 GLU A 112      10.203   6.949  16.625  1.00 97.50           O  
ATOM    851  N   GLY A 113      12.750   4.199  12.359  1.00 93.38           N  
ATOM    852  CA  GLY A 113      14.180   4.203  12.109  1.00 93.38           C  
ATOM    853  C   GLY A 113      14.672   2.934  11.438  1.00 93.38           C  
ATOM    854  O   GLY A 113      15.836   2.844  11.047  1.00 93.38           O  
ATOM    855  N   SER A 114      13.789   1.933  11.352  1.00 97.25           N  
ATOM    856  CA  SER A 114      14.227   0.714  10.680  1.00 97.25           C  
ATOM    857  C   SER A 114      14.430   0.948   9.188  1.00 97.25           C  
ATOM    858  CB  SER A 114      13.219  -0.413  10.891  1.00 97.25           C  
ATOM    859  O   SER A 114      13.812   1.844   8.602  1.00 97.25           O  
ATOM    860  OG  SER A 114      11.969  -0.093  10.297  1.00 97.25           O  
ATOM    861  N   SER A 115      15.445   0.269   8.641  1.00 96.25           N  
ATOM    862  CA  SER A 115      15.750   0.422   7.227  1.00 96.25           C  
ATOM    863  C   SER A 115      15.125  -0.695   6.398  1.00 96.25           C  
ATOM    864  CB  SER A 115      17.266   0.443   7.008  1.00 96.25           C  
ATOM    865  O   SER A 115      14.578  -1.650   6.953  1.00 96.25           O  
ATOM    866  OG  SER A 115      17.844  -0.793   7.387  1.00 96.25           O  
ATOM    867  N   VAL A 116      15.055  -0.513   5.074  1.00 98.38           N  
ATOM    868  CA  VAL A 116      14.695  -1.531   4.090  1.00 98.38           C  
ATOM    869  C   VAL A 116      15.922  -1.872   3.234  1.00 98.38           C  
ATOM    870  CB  VAL A 116      13.531  -1.070   3.191  1.00 98.38           C  
ATOM    871  O   VAL A 116      16.188  -1.204   2.234  1.00 98.38           O  
ATOM    872  CG1 VAL A 116      13.086  -2.199   2.262  1.00 98.38           C  
ATOM    873  CG2 VAL A 116      12.359  -0.585   4.043  1.00 98.38           C  
ATOM    874  N   PRO A 117      16.656  -2.840   3.707  1.00 97.75           N  
ATOM    875  CA  PRO A 117      17.906  -3.160   3.016  1.00 97.75           C  
ATOM    876  C   PRO A 117      17.688  -3.664   1.593  1.00 97.75           C  
ATOM    877  CB  PRO A 117      18.516  -4.254   3.893  1.00 97.75           C  
ATOM    878  O   PRO A 117      16.609  -4.172   1.275  1.00 97.75           O  
ATOM    879  CG  PRO A 117      17.812  -4.133   5.207  1.00 97.75           C  
ATOM    880  CD  PRO A 117      16.438  -3.607   4.957  1.00 97.75           C  
ATOM    881  N   ASP A 118      18.734  -3.506   0.798  1.00 98.38           N  
ATOM    882  CA  ASP A 118      18.766  -4.051  -0.557  1.00 98.38           C  
ATOM    883  C   ASP A 118      18.453  -5.543  -0.557  1.00 98.38           C  
ATOM    884  CB  ASP A 118      20.141  -3.799  -1.202  1.00 98.38           C  
ATOM    885  O   ASP A 118      18.969  -6.293   0.272  1.00 98.38           O  
ATOM    886  CG  ASP A 118      20.156  -4.141  -2.682  1.00 98.38           C  
ATOM    887  OD1 ASP A 118      19.312  -3.621  -3.443  1.00 98.38           O  
ATOM    888  OD2 ASP A 118      21.031  -4.941  -3.086  1.00 98.38           O  
ATOM    889  N   GLY A 119      17.484  -5.938  -1.443  1.00 98.44           N  
ATOM    890  CA  GLY A 119      17.188  -7.355  -1.597  1.00 98.44           C  
ATOM    891  C   GLY A 119      16.047  -7.824  -0.708  1.00 98.44           C  
ATOM    892  O   GLY A 119      15.695  -9.008  -0.713  1.00 98.44           O  
ATOM    893  N   THR A 120      15.594  -6.953   0.121  1.00 98.75           N  
ATOM    894  CA  THR A 120      14.461  -7.320   0.966  1.00 98.75           C  
ATOM    895  C   THR A 120      13.297  -7.816   0.121  1.00 98.75           C  
ATOM    896  CB  THR A 120      14.008  -6.129   1.831  1.00 98.75           C  
ATOM    897  O   THR A 120      12.828  -7.117  -0.780  1.00 98.75           O  
ATOM    898  CG2 THR A 120      12.820  -6.516   2.709  1.00 98.75           C  
ATOM    899  OG1 THR A 120      15.086  -5.711   2.670  1.00 98.75           O  
ATOM    900  N   ALA A 121      12.828  -9.047   0.428  1.00 98.69           N  
ATOM    901  CA  ALA A 121      11.688  -9.633  -0.260  1.00 98.69           C  
ATOM    902  C   ALA A 121      10.375  -9.047   0.261  1.00 98.69           C  
ATOM    903  CB  ALA A 121      11.688 -11.156  -0.098  1.00 98.69           C  
ATOM    904  O   ALA A 121      10.102  -9.094   1.463  1.00 98.69           O  
ATOM    905  N   LEU A 122       9.586  -8.586  -0.699  1.00 98.88           N  
ATOM    906  CA  LEU A 122       8.328  -7.938  -0.337  1.00 98.88           C  
ATOM    907  C   LEU A 122       7.156  -8.594  -1.060  1.00 98.88           C  
ATOM    908  CB  LEU A 122       8.383  -6.445  -0.668  1.00 98.88           C  
ATOM    909  O   LEU A 122       7.285  -9.000  -2.215  1.00 98.88           O  
ATOM    910  CG  LEU A 122       9.469  -5.629   0.039  1.00 98.88           C  
ATOM    911  CD1 LEU A 122       9.680  -4.301  -0.676  1.00 98.88           C  
ATOM    912  CD2 LEU A 122       9.102  -5.402   1.501  1.00 98.88           C  
ATOM    913  N   LEU A 123       6.105  -8.719  -0.316  1.00 98.88           N  
ATOM    914  CA  LEU A 123       4.824  -9.078  -0.916  1.00 98.88           C  
ATOM    915  C   LEU A 123       3.928  -7.852  -1.057  1.00 98.88           C  
ATOM    916  CB  LEU A 123       4.121 -10.141  -0.076  1.00 98.88           C  
ATOM    917  O   LEU A 123       3.621  -7.184  -0.066  1.00 98.88           O  
ATOM    918  CG  LEU A 123       2.869 -10.773  -0.690  1.00 98.88           C  
ATOM    919  CD1 LEU A 123       3.248 -11.672  -1.861  1.00 98.88           C  
ATOM    920  CD2 LEU A 123       2.092 -11.555   0.363  1.00 98.88           C  
ATOM    921  N   VAL A 124       3.553  -7.562  -2.289  1.00 98.94           N  
ATOM    922  CA  VAL A 124       2.637  -6.469  -2.582  1.00 98.94           C  
ATOM    923  C   VAL A 124       1.304  -7.023  -3.078  1.00 98.94           C  
ATOM    924  CB  VAL A 124       3.229  -5.496  -3.627  1.00 98.94           C  
ATOM    925  O   VAL A 124       1.274  -7.891  -3.955  1.00 98.94           O  
ATOM    926  CG1 VAL A 124       2.312  -4.289  -3.824  1.00 98.94           C  
ATOM    927  CG2 VAL A 124       4.625  -5.047  -3.203  1.00 98.94           C  
ATOM    928  N   SER A 125       0.241  -6.535  -2.469  1.00 98.88           N  
ATOM    929  CA  SER A 125      -1.063  -7.086  -2.822  1.00 98.88           C  
ATOM    930  C   SER A 125      -2.070  -5.980  -3.111  1.00 98.88           C  
ATOM    931  CB  SER A 125      -1.589  -7.984  -1.702  1.00 98.88           C  
ATOM    932  O   SER A 125      -1.912  -4.852  -2.641  1.00 98.88           O  
ATOM    933  OG  SER A 125      -1.717  -7.258  -0.492  1.00 98.88           O  
ATOM    934  N   GLY A 126      -3.068  -6.289  -3.957  1.00 98.88           N  
ATOM    935  CA  GLY A 126      -4.117  -5.344  -4.309  1.00 98.88           C  
ATOM    936  C   GLY A 126      -5.016  -5.836  -5.426  1.00 98.88           C  
ATOM    937  O   GLY A 126      -4.918  -6.992  -5.844  1.00 98.88           O  
ATOM    938  N   TRP A 127      -5.887  -4.918  -5.898  1.00 98.81           N  
ATOM    939  CA  TRP A 127      -6.863  -5.238  -6.930  1.00 98.81           C  
ATOM    940  C   TRP A 127      -6.652  -4.375  -8.172  1.00 98.81           C  
ATOM    941  CB  TRP A 127      -8.289  -5.051  -6.398  1.00 98.81           C  
ATOM    942  O   TRP A 127      -7.582  -4.160  -8.953  1.00 98.81           O  
ATOM    943  CG  TRP A 127      -8.695  -6.070  -5.383  1.00 98.81           C  
ATOM    944  CD1 TRP A 127      -9.336  -7.258  -5.617  1.00 98.81           C  
ATOM    945  CD2 TRP A 127      -8.500  -5.996  -3.969  1.00 98.81           C  
ATOM    946  CE2 TRP A 127      -9.047  -7.172  -3.406  1.00 98.81           C  
ATOM    947  CE3 TRP A 127      -7.918  -5.047  -3.119  1.00 98.81           C  
ATOM    948  NE1 TRP A 127      -9.555  -7.922  -4.434  1.00 98.81           N  
ATOM    949  CH2 TRP A 127      -8.445  -6.477  -1.225  1.00 98.81           C  
ATOM    950  CZ2 TRP A 127      -9.023  -7.422  -2.033  1.00 98.81           C  
ATOM    951  CZ3 TRP A 127      -7.895  -5.297  -1.753  1.00 98.81           C  
ATOM    952  N   GLY A 128      -5.453  -3.746  -8.234  1.00 98.62           N  
ATOM    953  CA  GLY A 128      -5.223  -2.826  -9.336  1.00 98.62           C  
ATOM    954  C   GLY A 128      -5.137  -3.520 -10.680  1.00 98.62           C  
ATOM    955  O   GLY A 128      -5.484  -4.695 -10.805  1.00 98.62           O  
ATOM    956  N   ALA A 129      -4.711  -2.707 -11.656  1.00 98.56           N  
ATOM    957  CA  ALA A 129      -4.523  -3.195 -13.023  1.00 98.56           C  
ATOM    958  C   ALA A 129      -3.490  -4.316 -13.070  1.00 98.56           C  
ATOM    959  CB  ALA A 129      -4.109  -2.053 -13.945  1.00 98.56           C  
ATOM    960  O   ALA A 129      -2.520  -4.305 -12.305  1.00 98.56           O  
ATOM    961  N   THR A 130      -3.752  -5.301 -14.047  1.00 98.44           N  
ATOM    962  CA  THR A 130      -2.863  -6.453 -14.133  1.00 98.44           C  
ATOM    963  C   THR A 130      -1.877  -6.285 -15.289  1.00 98.44           C  
ATOM    964  CB  THR A 130      -3.658  -7.758 -14.320  1.00 98.44           C  
ATOM    965  O   THR A 130      -1.081  -7.184 -15.570  1.00 98.44           O  
ATOM    966  CG2 THR A 130      -4.590  -8.008 -13.141  1.00 98.44           C  
ATOM    967  OG1 THR A 130      -4.438  -7.668 -15.523  1.00 98.44           O  
ATOM    968  N   SER A 131      -1.970  -5.250 -16.000  1.00 97.81           N  
ATOM    969  CA  SER A 131      -1.043  -4.773 -17.016  1.00 97.81           C  
ATOM    970  C   SER A 131      -1.102  -3.254 -17.156  1.00 97.81           C  
ATOM    971  CB  SER A 131      -1.352  -5.422 -18.375  1.00 97.81           C  
ATOM    972  O   SER A 131      -2.076  -2.625 -16.734  1.00 97.81           O  
ATOM    973  OG  SER A 131      -2.652  -5.078 -18.812  1.00 97.81           O  
ATOM    974  N   GLU A 132      -0.013  -2.639 -17.625  1.00 97.44           N  
ATOM    975  CA  GLU A 132       0.007  -1.195 -17.828  1.00 97.44           C  
ATOM    976  C   GLU A 132      -1.123  -0.757 -18.750  1.00 97.44           C  
ATOM    977  CB  GLU A 132       1.356  -0.753 -18.406  1.00 97.44           C  
ATOM    978  O   GLU A 132      -1.263  -1.280 -19.859  1.00 97.44           O  
ATOM    979  CG  GLU A 132       1.482   0.752 -18.594  1.00 97.44           C  
ATOM    980  CD  GLU A 132       2.873   1.188 -19.016  1.00 97.44           C  
ATOM    981  OE1 GLU A 132       2.992   1.914 -20.031  1.00 97.44           O  
ATOM    982  OE2 GLU A 132       3.850   0.802 -18.344  1.00 97.44           O  
ATOM    983  N   GLY A 133      -1.971   0.179 -18.312  1.00 95.81           N  
ATOM    984  CA  GLY A 133      -3.092   0.670 -19.094  1.00 95.81           C  
ATOM    985  C   GLY A 133      -4.254  -0.305 -19.141  1.00 95.81           C  
ATOM    986  O   GLY A 133      -5.215  -0.091 -19.891  1.00 95.81           O  
ATOM    987  N   GLY A 134      -4.117  -1.389 -18.406  1.00 96.50           N  
ATOM    988  CA  GLY A 134      -5.160  -2.404 -18.406  1.00 96.50           C  
ATOM    989  C   GLY A 134      -6.234  -2.164 -17.359  1.00 96.50           C  
ATOM    990  O   GLY A 134      -6.289  -1.091 -16.750  1.00 96.50           O  
ATOM    991  N   SER A 135      -7.082  -3.211 -17.203  1.00 97.12           N  
ATOM    992  CA  SER A 135      -8.203  -3.123 -16.281  1.00 97.12           C  
ATOM    993  C   SER A 135      -7.828  -3.682 -14.906  1.00 97.12           C  
ATOM    994  CB  SER A 135      -9.414  -3.873 -16.828  1.00 97.12           C  
ATOM    995  O   SER A 135      -6.953  -4.543 -14.797  1.00 97.12           O  
ATOM    996  OG  SER A 135      -9.805  -3.348 -18.078  1.00 97.12           O  
ATOM    997  N   SER A 136      -8.539  -3.074 -13.898  1.00 97.75           N  
ATOM    998  CA  SER A 136      -8.359  -3.584 -12.539  1.00 97.75           C  
ATOM    999  C   SER A 136      -8.914  -4.996 -12.398  1.00 97.75           C  
ATOM   1000  CB  SER A 136      -9.023  -2.658 -11.523  1.00 97.75           C  
ATOM   1001  O   SER A 136      -9.766  -5.414 -13.188  1.00 97.75           O  
ATOM   1002  OG  SER A 136      -8.414  -1.379 -11.531  1.00 97.75           O  
ATOM   1003  N   SER A 137      -8.359  -5.656 -11.461  1.00 98.44           N  
ATOM   1004  CA  SER A 137      -8.789  -7.016 -11.141  1.00 98.44           C  
ATOM   1005  C   SER A 137      -9.891  -7.016 -10.086  1.00 98.44           C  
ATOM   1006  CB  SER A 137      -7.602  -7.848 -10.648  1.00 98.44           C  
ATOM   1007  O   SER A 137      -9.820  -6.281  -9.102  1.00 98.44           O  
ATOM   1008  OG  SER A 137      -8.016  -9.156 -10.297  1.00 98.44           O  
ATOM   1009  N   THR A 138     -10.922  -7.859 -10.320  1.00 98.38           N  
ATOM   1010  CA  THR A 138     -11.953  -8.000  -9.305  1.00 98.38           C  
ATOM   1011  C   THR A 138     -11.492  -8.938  -8.195  1.00 98.38           C  
ATOM   1012  CB  THR A 138     -13.266  -8.523  -9.914  1.00 98.38           C  
ATOM   1013  O   THR A 138     -11.977  -8.852  -7.062  1.00 98.38           O  
ATOM   1014  CG2 THR A 138     -13.898  -7.488 -10.836  1.00 98.38           C  
ATOM   1015  OG1 THR A 138     -12.992  -9.719 -10.664  1.00 98.38           O  
ATOM   1016  N   THR A 139     -10.555  -9.758  -8.469  1.00 98.69           N  
ATOM   1017  CA  THR A 139     -10.031 -10.680  -7.465  1.00 98.69           C  
ATOM   1018  C   THR A 139      -8.672 -10.211  -6.961  1.00 98.69           C  
ATOM   1019  CB  THR A 139      -9.906 -12.102  -8.031  1.00 98.69           C  
ATOM   1020  O   THR A 139      -7.902  -9.594  -7.707  1.00 98.69           O  
ATOM   1021  CG2 THR A 139     -11.273 -12.648  -8.445  1.00 98.69           C  
ATOM   1022  OG1 THR A 139      -9.055 -12.086  -9.180  1.00 98.69           O  
ATOM   1023  N   LEU A 140      -8.406 -10.477  -5.703  1.00 98.88           N  
ATOM   1024  CA  LEU A 140      -7.168 -10.070  -5.035  1.00 98.88           C  
ATOM   1025  C   LEU A 140      -5.965 -10.773  -5.656  1.00 98.88           C  
ATOM   1026  CB  LEU A 140      -7.238 -10.383  -3.539  1.00 98.88           C  
ATOM   1027  O   LEU A 140      -5.996 -11.984  -5.891  1.00 98.88           O  
ATOM   1028  CG  LEU A 140      -6.047  -9.930  -2.695  1.00 98.88           C  
ATOM   1029  CD1 LEU A 140      -5.906  -8.414  -2.748  1.00 98.88           C  
ATOM   1030  CD2 LEU A 140      -6.203 -10.406  -1.254  1.00 98.88           C  
ATOM   1031  N   ARG A 141      -4.902  -9.961  -5.867  1.00 98.88           N  
ATOM   1032  CA  ARG A 141      -3.654 -10.484  -6.414  1.00 98.88           C  
ATOM   1033  C   ARG A 141      -2.461 -10.039  -5.578  1.00 98.88           C  
ATOM   1034  CB  ARG A 141      -3.475 -10.031  -7.867  1.00 98.88           C  
ATOM   1035  O   ARG A 141      -2.570  -9.117  -4.770  1.00 98.88           O  
ATOM   1036  CG  ARG A 141      -4.594 -10.477  -8.797  1.00 98.88           C  
ATOM   1037  CD  ARG A 141      -4.359 -10.016 -10.227  1.00 98.88           C  
ATOM   1038  NE  ARG A 141      -3.504 -10.945 -10.961  1.00 98.88           N  
ATOM   1039  NH1 ARG A 141      -5.152 -12.531 -11.273  1.00 98.88           N  
ATOM   1040  NH2 ARG A 141      -3.039 -12.883 -12.094  1.00 98.88           N  
ATOM   1041  CZ  ARG A 141      -3.900 -12.117 -11.445  1.00 98.88           C  
ATOM   1042  N   ALA A 142      -1.383 -10.766  -5.773  1.00 98.88           N  
ATOM   1043  CA  ALA A 142      -0.136 -10.406  -5.102  1.00 98.88           C  
ATOM   1044  C   ALA A 142       1.067 -10.672  -6.004  1.00 98.88           C  
ATOM   1045  CB  ALA A 142       0.005 -11.188  -3.797  1.00 98.88           C  
ATOM   1046  O   ALA A 142       1.012 -11.523  -6.891  1.00 98.88           O  
ATOM   1047  N   VAL A 143       2.080  -9.891  -5.762  1.00 98.81           N  
ATOM   1048  CA  VAL A 143       3.334 -10.078  -6.484  1.00 98.81           C  
ATOM   1049  C   VAL A 143       4.512  -9.938  -5.523  1.00 98.81           C  
ATOM   1050  CB  VAL A 143       3.471  -9.062  -7.641  1.00 98.81           C  
ATOM   1051  O   VAL A 143       4.473  -9.133  -4.594  1.00 98.81           O  
ATOM   1052  CG1 VAL A 143       3.580  -7.637  -7.102  1.00 98.81           C  
ATOM   1053  CG2 VAL A 143       4.680  -9.398  -8.508  1.00 98.81           C  
ATOM   1054  N   HIS A 144       5.508 -10.812  -5.781  1.00 98.69           N  
ATOM   1055  CA  HIS A 144       6.750 -10.734  -5.016  1.00 98.69           C  
ATOM   1056  C   HIS A 144       7.773  -9.852  -5.723  1.00 98.69           C  
ATOM   1057  CB  HIS A 144       7.328 -12.125  -4.785  1.00 98.69           C  
ATOM   1058  O   HIS A 144       8.055 -10.039  -6.906  1.00 98.69           O  
ATOM   1059  CG  HIS A 144       6.555 -12.945  -3.795  1.00 98.69           C  
ATOM   1060  CD2 HIS A 144       6.750 -13.156  -2.473  1.00 98.69           C  
ATOM   1061  ND1 HIS A 144       5.430 -13.656  -4.141  1.00 98.69           N  
ATOM   1062  CE1 HIS A 144       4.961 -14.273  -3.068  1.00 98.69           C  
ATOM   1063  NE2 HIS A 144       5.746 -13.992  -2.043  1.00 98.69           N  
ATOM   1064  N   VAL A 145       8.305  -8.859  -4.945  1.00 98.69           N  
ATOM   1065  CA  VAL A 145       9.344  -7.996  -5.477  1.00 98.69           C  
ATOM   1066  C   VAL A 145      10.445  -7.816  -4.438  1.00 98.69           C  
ATOM   1067  CB  VAL A 145       8.781  -6.621  -5.902  1.00 98.69           C  
ATOM   1068  O   VAL A 145      10.273  -8.180  -3.270  1.00 98.69           O  
ATOM   1069  CG1 VAL A 145       7.797  -6.773  -7.059  1.00 98.69           C  
ATOM   1070  CG2 VAL A 145       8.117  -5.930  -4.715  1.00 98.69           C  
ATOM   1071  N   GLN A 146      11.578  -7.332  -4.902  1.00 98.62           N  
ATOM   1072  CA  GLN A 146      12.688  -7.059  -3.996  1.00 98.62           C  
ATOM   1073  C   GLN A 146      13.023  -5.570  -3.971  1.00 98.62           C  
ATOM   1074  CB  GLN A 146      13.922  -7.871  -4.395  1.00 98.62           C  
ATOM   1075  O   GLN A 146      13.047  -4.918  -5.016  1.00 98.62           O  
ATOM   1076  CG  GLN A 146      13.766  -9.367  -4.191  1.00 98.62           C  
ATOM   1077  CD  GLN A 146      15.008 -10.148  -4.578  1.00 98.62           C  
ATOM   1078  NE2 GLN A 146      14.961 -11.469  -4.418  1.00 98.62           N  
ATOM   1079  OE1 GLN A 146      16.016  -9.570  -5.020  1.00 98.62           O  
ATOM   1080  N   ALA A 147      13.281  -5.109  -2.803  1.00 98.69           N  
ATOM   1081  CA  ALA A 147      13.703  -3.723  -2.641  1.00 98.69           C  
ATOM   1082  C   ALA A 147      15.133  -3.518  -3.152  1.00 98.69           C  
ATOM   1083  CB  ALA A 147      13.609  -3.303  -1.177  1.00 98.69           C  
ATOM   1084  O   ALA A 147      15.930  -4.457  -3.174  1.00 98.69           O  
ATOM   1085  N   HIS A 148      15.414  -2.287  -3.561  1.00 98.38           N  
ATOM   1086  CA  HIS A 148      16.766  -1.887  -3.963  1.00 98.38           C  
ATOM   1087  C   HIS A 148      17.344  -0.878  -2.982  1.00 98.38           C  
ATOM   1088  CB  HIS A 148      16.750  -1.299  -5.375  1.00 98.38           C  
ATOM   1089  O   HIS A 148      16.609  -0.214  -2.250  1.00 98.38           O  
ATOM   1090  CG  HIS A 148      16.281  -2.264  -6.422  1.00 98.38           C  
ATOM   1091  CD2 HIS A 148      15.148  -2.299  -7.160  1.00 98.38           C  
ATOM   1092  ND1 HIS A 148      17.031  -3.357  -6.805  1.00 98.38           N  
ATOM   1093  CE1 HIS A 148      16.375  -4.023  -7.738  1.00 98.38           C  
ATOM   1094  NE2 HIS A 148      15.227  -3.402  -7.973  1.00 98.38           N  
ATOM   1095  N   SER A 149      18.688  -0.850  -2.980  1.00 96.75           N  
ATOM   1096  CA  SER A 149      19.359   0.171  -2.184  1.00 96.75           C  
ATOM   1097  C   SER A 149      18.969   1.573  -2.641  1.00 96.75           C  
ATOM   1098  CB  SER A 149      20.875   0.001  -2.262  1.00 96.75           C  
ATOM   1099  O   SER A 149      18.531   1.763  -3.781  1.00 96.75           O  
ATOM   1100  OG  SER A 149      21.344   0.286  -3.568  1.00 96.75           O  
ATOM   1101  N   ASP A 150      19.141   2.570  -1.739  1.00 94.19           N  
ATOM   1102  CA  ASP A 150      18.875   3.965  -2.084  1.00 94.19           C  
ATOM   1103  C   ASP A 150      19.688   4.387  -3.309  1.00 94.19           C  
ATOM   1104  CB  ASP A 150      19.203   4.879  -0.900  1.00 94.19           C  
ATOM   1105  O   ASP A 150      19.172   5.055  -4.203  1.00 94.19           O  
ATOM   1106  CG  ASP A 150      18.188   4.777   0.221  1.00 94.19           C  
ATOM   1107  OD1 ASP A 150      17.125   4.133   0.032  1.00 94.19           O  
ATOM   1108  OD2 ASP A 150      18.438   5.352   1.304  1.00 94.19           O  
ATOM   1109  N   ASP A 151      20.969   3.996  -3.332  1.00 94.81           N  
ATOM   1110  CA  ASP A 151      21.844   4.344  -4.449  1.00 94.81           C  
ATOM   1111  C   ASP A 151      21.312   3.771  -5.762  1.00 94.81           C  
ATOM   1112  CB  ASP A 151      23.266   3.840  -4.191  1.00 94.81           C  
ATOM   1113  O   ASP A 151      21.328   4.449  -6.789  1.00 94.81           O  
ATOM   1114  CG  ASP A 151      24.016   4.660  -3.150  1.00 94.81           C  
ATOM   1115  OD1 ASP A 151      23.531   5.754  -2.785  1.00 94.81           O  
ATOM   1116  OD2 ASP A 151      25.078   4.207  -2.693  1.00 94.81           O  
ATOM   1117  N   GLU A 152      20.906   2.582  -5.680  1.00 95.06           N  
ATOM   1118  CA  GLU A 152      20.359   1.959  -6.875  1.00 95.06           C  
ATOM   1119  C   GLU A 152      19.078   2.676  -7.332  1.00 95.06           C  
ATOM   1120  CB  GLU A 152      20.062   0.478  -6.625  1.00 95.06           C  
ATOM   1121  O   GLU A 152      18.906   2.930  -8.523  1.00 95.06           O  
ATOM   1122  CG  GLU A 152      19.531  -0.258  -7.848  1.00 95.06           C  
ATOM   1123  CD  GLU A 152      20.531  -0.330  -8.984  1.00 95.06           C  
ATOM   1124  OE1 GLU A 152      20.109  -0.581 -10.141  1.00 95.06           O  
ATOM   1125  OE2 GLU A 152      21.734  -0.136  -8.727  1.00 95.06           O  
ATOM   1126  N   CYS A 153      18.219   3.012  -6.441  1.00 95.56           N  
ATOM   1127  CA  CYS A 153      16.953   3.682  -6.758  1.00 95.56           C  
ATOM   1128  C   CYS A 153      17.203   5.062  -7.352  1.00 95.56           C  
ATOM   1129  CB  CYS A 153      16.094   3.805  -5.504  1.00 95.56           C  
ATOM   1130  O   CYS A 153      16.516   5.473  -8.289  1.00 95.56           O  
ATOM   1131  SG  CYS A 153      15.359   2.242  -4.969  1.00 95.56           S  
ATOM   1132  N   LYS A 154      18.203   5.703  -6.871  1.00 94.50           N  
ATOM   1133  CA  LYS A 154      18.500   7.074  -7.281  1.00 94.50           C  
ATOM   1134  C   LYS A 154      19.062   7.109  -8.695  1.00 94.50           C  
ATOM   1135  CB  LYS A 154      19.484   7.723  -6.305  1.00 94.50           C  
ATOM   1136  O   LYS A 154      19.109   8.172  -9.328  1.00 94.50           O  
ATOM   1137  CG  LYS A 154      18.844   8.180  -5.000  1.00 94.50           C  
ATOM   1138  CD  LYS A 154      19.875   8.820  -4.074  1.00 94.50           C  
ATOM   1139  CE  LYS A 154      19.234   9.297  -2.775  1.00 94.50           C  
ATOM   1140  NZ  LYS A 154      20.266   9.781  -1.803  1.00 94.50           N  
ATOM   1141  N   LYS A 155      19.438   5.953  -9.219  1.00 93.94           N  
ATOM   1142  CA  LYS A 155      19.828   5.879 -10.625  1.00 93.94           C  
ATOM   1143  C   LYS A 155      18.641   6.148 -11.539  1.00 93.94           C  
ATOM   1144  CB  LYS A 155      20.438   4.512 -10.938  1.00 93.94           C  
ATOM   1145  O   LYS A 155      18.812   6.668 -12.648  1.00 93.94           O  
ATOM   1146  CG  LYS A 155      21.781   4.258 -10.258  1.00 93.94           C  
ATOM   1147  CD  LYS A 155      22.312   2.871 -10.586  1.00 93.94           C  
ATOM   1148  CE  LYS A 155      23.594   2.572  -9.820  1.00 93.94           C  
ATOM   1149  NZ  LYS A 155      24.016   1.148  -9.984  1.00 93.94           N  
ATOM   1150  N   TYR A 156      17.500   5.824 -11.000  1.00 90.00           N  
ATOM   1151  CA  TYR A 156      16.297   5.934 -11.805  1.00 90.00           C  
ATOM   1152  C   TYR A 156      15.477   7.156 -11.406  1.00 90.00           C  
ATOM   1153  CB  TYR A 156      15.445   4.668 -11.672  1.00 90.00           C  
ATOM   1154  O   TYR A 156      14.789   7.746 -12.234  1.00 90.00           O  
ATOM   1155  CG  TYR A 156      16.203   3.393 -11.930  1.00 90.00           C  
ATOM   1156  CD1 TYR A 156      16.625   3.055 -13.219  1.00 90.00           C  
ATOM   1157  CD2 TYR A 156      16.516   2.523 -10.891  1.00 90.00           C  
ATOM   1158  CE1 TYR A 156      17.328   1.880 -13.461  1.00 90.00           C  
ATOM   1159  CE2 TYR A 156      17.219   1.345 -11.125  1.00 90.00           C  
ATOM   1160  OH  TYR A 156      18.312  -0.132 -12.648  1.00 90.00           O  
ATOM   1161  CZ  TYR A 156      17.625   1.032 -12.414  1.00 90.00           C  
ATOM   1162  N   PHE A 157      15.500   7.434 -10.164  1.00 91.56           N  
ATOM   1163  CA  PHE A 157      14.742   8.539  -9.586  1.00 91.56           C  
ATOM   1164  C   PHE A 157      15.648   9.430  -8.742  1.00 91.56           C  
ATOM   1165  CB  PHE A 157      13.586   8.016  -8.734  1.00 91.56           C  
ATOM   1166  O   PHE A 157      15.844   9.172  -7.555  1.00 91.56           O  
ATOM   1167  CG  PHE A 157      12.586   7.188  -9.508  1.00 91.56           C  
ATOM   1168  CD1 PHE A 157      11.523   7.789 -10.164  1.00 91.56           C  
ATOM   1169  CD2 PHE A 157      12.719   5.805  -9.570  1.00 91.56           C  
ATOM   1170  CE1 PHE A 157      10.602   7.027 -10.883  1.00 91.56           C  
ATOM   1171  CE2 PHE A 157      11.805   5.039 -10.289  1.00 91.56           C  
ATOM   1172  CZ  PHE A 157      10.742   5.652 -10.938  1.00 91.56           C  
ATOM   1173  N   ARG A 158      16.094  10.570  -9.305  1.00 89.00           N  
ATOM   1174  CA  ARG A 158      17.125  11.391  -8.688  1.00 89.00           C  
ATOM   1175  C   ARG A 158      16.594  12.117  -7.461  1.00 89.00           C  
ATOM   1176  CB  ARG A 158      17.688  12.398  -9.695  1.00 89.00           C  
ATOM   1177  O   ARG A 158      17.344  12.398  -6.523  1.00 89.00           O  
ATOM   1178  CG  ARG A 158      18.500  11.766 -10.812  1.00 89.00           C  
ATOM   1179  CD  ARG A 158      19.031  12.812 -11.789  1.00 89.00           C  
ATOM   1180  NE  ARG A 158      20.125  13.586 -11.203  1.00 89.00           N  
ATOM   1181  NH1 ARG A 158      20.938  14.352 -13.219  1.00 89.00           N  
ATOM   1182  NH2 ARG A 158      21.953  14.969 -11.266  1.00 89.00           N  
ATOM   1183  CZ  ARG A 158      21.000  14.297 -11.898  1.00 89.00           C  
ATOM   1184  N   SER A 159      15.375  12.289  -7.371  1.00 89.00           N  
ATOM   1185  CA  SER A 159      14.812  13.117  -6.309  1.00 89.00           C  
ATOM   1186  C   SER A 159      14.188  12.258  -5.211  1.00 89.00           C  
ATOM   1187  CB  SER A 159      13.766  14.078  -6.875  1.00 89.00           C  
ATOM   1188  O   SER A 159      13.359  12.742  -4.438  1.00 89.00           O  
ATOM   1189  OG  SER A 159      12.758  13.367  -7.574  1.00 89.00           O  
ATOM   1190  N   LEU A 160      14.547  10.922  -5.227  1.00 94.19           N  
ATOM   1191  CA  LEU A 160      14.000  10.062  -4.188  1.00 94.19           C  
ATOM   1192  C   LEU A 160      14.469  10.508  -2.805  1.00 94.19           C  
ATOM   1193  CB  LEU A 160      14.406   8.602  -4.430  1.00 94.19           C  
ATOM   1194  O   LEU A 160      15.656  10.742  -2.596  1.00 94.19           O  
ATOM   1195  CG  LEU A 160      13.531   7.539  -3.764  1.00 94.19           C  
ATOM   1196  CD1 LEU A 160      12.156   7.484  -4.426  1.00 94.19           C  
ATOM   1197  CD2 LEU A 160      14.211   6.176  -3.822  1.00 94.19           C  
ATOM   1198  N   THR A 161      13.570  10.688  -1.886  1.00 96.56           N  
ATOM   1199  CA  THR A 161      13.906  11.102  -0.530  1.00 96.56           C  
ATOM   1200  C   THR A 161      14.164   9.891   0.363  1.00 96.56           C  
ATOM   1201  CB  THR A 161      12.789  11.969   0.081  1.00 96.56           C  
ATOM   1202  O   THR A 161      13.922   8.758  -0.044  1.00 96.56           O  
ATOM   1203  CG2 THR A 161      12.312  13.031  -0.904  1.00 96.56           C  
ATOM   1204  OG1 THR A 161      11.680  11.133   0.433  1.00 96.56           O  
ATOM   1205  N   SER A 162      14.656  10.180   1.609  1.00 96.31           N  
ATOM   1206  CA  SER A 162      14.945   9.117   2.568  1.00 96.31           C  
ATOM   1207  C   SER A 162      13.656   8.516   3.117  1.00 96.31           C  
ATOM   1208  CB  SER A 162      15.797   9.648   3.719  1.00 96.31           C  
ATOM   1209  O   SER A 162      13.688   7.480   3.791  1.00 96.31           O  
ATOM   1210  OG  SER A 162      15.133  10.695   4.398  1.00 96.31           O  
ATOM   1211  N   ASN A 163      12.539   9.109   2.785  1.00 98.31           N  
ATOM   1212  CA  ASN A 163      11.242   8.633   3.250  1.00 98.31           C  
ATOM   1213  C   ASN A 163      10.617   7.648   2.262  1.00 98.31           C  
ATOM   1214  CB  ASN A 163      10.289   9.805   3.500  1.00 98.31           C  
ATOM   1215  O   ASN A 163       9.445   7.281   2.395  1.00 98.31           O  
ATOM   1216  CG  ASN A 163      10.797  10.750   4.574  1.00 98.31           C  
ATOM   1217  ND2 ASN A 163      10.570  12.039   4.383  1.00 98.31           N  
ATOM   1218  OD1 ASN A 163      11.391  10.312   5.562  1.00 98.31           O  
ATOM   1219  N   MET A 164      11.367   7.301   1.258  1.00 98.56           N  
ATOM   1220  CA  MET A 164      10.891   6.410   0.202  1.00 98.56           C  
ATOM   1221  C   MET A 164      11.891   5.293  -0.061  1.00 98.56           C  
ATOM   1222  CB  MET A 164      10.633   7.195  -1.086  1.00 98.56           C  
ATOM   1223  O   MET A 164      13.055   5.391   0.332  1.00 98.56           O  
ATOM   1224  CG  MET A 164       9.672   8.359  -0.913  1.00 98.56           C  
ATOM   1225  SD  MET A 164       9.656   9.477  -2.367  1.00 98.56           S  
ATOM   1226  CE  MET A 164       8.578  10.805  -1.740  1.00 98.56           C  
ATOM   1227  N   PHE A 165      11.391   4.219  -0.682  1.00 98.62           N  
ATOM   1228  CA  PHE A 165      12.258   3.199  -1.263  1.00 98.62           C  
ATOM   1229  C   PHE A 165      11.648   2.637  -2.541  1.00 98.62           C  
ATOM   1230  CB  PHE A 165      12.508   2.068  -0.259  1.00 98.62           C  
ATOM   1231  O   PHE A 165      10.492   2.932  -2.867  1.00 98.62           O  
ATOM   1232  CG  PHE A 165      11.273   1.267   0.069  1.00 98.62           C  
ATOM   1233  CD1 PHE A 165      10.398   1.688   1.061  1.00 98.62           C  
ATOM   1234  CD2 PHE A 165      11.000   0.091  -0.615  1.00 98.62           C  
ATOM   1235  CE1 PHE A 165       9.258   0.948   1.366  1.00 98.62           C  
ATOM   1236  CE2 PHE A 165       9.859  -0.654  -0.315  1.00 98.62           C  
ATOM   1237  CZ  PHE A 165       8.992  -0.224   0.676  1.00 98.62           C  
ATOM   1238  N   CYS A 166      12.477   1.959  -3.395  1.00 98.56           N  
ATOM   1239  CA  CYS A 166      11.961   1.388  -4.633  1.00 98.56           C  
ATOM   1240  C   CYS A 166      12.141  -0.125  -4.656  1.00 98.56           C  
ATOM   1241  CB  CYS A 166      12.664   2.012  -5.840  1.00 98.56           C  
ATOM   1242  O   CYS A 166      12.984  -0.663  -3.930  1.00 98.56           O  
ATOM   1243  SG  CYS A 166      14.383   1.509  -6.023  1.00 98.56           S  
ATOM   1244  N   ALA A 167      11.289  -0.834  -5.387  1.00 98.56           N  
ATOM   1245  CA  ALA A 167      11.336  -2.291  -5.492  1.00 98.56           C  
ATOM   1246  C   ALA A 167      10.820  -2.760  -6.848  1.00 98.56           C  
ATOM   1247  CB  ALA A 167      10.531  -2.932  -4.363  1.00 98.56           C  
ATOM   1248  O   ALA A 167       9.977  -2.100  -7.457  1.00 98.56           O  
ATOM   1249  N   GLY A 168      11.328  -3.840  -7.281  1.00 98.12           N  
ATOM   1250  CA  GLY A 168      10.961  -4.461  -8.547  1.00 98.12           C  
ATOM   1251  C   GLY A 168      12.156  -4.996  -9.312  1.00 98.12           C  
ATOM   1252  O   GLY A 168      13.289  -4.586  -9.078  1.00 98.12           O  
ATOM   1253  N   PRO A 169      11.906  -5.926 -10.148  1.00 97.12           N  
ATOM   1254  CA  PRO A 169      13.023  -6.492 -10.906  1.00 97.12           C  
ATOM   1255  C   PRO A 169      13.531  -5.555 -12.000  1.00 97.12           C  
ATOM   1256  CB  PRO A 169      12.430  -7.766 -11.516  1.00 97.12           C  
ATOM   1257  O   PRO A 169      12.734  -4.859 -12.641  1.00 97.12           O  
ATOM   1258  CG  PRO A 169      10.977  -7.461 -11.695  1.00 97.12           C  
ATOM   1259  CD  PRO A 169      10.531  -6.574 -10.570  1.00 97.12           C  
ATOM   1260  N   PRO A 170      14.844  -5.559 -12.250  1.00 94.25           N  
ATOM   1261  CA  PRO A 170      15.391  -4.688 -13.289  1.00 94.25           C  
ATOM   1262  C   PRO A 170      14.766  -4.930 -14.656  1.00 94.25           C  
ATOM   1263  CB  PRO A 170      16.875  -5.051 -13.305  1.00 94.25           C  
ATOM   1264  O   PRO A 170      14.578  -3.988 -15.438  1.00 94.25           O  
ATOM   1265  CG  PRO A 170      17.156  -5.555 -11.922  1.00 94.25           C  
ATOM   1266  CD  PRO A 170      15.938  -6.262 -11.414  1.00 94.25           C  
ATOM   1267  N   GLU A 171      14.398  -6.129 -14.906  1.00 96.31           N  
ATOM   1268  CA  GLU A 171      13.836  -6.484 -16.203  1.00 96.31           C  
ATOM   1269  C   GLU A 171      12.375  -6.055 -16.312  1.00 96.31           C  
ATOM   1270  CB  GLU A 171      13.961  -7.988 -16.453  1.00 96.31           C  
ATOM   1271  O   GLU A 171      11.781  -6.121 -17.391  1.00 96.31           O  
ATOM   1272  CG  GLU A 171      13.125  -8.836 -15.508  1.00 96.31           C  
ATOM   1273  CD  GLU A 171      13.773  -9.031 -14.148  1.00 96.31           C  
ATOM   1274  OE1 GLU A 171      13.211  -9.766 -13.305  1.00 96.31           O  
ATOM   1275  OE2 GLU A 171      14.859  -8.453 -13.922  1.00 96.31           O  
ATOM   1276  N   GLY A 172      11.789  -5.527 -15.219  1.00 96.69           N  
ATOM   1277  CA  GLY A 172      10.367  -5.238 -15.203  1.00 96.69           C  
ATOM   1278  C   GLY A 172       9.508  -6.484 -15.125  1.00 96.69           C  
ATOM   1279  O   GLY A 172       9.938  -7.516 -14.609  1.00 96.69           O  
ATOM   1280  N   GLY A 173       8.156  -6.312 -15.430  1.00 97.62           N  
ATOM   1281  CA  GLY A 173       7.281  -7.473 -15.492  1.00 97.62           C  
ATOM   1282  C   GLY A 173       6.570  -7.754 -14.180  1.00 97.62           C  
ATOM   1283  O   GLY A 173       5.578  -8.484 -14.156  1.00 97.62           O  
ATOM   1284  N   LYS A 174       7.117  -7.266 -13.117  1.00 98.38           N  
ATOM   1285  CA  LYS A 174       6.473  -7.438 -11.820  1.00 98.38           C  
ATOM   1286  C   LYS A 174       6.379  -6.109 -11.070  1.00 98.38           C  
ATOM   1287  CB  LYS A 174       7.234  -8.461 -10.977  1.00 98.38           C  
ATOM   1288  O   LYS A 174       7.395  -5.461 -10.820  1.00 98.38           O  
ATOM   1289  CG  LYS A 174       7.238  -9.867 -11.562  1.00 98.38           C  
ATOM   1290  CD  LYS A 174       7.934 -10.852 -10.633  1.00 98.38           C  
ATOM   1291  CE  LYS A 174       7.812 -12.281 -11.148  1.00 98.38           C  
ATOM   1292  NZ  LYS A 174       8.438 -13.266 -10.211  1.00 98.38           N  
ATOM   1293  N   GLU A 175       5.145  -5.750 -10.609  1.00 97.75           N  
ATOM   1294  CA  GLU A 175       4.984  -4.461  -9.938  1.00 97.75           C  
ATOM   1295  C   GLU A 175       3.535  -4.242  -9.516  1.00 97.75           C  
ATOM   1296  CB  GLU A 175       5.445  -3.320 -10.852  1.00 97.75           C  
ATOM   1297  O   GLU A 175       2.637  -4.965  -9.945  1.00 97.75           O  
ATOM   1298  CG  GLU A 175       5.434  -1.955 -10.180  1.00 97.75           C  
ATOM   1299  CD  GLU A 175       5.969  -0.845 -11.070  1.00 97.75           C  
ATOM   1300  OE1 GLU A 175       6.344   0.228 -10.539  1.00 97.75           O  
ATOM   1301  OE2 GLU A 175       6.016  -1.049 -12.297  1.00 97.75           O  
ATOM   1302  N   SER A 176       3.400  -3.336  -8.539  1.00 98.06           N  
ATOM   1303  CA  SER A 176       2.076  -2.748  -8.367  1.00 98.06           C  
ATOM   1304  C   SER A 176       1.688  -1.896  -9.570  1.00 98.06           C  
ATOM   1305  CB  SER A 176       2.027  -1.898  -7.094  1.00 98.06           C  
ATOM   1306  O   SER A 176       2.551  -1.473 -10.344  1.00 98.06           O  
ATOM   1307  OG  SER A 176       2.900  -0.787  -7.199  1.00 98.06           O  
ATOM   1308  N   CYS A 177       0.360  -1.593  -9.703  1.00 98.38           N  
ATOM   1309  CA  CYS A 177      -0.139  -0.779 -10.805  1.00 98.38           C  
ATOM   1310  C   CYS A 177      -1.331   0.063 -10.367  1.00 98.38           C  
ATOM   1311  CB  CYS A 177      -0.536  -1.662 -11.992  1.00 98.38           C  
ATOM   1312  O   CYS A 177      -1.639   0.137  -9.180  1.00 98.38           O  
ATOM   1313  SG  CYS A 177      -0.596  -0.783 -13.562  1.00 98.38           S  
ATOM   1314  N   GLN A 178      -1.967   0.708 -11.422  1.00 98.44           N  
ATOM   1315  CA  GLN A 178      -3.070   1.604 -11.094  1.00 98.44           C  
ATOM   1316  C   GLN A 178      -4.156   0.872 -10.312  1.00 98.44           C  
ATOM   1317  CB  GLN A 178      -3.664   2.217 -12.367  1.00 98.44           C  
ATOM   1318  O   GLN A 178      -4.609  -0.199 -10.719  1.00 98.44           O  
ATOM   1319  CG  GLN A 178      -2.824   3.342 -12.953  1.00 98.44           C  
ATOM   1320  CD  GLN A 178      -1.534   2.846 -13.578  1.00 98.44           C  
ATOM   1321  NE2 GLN A 178      -0.485   3.658 -13.492  1.00 98.44           N  
ATOM   1322  OE1 GLN A 178      -1.480   1.743 -14.133  1.00 98.44           O  
ATOM   1323  N   GLY A 179      -4.562   1.485  -9.203  1.00 98.38           N  
ATOM   1324  CA  GLY A 179      -5.559   0.913  -8.312  1.00 98.38           C  
ATOM   1325  C   GLY A 179      -4.957   0.257  -7.086  1.00 98.38           C  
ATOM   1326  O   GLY A 179      -5.656   0.016  -6.102  1.00 98.38           O  
ATOM   1327  N   ASP A 180      -3.672   0.022  -7.086  1.00 98.81           N  
ATOM   1328  CA  ASP A 180      -2.996  -0.622  -5.965  1.00 98.81           C  
ATOM   1329  C   ASP A 180      -2.477   0.413  -4.969  1.00 98.81           C  
ATOM   1330  CB  ASP A 180      -1.847  -1.499  -6.461  1.00 98.81           C  
ATOM   1331  O   ASP A 180      -1.985   0.058  -3.896  1.00 98.81           O  
ATOM   1332  CG  ASP A 180      -2.318  -2.699  -7.266  1.00 98.81           C  
ATOM   1333  OD1 ASP A 180      -3.281  -3.375  -6.840  1.00 98.81           O  
ATOM   1334  OD2 ASP A 180      -1.723  -2.973  -8.328  1.00 98.81           O  
ATOM   1335  N   SER A 181      -2.508   1.685  -5.352  1.00 98.75           N  
ATOM   1336  CA  SER A 181      -2.043   2.766  -4.488  1.00 98.75           C  
ATOM   1337  C   SER A 181      -2.615   2.635  -3.082  1.00 98.75           C  
ATOM   1338  CB  SER A 181      -2.422   4.125  -5.078  1.00 98.75           C  
ATOM   1339  O   SER A 181      -3.783   2.277  -2.912  1.00 98.75           O  
ATOM   1340  OG  SER A 181      -1.595   4.441  -6.188  1.00 98.75           O  
ATOM   1341  N   GLY A 182      -1.669   2.881  -2.154  1.00 98.94           N  
ATOM   1342  CA  GLY A 182      -2.105   2.848  -0.767  1.00 98.94           C  
ATOM   1343  C   GLY A 182      -2.025   1.465  -0.150  1.00 98.94           C  
ATOM   1344  O   GLY A 182      -2.070   1.321   1.074  1.00 98.94           O  
ATOM   1345  N   GLY A 183      -1.943   0.538  -1.046  1.00 98.88           N  
ATOM   1346  CA  GLY A 183      -1.828  -0.826  -0.553  1.00 98.88           C  
ATOM   1347  C   GLY A 183      -0.494  -1.109   0.111  1.00 98.88           C  
ATOM   1348  O   GLY A 183       0.456  -0.338  -0.039  1.00 98.88           O  
ATOM   1349  N   PRO A 184      -0.359  -2.332   0.755  1.00 98.88           N  
ATOM   1350  CA  PRO A 184       0.804  -2.635   1.593  1.00 98.88           C  
ATOM   1351  C   PRO A 184       1.914  -3.350   0.826  1.00 98.88           C  
ATOM   1352  CB  PRO A 184       0.226  -3.537   2.686  1.00 98.88           C  
ATOM   1353  O   PRO A 184       1.633  -4.145  -0.074  1.00 98.88           O  
ATOM   1354  CG  PRO A 184      -0.902  -4.262   2.025  1.00 98.88           C  
ATOM   1355  CD  PRO A 184      -1.570  -3.326   1.060  1.00 98.88           C  
ATOM   1356  N   ALA A 185       3.133  -3.008   1.069  1.00 98.88           N  
ATOM   1357  CA  ALA A 185       4.320  -3.824   0.824  1.00 98.88           C  
ATOM   1358  C   ALA A 185       4.824  -4.457   2.117  1.00 98.88           C  
ATOM   1359  CB  ALA A 185       5.418  -2.982   0.182  1.00 98.88           C  
ATOM   1360  O   ALA A 185       5.273  -3.756   3.025  1.00 98.88           O  
ATOM   1361  N   VAL A 186       4.887  -5.812   2.133  1.00 98.88           N  
ATOM   1362  CA  VAL A 186       5.012  -6.504   3.412  1.00 98.88           C  
ATOM   1363  C   VAL A 186       6.176  -7.492   3.354  1.00 98.88           C  
ATOM   1364  CB  VAL A 186       3.705  -7.242   3.791  1.00 98.88           C  
ATOM   1365  O   VAL A 186       6.387  -8.148   2.332  1.00 98.88           O  
ATOM   1366  CG1 VAL A 186       3.895  -8.047   5.074  1.00 98.88           C  
ATOM   1367  CG2 VAL A 186       2.559  -6.242   3.949  1.00 98.88           C  
ATOM   1368  N   LYS A 187       6.969  -7.555   4.426  1.00 98.62           N  
ATOM   1369  CA  LYS A 187       7.938  -8.602   4.723  1.00 98.62           C  
ATOM   1370  C   LYS A 187       7.488  -9.445   5.918  1.00 98.62           C  
ATOM   1371  CB  LYS A 187       9.320  -8.000   4.996  1.00 98.62           C  
ATOM   1372  O   LYS A 187       7.520  -8.977   7.059  1.00 98.62           O  
ATOM   1373  CG  LYS A 187      10.398  -9.031   5.270  1.00 98.62           C  
ATOM   1374  CD  LYS A 187      11.727  -8.375   5.617  1.00 98.62           C  
ATOM   1375  CE  LYS A 187      12.812  -9.406   5.906  1.00 98.62           C  
ATOM   1376  NZ  LYS A 187      14.023  -8.781   6.516  1.00 98.62           N  
ATOM   1377  N   GLY A 188       7.145 -10.734   5.555  1.00 96.62           N  
ATOM   1378  CA  GLY A 188       6.520 -11.500   6.621  1.00 96.62           C  
ATOM   1379  C   GLY A 188       5.223 -10.891   7.109  1.00 96.62           C  
ATOM   1380  O   GLY A 188       4.285 -10.703   6.332  1.00 96.62           O  
ATOM   1381  N   ASN A 189       5.172 -10.438   8.359  1.00 96.00           N  
ATOM   1382  CA  ASN A 189       3.963  -9.820   8.898  1.00 96.00           C  
ATOM   1383  C   ASN A 189       4.188  -8.359   9.258  1.00 96.00           C  
ATOM   1384  CB  ASN A 189       3.473 -10.602  10.125  1.00 96.00           C  
ATOM   1385  O   ASN A 189       3.436  -7.785  10.047  1.00 96.00           O  
ATOM   1386  CG  ASN A 189       2.848 -11.930   9.758  1.00 96.00           C  
ATOM   1387  ND2 ASN A 189       3.008 -12.922  10.625  1.00 96.00           N  
ATOM   1388  OD1 ASN A 189       2.225 -12.070   8.703  1.00 96.00           O  
ATOM   1389  N   VAL A 190       5.227  -7.820   8.641  1.00 98.88           N  
ATOM   1390  CA  VAL A 190       5.555  -6.430   8.930  1.00 98.88           C  
ATOM   1391  C   VAL A 190       5.410  -5.590   7.668  1.00 98.88           C  
ATOM   1392  CB  VAL A 190       6.980  -6.293   9.508  1.00 98.88           C  
ATOM   1393  O   VAL A 190       6.031  -5.887   6.645  1.00 98.88           O  
ATOM   1394  CG1 VAL A 190       7.301  -4.828   9.812  1.00 98.88           C  
ATOM   1395  CG2 VAL A 190       7.137  -7.148  10.766  1.00 98.88           C  
ATOM   1396  N   GLN A 191       4.586  -4.543   7.758  1.00 98.88           N  
ATOM   1397  CA  GLN A 191       4.438  -3.623   6.633  1.00 98.88           C  
ATOM   1398  C   GLN A 191       5.582  -2.613   6.594  1.00 98.88           C  
ATOM   1399  CB  GLN A 191       3.096  -2.895   6.707  1.00 98.88           C  
ATOM   1400  O   GLN A 191       5.746  -1.817   7.523  1.00 98.88           O  
ATOM   1401  CG  GLN A 191       2.830  -1.975   5.523  1.00 98.88           C  
ATOM   1402  CD  GLN A 191       1.408  -1.444   5.500  1.00 98.88           C  
ATOM   1403  NE2 GLN A 191       1.187  -0.375   4.746  1.00 98.88           N  
ATOM   1404  OE1 GLN A 191       0.517  -1.992   6.156  1.00 98.88           O  
ATOM   1405  N   LEU A 192       6.293  -2.670   5.484  1.00 98.94           N  
ATOM   1406  CA  LEU A 192       7.465  -1.812   5.348  1.00 98.94           C  
ATOM   1407  C   LEU A 192       7.164  -0.623   4.441  1.00 98.94           C  
ATOM   1408  CB  LEU A 192       8.648  -2.607   4.789  1.00 98.94           C  
ATOM   1409  O   LEU A 192       7.867   0.389   4.484  1.00 98.94           O  
ATOM   1410  CG  LEU A 192       9.070  -3.842   5.586  1.00 98.94           C  
ATOM   1411  CD1 LEU A 192      10.336  -4.449   4.992  1.00 98.94           C  
ATOM   1412  CD2 LEU A 192       9.281  -3.482   7.055  1.00 98.94           C  
ATOM   1413  N   GLY A 193       6.176  -0.774   3.588  1.00 98.88           N  
ATOM   1414  CA  GLY A 193       5.918   0.285   2.625  1.00 98.88           C  
ATOM   1415  C   GLY A 193       4.449   0.431   2.275  1.00 98.88           C  
ATOM   1416  O   GLY A 193       3.648  -0.461   2.557  1.00 98.88           O  
ATOM   1417  N   VAL A 194       4.117   1.562   1.711  1.00 98.94           N  
ATOM   1418  CA  VAL A 194       2.824   1.884   1.121  1.00 98.94           C  
ATOM   1419  C   VAL A 194       2.994   2.188  -0.366  1.00 98.94           C  
ATOM   1420  CB  VAL A 194       2.154   3.080   1.836  1.00 98.94           C  
ATOM   1421  O   VAL A 194       3.812   3.031  -0.743  1.00 98.94           O  
ATOM   1422  CG1 VAL A 194       0.852   3.465   1.140  1.00 98.94           C  
ATOM   1423  CG2 VAL A 194       1.902   2.748   3.305  1.00 98.94           C  
ATOM   1424  N   VAL A 195       2.256   1.438  -1.170  1.00 98.94           N  
ATOM   1425  CA  VAL A 195       2.342   1.684  -2.605  1.00 98.94           C  
ATOM   1426  C   VAL A 195       2.055   3.154  -2.896  1.00 98.94           C  
ATOM   1427  CB  VAL A 195       1.364   0.784  -3.395  1.00 98.94           C  
ATOM   1428  O   VAL A 195       0.990   3.668  -2.547  1.00 98.94           O  
ATOM   1429  CG1 VAL A 195       1.446   1.080  -4.891  1.00 98.94           C  
ATOM   1430  CG2 VAL A 195       1.658  -0.690  -3.123  1.00 98.94           C  
ATOM   1431  N   SER A 196       2.984   3.871  -3.662  1.00 98.75           N  
ATOM   1432  CA  SER A 196       2.887   5.316  -3.832  1.00 98.75           C  
ATOM   1433  C   SER A 196       2.770   5.695  -5.305  1.00 98.75           C  
ATOM   1434  CB  SER A 196       4.102   6.012  -3.213  1.00 98.75           C  
ATOM   1435  O   SER A 196       1.685   6.043  -5.777  1.00 98.75           O  
ATOM   1436  OG  SER A 196       3.906   7.418  -3.168  1.00 98.75           O  
ATOM   1437  N   PHE A 197       3.893   5.535  -6.012  1.00 97.69           N  
ATOM   1438  CA  PHE A 197       3.844   5.965  -7.406  1.00 97.69           C  
ATOM   1439  C   PHE A 197       4.891   5.230  -8.234  1.00 97.69           C  
ATOM   1440  CB  PHE A 197       4.059   7.477  -7.512  1.00 97.69           C  
ATOM   1441  O   PHE A 197       5.660   4.426  -7.703  1.00 97.69           O  
ATOM   1442  CG  PHE A 197       5.449   7.922  -7.152  1.00 97.69           C  
ATOM   1443  CD1 PHE A 197       5.816   8.102  -5.824  1.00 97.69           C  
ATOM   1444  CD2 PHE A 197       6.395   8.156  -8.141  1.00 97.69           C  
ATOM   1445  CE1 PHE A 197       7.105   8.508  -5.488  1.00 97.69           C  
ATOM   1446  CE2 PHE A 197       7.684   8.562  -7.816  1.00 97.69           C  
ATOM   1447  CZ  PHE A 197       8.039   8.742  -6.488  1.00 97.69           C  
ATOM   1448  N   GLY A 198       4.898   5.535  -9.500  1.00 93.88           N  
ATOM   1449  CA  GLY A 198       5.848   5.051 -10.492  1.00 93.88           C  
ATOM   1450  C   GLY A 198       5.582   5.594 -11.883  1.00 93.88           C  
ATOM   1451  O   GLY A 198       4.664   6.391 -12.086  1.00 93.88           O  
ATOM   1452  N   VAL A 199       6.504   5.355 -12.805  1.00 93.50           N  
ATOM   1453  CA  VAL A 199       6.305   5.660 -14.219  1.00 93.50           C  
ATOM   1454  C   VAL A 199       5.863   4.398 -14.961  1.00 93.50           C  
ATOM   1455  CB  VAL A 199       7.586   6.234 -14.859  1.00 93.50           C  
ATOM   1456  O   VAL A 199       6.648   3.463 -15.125  1.00 93.50           O  
ATOM   1457  CG1 VAL A 199       7.352   6.562 -16.328  1.00 93.50           C  
ATOM   1458  CG2 VAL A 199       8.055   7.477 -14.102  1.00 93.50           C  
ATOM   1459  N   GLY A 200       4.609   4.465 -15.367  1.00 95.31           N  
ATOM   1460  CA  GLY A 200       4.086   3.232 -15.938  1.00 95.31           C  
ATOM   1461  C   GLY A 200       4.031   2.092 -14.938  1.00 95.31           C  
ATOM   1462  O   GLY A 200       4.039   2.316 -13.727  1.00 95.31           O  
ATOM   1463  N   CYS A 201       3.826   0.852 -15.414  1.00 97.56           N  
ATOM   1464  CA  CYS A 201       3.814  -0.321 -14.547  1.00 97.56           C  
ATOM   1465  C   CYS A 201       4.742  -1.406 -15.078  1.00 97.56           C  
ATOM   1466  CB  CYS A 201       2.395  -0.872 -14.406  1.00 97.56           C  
ATOM   1467  O   CYS A 201       4.676  -1.759 -16.266  1.00 97.56           O  
ATOM   1468  SG  CYS A 201       1.240   0.276 -13.625  1.00 97.56           S  
ATOM   1469  N   ALA A 202       5.555  -1.879 -14.195  1.00 96.75           N  
ATOM   1470  CA  ALA A 202       6.371  -3.062 -14.445  1.00 96.75           C  
ATOM   1471  C   ALA A 202       7.266  -2.865 -15.664  1.00 96.75           C  
ATOM   1472  CB  ALA A 202       5.484  -4.293 -14.641  1.00 96.75           C  
ATOM   1473  O   ALA A 202       7.418  -3.771 -16.484  1.00 96.75           O  
ATOM   1474  N   ARG A 203       7.742  -1.663 -15.930  1.00 96.81           N  
ATOM   1475  CA  ARG A 203       8.672  -1.353 -17.016  1.00 96.81           C  
ATOM   1476  C   ARG A 203      10.102  -1.698 -16.625  1.00 96.81           C  
ATOM   1477  CB  ARG A 203       8.570   0.125 -17.391  1.00 96.81           C  
ATOM   1478  O   ARG A 203      10.453  -1.667 -15.438  1.00 96.81           O  
ATOM   1479  CG  ARG A 203       7.234   0.519 -18.000  1.00 96.81           C  
ATOM   1480  CD  ARG A 203       7.223   1.977 -18.438  1.00 96.81           C  
ATOM   1481  NE  ARG A 203       5.926   2.359 -19.000  1.00 96.81           N  
ATOM   1482  NH1 ARG A 203       6.492   4.574 -19.328  1.00 96.81           N  
ATOM   1483  NH2 ARG A 203       4.398   3.826 -19.891  1.00 96.81           N  
ATOM   1484  CZ  ARG A 203       5.609   3.586 -19.406  1.00 96.81           C  
ATOM   1485  N   LYS A 204      10.852  -2.064 -17.594  1.00 96.38           N  
ATOM   1486  CA  LYS A 204      12.281  -2.318 -17.406  1.00 96.38           C  
ATOM   1487  C   LYS A 204      12.992  -1.089 -16.844  1.00 96.38           C  
ATOM   1488  CB  LYS A 204      12.922  -2.734 -18.734  1.00 96.38           C  
ATOM   1489  O   LYS A 204      12.727   0.036 -17.281  1.00 96.38           O  
ATOM   1490  CG  LYS A 204      14.391  -3.127 -18.609  1.00 96.38           C  
ATOM   1491  CD  LYS A 204      14.961  -3.574 -19.953  1.00 96.38           C  
ATOM   1492  CE  LYS A 204      16.422  -3.951 -19.828  1.00 96.38           C  
ATOM   1493  NZ  LYS A 204      16.984  -4.438 -21.141  1.00 96.38           N  
ATOM   1494  N   ASN A 205      13.773  -1.333 -15.805  1.00 93.62           N  
ATOM   1495  CA  ASN A 205      14.625  -0.332 -15.172  1.00 93.62           C  
ATOM   1496  C   ASN A 205      13.812   0.819 -14.594  1.00 93.62           C  
ATOM   1497  CB  ASN A 205      15.656   0.198 -16.172  1.00 93.62           C  
ATOM   1498  O   ASN A 205      14.234   1.974 -14.641  1.00 93.62           O  
ATOM   1499  CG  ASN A 205      16.688  -0.847 -16.562  1.00 93.62           C  
ATOM   1500  ND2 ASN A 205      17.094  -0.825 -17.828  1.00 93.62           N  
ATOM   1501  OD1 ASN A 205      17.094  -1.668 -15.742  1.00 93.62           O  
ATOM   1502  N   ASN A 206      12.555   0.483 -14.281  1.00 94.88           N  
ATOM   1503  CA  ASN A 206      11.656   1.461 -13.680  1.00 94.88           C  
ATOM   1504  C   ASN A 206      10.859   0.858 -12.523  1.00 94.88           C  
ATOM   1505  CB  ASN A 206      10.703   2.035 -14.734  1.00 94.88           C  
ATOM   1506  O   ASN A 206       9.711   0.461 -12.695  1.00 94.88           O  
ATOM   1507  CG  ASN A 206      10.258   3.447 -14.414  1.00 94.88           C  
ATOM   1508  ND2 ASN A 206      10.789   4.418 -15.141  1.00 94.88           N  
ATOM   1509  OD1 ASN A 206       9.445   3.664 -13.508  1.00 94.88           O  
ATOM   1510  N   PRO A 207      11.477   0.741 -11.398  1.00 97.19           N  
ATOM   1511  CA  PRO A 207      10.805   0.097 -10.266  1.00 97.19           C  
ATOM   1512  C   PRO A 207       9.688   0.953  -9.680  1.00 97.19           C  
ATOM   1513  CB  PRO A 207      11.938  -0.094  -9.250  1.00 97.19           C  
ATOM   1514  O   PRO A 207       9.641   2.164  -9.906  1.00 97.19           O  
ATOM   1515  CG  PRO A 207      12.891   1.023  -9.523  1.00 97.19           C  
ATOM   1516  CD  PRO A 207      12.914   1.282 -11.000  1.00 97.19           C  
ATOM   1517  N   GLY A 208       8.797   0.263  -8.938  1.00 98.06           N  
ATOM   1518  CA  GLY A 208       7.789   0.976  -8.164  1.00 98.06           C  
ATOM   1519  C   GLY A 208       8.367   1.700  -6.961  1.00 98.06           C  
ATOM   1520  O   GLY A 208       9.359   1.260  -6.383  1.00 98.06           O  
ATOM   1521  N   ILE A 209       7.660   2.748  -6.570  1.00 98.56           N  
ATOM   1522  CA  ILE A 209       8.094   3.549  -5.434  1.00 98.56           C  
ATOM   1523  C   ILE A 209       7.105   3.391  -4.281  1.00 98.56           C  
ATOM   1524  CB  ILE A 209       8.242   5.039  -5.812  1.00 98.56           C  
ATOM   1525  O   ILE A 209       5.891   3.441  -4.484  1.00 98.56           O  
ATOM   1526  CG1 ILE A 209       9.172   5.195  -7.023  1.00 98.56           C  
ATOM   1527  CG2 ILE A 209       8.758   5.852  -4.621  1.00 98.56           C  
ATOM   1528  CD1 ILE A 209      10.594   4.707  -6.781  1.00 98.56           C  
ATOM   1529  N   TYR A 210       7.672   3.238  -3.129  1.00 98.88           N  
ATOM   1530  CA  TYR A 210       6.887   3.035  -1.917  1.00 98.88           C  
ATOM   1531  C   TYR A 210       7.219   4.090  -0.869  1.00 98.88           C  
ATOM   1532  CB  TYR A 210       7.137   1.636  -1.344  1.00 98.88           C  
ATOM   1533  O   TYR A 210       8.375   4.492  -0.726  1.00 98.88           O  
ATOM   1534  CG  TYR A 210       6.840   0.520  -2.318  1.00 98.88           C  
ATOM   1535  CD1 TYR A 210       5.633  -0.174  -2.270  1.00 98.88           C  
ATOM   1536  CD2 TYR A 210       7.770   0.157  -3.287  1.00 98.88           C  
ATOM   1537  CE1 TYR A 210       5.359  -1.204  -3.164  1.00 98.88           C  
ATOM   1538  CE2 TYR A 210       7.508  -0.871  -4.188  1.00 98.88           C  
ATOM   1539  OH  TYR A 210       6.035  -2.562  -5.004  1.00 98.88           O  
ATOM   1540  CZ  TYR A 210       6.301  -1.544  -4.117  1.00 98.88           C  
ATOM   1541  N   ALA A 211       6.117   4.590  -0.222  1.00 98.88           N  
ATOM   1542  CA  ALA A 211       6.367   5.367   0.990  1.00 98.88           C  
ATOM   1543  C   ALA A 211       6.867   4.469   2.119  1.00 98.88           C  
ATOM   1544  CB  ALA A 211       5.102   6.102   1.421  1.00 98.88           C  
ATOM   1545  O   ALA A 211       6.285   3.418   2.391  1.00 98.88           O  
ATOM   1546  N   LYS A 212       7.969   4.910   2.775  1.00 98.81           N  
ATOM   1547  CA  LYS A 212       8.633   4.117   3.805  1.00 98.81           C  
ATOM   1548  C   LYS A 212       7.922   4.262   5.148  1.00 98.81           C  
ATOM   1549  CB  LYS A 212      10.094   4.527   3.938  1.00 98.81           C  
ATOM   1550  O   LYS A 212       7.961   5.328   5.766  1.00 98.81           O  
ATOM   1551  CG  LYS A 212      10.914   3.607   4.832  1.00 98.81           C  
ATOM   1552  CD  LYS A 212      12.352   4.102   4.977  1.00 98.81           C  
ATOM   1553  CE  LYS A 212      13.125   3.969   3.670  1.00 98.81           C  
ATOM   1554  NZ  LYS A 212      14.500   4.531   3.783  1.00 98.81           N  
ATOM   1555  N   VAL A 213       7.371   3.193   5.648  1.00 98.88           N  
ATOM   1556  CA  VAL A 213       6.520   3.193   6.836  1.00 98.88           C  
ATOM   1557  C   VAL A 213       7.332   3.631   8.055  1.00 98.88           C  
ATOM   1558  CB  VAL A 213       5.895   1.804   7.086  1.00 98.88           C  
ATOM   1559  O   VAL A 213       6.852   4.414   8.875  1.00 98.88           O  
ATOM   1560  CG1 VAL A 213       5.262   1.737   8.477  1.00 98.88           C  
ATOM   1561  CG2 VAL A 213       4.859   1.484   6.008  1.00 98.88           C  
ATOM   1562  N   SER A 214       8.516   3.166   8.164  1.00 98.62           N  
ATOM   1563  CA  SER A 214       9.328   3.490   9.336  1.00 98.62           C  
ATOM   1564  C   SER A 214       9.555   4.992   9.453  1.00 98.62           C  
ATOM   1565  CB  SER A 214      10.672   2.768   9.266  1.00 98.62           C  
ATOM   1566  O   SER A 214       9.750   5.512  10.555  1.00 98.62           O  
ATOM   1567  OG  SER A 214      11.391   3.146   8.109  1.00 98.62           O  
ATOM   1568  N   ALA A 215       9.492   5.730   8.383  1.00 98.44           N  
ATOM   1569  CA  ALA A 215       9.719   7.176   8.375  1.00 98.44           C  
ATOM   1570  C   ALA A 215       8.516   7.922   8.945  1.00 98.44           C  
ATOM   1571  CB  ALA A 215      10.016   7.660   6.961  1.00 98.44           C  
ATOM   1572  O   ALA A 215       8.625   9.078   9.352  1.00 98.44           O  
ATOM   1573  N   ALA A 216       7.359   7.262   8.953  1.00 98.44           N  
ATOM   1574  CA  ALA A 216       6.145   7.922   9.430  1.00 98.44           C  
ATOM   1575  C   ALA A 216       5.609   7.242  10.688  1.00 98.44           C  
ATOM   1576  CB  ALA A 216       5.082   7.930   8.336  1.00 98.44           C  
ATOM   1577  O   ALA A 216       4.441   7.406  11.039  1.00 98.44           O  
ATOM   1578  N   ALA A 217       6.430   6.418  11.305  1.00 98.25           N  
ATOM   1579  CA  ALA A 217       5.984   5.586  12.422  1.00 98.25           C  
ATOM   1580  C   ALA A 217       5.422   6.438  13.555  1.00 98.25           C  
ATOM   1581  CB  ALA A 217       7.133   4.719  12.930  1.00 98.25           C  
ATOM   1582  O   ALA A 217       4.363   6.129  14.109  1.00 98.25           O  
ATOM   1583  N   LYS A 218       6.129   7.543  13.867  1.00 98.00           N  
ATOM   1584  CA  LYS A 218       5.684   8.414  14.953  1.00 98.00           C  
ATOM   1585  C   LYS A 218       4.332   9.047  14.633  1.00 98.00           C  
ATOM   1586  CB  LYS A 218       6.719   9.500  15.227  1.00 98.00           C  
ATOM   1587  O   LYS A 218       3.436   9.070  15.477  1.00 98.00           O  
ATOM   1588  CG  LYS A 218       7.957   9.008  15.953  1.00 98.00           C  
ATOM   1589  CD  LYS A 218       8.922  10.148  16.250  1.00 98.00           C  
ATOM   1590  CE  LYS A 218      10.203   9.641  16.891  1.00 98.00           C  
ATOM   1591  NZ  LYS A 218      11.219  10.727  17.047  1.00 98.00           N  
ATOM   1592  N   TRP A 219       4.230   9.492  13.469  1.00 98.69           N  
ATOM   1593  CA  TRP A 219       2.984  10.117  13.039  1.00 98.69           C  
ATOM   1594  C   TRP A 219       1.837   9.109  13.062  1.00 98.69           C  
ATOM   1595  CB  TRP A 219       3.135  10.711  11.633  1.00 98.69           C  
ATOM   1596  O   TRP A 219       0.745   9.422  13.539  1.00 98.69           O  
ATOM   1597  CG  TRP A 219       1.846  11.188  11.039  1.00 98.69           C  
ATOM   1598  CD1 TRP A 219       1.200  12.367  11.305  1.00 98.69           C  
ATOM   1599  CD2 TRP A 219       1.045  10.508  10.070  1.00 98.69           C  
ATOM   1600  CE2 TRP A 219      -0.074  11.320   9.797  1.00 98.69           C  
ATOM   1601  CE3 TRP A 219       1.165   9.273   9.406  1.00 98.69           C  
ATOM   1602  NE1 TRP A 219       0.045  12.453  10.562  1.00 98.69           N  
ATOM   1603  CH2 TRP A 219      -0.925   9.742   8.250  1.00 98.69           C  
ATOM   1604  CZ2 TRP A 219      -1.067  10.953   8.891  1.00 98.69           C  
ATOM   1605  CZ3 TRP A 219       0.175   8.906   8.500  1.00 98.69           C  
ATOM   1606  N   ILE A 220       2.115   7.918  12.578  1.00 98.69           N  
ATOM   1607  CA  ILE A 220       1.080   6.891  12.516  1.00 98.69           C  
ATOM   1608  C   ILE A 220       0.611   6.551  13.930  1.00 98.69           C  
ATOM   1609  CB  ILE A 220       1.585   5.621  11.805  1.00 98.69           C  
ATOM   1610  O   ILE A 220      -0.592   6.504  14.203  1.00 98.69           O  
ATOM   1611  CG1 ILE A 220       1.815   5.902  10.312  1.00 98.69           C  
ATOM   1612  CG2 ILE A 220       0.598   4.465  11.992  1.00 98.69           C  
ATOM   1613  CD1 ILE A 220       2.594   4.812   9.586  1.00 98.69           C  
ATOM   1614  N   LYS A 221       1.541   6.387  14.797  1.00 97.88           N  
ATOM   1615  CA  LYS A 221       1.219   6.035  16.172  1.00 97.88           C  
ATOM   1616  C   LYS A 221       0.405   7.137  16.844  1.00 97.88           C  
ATOM   1617  CB  LYS A 221       2.494   5.766  16.969  1.00 97.88           C  
ATOM   1618  O   LYS A 221      -0.597   6.859  17.516  1.00 97.88           O  
ATOM   1619  CG  LYS A 221       2.248   5.195  18.359  1.00 97.88           C  
ATOM   1620  CD  LYS A 221       3.555   4.875  19.078  1.00 97.88           C  
ATOM   1621  CE  LYS A 221       3.311   4.383  20.500  1.00 97.88           C  
ATOM   1622  NZ  LYS A 221       4.590   4.074  21.203  1.00 97.88           N  
ATOM   1623  N   SER A 222       0.819   8.289  16.656  1.00 98.00           N  
ATOM   1624  CA  SER A 222       0.146   9.430  17.266  1.00 98.00           C  
ATOM   1625  C   SER A 222      -1.250   9.625  16.688  1.00 98.00           C  
ATOM   1626  CB  SER A 222       0.971  10.703  17.062  1.00 98.00           C  
ATOM   1627  O   SER A 222      -2.219   9.805  17.422  1.00 98.00           O  
ATOM   1628  OG  SER A 222       0.292  11.828  17.594  1.00 98.00           O  
ATOM   1629  N   THR A 223      -1.389   9.594  15.414  1.00 98.19           N  
ATOM   1630  CA  THR A 223      -2.639   9.875  14.711  1.00 98.19           C  
ATOM   1631  C   THR A 223      -3.658   8.766  14.969  1.00 98.19           C  
ATOM   1632  CB  THR A 223      -2.408  10.023  13.195  1.00 98.19           C  
ATOM   1633  O   THR A 223      -4.844   9.039  15.164  1.00 98.19           O  
ATOM   1634  CG2 THR A 223      -3.717  10.312  12.469  1.00 98.19           C  
ATOM   1635  OG1 THR A 223      -1.497  11.102  12.961  1.00 98.19           O  
ATOM   1636  N   ALA A 224      -3.207   7.496  15.016  1.00 96.62           N  
ATOM   1637  CA  ALA A 224      -4.117   6.363  15.164  1.00 96.62           C  
ATOM   1638  C   ALA A 224      -4.242   5.945  16.625  1.00 96.62           C  
ATOM   1639  CB  ALA A 224      -3.639   5.188  14.312  1.00 96.62           C  
ATOM   1640  O   ALA A 224      -5.000   5.023  16.953  1.00 96.62           O  
ATOM   1641  N   GLY A 225      -3.506   6.594  17.500  1.00 94.31           N  
ATOM   1642  CA  GLY A 225      -3.539   6.258  18.906  1.00 94.31           C  
ATOM   1643  C   GLY A 225      -3.049   4.852  19.203  1.00 94.31           C  
ATOM   1644  O   GLY A 225      -3.635   4.145  20.016  1.00 94.31           O  
ATOM   1645  N   LEU A 226      -2.018   4.359  18.469  1.00 88.00           N  
ATOM   1646  CA  LEU A 226      -1.441   3.031  18.656  1.00 88.00           C  
ATOM   1647  C   LEU A 226      -0.336   3.053  19.703  1.00 88.00           C  
ATOM   1648  CB  LEU A 226      -0.889   2.506  17.328  1.00 88.00           C  
ATOM   1649  O   LEU A 226       0.247   4.105  19.969  1.00 88.00           O  
ATOM   1650  CG  LEU A 226      -1.886   2.402  16.172  1.00 88.00           C  
ATOM   1651  CD1 LEU A 226      -1.160   2.059  14.875  1.00 88.00           C  
ATOM   1652  CD2 LEU A 226      -2.959   1.366  16.484  1.00 88.00           C  
TER    1653      LEU A 226                                                      
ENDMDL                                                                          
END                                                                             
