# Supplementary material for: Mutational Analysis of Substrate Recognition in Trypsin-like Protease Cocoonase: Protein Memory Induced by Alterations in Substrate-Binding Site
Source: Molecules. 2024 Nov 20;29(22):5476. doi: 10.3390/molecules29225476 (PMC11597625; doi:10.3390/molecules29225476)
Supplement: Supplementary file 1 [file molecules-29-05476-s001.zip › coordinate data/[D187N]-CCN'.pdb]

MODEL     1                                                                     
ATOM      1  N   ILE A   1      -1.396  -2.594 -10.266  1.00 98.56           N  
ATOM      2  CA  ILE A   1      -0.504  -3.748 -10.320  1.00 98.56           C  
ATOM      3  C   ILE A   1      -0.171  -4.074 -11.773  1.00 98.56           C  
ATOM      4  CB  ILE A   1      -1.128  -4.977  -9.617  1.00 98.56           C  
ATOM      5  O   ILE A   1      -1.037  -4.523 -12.531  1.00 98.56           O  
ATOM      6  CG1 ILE A   1      -1.428  -4.664  -8.148  1.00 98.56           C  
ATOM      7  CG2 ILE A   1      -0.205  -6.195  -9.742  1.00 98.56           C  
ATOM      8  CD1 ILE A   1      -0.188  -4.375  -7.312  1.00 98.56           C  
ATOM      9  N   VAL A   2       1.001  -3.889 -12.188  1.00 98.75           N  
ATOM     10  CA  VAL A   2       1.511  -4.164 -13.531  1.00 98.75           C  
ATOM     11  C   VAL A   2       2.350  -5.438 -13.508  1.00 98.75           C  
ATOM     12  CB  VAL A   2       2.350  -2.982 -14.070  1.00 98.75           C  
ATOM     13  O   VAL A   2       3.232  -5.598 -12.664  1.00 98.75           O  
ATOM     14  CG1 VAL A   2       2.887  -3.297 -15.461  1.00 98.75           C  
ATOM     15  CG2 VAL A   2       1.515  -1.702 -14.094  1.00 98.75           C  
ATOM     16  N   GLY A   3       2.066  -6.336 -14.539  1.00 98.25           N  
ATOM     17  CA  GLY A   3       2.850  -7.555 -14.680  1.00 98.25           C  
ATOM     18  C   GLY A   3       2.555  -8.578 -13.602  1.00 98.25           C  
ATOM     19  O   GLY A   3       3.389  -9.445 -13.312  1.00 98.25           O  
ATOM     20  N   GLY A   4       1.453  -8.414 -12.867  1.00 98.19           N  
ATOM     21  CA  GLY A   4       1.032  -9.352 -11.836  1.00 98.19           C  
ATOM     22  C   GLY A   4      -0.058 -10.297 -12.297  1.00 98.19           C  
ATOM     23  O   GLY A   4      -0.187 -10.562 -13.492  1.00 98.19           O  
ATOM     24  N   GLU A   5      -0.681 -10.781 -11.320  1.00 98.75           N  
ATOM     25  CA  GLU A   5      -1.739 -11.750 -11.594  1.00 98.75           C  
ATOM     26  C   GLU A   5      -2.949 -11.508 -10.695  1.00 98.75           C  
ATOM     27  CB  GLU A   5      -1.223 -13.180 -11.422  1.00 98.75           C  
ATOM     28  O   GLU A   5      -2.816 -10.961  -9.602  1.00 98.75           O  
ATOM     29  CG  GLU A   5      -0.781 -13.500 -10.000  1.00 98.75           C  
ATOM     30  CD  GLU A   5      -0.143 -14.875  -9.867  1.00 98.75           C  
ATOM     31  OE1 GLU A   5       0.569 -15.117  -8.867  1.00 98.75           O  
ATOM     32  OE2 GLU A   5      -0.356 -15.711 -10.766  1.00 98.75           O  
ATOM     33  N   GLU A   6      -4.094 -11.938 -11.188  1.00 98.81           N  
ATOM     34  CA  GLU A   6      -5.289 -11.930 -10.352  1.00 98.81           C  
ATOM     35  C   GLU A   6      -5.176 -12.938  -9.211  1.00 98.81           C  
ATOM     36  CB  GLU A   6      -6.539 -12.219 -11.188  1.00 98.81           C  
ATOM     37  O   GLU A   6      -4.699 -14.055  -9.414  1.00 98.81           O  
ATOM     38  CG  GLU A   6      -6.840 -11.148 -12.234  1.00 98.81           C  
ATOM     39  CD  GLU A   6      -8.117 -11.414 -13.008  1.00 98.81           C  
ATOM     40  OE1 GLU A   6      -8.484 -10.594 -13.883  1.00 98.81           O  
ATOM     41  OE2 GLU A   6      -8.766 -12.453 -12.750  1.00 98.81           O  
ATOM     42  N   ILE A   7      -5.547 -12.523  -8.070  1.00 98.81           N  
ATOM     43  CA  ILE A   7      -5.500 -13.414  -6.914  1.00 98.81           C  
ATOM     44  C   ILE A   7      -6.820 -13.336  -6.152  1.00 98.81           C  
ATOM     45  CB  ILE A   7      -4.320 -13.062  -5.980  1.00 98.81           C  
ATOM     46  O   ILE A   7      -7.625 -12.430  -6.379  1.00 98.81           O  
ATOM     47  CG1 ILE A   7      -4.480 -11.641  -5.430  1.00 98.81           C  
ATOM     48  CG2 ILE A   7      -2.986 -13.219  -6.715  1.00 98.81           C  
ATOM     49  CD1 ILE A   7      -3.561 -11.320  -4.258  1.00 98.81           C  
ATOM     50  N   SER A   8      -7.031 -14.312  -5.227  1.00 98.69           N  
ATOM     51  CA  SER A   8      -8.156 -14.312  -4.297  1.00 98.69           C  
ATOM     52  C   SER A   8      -7.832 -13.508  -3.039  1.00 98.69           C  
ATOM     53  CB  SER A   8      -8.539 -15.742  -3.916  1.00 98.69           C  
ATOM     54  O   SER A   8      -6.691 -13.523  -2.568  1.00 98.69           O  
ATOM     55  OG  SER A   8      -9.469 -15.742  -2.848  1.00 98.69           O  
ATOM     56  N   ILE A   9      -8.898 -12.812  -2.469  1.00 98.81           N  
ATOM     57  CA  ILE A   9      -8.727 -12.070  -1.227  1.00 98.81           C  
ATOM     58  C   ILE A   9      -8.227 -13.000  -0.130  1.00 98.81           C  
ATOM     59  CB  ILE A   9     -10.047 -11.391  -0.790  1.00 98.81           C  
ATOM     60  O   ILE A   9      -7.609 -12.555   0.841  1.00 98.81           O  
ATOM     61  CG1 ILE A   9      -9.797 -10.438   0.385  1.00 98.81           C  
ATOM     62  CG2 ILE A   9     -11.102 -12.445  -0.427  1.00 98.81           C  
ATOM     63  CD1 ILE A   9      -8.891  -9.266   0.046  1.00 98.81           C  
ATOM     64  N   ASN A  10      -8.422 -14.367  -0.282  1.00 98.62           N  
ATOM     65  CA  ASN A  10      -7.984 -15.344   0.711  1.00 98.62           C  
ATOM     66  C   ASN A  10      -6.461 -15.359   0.842  1.00 98.62           C  
ATOM     67  CB  ASN A  10      -8.500 -16.734   0.362  1.00 98.62           C  
ATOM     68  O   ASN A  10      -5.930 -15.766   1.875  1.00 98.62           O  
ATOM     69  CG  ASN A  10     -10.008 -16.844   0.491  1.00 98.62           C  
ATOM     70  ND2 ASN A  10     -10.477 -17.984   1.003  1.00 98.62           N  
ATOM     71  OD1 ASN A  10     -10.742 -15.930   0.134  1.00 98.62           O  
ATOM     72  N   LYS A  11      -5.785 -14.914  -0.177  1.00 98.69           N  
ATOM     73  CA  LYS A  11      -4.324 -14.945  -0.168  1.00 98.69           C  
ATOM     74  C   LYS A  11      -3.750 -13.719   0.542  1.00 98.69           C  
ATOM     75  CB  LYS A  11      -3.781 -15.023  -1.596  1.00 98.69           C  
ATOM     76  O   LYS A  11      -2.605 -13.742   0.997  1.00 98.69           O  
ATOM     77  CG  LYS A  11      -4.160 -16.297  -2.332  1.00 98.69           C  
ATOM     78  CD  LYS A  11      -3.471 -17.516  -1.731  1.00 98.69           C  
ATOM     79  CE  LYS A  11      -3.791 -18.781  -2.514  1.00 98.69           C  
ATOM     80  NZ  LYS A  11      -3.209 -20.000  -1.866  1.00 98.69           N  
ATOM     81  N   VAL A  12      -4.516 -12.656   0.520  1.00 98.81           N  
ATOM     82  CA  VAL A  12      -4.102 -11.430   1.190  1.00 98.81           C  
ATOM     83  C   VAL A  12      -5.277 -10.844   1.972  1.00 98.81           C  
ATOM     84  CB  VAL A  12      -3.557 -10.391   0.186  1.00 98.81           C  
ATOM     85  O   VAL A  12      -5.711  -9.727   1.702  1.00 98.81           O  
ATOM     86  CG1 VAL A  12      -2.234 -10.859  -0.415  1.00 98.81           C  
ATOM     87  CG2 VAL A  12      -4.582 -10.125  -0.915  1.00 98.81           C  
ATOM     88  N   PRO A  13      -5.750 -11.555   2.984  1.00 98.81           N  
ATOM     89  CA  PRO A  13      -6.996 -11.211   3.676  1.00 98.81           C  
ATOM     90  C   PRO A  13      -6.871  -9.938   4.512  1.00 98.81           C  
ATOM     91  CB  PRO A  13      -7.254 -12.422   4.570  1.00 98.81           C  
ATOM     92  O   PRO A  13      -7.863  -9.453   5.059  1.00 98.81           O  
ATOM     93  CG  PRO A  13      -5.902 -13.023   4.797  1.00 98.81           C  
ATOM     94  CD  PRO A  13      -5.082 -12.844   3.551  1.00 98.81           C  
ATOM     95  N   TYR A  14      -5.680  -9.344   4.469  1.00 98.88           N  
ATOM     96  CA  TYR A  14      -5.449  -8.070   5.152  1.00 98.88           C  
ATOM     97  C   TYR A  14      -5.707  -6.895   4.223  1.00 98.88           C  
ATOM     98  CB  TYR A  14      -4.016  -8.008   5.691  1.00 98.88           C  
ATOM     99  O   TYR A  14      -5.688  -5.738   4.652  1.00 98.88           O  
ATOM    100  CG  TYR A  14      -2.977  -8.492   4.711  1.00 98.88           C  
ATOM    101  CD1 TYR A  14      -2.400  -9.750   4.844  1.00 98.88           C  
ATOM    102  CD2 TYR A  14      -2.566  -7.688   3.652  1.00 98.88           C  
ATOM    103  CE1 TYR A  14      -1.438 -10.203   3.941  1.00 98.88           C  
ATOM    104  CE2 TYR A  14      -1.605  -8.125   2.748  1.00 98.88           C  
ATOM    105  OH  TYR A  14      -0.098  -9.820   2.006  1.00 98.88           O  
ATOM    106  CZ  TYR A  14      -1.049  -9.383   2.898  1.00 98.88           C  
ATOM    107  N   GLN A  15      -5.848  -7.184   2.930  1.00 98.94           N  
ATOM    108  CA  GLN A  15      -6.000  -6.160   1.899  1.00 98.94           C  
ATOM    109  C   GLN A  15      -7.328  -5.426   2.043  1.00 98.94           C  
ATOM    110  CB  GLN A  15      -5.891  -6.781   0.506  1.00 98.94           C  
ATOM    111  O   GLN A  15      -8.367  -6.051   2.266  1.00 98.94           O  
ATOM    112  CG  GLN A  15      -6.051  -5.781  -0.629  1.00 98.94           C  
ATOM    113  CD  GLN A  15      -4.895  -4.801  -0.719  1.00 98.94           C  
ATOM    114  NE2 GLN A  15      -5.215  -3.514  -0.780  1.00 98.94           N  
ATOM    115  OE1 GLN A  15      -3.727  -5.199  -0.732  1.00 98.94           O  
ATOM    116  N   ALA A  16      -7.254  -4.051   1.924  1.00 98.94           N  
ATOM    117  CA  ALA A  16      -8.445  -3.211   1.972  1.00 98.94           C  
ATOM    118  C   ALA A  16      -8.516  -2.289   0.758  1.00 98.94           C  
ATOM    119  CB  ALA A  16      -8.469  -2.393   3.260  1.00 98.94           C  
ATOM    120  O   ALA A  16      -7.492  -1.775   0.301  1.00 98.94           O  
ATOM    121  N   TYR A  17      -9.734  -2.131   0.296  1.00 98.94           N  
ATOM    122  CA  TYR A  17     -10.031  -1.150  -0.740  1.00 98.94           C  
ATOM    123  C   TYR A  17     -10.555   0.144  -0.128  1.00 98.94           C  
ATOM    124  CB  TYR A  17     -11.062  -1.712  -1.729  1.00 98.94           C  
ATOM    125  O   TYR A  17     -11.453   0.120   0.717  1.00 98.94           O  
ATOM    126  CG  TYR A  17     -11.500  -0.717  -2.775  1.00 98.94           C  
ATOM    127  CD1 TYR A  17     -12.609   0.104  -2.559  1.00 98.94           C  
ATOM    128  CD2 TYR A  17     -10.820  -0.598  -3.980  1.00 98.94           C  
ATOM    129  CE1 TYR A  17     -13.023   1.021  -3.520  1.00 98.94           C  
ATOM    130  CE2 TYR A  17     -11.227   0.315  -4.949  1.00 98.94           C  
ATOM    131  OH  TYR A  17     -12.727   2.025  -5.664  1.00 98.94           O  
ATOM    132  CZ  TYR A  17     -12.320   1.119  -4.711  1.00 98.94           C  
ATOM    133  N   LEU A  18     -10.008   1.277  -0.589  1.00 98.88           N  
ATOM    134  CA  LEU A  18     -10.477   2.578  -0.126  1.00 98.88           C  
ATOM    135  C   LEU A  18     -11.086   3.379  -1.274  1.00 98.88           C  
ATOM    136  CB  LEU A  18      -9.328   3.367   0.508  1.00 98.88           C  
ATOM    137  O   LEU A  18     -10.438   3.586  -2.303  1.00 98.88           O  
ATOM    138  CG  LEU A  18      -8.719   2.771   1.777  1.00 98.88           C  
ATOM    139  CD1 LEU A  18      -7.316   3.330   2.004  1.00 98.88           C  
ATOM    140  CD2 LEU A  18      -9.609   3.047   2.982  1.00 98.88           C  
ATOM    141  N   LEU A  19     -12.289   3.730  -1.077  1.00 98.69           N  
ATOM    142  CA  LEU A  19     -12.930   4.707  -1.948  1.00 98.69           C  
ATOM    143  C   LEU A  19     -12.922   6.094  -1.314  1.00 98.69           C  
ATOM    144  CB  LEU A  19     -14.367   4.285  -2.252  1.00 98.69           C  
ATOM    145  O   LEU A  19     -13.508   6.301  -0.252  1.00 98.69           O  
ATOM    146  CG  LEU A  19     -15.133   5.152  -3.254  1.00 98.69           C  
ATOM    147  CD1 LEU A  19     -14.508   5.043  -4.641  1.00 98.69           C  
ATOM    148  CD2 LEU A  19     -16.609   4.754  -3.297  1.00 98.69           C  
ATOM    149  N   LEU A  20     -12.227   7.027  -2.004  1.00 98.75           N  
ATOM    150  CA  LEU A  20     -11.953   8.352  -1.457  1.00 98.75           C  
ATOM    151  C   LEU A  20     -12.758   9.422  -2.193  1.00 98.75           C  
ATOM    152  CB  LEU A  20     -10.461   8.664  -1.541  1.00 98.75           C  
ATOM    153  O   LEU A  20     -12.750   9.469  -3.426  1.00 98.75           O  
ATOM    154  CG  LEU A  20      -9.508   7.559  -1.094  1.00 98.75           C  
ATOM    155  CD1 LEU A  20      -8.070   7.930  -1.433  1.00 98.75           C  
ATOM    156  CD2 LEU A  20      -9.656   7.293   0.401  1.00 98.75           C  
ATOM    157  N   GLN A  21     -13.367  10.195  -1.396  1.00 98.38           N  
ATOM    158  CA  GLN A  21     -14.156  11.281  -1.959  1.00 98.38           C  
ATOM    159  C   GLN A  21     -13.453  12.625  -1.782  1.00 98.38           C  
ATOM    160  CB  GLN A  21     -15.539  11.328  -1.313  1.00 98.38           C  
ATOM    161  O   GLN A  21     -13.047  12.977  -0.672  1.00 98.38           O  
ATOM    162  CG  GLN A  21     -16.469  12.359  -1.936  1.00 98.38           C  
ATOM    163  CD  GLN A  21     -17.859  12.344  -1.313  1.00 98.38           C  
ATOM    164  NE2 GLN A  21     -18.781  13.125  -1.886  1.00 98.38           N  
ATOM    165  OE1 GLN A  21     -18.109  11.641  -0.328  1.00 98.38           O  
ATOM    166  N   LYS A  22     -13.258  13.320  -2.852  1.00 97.31           N  
ATOM    167  CA  LYS A  22     -12.781  14.703  -2.873  1.00 97.31           C  
ATOM    168  C   LYS A  22     -13.727  15.602  -3.658  1.00 97.31           C  
ATOM    169  CB  LYS A  22     -11.375  14.773  -3.473  1.00 97.31           C  
ATOM    170  O   LYS A  22     -13.797  15.523  -4.887  1.00 97.31           O  
ATOM    171  CG  LYS A  22     -10.719  16.141  -3.346  1.00 97.31           C  
ATOM    172  CD  LYS A  22      -9.281  16.125  -3.859  1.00 97.31           C  
ATOM    173  CE  LYS A  22      -8.609  17.484  -3.697  1.00 97.31           C  
ATOM    174  NZ  LYS A  22      -7.191  17.453  -4.160  1.00 97.31           N  
ATOM    175  N   ASP A  23     -14.477  16.422  -2.918  1.00 94.56           N  
ATOM    176  CA  ASP A  23     -15.508  17.234  -3.559  1.00 94.56           C  
ATOM    177  C   ASP A  23     -16.484  16.359  -4.336  1.00 94.56           C  
ATOM    178  CB  ASP A  23     -14.875  18.266  -4.488  1.00 94.56           C  
ATOM    179  O   ASP A  23     -17.125  15.461  -3.764  1.00 94.56           O  
ATOM    180  CG  ASP A  23     -13.930  19.203  -3.771  1.00 94.56           C  
ATOM    181  OD1 ASP A  23     -14.258  19.656  -2.652  1.00 94.56           O  
ATOM    182  OD2 ASP A  23     -12.852  19.500  -4.328  1.00 94.56           O  
ATOM    183  N   ASN A  24     -16.641  16.469  -5.746  1.00 93.94           N  
ATOM    184  CA  ASN A  24     -17.594  15.672  -6.512  1.00 93.94           C  
ATOM    185  C   ASN A  24     -16.906  14.523  -7.254  1.00 93.94           C  
ATOM    186  CB  ASN A  24     -18.359  16.562  -7.500  1.00 93.94           C  
ATOM    187  O   ASN A  24     -17.516  13.906  -8.133  1.00 93.94           O  
ATOM    188  CG  ASN A  24     -19.266  17.547  -6.809  1.00 93.94           C  
ATOM    189  ND2 ASN A  24     -19.438  18.719  -7.410  1.00 93.94           N  
ATOM    190  OD1 ASN A  24     -19.828  17.266  -5.742  1.00 93.94           O  
ATOM    191  N   GLU A  25     -15.602  14.273  -6.848  1.00 96.69           N  
ATOM    192  CA  GLU A  25     -14.820  13.234  -7.516  1.00 96.69           C  
ATOM    193  C   GLU A  25     -14.461  12.117  -6.547  1.00 96.69           C  
ATOM    194  CB  GLU A  25     -13.555  13.820  -8.141  1.00 96.69           C  
ATOM    195  O   GLU A  25     -14.375  12.336  -5.336  1.00 96.69           O  
ATOM    196  CG  GLU A  25     -13.828  14.828  -9.250  1.00 96.69           C  
ATOM    197  CD  GLU A  25     -12.562  15.352  -9.906  1.00 96.69           C  
ATOM    198  OE1 GLU A  25     -12.312  15.039 -11.094  1.00 96.69           O  
ATOM    199  OE2 GLU A  25     -11.812  16.094  -9.234  1.00 96.69           O  
ATOM    200  N   TYR A  26     -14.320  10.930  -7.184  1.00 97.19           N  
ATOM    201  CA  TYR A  26     -13.914   9.773  -6.391  1.00 97.19           C  
ATOM    202  C   TYR A  26     -12.586   9.219  -6.887  1.00 97.19           C  
ATOM    203  CB  TYR A  26     -14.984   8.680  -6.438  1.00 97.19           C  
ATOM    204  O   TYR A  26     -12.305   9.234  -8.086  1.00 97.19           O  
ATOM    205  CG  TYR A  26     -16.250   9.047  -5.703  1.00 97.19           C  
ATOM    206  CD1 TYR A  26     -16.422   8.727  -4.359  1.00 97.19           C  
ATOM    207  CD2 TYR A  26     -17.297   9.703  -6.359  1.00 97.19           C  
ATOM    208  CE1 TYR A  26     -17.594   9.062  -3.680  1.00 97.19           C  
ATOM    209  CE2 TYR A  26     -18.469  10.039  -5.691  1.00 97.19           C  
ATOM    210  OH  TYR A  26     -19.766  10.047  -3.686  1.00 97.19           O  
ATOM    211  CZ  TYR A  26     -18.609   9.719  -4.352  1.00 97.19           C  
ATOM    212  N   PHE A  27     -11.812   8.820  -5.906  1.00 97.38           N  
ATOM    213  CA  PHE A  27     -10.523   8.188  -6.164  1.00 97.38           C  
ATOM    214  C   PHE A  27     -10.398   6.883  -5.387  1.00 97.38           C  
ATOM    215  CB  PHE A  27      -9.375   9.133  -5.789  1.00 97.38           C  
ATOM    216  O   PHE A  27     -11.180   6.625  -4.469  1.00 97.38           O  
ATOM    217  CG  PHE A  27      -9.461  10.484  -6.445  1.00 97.38           C  
ATOM    218  CD1 PHE A  27      -8.812  10.727  -7.652  1.00 97.38           C  
ATOM    219  CD2 PHE A  27     -10.195  11.508  -5.859  1.00 97.38           C  
ATOM    220  CE1 PHE A  27      -8.891  11.977  -8.266  1.00 97.38           C  
ATOM    221  CE2 PHE A  27     -10.273  12.758  -6.465  1.00 97.38           C  
ATOM    222  CZ  PHE A  27      -9.625  12.992  -7.664  1.00 97.38           C  
ATOM    223  N   GLN A  28      -9.414   6.164  -5.801  1.00 98.44           N  
ATOM    224  CA  GLN A  28      -9.234   4.918  -5.062  1.00 98.44           C  
ATOM    225  C   GLN A  28      -7.797   4.781  -4.566  1.00 98.44           C  
ATOM    226  CB  GLN A  28      -9.609   3.717  -5.930  1.00 98.44           C  
ATOM    227  O   GLN A  28      -6.859   5.242  -5.223  1.00 98.44           O  
ATOM    228  CG  GLN A  28      -8.594   3.408  -7.023  1.00 98.44           C  
ATOM    229  CD  GLN A  28      -8.953   2.172  -7.824  1.00 98.44           C  
ATOM    230  NE2 GLN A  28      -8.000   1.256  -7.961  1.00 98.44           N  
ATOM    231  OE1 GLN A  28     -10.078   2.039  -8.312  1.00 98.44           O  
ATOM    232  N   CYS A  29      -7.652   4.113  -3.482  1.00 98.88           N  
ATOM    233  CA  CYS A  29      -6.402   3.684  -2.861  1.00 98.88           C  
ATOM    234  C   CYS A  29      -6.566   2.326  -2.191  1.00 98.88           C  
ATOM    235  CB  CYS A  29      -5.930   4.715  -1.837  1.00 98.88           C  
ATOM    236  O   CYS A  29      -7.668   1.771  -2.164  1.00 98.88           O  
ATOM    237  SG  CYS A  29      -4.879   6.008  -2.535  1.00 98.88           S  
ATOM    238  N   GLY A  30      -5.434   1.838  -1.778  1.00 98.88           N  
ATOM    239  CA  GLY A  30      -5.438   0.615  -0.992  1.00 98.88           C  
ATOM    240  C   GLY A  30      -5.125   0.847   0.474  1.00 98.88           C  
ATOM    241  O   GLY A  30      -4.898   1.983   0.893  1.00 98.88           O  
ATOM    242  N   GLY A  31      -5.160  -0.159   1.220  1.00 98.94           N  
ATOM    243  CA  GLY A  31      -4.820  -0.172   2.633  1.00 98.94           C  
ATOM    244  C   GLY A  31      -4.719  -1.572   3.209  1.00 98.94           C  
ATOM    245  O   GLY A  31      -4.906  -2.559   2.494  1.00 98.94           O  
ATOM    246  N   SER A  32      -4.312  -1.628   4.480  1.00 98.94           N  
ATOM    247  CA  SER A  32      -4.223  -2.912   5.168  1.00 98.94           C  
ATOM    248  C   SER A  32      -4.906  -2.857   6.531  1.00 98.94           C  
ATOM    249  CB  SER A  32      -2.764  -3.334   5.336  1.00 98.94           C  
ATOM    250  O   SER A  32      -4.895  -1.820   7.195  1.00 98.94           O  
ATOM    251  OG  SER A  32      -2.027  -2.332   6.016  1.00 98.94           O  
ATOM    252  N   ILE A  33      -5.516  -3.980   6.891  1.00 98.94           N  
ATOM    253  CA  ILE A  33      -6.148  -4.117   8.195  1.00 98.94           C  
ATOM    254  C   ILE A  33      -5.082  -4.312   9.273  1.00 98.94           C  
ATOM    255  CB  ILE A  33      -7.156  -5.289   8.219  1.00 98.94           C  
ATOM    256  O   ILE A  33      -4.418  -5.352   9.312  1.00 98.94           O  
ATOM    257  CG1 ILE A  33      -8.156  -5.156   7.062  1.00 98.94           C  
ATOM    258  CG2 ILE A  33      -7.883  -5.352   9.562  1.00 98.94           C  
ATOM    259  CD1 ILE A  33      -8.984  -6.410   6.812  1.00 98.94           C  
ATOM    260  N   ILE A  34      -5.016  -3.312  10.281  1.00 98.88           N  
ATOM    261  CA  ILE A  34      -3.947  -3.449  11.266  1.00 98.88           C  
ATOM    262  C   ILE A  34      -4.551  -3.617  12.656  1.00 98.88           C  
ATOM    263  CB  ILE A  34      -2.992  -2.234  11.234  1.00 98.88           C  
ATOM    264  O   ILE A  34      -3.828  -3.850  13.633  1.00 98.88           O  
ATOM    265  CG1 ILE A  34      -3.771  -0.937  11.477  1.00 98.88           C  
ATOM    266  CG2 ILE A  34      -2.230  -2.180   9.906  1.00 98.88           C  
ATOM    267  CD1 ILE A  34      -2.889   0.284  11.688  1.00 98.88           C  
ATOM    268  N   SER A  35      -5.863  -3.445  12.758  1.00 98.69           N  
ATOM    269  CA  SER A  35      -6.680  -3.750  13.930  1.00 98.69           C  
ATOM    270  C   SER A  35      -8.156  -3.854  13.562  1.00 98.69           C  
ATOM    271  CB  SER A  35      -6.492  -2.684  15.008  1.00 98.69           C  
ATOM    272  O   SER A  35      -8.516  -3.727  12.391  1.00 98.69           O  
ATOM    273  OG  SER A  35      -7.207  -1.504  14.680  1.00 98.69           O  
ATOM    274  N   LYS A  36      -9.023  -4.109  14.555  1.00 98.56           N  
ATOM    275  CA  LYS A  36     -10.453  -4.254  14.289  1.00 98.56           C  
ATOM    276  C   LYS A  36     -11.078  -2.918  13.898  1.00 98.56           C  
ATOM    277  CB  LYS A  36     -11.164  -4.832  15.516  1.00 98.56           C  
ATOM    278  O   LYS A  36     -12.195  -2.877  13.391  1.00 98.56           O  
ATOM    279  CG  LYS A  36     -10.883  -6.305  15.758  1.00 98.56           C  
ATOM    280  CD  LYS A  36     -11.742  -6.863  16.891  1.00 98.56           C  
ATOM    281  CE  LYS A  36     -11.594  -8.375  17.016  1.00 98.56           C  
ATOM    282  NZ  LYS A  36     -12.422  -8.922  18.125  1.00 98.56           N  
ATOM    283  N   ARG A  37     -10.227  -1.840  14.070  1.00 98.62           N  
ATOM    284  CA  ARG A  37     -10.828  -0.532  13.836  1.00 98.62           C  
ATOM    285  C   ARG A  37      -9.969   0.306  12.898  1.00 98.62           C  
ATOM    286  CB  ARG A  37     -11.039   0.209  15.156  1.00 98.62           C  
ATOM    287  O   ARG A  37     -10.336   1.433  12.555  1.00 98.62           O  
ATOM    288  CG  ARG A  37     -12.133  -0.384  16.031  1.00 98.62           C  
ATOM    289  CD  ARG A  37     -13.516  -0.187  15.414  1.00 98.62           C  
ATOM    290  NE  ARG A  37     -13.953   1.202  15.516  1.00 98.62           N  
ATOM    291  NH1 ARG A  37     -15.523   0.808  17.156  1.00 98.62           N  
ATOM    292  NH2 ARG A  37     -15.219   2.928  16.344  1.00 98.62           N  
ATOM    293  CZ  ARG A  37     -14.898   1.643  16.344  1.00 98.62           C  
ATOM    294  N   HIS A  38      -8.789  -0.218  12.492  1.00 98.94           N  
ATOM    295  CA  HIS A  38      -7.863   0.697  11.836  1.00 98.94           C  
ATOM    296  C   HIS A  38      -7.320   0.099  10.547  1.00 98.94           C  
ATOM    297  CB  HIS A  38      -6.707   1.051  12.781  1.00 98.94           C  
ATOM    298  O   HIS A  38      -7.016  -1.095  10.484  1.00 98.94           O  
ATOM    299  CG  HIS A  38      -7.145   1.751  14.023  1.00 98.94           C  
ATOM    300  CD2 HIS A  38      -7.234   3.068  14.320  1.00 98.94           C  
ATOM    301  ND1 HIS A  38      -7.547   1.074  15.156  1.00 98.94           N  
ATOM    302  CE1 HIS A  38      -7.867   1.949  16.094  1.00 98.94           C  
ATOM    303  NE2 HIS A  38      -7.688   3.166  15.609  1.00 98.94           N  
ATOM    304  N   ILE A  39      -7.262   0.974   9.547  1.00 98.94           N  
ATOM    305  CA  ILE A  39      -6.641   0.694   8.258  1.00 98.94           C  
ATOM    306  C   ILE A  39      -5.383   1.547   8.094  1.00 98.94           C  
ATOM    307  CB  ILE A  39      -7.617   0.952   7.090  1.00 98.94           C  
ATOM    308  O   ILE A  39      -5.422   2.764   8.297  1.00 98.94           O  
ATOM    309  CG1 ILE A  39      -8.883   0.098   7.254  1.00 98.94           C  
ATOM    310  CG2 ILE A  39      -6.941   0.674   5.746  1.00 98.94           C  
ATOM    311  CD1 ILE A  39      -8.633  -1.401   7.160  1.00 98.94           C  
ATOM    312  N   LEU A  40      -4.270   0.849   7.824  1.00 98.94           N  
ATOM    313  CA  LEU A  40      -3.057   1.573   7.461  1.00 98.94           C  
ATOM    314  C   LEU A  40      -3.020   1.862   5.965  1.00 98.94           C  
ATOM    315  CB  LEU A  40      -1.814   0.776   7.867  1.00 98.94           C  
ATOM    316  O   LEU A  40      -3.232   0.962   5.148  1.00 98.94           O  
ATOM    317  CG  LEU A  40      -0.463   1.423   7.562  1.00 98.94           C  
ATOM    318  CD1 LEU A  40      -0.310   2.725   8.344  1.00 98.94           C  
ATOM    319  CD2 LEU A  40       0.676   0.462   7.887  1.00 98.94           C  
ATOM    320  N   THR A  41      -2.748   3.104   5.582  1.00 98.94           N  
ATOM    321  CA  THR A  41      -2.666   3.533   4.191  1.00 98.94           C  
ATOM    322  C   THR A  41      -1.637   4.648   4.031  1.00 98.94           C  
ATOM    323  CB  THR A  41      -4.035   4.016   3.674  1.00 98.94           C  
ATOM    324  O   THR A  41      -0.774   4.832   4.891  1.00 98.94           O  
ATOM    325  CG2 THR A  41      -4.438   5.332   4.328  1.00 98.94           C  
ATOM    326  OG1 THR A  41      -3.963   4.203   2.256  1.00 98.94           O  
ATOM    327  N   ALA A  42      -1.696   5.324   2.928  1.00 98.94           N  
ATOM    328  CA  ALA A  42      -0.740   6.398   2.674  1.00 98.94           C  
ATOM    329  C   ALA A  42      -1.361   7.766   2.951  1.00 98.94           C  
ATOM    330  CB  ALA A  42      -0.233   6.332   1.235  1.00 98.94           C  
ATOM    331  O   ALA A  42      -2.547   7.980   2.688  1.00 98.94           O  
ATOM    332  N   ALA A  43      -0.558   8.680   3.479  1.00 98.88           N  
ATOM    333  CA  ALA A  43      -1.009  10.039   3.756  1.00 98.88           C  
ATOM    334  C   ALA A  43      -1.484  10.727   2.479  1.00 98.88           C  
ATOM    335  CB  ALA A  43       0.110  10.852   4.406  1.00 98.88           C  
ATOM    336  O   ALA A  43      -2.496  11.430   2.488  1.00 98.88           O  
ATOM    337  N   HIS A  44      -0.804  10.523   1.401  1.00 98.75           N  
ATOM    338  CA  HIS A  44      -1.196  11.219   0.178  1.00 98.75           C  
ATOM    339  C   HIS A  44      -2.570  10.758  -0.298  1.00 98.75           C  
ATOM    340  CB  HIS A  44      -0.157  10.992  -0.921  1.00 98.75           C  
ATOM    341  O   HIS A  44      -3.193  11.414  -1.135  1.00 98.75           O  
ATOM    342  CG  HIS A  44      -0.284   9.664  -1.604  1.00 98.75           C  
ATOM    343  CD2 HIS A  44      -1.183   9.219  -2.512  1.00 98.75           C  
ATOM    344  ND1 HIS A  44       0.585   8.625  -1.373  1.00 98.75           N  
ATOM    345  CE1 HIS A  44       0.226   7.586  -2.111  1.00 98.75           C  
ATOM    346  NE2 HIS A  44      -0.844   7.922  -2.812  1.00 98.75           N  
ATOM    347  N   CYS A  45      -3.023   9.625   0.158  1.00 98.81           N  
ATOM    348  CA  CYS A  45      -4.336   9.117  -0.219  1.00 98.81           C  
ATOM    349  C   CYS A  45      -5.445   9.914   0.456  1.00 98.81           C  
ATOM    350  CB  CYS A  45      -4.461   7.637   0.147  1.00 98.81           C  
ATOM    351  O   CYS A  45      -6.539  10.047  -0.094  1.00 98.81           O  
ATOM    352  SG  CYS A  45      -3.662   6.527  -1.030  1.00 98.81           S  
ATOM    353  N   ILE A  46      -5.156  10.469   1.614  1.00 98.50           N  
ATOM    354  CA  ILE A  46      -6.266  11.047   2.365  1.00 98.50           C  
ATOM    355  C   ILE A  46      -6.129  12.570   2.398  1.00 98.50           C  
ATOM    356  CB  ILE A  46      -6.332  10.484   3.803  1.00 98.50           C  
ATOM    357  O   ILE A  46      -6.945  13.258   3.016  1.00 98.50           O  
ATOM    358  CG1 ILE A  46      -5.008  10.734   4.535  1.00 98.50           C  
ATOM    359  CG2 ILE A  46      -6.668   8.984   3.781  1.00 98.50           C  
ATOM    360  CD1 ILE A  46      -5.109  10.625   6.051  1.00 98.50           C  
ATOM    361  N   GLU A  47      -5.102  13.055   1.833  1.00 97.19           N  
ATOM    362  CA  GLU A  47      -4.922  14.508   1.767  1.00 97.19           C  
ATOM    363  C   GLU A  47      -6.023  15.164   0.944  1.00 97.19           C  
ATOM    364  CB  GLU A  47      -3.551  14.852   1.178  1.00 97.19           C  
ATOM    365  O   GLU A  47      -6.195  14.852  -0.235  1.00 97.19           O  
ATOM    366  CG  GLU A  47      -3.201  16.328   1.258  1.00 97.19           C  
ATOM    367  CD  GLU A  47      -1.799  16.641   0.760  1.00 97.19           C  
ATOM    368  OE1 GLU A  47      -0.989  17.203   1.537  1.00 97.19           O  
ATOM    369  OE2 GLU A  47      -1.508  16.328  -0.417  1.00 97.19           O  
ATOM    370  N   GLY A  48      -6.742  16.109   1.599  1.00 96.88           N  
ATOM    371  CA  GLY A  48      -7.793  16.844   0.924  1.00 96.88           C  
ATOM    372  C   GLY A  48      -9.055  16.031   0.713  1.00 96.88           C  
ATOM    373  O   GLY A  48      -9.938  16.438  -0.053  1.00 96.88           O  
ATOM    374  N   ILE A  49      -9.062  14.844   1.297  1.00 98.31           N  
ATOM    375  CA  ILE A  49     -10.188  13.938   1.113  1.00 98.31           C  
ATOM    376  C   ILE A  49     -11.242  14.203   2.184  1.00 98.31           C  
ATOM    377  CB  ILE A  49      -9.742  12.461   1.158  1.00 98.31           C  
ATOM    378  O   ILE A  49     -10.914  14.359   3.363  1.00 98.31           O  
ATOM    379  CG1 ILE A  49      -8.781  12.156   0.005  1.00 98.31           C  
ATOM    380  CG2 ILE A  49     -10.961  11.531   1.115  1.00 98.31           C  
ATOM    381  CD1 ILE A  49      -9.359  12.430  -1.375  1.00 98.31           C  
ATOM    382  N   SER A  50     -12.555  14.281   1.748  1.00 96.94           N  
ATOM    383  CA  SER A  50     -13.648  14.570   2.672  1.00 96.94           C  
ATOM    384  C   SER A  50     -14.250  13.289   3.230  1.00 96.94           C  
ATOM    385  CB  SER A  50     -14.727  15.398   1.981  1.00 96.94           C  
ATOM    386  O   SER A  50     -14.766  13.273   4.352  1.00 96.94           O  
ATOM    387  OG  SER A  50     -15.219  14.727   0.834  1.00 96.94           O  
ATOM    388  N   GLY A  51     -14.273  12.227   2.449  1.00 97.56           N  
ATOM    389  CA  GLY A  51     -14.859  10.969   2.889  1.00 97.56           C  
ATOM    390  C   GLY A  51     -14.055   9.758   2.465  1.00 97.56           C  
ATOM    391  O   GLY A  51     -13.422   9.766   1.406  1.00 97.56           O  
ATOM    392  N   VAL A  52     -14.109   8.789   3.332  1.00 98.69           N  
ATOM    393  CA  VAL A  52     -13.438   7.527   3.041  1.00 98.69           C  
ATOM    394  C   VAL A  52     -14.383   6.359   3.320  1.00 98.69           C  
ATOM    395  CB  VAL A  52     -12.141   7.371   3.863  1.00 98.69           C  
ATOM    396  O   VAL A  52     -14.984   6.281   4.395  1.00 98.69           O  
ATOM    397  CG1 VAL A  52     -11.414   6.082   3.488  1.00 98.69           C  
ATOM    398  CG2 VAL A  52     -11.234   8.578   3.660  1.00 98.69           C  
ATOM    399  N   THR A  53     -14.539   5.500   2.312  1.00 98.62           N  
ATOM    400  CA  THR A  53     -15.180   4.199   2.484  1.00 98.62           C  
ATOM    401  C   THR A  53     -14.156   3.074   2.373  1.00 98.62           C  
ATOM    402  CB  THR A  53     -16.297   3.988   1.446  1.00 98.62           C  
ATOM    403  O   THR A  53     -13.289   3.102   1.500  1.00 98.62           O  
ATOM    404  CG2 THR A  53     -17.000   2.654   1.666  1.00 98.62           C  
ATOM    405  OG1 THR A  53     -17.250   5.047   1.558  1.00 98.62           O  
ATOM    406  N   VAL A  54     -14.320   2.109   3.271  1.00 98.88           N  
ATOM    407  CA  VAL A  54     -13.375   0.998   3.336  1.00 98.88           C  
ATOM    408  C   VAL A  54     -14.102  -0.312   3.031  1.00 98.88           C  
ATOM    409  CB  VAL A  54     -12.688   0.918   4.719  1.00 98.88           C  
ATOM    410  O   VAL A  54     -15.109  -0.631   3.664  1.00 98.88           O  
ATOM    411  CG1 VAL A  54     -11.742  -0.280   4.781  1.00 98.88           C  
ATOM    412  CG2 VAL A  54     -11.938   2.213   5.012  1.00 98.88           C  
ATOM    413  N   ARG A  55     -13.609  -1.032   2.037  1.00 98.88           N  
ATOM    414  CA  ARG A  55     -14.117  -2.377   1.771  1.00 98.88           C  
ATOM    415  C   ARG A  55     -13.078  -3.432   2.135  1.00 98.88           C  
ATOM    416  CB  ARG A  55     -14.508  -2.520   0.300  1.00 98.88           C  
ATOM    417  O   ARG A  55     -11.938  -3.375   1.667  1.00 98.88           O  
ATOM    418  CG  ARG A  55     -15.086  -3.883  -0.053  1.00 98.88           C  
ATOM    419  CD  ARG A  55     -15.484  -3.963  -1.520  1.00 98.88           C  
ATOM    420  NE  ARG A  55     -16.531  -2.990  -1.849  1.00 98.88           N  
ATOM    421  NH1 ARG A  55     -18.188  -4.039  -0.630  1.00 98.88           N  
ATOM    422  NH2 ARG A  55     -18.641  -2.109  -1.780  1.00 98.88           N  
ATOM    423  CZ  ARG A  55     -17.781  -3.047  -1.419  1.00 98.88           C  
ATOM    424  N   ILE A  56     -13.539  -4.449   2.838  1.00 98.88           N  
ATOM    425  CA  ILE A  56     -12.672  -5.570   3.174  1.00 98.88           C  
ATOM    426  C   ILE A  56     -13.367  -6.883   2.826  1.00 98.88           C  
ATOM    427  CB  ILE A  56     -12.281  -5.551   4.668  1.00 98.88           C  
ATOM    428  O   ILE A  56     -14.586  -6.918   2.645  1.00 98.88           O  
ATOM    429  CG1 ILE A  56     -13.516  -5.754   5.551  1.00 98.88           C  
ATOM    430  CG2 ILE A  56     -11.562  -4.246   5.023  1.00 98.88           C  
ATOM    431  CD1 ILE A  56     -13.195  -6.012   7.016  1.00 98.88           C  
ATOM    432  N   GLY A  57     -12.547  -7.914   2.586  1.00 98.75           N  
ATOM    433  CA  GLY A  57     -13.062  -9.266   2.443  1.00 98.75           C  
ATOM    434  C   GLY A  57     -13.570  -9.570   1.047  1.00 98.75           C  
ATOM    435  O   GLY A  57     -14.445 -10.422   0.870  1.00 98.75           O  
ATOM    436  N   SER A  58     -13.094  -8.820   0.070  1.00 98.75           N  
ATOM    437  CA  SER A  58     -13.562  -9.039  -1.292  1.00 98.75           C  
ATOM    438  C   SER A  58     -12.406  -9.031  -2.287  1.00 98.75           C  
ATOM    439  CB  SER A  58     -14.594  -7.984  -1.685  1.00 98.75           C  
ATOM    440  O   SER A  58     -11.453  -8.273  -2.123  1.00 98.75           O  
ATOM    441  OG  SER A  58     -15.039  -8.180  -3.016  1.00 98.75           O  
ATOM    442  N   SER A  59     -12.508  -9.906  -3.238  1.00 98.81           N  
ATOM    443  CA  SER A  59     -11.562  -9.883  -4.355  1.00 98.81           C  
ATOM    444  C   SER A  59     -11.977  -8.859  -5.406  1.00 98.81           C  
ATOM    445  CB  SER A  59     -11.461 -11.273  -4.996  1.00 98.81           C  
ATOM    446  O   SER A  59     -11.227  -8.586  -6.344  1.00 98.81           O  
ATOM    447  OG  SER A  59     -10.883 -12.195  -4.098  1.00 98.81           O  
ATOM    448  N   ASN A  60     -13.180  -8.336  -5.199  1.00 98.75           N  
ATOM    449  CA  ASN A  60     -13.695  -7.328  -6.121  1.00 98.75           C  
ATOM    450  C   ASN A  60     -13.789  -5.961  -5.453  1.00 98.75           C  
ATOM    451  CB  ASN A  60     -15.055  -7.746  -6.672  1.00 98.75           C  
ATOM    452  O   ASN A  60     -14.297  -5.840  -4.340  1.00 98.75           O  
ATOM    453  CG  ASN A  60     -15.508  -6.887  -7.840  1.00 98.75           C  
ATOM    454  ND2 ASN A  60     -15.609  -7.492  -9.016  1.00 98.75           N  
ATOM    455  OD1 ASN A  60     -15.758  -5.688  -7.684  1.00 98.75           O  
ATOM    456  N   SER A  61     -13.336  -4.953  -6.211  1.00 98.19           N  
ATOM    457  CA  SER A  61     -13.242  -3.617  -5.629  1.00 98.19           C  
ATOM    458  C   SER A  61     -14.625  -2.982  -5.484  1.00 98.19           C  
ATOM    459  CB  SER A  61     -12.352  -2.719  -6.480  1.00 98.19           C  
ATOM    460  O   SER A  61     -14.805  -2.039  -4.711  1.00 98.19           O  
ATOM    461  OG  SER A  61     -12.859  -2.609  -7.801  1.00 98.19           O  
ATOM    462  N   ASN A  62     -15.656  -3.463  -6.215  1.00 97.38           N  
ATOM    463  CA  ASN A  62     -16.922  -2.736  -6.223  1.00 97.38           C  
ATOM    464  C   ASN A  62     -18.078  -3.623  -5.777  1.00 97.38           C  
ATOM    465  CB  ASN A  62     -17.203  -2.160  -7.613  1.00 97.38           C  
ATOM    466  O   ASN A  62     -19.250  -3.246  -5.914  1.00 97.38           O  
ATOM    467  CG  ASN A  62     -17.312  -3.232  -8.680  1.00 97.38           C  
ATOM    468  ND2 ASN A  62     -17.719  -2.838  -9.883  1.00 97.38           N  
ATOM    469  OD1 ASN A  62     -17.031  -4.410  -8.430  1.00 97.38           O  
ATOM    470  N   LYS A  63     -17.828  -4.859  -5.355  1.00 98.06           N  
ATOM    471  CA  LYS A  63     -18.875  -5.730  -4.828  1.00 98.06           C  
ATOM    472  C   LYS A  63     -18.297  -6.746  -3.844  1.00 98.06           C  
ATOM    473  CB  LYS A  63     -19.594  -6.457  -5.965  1.00 98.06           C  
ATOM    474  O   LYS A  63     -17.094  -6.980  -3.820  1.00 98.06           O  
ATOM    475  CG  LYS A  63     -18.703  -7.383  -6.773  1.00 98.06           C  
ATOM    476  CD  LYS A  63     -19.469  -8.039  -7.914  1.00 98.06           C  
ATOM    477  CE  LYS A  63     -18.578  -9.008  -8.695  1.00 98.06           C  
ATOM    478  NZ  LYS A  63     -19.328  -9.680  -9.797  1.00 98.06           N  
ATOM    479  N   GLY A  64     -19.219  -7.336  -3.037  1.00 98.06           N  
ATOM    480  CA  GLY A  64     -18.812  -8.336  -2.061  1.00 98.06           C  
ATOM    481  C   GLY A  64     -18.172  -7.734  -0.823  1.00 98.06           C  
ATOM    482  O   GLY A  64     -17.969  -6.523  -0.754  1.00 98.06           O  
ATOM    483  N   GLY A  65     -17.781  -8.547   0.138  1.00 98.31           N  
ATOM    484  CA  GLY A  65     -17.203  -8.086   1.385  1.00 98.31           C  
ATOM    485  C   GLY A  65     -18.125  -7.191   2.188  1.00 98.31           C  
ATOM    486  O   GLY A  65     -19.344  -7.297   2.078  1.00 98.31           O  
ATOM    487  N   THR A  66     -17.453  -6.488   3.066  1.00 98.69           N  
ATOM    488  CA  THR A  66     -18.172  -5.562   3.945  1.00 98.69           C  
ATOM    489  C   THR A  66     -17.609  -4.152   3.811  1.00 98.69           C  
ATOM    490  CB  THR A  66     -18.078  -6.016   5.414  1.00 98.69           C  
ATOM    491  O   THR A  66     -16.391  -3.965   3.736  1.00 98.69           O  
ATOM    492  CG2 THR A  66     -18.953  -5.133   6.309  1.00 98.69           C  
ATOM    493  OG1 THR A  66     -18.531  -7.371   5.520  1.00 98.69           O  
ATOM    494  N   VAL A  67     -18.469  -3.213   3.816  1.00 98.69           N  
ATOM    495  CA  VAL A  67     -18.062  -1.819   3.637  1.00 98.69           C  
ATOM    496  C   VAL A  67     -18.266  -1.056   4.945  1.00 98.69           C  
ATOM    497  CB  VAL A  67     -18.875  -1.145   2.502  1.00 98.69           C  
ATOM    498  O   VAL A  67     -19.281  -1.222   5.625  1.00 98.69           O  
ATOM    499  CG1 VAL A  67     -18.531   0.344   2.416  1.00 98.69           C  
ATOM    500  CG2 VAL A  67     -18.594  -1.836   1.169  1.00 98.69           C  
ATOM    501  N   TYR A  68     -17.266  -0.250   5.238  1.00 98.75           N  
ATOM    502  CA  TYR A  68     -17.281   0.625   6.402  1.00 98.75           C  
ATOM    503  C   TYR A  68     -17.031   2.074   6.000  1.00 98.75           C  
ATOM    504  CB  TYR A  68     -16.219   0.178   7.418  1.00 98.75           C  
ATOM    505  O   TYR A  68     -16.344   2.342   5.008  1.00 98.75           O  
ATOM    506  CG  TYR A  68     -16.375  -1.257   7.863  1.00 98.75           C  
ATOM    507  CD1 TYR A  68     -17.047  -1.573   9.039  1.00 98.75           C  
ATOM    508  CD2 TYR A  68     -15.844  -2.297   7.109  1.00 98.75           C  
ATOM    509  CE1 TYR A  68     -17.188  -2.893   9.453  1.00 98.75           C  
ATOM    510  CE2 TYR A  68     -15.977  -3.621   7.512  1.00 98.75           C  
ATOM    511  OH  TYR A  68     -16.781  -5.219   9.094  1.00 98.75           O  
ATOM    512  CZ  TYR A  68     -16.656  -3.908   8.688  1.00 98.75           C  
ATOM    513  N   THR A  69     -17.609   2.963   6.805  1.00 98.50           N  
ATOM    514  CA  THR A  69     -17.281   4.375   6.637  1.00 98.50           C  
ATOM    515  C   THR A  69     -16.250   4.820   7.672  1.00 98.50           C  
ATOM    516  CB  THR A  69     -18.547   5.254   6.754  1.00 98.50           C  
ATOM    517  O   THR A  69     -16.234   4.309   8.797  1.00 98.50           O  
ATOM    518  CG2 THR A  69     -19.531   4.953   5.629  1.00 98.50           C  
ATOM    519  OG1 THR A  69     -19.188   5.000   8.016  1.00 98.50           O  
ATOM    520  N   ALA A  70     -15.406   5.715   7.191  1.00 98.50           N  
ATOM    521  CA  ALA A  70     -14.359   6.203   8.094  1.00 98.50           C  
ATOM    522  C   ALA A  70     -14.945   7.121   9.156  1.00 98.50           C  
ATOM    523  CB  ALA A  70     -13.273   6.926   7.305  1.00 98.50           C  
ATOM    524  O   ALA A  70     -15.742   8.016   8.852  1.00 98.50           O  
ATOM    525  N   LYS A  71     -14.617   6.871  10.430  1.00 98.31           N  
ATOM    526  CA  LYS A  71     -14.922   7.770  11.547  1.00 98.31           C  
ATOM    527  C   LYS A  71     -13.922   8.922  11.602  1.00 98.31           C  
ATOM    528  CB  LYS A  71     -14.914   7.004  12.867  1.00 98.31           C  
ATOM    529  O   LYS A  71     -14.305  10.070  11.867  1.00 98.31           O  
ATOM    530  CG  LYS A  71     -15.211   7.867  14.086  1.00 98.31           C  
ATOM    531  CD  LYS A  71     -15.227   7.043  15.367  1.00 98.31           C  
ATOM    532  CE  LYS A  71     -15.484   7.914  16.594  1.00 98.31           C  
ATOM    533  NZ  LYS A  71     -15.523   7.109  17.844  1.00 98.31           N  
ATOM    534  N   SER A  72     -12.648   8.633  11.383  1.00 98.56           N  
ATOM    535  CA  SER A  72     -11.578   9.625  11.352  1.00 98.56           C  
ATOM    536  C   SER A  72     -10.414   9.164  10.484  1.00 98.56           C  
ATOM    537  CB  SER A  72     -11.086   9.930  12.766  1.00 98.56           C  
ATOM    538  O   SER A  72     -10.344   7.988  10.117  1.00 98.56           O  
ATOM    539  OG  SER A  72     -10.445   8.797  13.328  1.00 98.56           O  
ATOM    540  N   LYS A  73      -9.586  10.094  10.102  1.00 98.44           N  
ATOM    541  CA  LYS A  73      -8.344   9.852   9.367  1.00 98.44           C  
ATOM    542  C   LYS A  73      -7.219  10.734   9.891  1.00 98.44           C  
ATOM    543  CB  LYS A  73      -8.555  10.094   7.871  1.00 98.44           C  
ATOM    544  O   LYS A  73      -7.414  11.938  10.109  1.00 98.44           O  
ATOM    545  CG  LYS A  73      -9.180  11.445   7.539  1.00 98.44           C  
ATOM    546  CD  LYS A  73      -9.508  11.555   6.059  1.00 98.44           C  
ATOM    547  CE  LYS A  73     -10.086  12.922   5.719  1.00 98.44           C  
ATOM    548  NZ  LYS A  73     -11.578  12.891   5.648  1.00 98.44           N  
ATOM    549  N   VAL A  74      -6.086  10.117  10.031  1.00 98.62           N  
ATOM    550  CA  VAL A  74      -4.949  10.852  10.586  1.00 98.62           C  
ATOM    551  C   VAL A  74      -3.693  10.547   9.766  1.00 98.62           C  
ATOM    552  CB  VAL A  74      -4.715  10.500  12.070  1.00 98.62           C  
ATOM    553  O   VAL A  74      -3.295   9.391   9.641  1.00 98.62           O  
ATOM    554  CG1 VAL A  74      -3.531  11.289  12.633  1.00 98.62           C  
ATOM    555  CG2 VAL A  74      -5.977  10.773  12.883  1.00 98.62           C  
ATOM    556  N   ALA A  75      -3.123  11.594   9.219  1.00 98.88           N  
ATOM    557  CA  ALA A  75      -1.846  11.453   8.523  1.00 98.88           C  
ATOM    558  C   ALA A  75      -0.677  11.586   9.500  1.00 98.88           C  
ATOM    559  CB  ALA A  75      -1.728  12.492   7.410  1.00 98.88           C  
ATOM    560  O   ALA A  75      -0.793  12.258  10.531  1.00 98.88           O  
ATOM    561  N   HIS A  76       0.381  10.852   9.133  1.00 98.81           N  
ATOM    562  CA  HIS A  76       1.598  11.047   9.914  1.00 98.81           C  
ATOM    563  C   HIS A  76       1.953  12.531  10.008  1.00 98.81           C  
ATOM    564  CB  HIS A  76       2.762  10.273   9.297  1.00 98.81           C  
ATOM    565  O   HIS A  76       1.982  13.234   9.000  1.00 98.81           O  
ATOM    566  CG  HIS A  76       3.916  10.078  10.227  1.00 98.81           C  
ATOM    567  CD2 HIS A  76       4.398   8.969  10.828  1.00 98.81           C  
ATOM    568  ND1 HIS A  76       4.719  11.125  10.641  1.00 98.81           N  
ATOM    569  CE1 HIS A  76       5.648  10.656  11.453  1.00 98.81           C  
ATOM    570  NE2 HIS A  76       5.477   9.352  11.586  1.00 98.81           N  
ATOM    571  N   PRO A  77       2.250  13.078  11.180  1.00 98.38           N  
ATOM    572  CA  PRO A  77       2.479  14.508  11.375  1.00 98.38           C  
ATOM    573  C   PRO A  77       3.705  15.023  10.617  1.00 98.38           C  
ATOM    574  CB  PRO A  77       2.680  14.633  12.883  1.00 98.38           C  
ATOM    575  O   PRO A  77       3.811  16.219  10.344  1.00 98.38           O  
ATOM    576  CG  PRO A  77       3.066  13.258  13.328  1.00 98.38           C  
ATOM    577  CD  PRO A  77       2.365  12.258  12.461  1.00 98.38           C  
ATOM    578  N   LYS A  78       4.602  14.047  10.305  1.00 98.50           N  
ATOM    579  CA  LYS A  78       5.824  14.484   9.633  1.00 98.50           C  
ATOM    580  C   LYS A  78       5.742  14.242   8.133  1.00 98.50           C  
ATOM    581  CB  LYS A  78       7.039  13.758  10.211  1.00 98.50           C  
ATOM    582  O   LYS A  78       6.758  14.273   7.434  1.00 98.50           O  
ATOM    583  CG  LYS A  78       7.348  14.133  11.656  1.00 98.50           C  
ATOM    584  CD  LYS A  78       8.609  13.438  12.156  1.00 98.50           C  
ATOM    585  CE  LYS A  78       8.945  13.836  13.586  1.00 98.50           C  
ATOM    586  NZ  LYS A  78      10.156  13.133  14.094  1.00 98.50           N  
ATOM    587  N   TYR A  79       4.477  13.922   7.684  1.00 98.75           N  
ATOM    588  CA  TYR A  79       4.312  13.727   6.250  1.00 98.75           C  
ATOM    589  C   TYR A  79       4.668  14.992   5.477  1.00 98.75           C  
ATOM    590  CB  TYR A  79       2.875  13.305   5.926  1.00 98.75           C  
ATOM    591  O   TYR A  79       4.230  16.094   5.836  1.00 98.75           O  
ATOM    592  CG  TYR A  79       2.578  13.242   4.449  1.00 98.75           C  
ATOM    593  CD1 TYR A  79       1.554  14.000   3.891  1.00 98.75           C  
ATOM    594  CD2 TYR A  79       3.318  12.414   3.607  1.00 98.75           C  
ATOM    595  CE1 TYR A  79       1.275  13.945   2.529  1.00 98.75           C  
ATOM    596  CE2 TYR A  79       3.047  12.352   2.244  1.00 98.75           C  
ATOM    597  OH  TYR A  79       1.755  13.055   0.367  1.00 98.75           O  
ATOM    598  CZ  TYR A  79       2.025  13.117   1.716  1.00 98.75           C  
ATOM    599  N   ASN A  80       5.512  14.797   4.477  1.00 98.38           N  
ATOM    600  CA  ASN A  80       5.898  15.852   3.545  1.00 98.38           C  
ATOM    601  C   ASN A  80       5.367  15.578   2.139  1.00 98.38           C  
ATOM    602  CB  ASN A  80       7.422  16.000   3.516  1.00 98.38           C  
ATOM    603  O   ASN A  80       5.848  14.680   1.453  1.00 98.38           O  
ATOM    604  CG  ASN A  80       7.867  17.219   2.719  1.00 98.38           C  
ATOM    605  ND2 ASN A  80       8.805  17.984   3.271  1.00 98.38           N  
ATOM    606  OD1 ASN A  80       7.375  17.469   1.614  1.00 98.38           O  
ATOM    607  N   SER A  81       4.449  16.406   1.670  1.00 97.62           N  
ATOM    608  CA  SER A  81       3.758  16.141   0.413  1.00 97.62           C  
ATOM    609  C   SER A  81       4.680  16.359  -0.782  1.00 97.62           C  
ATOM    610  CB  SER A  81       2.520  17.031   0.285  1.00 97.62           C  
ATOM    611  O   SER A  81       4.438  15.828  -1.866  1.00 97.62           O  
ATOM    612  OG  SER A  81       2.883  18.391   0.274  1.00 97.62           O  
ATOM    613  N   LYS A  82       5.738  17.125  -0.525  1.00 96.12           N  
ATOM    614  CA  LYS A  82       6.672  17.406  -1.612  1.00 96.12           C  
ATOM    615  C   LYS A  82       7.617  16.219  -1.832  1.00 96.12           C  
ATOM    616  CB  LYS A  82       7.480  18.672  -1.324  1.00 96.12           C  
ATOM    617  O   LYS A  82       7.812  15.781  -2.967  1.00 96.12           O  
ATOM    618  CG  LYS A  82       8.383  19.094  -2.469  1.00 96.12           C  
ATOM    619  CD  LYS A  82       9.117  20.391  -2.145  1.00 96.12           C  
ATOM    620  CE  LYS A  82      10.070  20.797  -3.262  1.00 96.12           C  
ATOM    621  NZ  LYS A  82      10.797  22.062  -2.945  1.00 96.12           N  
ATOM    622  N   THR A  83       8.086  15.633  -0.796  1.00 97.06           N  
ATOM    623  CA  THR A  83       9.070  14.562  -0.903  1.00 97.06           C  
ATOM    624  C   THR A  83       8.406  13.195  -0.708  1.00 97.06           C  
ATOM    625  CB  THR A  83      10.203  14.734   0.125  1.00 97.06           C  
ATOM    626  O   THR A  83       9.016  12.164  -0.991  1.00 97.06           O  
ATOM    627  CG2 THR A  83      10.859  16.109  -0.011  1.00 97.06           C  
ATOM    628  OG1 THR A  83       9.664  14.609   1.447  1.00 97.06           O  
ATOM    629  N   LYS A  84       7.266  13.211  -0.226  1.00 98.12           N  
ATOM    630  CA  LYS A  84       6.480  12.031   0.132  1.00 98.12           C  
ATOM    631  C   LYS A  84       7.090  11.305   1.325  1.00 98.12           C  
ATOM    632  CB  LYS A  84       6.363  11.078  -1.060  1.00 98.12           C  
ATOM    633  O   LYS A  84       6.875  10.102   1.504  1.00 98.12           O  
ATOM    634  CG  LYS A  84       5.680  11.688  -2.275  1.00 98.12           C  
ATOM    635  CD  LYS A  84       4.246  12.109  -1.961  1.00 98.12           C  
ATOM    636  CE  LYS A  84       3.561  12.711  -3.180  1.00 98.12           C  
ATOM    637  NZ  LYS A  84       2.814  13.953  -2.834  1.00 98.12           N  
ATOM    638  N   ASN A  85       7.945  11.945   2.086  1.00 98.56           N  
ATOM    639  CA  ASN A  85       8.500  11.375   3.311  1.00 98.56           C  
ATOM    640  C   ASN A  85       7.418  11.156   4.367  1.00 98.56           C  
ATOM    641  CB  ASN A  85       9.609  12.266   3.863  1.00 98.56           C  
ATOM    642  O   ASN A  85       6.484  11.953   4.477  1.00 98.56           O  
ATOM    643  CG  ASN A  85      10.484  11.555   4.875  1.00 98.56           C  
ATOM    644  ND2 ASN A  85      10.984  12.297   5.859  1.00 98.56           N  
ATOM    645  OD1 ASN A  85      10.719  10.344   4.773  1.00 98.56           O  
ATOM    646  N   ASN A  86       7.500  10.008   5.074  1.00 98.69           N  
ATOM    647  CA  ASN A  86       6.559   9.625   6.121  1.00 98.69           C  
ATOM    648  C   ASN A  86       5.133   9.516   5.582  1.00 98.69           C  
ATOM    649  CB  ASN A  86       6.609  10.617   7.281  1.00 98.69           C  
ATOM    650  O   ASN A  86       4.188   9.969   6.219  1.00 98.69           O  
ATOM    651  CG  ASN A  86       7.934  10.586   8.016  1.00 98.69           C  
ATOM    652  ND2 ASN A  86       8.641  11.711   8.023  1.00 98.69           N  
ATOM    653  OD1 ASN A  86       8.320   9.555   8.586  1.00 98.69           O  
ATOM    654  N   ASP A  87       5.016   8.961   4.383  1.00 98.88           N  
ATOM    655  CA  ASP A  87       3.744   8.820   3.684  1.00 98.88           C  
ATOM    656  C   ASP A  87       2.891   7.723   4.316  1.00 98.88           C  
ATOM    657  CB  ASP A  87       3.980   8.508   2.203  1.00 98.88           C  
ATOM    658  O   ASP A  87       2.738   6.641   3.746  1.00 98.88           O  
ATOM    659  CG  ASP A  87       2.734   8.695   1.354  1.00 98.88           C  
ATOM    660  OD1 ASP A  87       1.722   9.219   1.862  1.00 98.88           O  
ATOM    661  OD2 ASP A  87       2.764   8.305   0.166  1.00 98.88           O  
ATOM    662  N   PHE A  88       2.369   8.008   5.496  1.00 98.94           N  
ATOM    663  CA  PHE A  88       1.531   7.098   6.273  1.00 98.94           C  
ATOM    664  C   PHE A  88       0.257   7.797   6.730  1.00 98.94           C  
ATOM    665  CB  PHE A  88       2.299   6.559   7.480  1.00 98.94           C  
ATOM    666  O   PHE A  88       0.277   8.984   7.059  1.00 98.94           O  
ATOM    667  CG  PHE A  88       3.529   5.773   7.117  1.00 98.94           C  
ATOM    668  CD1 PHE A  88       3.430   4.445   6.715  1.00 98.94           C  
ATOM    669  CD2 PHE A  88       4.785   6.359   7.180  1.00 98.94           C  
ATOM    670  CE1 PHE A  88       4.566   3.715   6.379  1.00 98.94           C  
ATOM    671  CE2 PHE A  88       5.926   5.637   6.844  1.00 98.94           C  
ATOM    672  CZ  PHE A  88       5.816   4.316   6.445  1.00 98.94           C  
ATOM    673  N   ALA A  89      -0.740   7.039   6.754  1.00 98.94           N  
ATOM    674  CA  ALA A  89      -1.991   7.492   7.355  1.00 98.94           C  
ATOM    675  C   ALA A  89      -2.762   6.324   7.961  1.00 98.94           C  
ATOM    676  CB  ALA A  89      -2.852   8.211   6.320  1.00 98.94           C  
ATOM    677  O   ALA A  89      -2.582   5.172   7.551  1.00 98.94           O  
ATOM    678  N   ILE A  90      -3.549   6.668   8.953  1.00 98.94           N  
ATOM    679  CA  ILE A  90      -4.441   5.695   9.578  1.00 98.94           C  
ATOM    680  C   ILE A  90      -5.891   6.152   9.422  1.00 98.94           C  
ATOM    681  CB  ILE A  90      -4.102   5.496  11.070  1.00 98.94           C  
ATOM    682  O   ILE A  90      -6.223   7.301   9.711  1.00 98.94           O  
ATOM    683  CG1 ILE A  90      -2.725   4.844  11.227  1.00 98.94           C  
ATOM    684  CG2 ILE A  90      -5.184   4.656  11.766  1.00 98.94           C  
ATOM    685  CD1 ILE A  90      -2.268   4.688  12.672  1.00 98.94           C  
ATOM    686  N   VAL A  91      -6.680   5.242   8.914  1.00 98.88           N  
ATOM    687  CA  VAL A  91      -8.125   5.434   8.852  1.00 98.88           C  
ATOM    688  C   VAL A  91      -8.805   4.598   9.930  1.00 98.88           C  
ATOM    689  CB  VAL A  91      -8.680   5.066   7.457  1.00 98.88           C  
ATOM    690  O   VAL A  91      -8.602   3.385  10.008  1.00 98.88           O  
ATOM    691  CG1 VAL A  91     -10.203   5.152   7.445  1.00 98.88           C  
ATOM    692  CG2 VAL A  91      -8.086   5.980   6.387  1.00 98.88           C  
ATOM    693  N   THR A  92      -9.594   5.262  10.766  1.00 98.88           N  
ATOM    694  CA  THR A  92     -10.398   4.590  11.781  1.00 98.88           C  
ATOM    695  C   THR A  92     -11.844   4.453  11.320  1.00 98.88           C  
ATOM    696  CB  THR A  92     -10.352   5.352  13.117  1.00 98.88           C  
ATOM    697  O   THR A  92     -12.500   5.449  11.008  1.00 98.88           O  
ATOM    698  CG2 THR A  92     -11.148   4.621  14.195  1.00 98.88           C  
ATOM    699  OG1 THR A  92      -8.992   5.473  13.547  1.00 98.88           O  
ATOM    700  N   VAL A  93     -12.328   3.236  11.250  1.00 98.81           N  
ATOM    701  CA  VAL A  93     -13.672   3.002  10.742  1.00 98.81           C  
ATOM    702  C   VAL A  93     -14.688   3.178  11.875  1.00 98.81           C  
ATOM    703  CB  VAL A  93     -13.812   1.595  10.117  1.00 98.81           C  
ATOM    704  O   VAL A  93     -14.320   3.205  13.047  1.00 98.81           O  
ATOM    705  CG1 VAL A  93     -12.914   1.462   8.891  1.00 98.81           C  
ATOM    706  CG2 VAL A  93     -13.469   0.520  11.148  1.00 98.81           C  
ATOM    707  N   ASN A  94     -15.977   3.344  11.570  1.00 97.88           N  
ATOM    708  CA  ASN A  94     -17.031   3.770  12.477  1.00 97.88           C  
ATOM    709  C   ASN A  94     -17.516   2.621  13.359  1.00 97.88           C  
ATOM    710  CB  ASN A  94     -18.203   4.355  11.688  1.00 97.88           C  
ATOM    711  O   ASN A  94     -18.250   2.840  14.328  1.00 97.88           O  
ATOM    712  CG  ASN A  94     -18.828   3.359  10.727  1.00 97.88           C  
ATOM    713  ND2 ASN A  94     -20.031   3.654  10.250  1.00 97.88           N  
ATOM    714  OD1 ASN A  94     -18.219   2.334  10.406  1.00 97.88           O  
ATOM    715  N   LYS A  95     -17.156   1.407  13.031  1.00 98.19           N  
ATOM    716  CA  LYS A  95     -17.484   0.233  13.836  1.00 98.19           C  
ATOM    717  C   LYS A  95     -16.438  -0.863  13.656  1.00 98.19           C  
ATOM    718  CB  LYS A  95     -18.859  -0.300  13.477  1.00 98.19           C  
ATOM    719  O   LYS A  95     -15.680  -0.857  12.680  1.00 98.19           O  
ATOM    720  CG  LYS A  95     -18.984  -0.771  12.039  1.00 98.19           C  
ATOM    721  CD  LYS A  95     -20.406  -1.249  11.727  1.00 98.19           C  
ATOM    722  CE  LYS A  95     -20.516  -1.758  10.297  1.00 98.19           C  
ATOM    723  NZ  LYS A  95     -21.891  -2.240   9.984  1.00 98.19           N  
ATOM    724  N   ASP A  96     -16.438  -1.798  14.695  1.00 98.62           N  
ATOM    725  CA  ASP A  96     -15.477  -2.891  14.633  1.00 98.62           C  
ATOM    726  C   ASP A  96     -15.703  -3.752  13.391  1.00 98.62           C  
ATOM    727  CB  ASP A  96     -15.562  -3.756  15.891  1.00 98.62           C  
ATOM    728  O   ASP A  96     -16.844  -4.105  13.070  1.00 98.62           O  
ATOM    729  CG  ASP A  96     -14.945  -3.088  17.109  1.00 98.62           C  
ATOM    730  OD1 ASP A  96     -14.352  -1.998  16.969  1.00 98.62           O  
ATOM    731  OD2 ASP A  96     -15.062  -3.656  18.219  1.00 98.62           O  
ATOM    732  N   MET A  97     -14.555  -3.945  12.688  1.00 98.62           N  
ATOM    733  CA  MET A  97     -14.586  -4.867  11.555  1.00 98.62           C  
ATOM    734  C   MET A  97     -14.688  -6.312  12.023  1.00 98.62           C  
ATOM    735  CB  MET A  97     -13.352  -4.688  10.672  1.00 98.62           C  
ATOM    736  O   MET A  97     -14.086  -6.680  13.039  1.00 98.62           O  
ATOM    737  CG  MET A  97     -13.289  -3.348   9.961  1.00 98.62           C  
ATOM    738  SD  MET A  97     -11.758  -3.145   8.969  1.00 98.62           S  
ATOM    739  CE  MET A  97     -10.594  -2.680  10.273  1.00 98.62           C  
ATOM    740  N   ALA A  98     -15.477  -7.113  11.367  1.00 97.88           N  
ATOM    741  CA  ALA A  98     -15.516  -8.547  11.633  1.00 97.88           C  
ATOM    742  C   ALA A  98     -14.320  -9.258  10.992  1.00 97.88           C  
ATOM    743  CB  ALA A  98     -16.828  -9.156  11.125  1.00 97.88           C  
ATOM    744  O   ALA A  98     -14.219  -9.328   9.766  1.00 97.88           O  
ATOM    745  N   ILE A  99     -13.422  -9.742  11.812  1.00 98.38           N  
ATOM    746  CA  ILE A  99     -12.227 -10.453  11.367  1.00 98.38           C  
ATOM    747  C   ILE A  99     -12.453 -11.961  11.469  1.00 98.38           C  
ATOM    748  CB  ILE A  99     -10.984 -10.039  12.180  1.00 98.38           C  
ATOM    749  O   ILE A  99     -12.539 -12.508  12.570  1.00 98.38           O  
ATOM    750  CG1 ILE A  99     -10.828  -8.516  12.188  1.00 98.38           C  
ATOM    751  CG2 ILE A  99      -9.727 -10.719  11.633  1.00 98.38           C  
ATOM    752  CD1 ILE A  99     -10.672  -7.906  10.797  1.00 98.38           C  
ATOM    753  N   ASP A 100     -12.414 -12.641  10.273  1.00 98.19           N  
ATOM    754  CA  ASP A 100     -12.828 -14.039  10.289  1.00 98.19           C  
ATOM    755  C   ASP A 100     -11.633 -14.969  10.117  1.00 98.19           C  
ATOM    756  CB  ASP A 100     -13.859 -14.297   9.180  1.00 98.19           C  
ATOM    757  O   ASP A 100     -11.773 -16.188  10.203  1.00 98.19           O  
ATOM    758  CG  ASP A 100     -13.297 -14.086   7.789  1.00 98.19           C  
ATOM    759  OD1 ASP A 100     -12.062 -14.016   7.633  1.00 98.19           O  
ATOM    760  OD2 ASP A 100     -14.102 -13.977   6.836  1.00 98.19           O  
ATOM    761  N   GLY A 101     -10.547 -14.477   9.805  1.00 97.69           N  
ATOM    762  CA  GLY A 101      -9.344 -15.289   9.688  1.00 97.69           C  
ATOM    763  C   GLY A 101      -9.203 -15.953   8.336  1.00 97.69           C  
ATOM    764  O   GLY A 101      -8.242 -16.688   8.086  1.00 97.69           O  
ATOM    765  N   LYS A 102     -10.195 -15.750   7.465  1.00 98.00           N  
ATOM    766  CA  LYS A 102     -10.156 -16.359   6.133  1.00 98.00           C  
ATOM    767  C   LYS A 102     -10.102 -15.281   5.047  1.00 98.00           C  
ATOM    768  CB  LYS A 102     -11.367 -17.266   5.918  1.00 98.00           C  
ATOM    769  O   LYS A 102      -9.109 -15.172   4.328  1.00 98.00           O  
ATOM    770  CG  LYS A 102     -11.305 -18.078   4.629  1.00 98.00           C  
ATOM    771  CD  LYS A 102     -12.500 -19.016   4.508  1.00 98.00           C  
ATOM    772  CE  LYS A 102     -12.477 -19.781   3.189  1.00 98.00           C  
ATOM    773  NZ  LYS A 102     -13.648 -20.688   3.061  1.00 98.00           N  
ATOM    774  N   THR A 103     -11.148 -14.484   4.988  1.00 98.69           N  
ATOM    775  CA  THR A 103     -11.172 -13.430   3.979  1.00 98.69           C  
ATOM    776  C   THR A 103     -10.766 -12.094   4.582  1.00 98.69           C  
ATOM    777  CB  THR A 103     -12.562 -13.305   3.334  1.00 98.69           C  
ATOM    778  O   THR A 103     -10.477 -11.141   3.857  1.00 98.69           O  
ATOM    779  CG2 THR A 103     -12.953 -14.586   2.605  1.00 98.69           C  
ATOM    780  OG1 THR A 103     -13.531 -13.031   4.355  1.00 98.69           O  
ATOM    781  N   THR A 104     -10.773 -12.008   5.895  1.00 98.81           N  
ATOM    782  CA  THR A 104     -10.320 -10.836   6.637  1.00 98.81           C  
ATOM    783  C   THR A 104      -9.367 -11.242   7.758  1.00 98.81           C  
ATOM    784  CB  THR A 104     -11.508 -10.055   7.227  1.00 98.81           C  
ATOM    785  O   THR A 104      -9.695 -12.094   8.578  1.00 98.81           O  
ATOM    786  CG2 THR A 104     -12.406  -9.508   6.121  1.00 98.81           C  
ATOM    787  OG1 THR A 104     -12.281 -10.930   8.062  1.00 98.81           O  
ATOM    788  N   LYS A 105      -8.148 -10.633   7.746  1.00 98.75           N  
ATOM    789  CA  LYS A 105      -7.137 -10.875   8.766  1.00 98.75           C  
ATOM    790  C   LYS A 105      -6.332  -9.609   9.062  1.00 98.75           C  
ATOM    791  CB  LYS A 105      -6.199 -12.000   8.328  1.00 98.75           C  
ATOM    792  O   LYS A 105      -6.113  -8.789   8.172  1.00 98.75           O  
ATOM    793  CG  LYS A 105      -6.812 -13.391   8.430  1.00 98.75           C  
ATOM    794  CD  LYS A 105      -5.781 -14.477   8.148  1.00 98.75           C  
ATOM    795  CE  LYS A 105      -6.406 -15.867   8.188  1.00 98.75           C  
ATOM    796  NZ  LYS A 105      -5.395 -16.938   7.934  1.00 98.75           N  
ATOM    797  N   ILE A 106      -5.992  -9.516  10.344  1.00 98.88           N  
ATOM    798  CA  ILE A 106      -5.117  -8.430  10.766  1.00 98.88           C  
ATOM    799  C   ILE A 106      -3.668  -8.773  10.438  1.00 98.88           C  
ATOM    800  CB  ILE A 106      -5.270  -8.133  12.273  1.00 98.88           C  
ATOM    801  O   ILE A 106      -3.170  -9.828  10.828  1.00 98.88           O  
ATOM    802  CG1 ILE A 106      -6.711  -7.711  12.594  1.00 98.88           C  
ATOM    803  CG2 ILE A 106      -4.273  -7.055  12.719  1.00 98.88           C  
ATOM    804  CD1 ILE A 106      -7.023  -7.664  14.086  1.00 98.88           C  
ATOM    805  N   ILE A 107      -2.969  -7.875   9.703  1.00 98.81           N  
ATOM    806  CA  ILE A 107      -1.600  -8.141   9.266  1.00 98.81           C  
ATOM    807  C   ILE A 107      -0.627  -7.754  10.383  1.00 98.81           C  
ATOM    808  CB  ILE A 107      -1.260  -7.371   7.973  1.00 98.81           C  
ATOM    809  O   ILE A 107      -0.885  -6.820  11.148  1.00 98.81           O  
ATOM    810  CG1 ILE A 107       0.088  -7.844   7.410  1.00 98.81           C  
ATOM    811  CG2 ILE A 107      -1.253  -5.863   8.219  1.00 98.81           C  
ATOM    812  CD1 ILE A 107       0.054  -9.242   6.805  1.00 98.81           C  
ATOM    813  N   THR A 108       0.514  -8.430  10.477  1.00 98.69           N  
ATOM    814  CA  THR A 108       1.618  -8.055  11.352  1.00 98.69           C  
ATOM    815  C   THR A 108       2.469  -6.961  10.719  1.00 98.69           C  
ATOM    816  CB  THR A 108       2.504  -9.273  11.688  1.00 98.69           C  
ATOM    817  O   THR A 108       2.752  -7.008   9.516  1.00 98.69           O  
ATOM    818  CG2 THR A 108       3.656  -8.883  12.602  1.00 98.69           C  
ATOM    819  OG1 THR A 108       1.710 -10.273  12.336  1.00 98.69           O  
ATOM    820  N   LEU A 109       2.826  -5.949  11.547  1.00 98.81           N  
ATOM    821  CA  LEU A 109       3.635  -4.852  11.031  1.00 98.81           C  
ATOM    822  C   LEU A 109       5.102  -5.035  11.398  1.00 98.81           C  
ATOM    823  CB  LEU A 109       3.127  -3.512  11.570  1.00 98.81           C  
ATOM    824  O   LEU A 109       5.418  -5.594  12.453  1.00 98.81           O  
ATOM    825  CG  LEU A 109       1.684  -3.145  11.219  1.00 98.81           C  
ATOM    826  CD1 LEU A 109       1.308  -1.809  11.852  1.00 98.81           C  
ATOM    827  CD2 LEU A 109       1.495  -3.098   9.711  1.00 98.81           C  
ATOM    828  N   ALA A 110       5.965  -4.621  10.508  1.00 98.69           N  
ATOM    829  CA  ALA A 110       7.402  -4.656  10.781  1.00 98.69           C  
ATOM    830  C   ALA A 110       7.727  -3.939  12.094  1.00 98.69           C  
ATOM    831  CB  ALA A 110       8.180  -4.027   9.625  1.00 98.69           C  
ATOM    832  O   ALA A 110       7.152  -2.891  12.391  1.00 98.69           O  
ATOM    833  N   LYS A 111       8.633  -4.504  12.836  1.00 98.00           N  
ATOM    834  CA  LYS A 111       9.047  -3.959  14.125  1.00 98.00           C  
ATOM    835  C   LYS A 111       9.883  -2.695  13.953  1.00 98.00           C  
ATOM    836  CB  LYS A 111       9.836  -5.004  14.922  1.00 98.00           C  
ATOM    837  O   LYS A 111      10.609  -2.559  12.961  1.00 98.00           O  
ATOM    838  CG  LYS A 111       9.008  -6.207  15.352  1.00 98.00           C  
ATOM    839  CD  LYS A 111       9.836  -7.184  16.172  1.00 98.00           C  
ATOM    840  CE  LYS A 111       9.023  -8.406  16.578  1.00 98.00           C  
ATOM    841  NZ  LYS A 111       9.844  -9.398  17.328  1.00 98.00           N  
ATOM    842  N   GLU A 112       9.773  -1.859  14.938  1.00 97.62           N  
ATOM    843  CA  GLU A 112      10.555  -0.626  14.930  1.00 97.62           C  
ATOM    844  C   GLU A 112      12.039  -0.911  14.695  1.00 97.62           C  
ATOM    845  CB  GLU A 112      10.367   0.140  16.250  1.00 97.62           C  
ATOM    846  O   GLU A 112      12.602  -1.815  15.312  1.00 97.62           O  
ATOM    847  CG  GLU A 112      11.086   1.479  16.281  1.00 97.62           C  
ATOM    848  CD  GLU A 112      10.906   2.219  17.594  1.00 97.62           C  
ATOM    849  OE1 GLU A 112      11.453   3.336  17.750  1.00 97.62           O  
ATOM    850  OE2 GLU A 112      10.211   1.679  18.484  1.00 97.62           O  
ATOM    851  N   GLY A 113      12.648  -0.241  13.727  1.00 93.56           N  
ATOM    852  CA  GLY A 113      14.086  -0.291  13.500  1.00 93.56           C  
ATOM    853  C   GLY A 113      14.500  -1.420  12.578  1.00 93.56           C  
ATOM    854  O   GLY A 113      15.672  -1.514  12.195  1.00 93.56           O  
ATOM    855  N   SER A 114      13.539  -2.303  12.250  1.00 97.44           N  
ATOM    856  CA  SER A 114      13.914  -3.379  11.336  1.00 97.44           C  
ATOM    857  C   SER A 114      14.195  -2.846   9.938  1.00 97.44           C  
ATOM    858  CB  SER A 114      12.812  -4.438  11.281  1.00 97.44           C  
ATOM    859  O   SER A 114      13.672  -1.800   9.547  1.00 97.44           O  
ATOM    860  OG  SER A 114      11.625  -3.895  10.734  1.00 97.44           O  
ATOM    861  N   SER A 115      15.172  -3.482   9.281  1.00 96.50           N  
ATOM    862  CA  SER A 115      15.547  -3.062   7.938  1.00 96.50           C  
ATOM    863  C   SER A 115      14.844  -3.904   6.879  1.00 96.50           C  
ATOM    864  CB  SER A 115      17.062  -3.152   7.746  1.00 96.50           C  
ATOM    865  O   SER A 115      14.188  -4.898   7.203  1.00 96.50           O  
ATOM    866  OG  SER A 115      17.500  -4.492   7.859  1.00 96.50           O  
ATOM    867  N   VAL A 116      14.844  -3.428   5.605  1.00 98.50           N  
ATOM    868  CA  VAL A 116      14.438  -4.176   4.418  1.00 98.50           C  
ATOM    869  C   VAL A 116      15.656  -4.441   3.537  1.00 98.50           C  
ATOM    870  CB  VAL A 116      13.352  -3.424   3.617  1.00 98.50           C  
ATOM    871  O   VAL A 116      16.031  -3.596   2.721  1.00 98.50           O  
ATOM    872  CG1 VAL A 116      12.852  -4.281   2.457  1.00 98.50           C  
ATOM    873  CG2 VAL A 116      12.195  -3.023   4.531  1.00 98.50           C  
ATOM    874  N   PRO A 117      16.281  -5.562   3.803  1.00 98.00           N  
ATOM    875  CA  PRO A 117      17.531  -5.848   3.092  1.00 98.00           C  
ATOM    876  C   PRO A 117      17.328  -5.996   1.585  1.00 98.00           C  
ATOM    877  CB  PRO A 117      18.000  -7.164   3.713  1.00 98.00           C  
ATOM    878  O   PRO A 117      16.234  -6.316   1.135  1.00 98.00           O  
ATOM    879  CG  PRO A 117      17.266  -7.258   5.008  1.00 98.00           C  
ATOM    880  CD  PRO A 117      15.938  -6.562   4.855  1.00 98.00           C  
ATOM    881  N   ASP A 118      18.406  -5.754   0.862  1.00 98.50           N  
ATOM    882  CA  ASP A 118      18.469  -5.988  -0.578  1.00 98.50           C  
ATOM    883  C   ASP A 118      18.016  -7.406  -0.920  1.00 98.50           C  
ATOM    884  CB  ASP A 118      19.875  -5.742  -1.114  1.00 98.50           C  
ATOM    885  O   ASP A 118      18.406  -8.367  -0.260  1.00 98.50           O  
ATOM    886  CG  ASP A 118      19.938  -5.758  -2.631  1.00 98.50           C  
ATOM    887  OD1 ASP A 118      19.203  -4.996  -3.283  1.00 98.50           O  
ATOM    888  OD2 ASP A 118      20.750  -6.539  -3.178  1.00 98.50           O  
ATOM    889  N   GLY A 119      17.047  -7.492  -1.894  1.00 98.56           N  
ATOM    890  CA  GLY A 119      16.625  -8.797  -2.369  1.00 98.56           C  
ATOM    891  C   GLY A 119      15.398  -9.328  -1.649  1.00 98.56           C  
ATOM    892  O   GLY A 119      14.930 -10.430  -1.946  1.00 98.56           O  
ATOM    893  N   THR A 120      15.000  -8.633  -0.639  1.00 98.81           N  
ATOM    894  CA  THR A 120      13.797  -9.055   0.063  1.00 98.81           C  
ATOM    895  C   THR A 120      12.633  -9.219  -0.911  1.00 98.81           C  
ATOM    896  CB  THR A 120      13.414  -8.055   1.167  1.00 98.81           C  
ATOM    897  O   THR A 120      12.297  -8.281  -1.643  1.00 98.81           O  
ATOM    898  CG2 THR A 120      12.141  -8.500   1.891  1.00 98.81           C  
ATOM    899  OG1 THR A 120      14.484  -7.961   2.115  1.00 98.81           O  
ATOM    900  N   ALA A 121      12.031 -10.422  -0.913  1.00 98.69           N  
ATOM    901  CA  ALA A 121      10.867 -10.703  -1.749  1.00 98.69           C  
ATOM    902  C   ALA A 121       9.602 -10.117  -1.139  1.00 98.69           C  
ATOM    903  CB  ALA A 121      10.719 -12.211  -1.950  1.00 98.69           C  
ATOM    904  O   ALA A 121       9.273 -10.406   0.014  1.00 98.69           O  
ATOM    905  N   LEU A 122       8.898  -9.367  -1.980  1.00 98.88           N  
ATOM    906  CA  LEU A 122       7.699  -8.695  -1.505  1.00 98.88           C  
ATOM    907  C   LEU A 122       6.500  -9.031  -2.383  1.00 98.88           C  
ATOM    908  CB  LEU A 122       7.918  -7.176  -1.477  1.00 98.88           C  
ATOM    909  O   LEU A 122       6.637  -9.172  -3.600  1.00 98.88           O  
ATOM    910  CG  LEU A 122       9.047  -6.668  -0.581  1.00 98.88           C  
ATOM    911  CD1 LEU A 122       9.422  -5.238  -0.959  1.00 98.88           C  
ATOM    912  CD2 LEU A 122       8.641  -6.750   0.888  1.00 98.88           C  
ATOM    913  N   LEU A 123       5.398  -9.203  -1.706  1.00 98.88           N  
ATOM    914  CA  LEU A 123       4.117  -9.273  -2.398  1.00 98.88           C  
ATOM    915  C   LEU A 123       3.357  -7.961  -2.271  1.00 98.88           C  
ATOM    916  CB  LEU A 123       3.271 -10.422  -1.844  1.00 98.88           C  
ATOM    917  O   LEU A 123       3.072  -7.508  -1.160  1.00 98.88           O  
ATOM    918  CG  LEU A 123       1.990 -10.758  -2.613  1.00 98.88           C  
ATOM    919  CD1 LEU A 123       2.328 -11.398  -3.953  1.00 98.88           C  
ATOM    920  CD2 LEU A 123       1.092 -11.672  -1.786  1.00 98.88           C  
ATOM    921  N   VAL A 124       3.072  -7.359  -3.416  1.00 98.94           N  
ATOM    922  CA  VAL A 124       2.291  -6.129  -3.467  1.00 98.94           C  
ATOM    923  C   VAL A 124       0.934  -6.402  -4.113  1.00 98.94           C  
ATOM    924  CB  VAL A 124       3.033  -5.016  -4.242  1.00 98.94           C  
ATOM    925  O   VAL A 124       0.860  -7.020  -5.176  1.00 98.94           O  
ATOM    926  CG1 VAL A 124       2.254  -3.703  -4.184  1.00 98.94           C  
ATOM    927  CG2 VAL A 124       4.445  -4.828  -3.686  1.00 98.94           C  
ATOM    928  N   SER A 125      -0.093  -5.973  -3.418  1.00 98.94           N  
ATOM    929  CA  SER A 125      -1.427  -6.281  -3.926  1.00 98.94           C  
ATOM    930  C   SER A 125      -2.297  -5.031  -3.982  1.00 98.94           C  
ATOM    931  CB  SER A 125      -2.100  -7.340  -3.053  1.00 98.94           C  
ATOM    932  O   SER A 125      -2.041  -4.055  -3.271  1.00 98.94           O  
ATOM    933  OG  SER A 125      -2.217  -6.891  -1.714  1.00 98.94           O  
ATOM    934  N   GLY A 126      -3.281  -5.016  -4.898  1.00 98.88           N  
ATOM    935  CA  GLY A 126      -4.207  -3.908  -5.055  1.00 98.88           C  
ATOM    936  C   GLY A 126      -5.094  -4.039  -6.277  1.00 98.88           C  
ATOM    937  O   GLY A 126      -5.094  -5.078  -6.945  1.00 98.88           O  
ATOM    938  N   TRP A 127      -5.844  -2.957  -6.543  1.00 98.81           N  
ATOM    939  CA  TRP A 127      -6.797  -2.928  -7.648  1.00 98.81           C  
ATOM    940  C   TRP A 127      -6.434  -1.838  -8.648  1.00 98.81           C  
ATOM    941  CB  TRP A 127      -8.219  -2.711  -7.129  1.00 98.81           C  
ATOM    942  O   TRP A 127      -7.297  -1.347  -9.383  1.00 98.81           O  
ATOM    943  CG  TRP A 127      -8.789  -3.889  -6.395  1.00 98.81           C  
ATOM    944  CD1 TRP A 127      -9.516  -4.914  -6.926  1.00 98.81           C  
ATOM    945  CD2 TRP A 127      -8.680  -4.156  -4.996  1.00 98.81           C  
ATOM    946  CE2 TRP A 127      -9.367  -5.367  -4.746  1.00 98.81           C  
ATOM    947  CE3 TRP A 127      -8.062  -3.494  -3.924  1.00 98.81           C  
ATOM    948  NE1 TRP A 127      -9.867  -5.809  -5.938  1.00 98.81           N  
ATOM    949  CH2 TRP A 127      -8.844  -5.258  -2.439  1.00 98.81           C  
ATOM    950  CZ2 TRP A 127      -9.453  -5.926  -3.469  1.00 98.81           C  
ATOM    951  CZ3 TRP A 127      -8.148  -4.055  -2.654  1.00 98.81           C  
ATOM    952  N   GLY A 128      -5.176  -1.330  -8.531  1.00 98.69           N  
ATOM    953  CA  GLY A 128      -4.801  -0.217  -9.391  1.00 98.69           C  
ATOM    954  C   GLY A 128      -4.734  -0.590 -10.859  1.00 98.69           C  
ATOM    955  O   GLY A 128      -5.180  -1.671 -11.250  1.00 98.69           O  
ATOM    956  N   ALA A 129      -4.188   0.368 -11.609  1.00 98.62           N  
ATOM    957  CA  ALA A 129      -3.996   0.179 -13.047  1.00 98.62           C  
ATOM    958  C   ALA A 129      -3.070  -1.003 -13.328  1.00 98.62           C  
ATOM    959  CB  ALA A 129      -3.436   1.449 -13.680  1.00 98.62           C  
ATOM    960  O   ALA A 129      -2.141  -1.266 -12.562  1.00 98.62           O  
ATOM    961  N   THR A 130      -3.377  -1.688 -14.508  1.00 98.56           N  
ATOM    962  CA  THR A 130      -2.605  -2.883 -14.836  1.00 98.56           C  
ATOM    963  C   THR A 130      -1.561  -2.582 -15.906  1.00 98.56           C  
ATOM    964  CB  THR A 130      -3.520  -4.027 -15.312  1.00 98.56           C  
ATOM    965  O   THR A 130      -0.854  -3.482 -16.359  1.00 98.56           O  
ATOM    966  CG2 THR A 130      -4.516  -4.426 -14.227  1.00 98.56           C  
ATOM    967  OG1 THR A 130      -4.242  -3.598 -16.469  1.00 98.56           O  
ATOM    968  N   SER A 131      -1.519  -1.401 -16.375  1.00 98.06           N  
ATOM    969  CA  SER A 131      -0.508  -0.818 -17.250  1.00 98.06           C  
ATOM    970  C   SER A 131      -0.404   0.690 -17.047  1.00 98.06           C  
ATOM    971  CB  SER A 131      -0.826  -1.122 -18.719  1.00 98.06           C  
ATOM    972  O   SER A 131      -1.328   1.315 -16.531  1.00 98.06           O  
ATOM    973  OG  SER A 131      -2.062  -0.543 -19.094  1.00 98.06           O  
ATOM    974  N   GLU A 132       0.757   1.242 -17.328  1.00 97.69           N  
ATOM    975  CA  GLU A 132       0.929   2.688 -17.219  1.00 97.69           C  
ATOM    976  C   GLU A 132      -0.089   3.428 -18.078  1.00 97.69           C  
ATOM    977  CB  GLU A 132       2.350   3.090 -17.625  1.00 97.69           C  
ATOM    978  O   GLU A 132      -0.204   3.164 -19.281  1.00 97.69           O  
ATOM    979  CG  GLU A 132       2.635   4.578 -17.469  1.00 97.69           C  
ATOM    980  CD  GLU A 132       4.094   4.938 -17.703  1.00 97.69           C  
ATOM    981  OE1 GLU A 132       4.371   5.867 -18.484  1.00 97.69           O  
ATOM    982  OE2 GLU A 132       4.965   4.281 -17.078  1.00 97.69           O  
ATOM    983  N   GLY A 133      -0.860   4.336 -17.469  1.00 96.25           N  
ATOM    984  CA  GLY A 133      -1.880   5.094 -18.188  1.00 96.25           C  
ATOM    985  C   GLY A 133      -3.131   4.285 -18.469  1.00 96.25           C  
ATOM    986  O   GLY A 133      -4.023   4.742 -19.188  1.00 96.25           O  
ATOM    987  N   GLY A 134      -3.143   3.080 -17.953  1.00 96.94           N  
ATOM    988  CA  GLY A 134      -4.285   2.209 -18.188  1.00 96.94           C  
ATOM    989  C   GLY A 134      -5.371   2.352 -17.141  1.00 96.94           C  
ATOM    990  O   GLY A 134      -5.340   3.279 -16.328  1.00 96.94           O  
ATOM    991  N   SER A 135      -6.320   1.390 -17.203  1.00 97.38           N  
ATOM    992  CA  SER A 135      -7.461   1.411 -16.297  1.00 97.38           C  
ATOM    993  C   SER A 135      -7.219   0.520 -15.086  1.00 97.38           C  
ATOM    994  CB  SER A 135      -8.734   0.966 -17.031  1.00 97.38           C  
ATOM    995  O   SER A 135      -6.453  -0.443 -15.164  1.00 97.38           O  
ATOM    996  OG  SER A 135      -8.977   1.779 -18.156  1.00 97.38           O  
ATOM    997  N   SER A 136      -7.879   0.969 -13.992  1.00 97.88           N  
ATOM    998  CA  SER A 136      -7.820   0.146 -12.789  1.00 97.88           C  
ATOM    999  C   SER A 136      -8.531  -1.188 -13.000  1.00 97.88           C  
ATOM   1000  CB  SER A 136      -8.438   0.885 -11.602  1.00 97.88           C  
ATOM   1001  O   SER A 136      -9.375  -1.314 -13.883  1.00 97.88           O  
ATOM   1002  OG  SER A 136      -7.691   2.051 -11.297  1.00 97.88           O  
ATOM   1003  N   SER A 137      -8.117  -2.102 -12.203  1.00 98.44           N  
ATOM   1004  CA  SER A 137      -8.703  -3.439 -12.227  1.00 98.44           C  
ATOM   1005  C   SER A 137      -9.828  -3.570 -11.211  1.00 98.44           C  
ATOM   1006  CB  SER A 137      -7.625  -4.492 -11.945  1.00 98.44           C  
ATOM   1007  O   SER A 137      -9.695  -3.119 -10.070  1.00 98.44           O  
ATOM   1008  OG  SER A 137      -8.195  -5.793 -11.906  1.00 98.44           O  
ATOM   1009  N   THR A 138     -10.914  -4.191 -11.625  1.00 98.44           N  
ATOM   1010  CA  THR A 138     -11.977  -4.477 -10.664  1.00 98.44           C  
ATOM   1011  C   THR A 138     -11.633  -5.711  -9.836  1.00 98.44           C  
ATOM   1012  CB  THR A 138     -13.328  -4.691 -11.375  1.00 98.44           C  
ATOM   1013  O   THR A 138     -12.094  -5.852  -8.703  1.00 98.44           O  
ATOM   1014  CG2 THR A 138     -13.844  -3.391 -11.969  1.00 98.44           C  
ATOM   1015  OG1 THR A 138     -13.164  -5.656 -12.422  1.00 98.44           O  
ATOM   1016  N   THR A 139     -10.805  -6.500 -10.336  1.00 98.69           N  
ATOM   1017  CA  THR A 139     -10.391  -7.715  -9.641  1.00 98.69           C  
ATOM   1018  C   THR A 139      -9.031  -7.520  -8.969  1.00 98.69           C  
ATOM   1019  CB  THR A 139     -10.312  -8.914 -10.609  1.00 98.69           C  
ATOM   1020  O   THR A 139      -8.133  -6.902  -9.539  1.00 98.69           O  
ATOM   1021  CG2 THR A 139      -9.969 -10.195  -9.867  1.00 98.69           C  
ATOM   1022  OG1 THR A 139     -11.578  -9.070 -11.266  1.00 98.69           O  
ATOM   1023  N   LEU A 140      -8.930  -8.078  -7.770  1.00 98.94           N  
ATOM   1024  CA  LEU A 140      -7.699  -7.973  -6.988  1.00 98.94           C  
ATOM   1025  C   LEU A 140      -6.535  -8.641  -7.711  1.00 98.94           C  
ATOM   1026  CB  LEU A 140      -7.891  -8.602  -5.605  1.00 98.94           C  
ATOM   1027  O   LEU A 140      -6.680  -9.758  -8.219  1.00 98.94           O  
ATOM   1028  CG  LEU A 140      -6.699  -8.516  -4.648  1.00 98.94           C  
ATOM   1029  CD1 LEU A 140      -6.383  -7.055  -4.332  1.00 98.94           C  
ATOM   1030  CD2 LEU A 140      -6.984  -9.297  -3.369  1.00 98.94           C  
ATOM   1031  N   ARG A 141      -5.379  -7.938  -7.688  1.00 98.88           N  
ATOM   1032  CA  ARG A 141      -4.156  -8.461  -8.297  1.00 98.88           C  
ATOM   1033  C   ARG A 141      -2.977  -8.344  -7.340  1.00 98.88           C  
ATOM   1034  CB  ARG A 141      -3.848  -7.719  -9.602  1.00 98.88           C  
ATOM   1035  O   ARG A 141      -3.051  -7.637  -6.336  1.00 98.88           O  
ATOM   1036  CG  ARG A 141      -4.938  -7.840 -10.656  1.00 98.88           C  
ATOM   1037  CD  ARG A 141      -4.562  -7.125 -11.945  1.00 98.88           C  
ATOM   1038  NE  ARG A 141      -4.215  -8.070 -13.000  1.00 98.88           N  
ATOM   1039  NH1 ARG A 141      -2.002  -8.281 -12.375  1.00 98.88           N  
ATOM   1040  NH2 ARG A 141      -2.803  -9.445 -14.180  1.00 98.88           N  
ATOM   1041  CZ  ARG A 141      -3.008  -8.594 -13.180  1.00 98.88           C  
ATOM   1042  N   ALA A 142      -1.976  -9.109  -7.660  1.00 98.88           N  
ATOM   1043  CA  ALA A 142      -0.732  -9.039  -6.898  1.00 98.88           C  
ATOM   1044  C   ALA A 142       0.480  -9.219  -7.809  1.00 98.88           C  
ATOM   1045  CB  ALA A 142      -0.725 -10.102  -5.797  1.00 98.88           C  
ATOM   1046  O   ALA A 142       0.380  -9.836  -8.875  1.00 98.88           O  
ATOM   1047  N   VAL A 143       1.562  -8.641  -7.371  1.00 98.81           N  
ATOM   1048  CA  VAL A 143       2.824  -8.789  -8.094  1.00 98.81           C  
ATOM   1049  C   VAL A 143       3.963  -9.008  -7.098  1.00 98.81           C  
ATOM   1050  CB  VAL A 143       3.117  -7.555  -8.977  1.00 98.81           C  
ATOM   1051  O   VAL A 143       3.955  -8.438  -6.000  1.00 98.81           O  
ATOM   1052  CG1 VAL A 143       3.332  -6.312  -8.117  1.00 98.81           C  
ATOM   1053  CG2 VAL A 143       4.336  -7.816  -9.859  1.00 98.81           C  
ATOM   1054  N   HIS A 144       4.875  -9.898  -7.512  1.00 98.75           N  
ATOM   1055  CA  HIS A 144       6.078 -10.125  -6.719  1.00 98.75           C  
ATOM   1056  C   HIS A 144       7.215  -9.219  -7.180  1.00 98.75           C  
ATOM   1057  CB  HIS A 144       6.504 -11.586  -6.801  1.00 98.75           C  
ATOM   1058  O   HIS A 144       7.535  -9.172  -8.367  1.00 98.75           O  
ATOM   1059  CG  HIS A 144       5.609 -12.516  -6.043  1.00 98.75           C  
ATOM   1060  CD2 HIS A 144       5.730 -13.055  -4.805  1.00 98.75           C  
ATOM   1061  ND1 HIS A 144       4.426 -12.992  -6.559  1.00 98.75           N  
ATOM   1062  CE1 HIS A 144       3.852 -13.789  -5.668  1.00 98.75           C  
ATOM   1063  NE2 HIS A 144       4.625 -13.844  -4.598  1.00 98.75           N  
ATOM   1064  N   VAL A 145       7.801  -8.492  -6.188  1.00 98.75           N  
ATOM   1065  CA  VAL A 145       8.953  -7.652  -6.480  1.00 98.75           C  
ATOM   1066  C   VAL A 145      10.023  -7.844  -5.406  1.00 98.75           C  
ATOM   1067  CB  VAL A 145       8.562  -6.160  -6.578  1.00 98.75           C  
ATOM   1068  O   VAL A 145       9.758  -8.445  -4.359  1.00 98.75           O  
ATOM   1069  CG1 VAL A 145       7.613  -5.930  -7.754  1.00 98.75           C  
ATOM   1070  CG2 VAL A 145       7.926  -5.691  -5.273  1.00 98.75           C  
ATOM   1071  N   GLN A 146      11.219  -7.406  -5.719  1.00 98.69           N  
ATOM   1072  CA  GLN A 146      12.305  -7.480  -4.754  1.00 98.69           C  
ATOM   1073  C   GLN A 146      12.797  -6.082  -4.371  1.00 98.69           C  
ATOM   1074  CB  GLN A 146      13.469  -8.305  -5.316  1.00 98.69           C  
ATOM   1075  O   GLN A 146      12.938  -5.211  -5.230  1.00 98.69           O  
ATOM   1076  CG  GLN A 146      13.148  -9.781  -5.480  1.00 98.69           C  
ATOM   1077  CD  GLN A 146      14.320 -10.586  -6.008  1.00 98.69           C  
ATOM   1078  NE2 GLN A 146      14.172 -11.906  -6.047  1.00 98.69           N  
ATOM   1079  OE1 GLN A 146      15.359 -10.023  -6.379  1.00 98.69           O  
ATOM   1080  N   ALA A 147      13.039  -5.938  -3.121  1.00 98.75           N  
ATOM   1081  CA  ALA A 147      13.602  -4.684  -2.631  1.00 98.75           C  
ATOM   1082  C   ALA A 147      15.055  -4.527  -3.061  1.00 98.75           C  
ATOM   1083  CB  ALA A 147      13.484  -4.605  -1.109  1.00 98.75           C  
ATOM   1084  O   ALA A 147      15.750  -5.523  -3.275  1.00 98.75           O  
ATOM   1085  N   HIS A 148      15.477  -3.285  -3.184  1.00 98.56           N  
ATOM   1086  CA  HIS A 148      16.875  -2.957  -3.467  1.00 98.56           C  
ATOM   1087  C   HIS A 148      17.516  -2.242  -2.285  1.00 98.56           C  
ATOM   1088  CB  HIS A 148      16.969  -2.092  -4.723  1.00 98.56           C  
ATOM   1089  O   HIS A 148      16.828  -1.674  -1.440  1.00 98.56           O  
ATOM   1090  CG  HIS A 148      16.438  -2.756  -5.953  1.00 98.56           C  
ATOM   1091  CD2 HIS A 148      15.344  -2.494  -6.703  1.00 98.56           C  
ATOM   1092  ND1 HIS A 148      17.062  -3.836  -6.543  1.00 98.56           N  
ATOM   1093  CE1 HIS A 148      16.359  -4.211  -7.605  1.00 98.56           C  
ATOM   1094  NE2 HIS A 148      15.320  -3.410  -7.723  1.00 98.56           N  
ATOM   1095  N   SER A 149      18.859  -2.359  -2.252  1.00 97.56           N  
ATOM   1096  CA  SER A 149      19.594  -1.612  -1.235  1.00 97.56           C  
ATOM   1097  C   SER A 149      19.359  -0.112  -1.373  1.00 97.56           C  
ATOM   1098  CB  SER A 149      21.094  -1.909  -1.328  1.00 97.56           C  
ATOM   1099  O   SER A 149      19.000   0.369  -2.451  1.00 97.56           O  
ATOM   1100  OG  SER A 149      21.641  -1.382  -2.525  1.00 97.56           O  
ATOM   1101  N   ASP A 150      19.578   0.637  -0.291  1.00 95.31           N  
ATOM   1102  CA  ASP A 150      19.453   2.092  -0.317  1.00 95.31           C  
ATOM   1103  C   ASP A 150      20.375   2.693  -1.385  1.00 95.31           C  
ATOM   1104  CB  ASP A 150      19.797   2.680   1.055  1.00 95.31           C  
ATOM   1105  O   ASP A 150      19.969   3.602  -2.113  1.00 95.31           O  
ATOM   1106  CG  ASP A 150      18.703   2.439   2.086  1.00 95.31           C  
ATOM   1107  OD1 ASP A 150      17.625   1.949   1.722  1.00 95.31           O  
ATOM   1108  OD2 ASP A 150      18.938   2.744   3.275  1.00 95.31           O  
ATOM   1109  N   ASP A 151      21.609   2.188  -1.459  1.00 95.81           N  
ATOM   1110  CA  ASP A 151      22.562   2.686  -2.441  1.00 95.81           C  
ATOM   1111  C   ASP A 151      22.047   2.490  -3.863  1.00 95.81           C  
ATOM   1112  CB  ASP A 151      23.922   1.990  -2.275  1.00 95.81           C  
ATOM   1113  O   ASP A 151      22.172   3.383  -4.703  1.00 95.81           O  
ATOM   1114  CG  ASP A 151      24.688   2.465  -1.053  1.00 95.81           C  
ATOM   1115  OD1 ASP A 151      24.297   3.490  -0.451  1.00 95.81           O  
ATOM   1116  OD2 ASP A 151      25.688   1.810  -0.688  1.00 95.81           O  
ATOM   1117  N   GLU A 152      21.516   1.361  -4.074  1.00 96.25           N  
ATOM   1118  CA  GLU A 152      20.953   1.094  -5.395  1.00 96.25           C  
ATOM   1119  C   GLU A 152      19.781   2.020  -5.699  1.00 96.25           C  
ATOM   1120  CB  GLU A 152      20.516  -0.368  -5.508  1.00 96.25           C  
ATOM   1121  O   GLU A 152      19.688   2.570  -6.797  1.00 96.25           O  
ATOM   1122  CG  GLU A 152      19.938  -0.736  -6.867  1.00 96.25           C  
ATOM   1123  CD  GLU A 152      20.953  -0.630  -7.992  1.00 96.25           C  
ATOM   1124  OE1 GLU A 152      20.547  -0.583  -9.180  1.00 96.25           O  
ATOM   1125  OE2 GLU A 152      22.172  -0.595  -7.691  1.00 96.25           O  
ATOM   1126  N   CYS A 153      18.922   2.230  -4.777  1.00 96.50           N  
ATOM   1127  CA  CYS A 153      17.734   3.074  -4.953  1.00 96.50           C  
ATOM   1128  C   CYS A 153      18.141   4.523  -5.199  1.00 96.50           C  
ATOM   1129  CB  CYS A 153      16.828   2.988  -3.727  1.00 96.50           C  
ATOM   1130  O   CYS A 153      17.547   5.203  -6.035  1.00 96.50           O  
ATOM   1131  SG  CYS A 153      15.969   1.412  -3.570  1.00 96.50           S  
ATOM   1132  N   LYS A 154      19.156   4.941  -4.543  1.00 95.94           N  
ATOM   1133  CA  LYS A 154      19.594   6.332  -4.602  1.00 95.94           C  
ATOM   1134  C   LYS A 154      20.234   6.656  -5.949  1.00 95.94           C  
ATOM   1135  CB  LYS A 154      20.578   6.637  -3.469  1.00 95.94           C  
ATOM   1136  O   LYS A 154      20.406   7.824  -6.297  1.00 95.94           O  
ATOM   1137  CG  LYS A 154      19.922   6.848  -2.115  1.00 95.94           C  
ATOM   1138  CD  LYS A 154      20.938   7.137  -1.029  1.00 95.94           C  
ATOM   1139  CE  LYS A 154      20.281   7.371   0.321  1.00 95.94           C  
ATOM   1140  NZ  LYS A 154      21.281   7.469   1.423  1.00 95.94           N  
ATOM   1141  N   LYS A 155      20.531   5.633  -6.730  1.00 95.19           N  
ATOM   1142  CA  LYS A 155      20.984   5.867  -8.094  1.00 95.19           C  
ATOM   1143  C   LYS A 155      19.875   6.484  -8.945  1.00 95.19           C  
ATOM   1144  CB  LYS A 155      21.469   4.562  -8.734  1.00 95.19           C  
ATOM   1145  O   LYS A 155      20.156   7.246  -9.875  1.00 95.19           O  
ATOM   1146  CG  LYS A 155      22.734   4.000  -8.109  1.00 95.19           C  
ATOM   1147  CD  LYS A 155      23.156   2.691  -8.773  1.00 95.19           C  
ATOM   1148  CE  LYS A 155      24.359   2.080  -8.086  1.00 95.19           C  
ATOM   1149  NZ  LYS A 155      24.656   0.706  -8.594  1.00 95.19           N  
ATOM   1150  N   TYR A 156      18.688   6.160  -8.531  1.00 92.19           N  
ATOM   1151  CA  TYR A 156      17.531   6.598  -9.320  1.00 92.19           C  
ATOM   1152  C   TYR A 156      16.797   7.730  -8.625  1.00 92.19           C  
ATOM   1153  CB  TYR A 156      16.578   5.430  -9.578  1.00 92.19           C  
ATOM   1154  O   TYR A 156      16.172   8.578  -9.273  1.00 92.19           O  
ATOM   1155  CG  TYR A 156      17.266   4.207 -10.156  1.00 92.19           C  
ATOM   1156  CD1 TYR A 156      17.734   4.199 -11.461  1.00 92.19           C  
ATOM   1157  CD2 TYR A 156      17.438   3.062  -9.383  1.00 92.19           C  
ATOM   1158  CE1 TYR A 156      18.359   3.074 -11.992  1.00 92.19           C  
ATOM   1159  CE2 TYR A 156      18.062   1.933  -9.906  1.00 92.19           C  
ATOM   1160  OH  TYR A 156      19.125   0.833 -11.727  1.00 92.19           O  
ATOM   1161  CZ  TYR A 156      18.516   1.948 -11.211  1.00 92.19           C  
ATOM   1162  N   PHE A 157      16.766   7.672  -7.355  1.00 93.19           N  
ATOM   1163  CA  PHE A 157      16.078   8.656  -6.527  1.00 93.19           C  
ATOM   1164  C   PHE A 157      17.016   9.242  -5.484  1.00 93.19           C  
ATOM   1165  CB  PHE A 157      14.852   8.023  -5.844  1.00 93.19           C  
ATOM   1166  O   PHE A 157      17.141   8.703  -4.379  1.00 93.19           O  
ATOM   1167  CG  PHE A 157      13.828   7.488  -6.805  1.00 93.19           C  
ATOM   1168  CD1 PHE A 157      12.844   8.320  -7.332  1.00 93.19           C  
ATOM   1169  CD2 PHE A 157      13.844   6.148  -7.180  1.00 93.19           C  
ATOM   1170  CE1 PHE A 157      11.898   7.824  -8.219  1.00 93.19           C  
ATOM   1171  CE2 PHE A 157      12.898   5.648  -8.070  1.00 93.19           C  
ATOM   1172  CZ  PHE A 157      11.922   6.484  -8.586  1.00 93.19           C  
ATOM   1173  N   ARG A 158      17.578  10.414  -5.754  1.00 91.00           N  
ATOM   1174  CA  ARG A 158      18.656  10.977  -4.938  1.00 91.00           C  
ATOM   1175  C   ARG A 158      18.109  11.469  -3.596  1.00 91.00           C  
ATOM   1176  CB  ARG A 158      19.344  12.125  -5.676  1.00 91.00           C  
ATOM   1177  O   ARG A 158      18.844  11.508  -2.605  1.00 91.00           O  
ATOM   1178  CG  ARG A 158      20.141  11.680  -6.891  1.00 91.00           C  
ATOM   1179  CD  ARG A 158      20.797  12.859  -7.594  1.00 91.00           C  
ATOM   1180  NE  ARG A 158      21.875  13.430  -6.789  1.00 91.00           N  
ATOM   1181  NH1 ARG A 158      23.234  13.945  -8.586  1.00 91.00           N  
ATOM   1182  NH2 ARG A 158      23.922  14.430  -6.457  1.00 91.00           N  
ATOM   1183  CZ  ARG A 158      23.000  13.938  -7.281  1.00 91.00           C  
ATOM   1184  N   SER A 159      16.891  11.727  -3.535  1.00 89.94           N  
ATOM   1185  CA  SER A 159      16.328  12.312  -2.326  1.00 89.94           C  
ATOM   1186  C   SER A 159      15.656  11.258  -1.455  1.00 89.94           C  
ATOM   1187  CB  SER A 159      15.312  13.406  -2.684  1.00 89.94           C  
ATOM   1188  O   SER A 159      14.875  11.586  -0.557  1.00 89.94           O  
ATOM   1189  OG  SER A 159      14.273  12.883  -3.488  1.00 89.94           O  
ATOM   1190  N   LEU A 160      15.922   9.938  -1.809  1.00 95.12           N  
ATOM   1191  CA  LEU A 160      15.344   8.867  -1.005  1.00 95.12           C  
ATOM   1192  C   LEU A 160      15.781   8.984   0.451  1.00 95.12           C  
ATOM   1193  CB  LEU A 160      15.742   7.500  -1.564  1.00 95.12           C  
ATOM   1194  O   LEU A 160      16.969   9.094   0.736  1.00 95.12           O  
ATOM   1195  CG  LEU A 160      14.891   6.309  -1.111  1.00 95.12           C  
ATOM   1196  CD1 LEU A 160      13.539   6.324  -1.807  1.00 95.12           C  
ATOM   1197  CD2 LEU A 160      15.625   4.996  -1.387  1.00 95.12           C  
ATOM   1198  N   THR A 161      14.852   9.016   1.391  1.00 97.31           N  
ATOM   1199  CA  THR A 161      15.164   9.109   2.812  1.00 97.31           C  
ATOM   1200  C   THR A 161      15.242   7.723   3.443  1.00 97.31           C  
ATOM   1201  CB  THR A 161      14.117   9.953   3.559  1.00 97.31           C  
ATOM   1202  O   THR A 161      14.914   6.723   2.803  1.00 97.31           O  
ATOM   1203  CG2 THR A 161      13.812  11.242   2.805  1.00 97.31           C  
ATOM   1204  OG1 THR A 161      12.906   9.195   3.693  1.00 97.31           O  
ATOM   1205  N   SER A 162      15.688   7.691   4.746  1.00 97.00           N  
ATOM   1206  CA  SER A 162      15.805   6.430   5.469  1.00 97.00           C  
ATOM   1207  C   SER A 162      14.438   5.871   5.836  1.00 97.00           C  
ATOM   1208  CB  SER A 162      16.641   6.617   6.734  1.00 97.00           C  
ATOM   1209  O   SER A 162      14.328   4.727   6.281  1.00 97.00           O  
ATOM   1210  OG  SER A 162      16.047   7.562   7.602  1.00 97.00           O  
ATOM   1211  N   ASN A 163      13.391   6.648   5.598  1.00 98.50           N  
ATOM   1212  CA  ASN A 163      12.031   6.223   5.902  1.00 98.50           C  
ATOM   1213  C   ASN A 163      11.375   5.551   4.703  1.00 98.50           C  
ATOM   1214  CB  ASN A 163      11.195   7.410   6.375  1.00 98.50           C  
ATOM   1215  O   ASN A 163      10.164   5.297   4.715  1.00 98.50           O  
ATOM   1216  CG  ASN A 163      11.742   8.047   7.637  1.00 98.50           C  
ATOM   1217  ND2 ASN A 163      11.664   9.375   7.711  1.00 98.50           N  
ATOM   1218  OD1 ASN A 163      12.227   7.359   8.531  1.00 98.50           O  
ATOM   1219  N   MET A 164      12.148   5.344   3.656  1.00 98.69           N  
ATOM   1220  CA  MET A 164      11.641   4.766   2.414  1.00 98.69           C  
ATOM   1221  C   MET A 164      12.539   3.625   1.942  1.00 98.69           C  
ATOM   1222  CB  MET A 164      11.539   5.836   1.326  1.00 98.69           C  
ATOM   1223  O   MET A 164      13.680   3.500   2.393  1.00 98.69           O  
ATOM   1224  CG  MET A 164      10.695   7.039   1.726  1.00 98.69           C  
ATOM   1225  SD  MET A 164      10.867   8.438   0.550  1.00 98.69           S  
ATOM   1226  CE  MET A 164       9.930   9.711   1.434  1.00 98.69           C  
ATOM   1227  N   PHE A 165      11.992   2.775   1.075  1.00 98.75           N  
ATOM   1228  CA  PHE A 165      12.773   1.822   0.297  1.00 98.75           C  
ATOM   1229  C   PHE A 165      12.172   1.645  -1.095  1.00 98.75           C  
ATOM   1230  CB  PHE A 165      12.844   0.471   1.015  1.00 98.75           C  
ATOM   1231  O   PHE A 165      11.078   2.137  -1.376  1.00 98.75           O  
ATOM   1232  CG  PHE A 165      11.516  -0.238   1.107  1.00 98.75           C  
ATOM   1233  CD1 PHE A 165      10.633   0.047   2.141  1.00 98.75           C  
ATOM   1234  CD2 PHE A 165      11.156  -1.188   0.161  1.00 98.75           C  
ATOM   1235  CE1 PHE A 165       9.406  -0.608   2.229  1.00 98.75           C  
ATOM   1236  CE2 PHE A 165       9.938  -1.847   0.243  1.00 98.75           C  
ATOM   1237  CZ  PHE A 165       9.062  -1.556   1.277  1.00 98.75           C  
ATOM   1238  N   CYS A 166      12.969   1.084  -2.051  1.00 98.69           N  
ATOM   1239  CA  CYS A 166      12.453   0.885  -3.402  1.00 98.69           C  
ATOM   1240  C   CYS A 166      12.477  -0.591  -3.783  1.00 98.69           C  
ATOM   1241  CB  CYS A 166      13.266   1.694  -4.410  1.00 98.69           C  
ATOM   1242  O   CYS A 166      13.219  -1.376  -3.191  1.00 98.69           O  
ATOM   1243  SG  CYS A 166      14.930   1.040  -4.699  1.00 98.69           S  
ATOM   1244  N   ALA A 167      11.594  -1.006  -4.695  1.00 98.62           N  
ATOM   1245  CA  ALA A 167      11.492  -2.391  -5.148  1.00 98.62           C  
ATOM   1246  C   ALA A 167      10.992  -2.459  -6.590  1.00 98.62           C  
ATOM   1247  CB  ALA A 167      10.570  -3.186  -4.230  1.00 98.62           C  
ATOM   1248  O   ALA A 167      10.273  -1.566  -7.047  1.00 98.62           O  
ATOM   1249  N   GLY A 168      11.383  -3.469  -7.254  1.00 98.31           N  
ATOM   1250  CA  GLY A 168      11.023  -3.727  -8.641  1.00 98.31           C  
ATOM   1251  C   GLY A 168      12.195  -4.195  -9.484  1.00 98.31           C  
ATOM   1252  O   GLY A 168      13.352  -3.926  -9.156  1.00 98.31           O  
ATOM   1253  N   PRO A 169      11.898  -4.918 -10.500  1.00 97.31           N  
ATOM   1254  CA  PRO A 169      12.992  -5.422 -11.336  1.00 97.31           C  
ATOM   1255  C   PRO A 169      13.641  -4.328 -12.180  1.00 97.31           C  
ATOM   1256  CB  PRO A 169      12.312  -6.465 -12.219  1.00 97.31           C  
ATOM   1257  O   PRO A 169      12.953  -3.439 -12.688  1.00 97.31           O  
ATOM   1258  CG  PRO A 169      10.906  -5.980 -12.367  1.00 97.31           C  
ATOM   1259  CD  PRO A 169      10.492  -5.316 -11.086  1.00 97.31           C  
ATOM   1260  N   PRO A 170      14.938  -4.395 -12.375  1.00 95.00           N  
ATOM   1261  CA  PRO A 170      15.625  -3.381 -13.180  1.00 95.00           C  
ATOM   1262  C   PRO A 170      15.055  -3.260 -14.594  1.00 95.00           C  
ATOM   1263  CB  PRO A 170      17.078  -3.879 -13.219  1.00 95.00           C  
ATOM   1264  O   PRO A 170      14.992  -2.160 -15.148  1.00 95.00           O  
ATOM   1265  CG  PRO A 170      17.234  -4.691 -11.977  1.00 95.00           C  
ATOM   1266  CD  PRO A 170      15.922  -5.371 -11.680  1.00 95.00           C  
ATOM   1267  N   GLU A 171      14.586  -4.340 -15.109  1.00 96.75           N  
ATOM   1268  CA  GLU A 171      14.070  -4.348 -16.469  1.00 96.75           C  
ATOM   1269  C   GLU A 171      12.664  -3.754 -16.531  1.00 96.75           C  
ATOM   1270  CB  GLU A 171      14.062  -5.770 -17.031  1.00 96.75           C  
ATOM   1271  O   GLU A 171      12.125  -3.520 -17.609  1.00 96.75           O  
ATOM   1272  CG  GLU A 171      13.086  -6.703 -16.344  1.00 96.75           C  
ATOM   1273  CD  GLU A 171      13.609  -7.242 -15.016  1.00 96.75           C  
ATOM   1274  OE1 GLU A 171      12.914  -8.070 -14.383  1.00 96.75           O  
ATOM   1275  OE2 GLU A 171      14.719  -6.836 -14.617  1.00 96.75           O  
ATOM   1276  N   GLY A 172      12.062  -3.422 -15.367  1.00 97.06           N  
ATOM   1277  CA  GLY A 172      10.680  -2.975 -15.336  1.00 97.06           C  
ATOM   1278  C   GLY A 172       9.680  -4.094 -15.578  1.00 97.06           C  
ATOM   1279  O   GLY A 172       9.961  -5.258 -15.281  1.00 97.06           O  
ATOM   1280  N   GLY A 173       8.383  -3.703 -15.906  1.00 97.75           N  
ATOM   1281  CA  GLY A 173       7.387  -4.695 -16.266  1.00 97.75           C  
ATOM   1282  C   GLY A 173       6.590  -5.191 -15.070  1.00 97.75           C  
ATOM   1283  O   GLY A 173       5.527  -5.793 -15.234  1.00 97.75           O  
ATOM   1284  N   LYS A 174       7.148  -5.016 -13.906  1.00 98.44           N  
ATOM   1285  CA  LYS A 174       6.434  -5.414 -12.695  1.00 98.44           C  
ATOM   1286  C   LYS A 174       6.480  -4.312 -11.641  1.00 98.44           C  
ATOM   1287  CB  LYS A 174       7.016  -6.711 -12.133  1.00 98.44           C  
ATOM   1288  O   LYS A 174       7.562  -3.889 -11.227  1.00 98.44           O  
ATOM   1289  CG  LYS A 174       6.871  -7.910 -13.055  1.00 98.44           C  
ATOM   1290  CD  LYS A 174       7.406  -9.180 -12.406  1.00 98.44           C  
ATOM   1291  CE  LYS A 174       7.156 -10.398 -13.281  1.00 98.44           C  
ATOM   1292  NZ  LYS A 174       7.668 -11.648 -12.648  1.00 98.44           N  
ATOM   1293  N   ASN A 175       5.359  -3.889 -11.102  1.00 97.88           N  
ATOM   1294  CA  ASN A 175       5.297  -2.891 -10.039  1.00 97.88           C  
ATOM   1295  C   ASN A 175       3.857  -2.494  -9.727  1.00 97.88           C  
ATOM   1296  CB  ASN A 175       6.117  -1.656 -10.414  1.00 97.88           C  
ATOM   1297  O   ASN A 175       2.918  -3.051 -10.297  1.00 97.88           O  
ATOM   1298  CG  ASN A 175       6.750  -0.986  -9.203  1.00 97.88           C  
ATOM   1299  ND2 ASN A 175       8.047  -0.713  -9.289  1.00 97.88           N  
ATOM   1300  OD1 ASN A 175       6.078  -0.716  -8.211  1.00 97.88           O  
ATOM   1301  N   SER A 176       3.754  -1.757  -8.656  1.00 98.38           N  
ATOM   1302  CA  SER A 176       2.479  -1.103  -8.383  1.00 98.38           C  
ATOM   1303  C   SER A 176       2.211   0.028  -9.367  1.00 98.38           C  
ATOM   1304  CB  SER A 176       2.455  -0.558  -6.953  1.00 98.38           C  
ATOM   1305  O   SER A 176       3.131   0.505 -10.039  1.00 98.38           O  
ATOM   1306  OG  SER A 176       3.434   0.453  -6.785  1.00 98.38           O  
ATOM   1307  N   CYS A 177       0.955   0.490  -9.438  1.00 98.56           N  
ATOM   1308  CA  CYS A 177       0.548   1.580 -10.320  1.00 98.56           C  
ATOM   1309  C   CYS A 177      -0.563   2.408  -9.680  1.00 98.56           C  
ATOM   1310  CB  CYS A 177       0.081   1.034 -11.664  1.00 98.56           C  
ATOM   1311  O   CYS A 177      -0.887   2.221  -8.508  1.00 98.56           O  
ATOM   1312  SG  CYS A 177       0.130   2.250 -13.000  1.00 98.56           S  
ATOM   1313  N   GLN A 178      -1.099   3.365 -10.555  1.00 98.56           N  
ATOM   1314  CA  GLN A 178      -2.115   4.266 -10.023  1.00 98.56           C  
ATOM   1315  C   GLN A 178      -3.303   3.484  -9.469  1.00 98.56           C  
ATOM   1316  CB  GLN A 178      -2.588   5.242 -11.094  1.00 98.56           C  
ATOM   1317  O   GLN A 178      -3.836   2.594 -10.133  1.00 98.56           O  
ATOM   1318  CG  GLN A 178      -1.592   6.355 -11.398  1.00 98.56           C  
ATOM   1319  CD  GLN A 178      -0.372   5.863 -12.156  1.00 98.56           C  
ATOM   1320  NE2 GLN A 178       0.770   6.504 -11.914  1.00 98.56           N  
ATOM   1321  OE1 GLN A 178      -0.454   4.918 -12.945  1.00 98.56           O  
ATOM   1322  N   GLY A 179      -3.695   3.855  -8.234  1.00 98.56           N  
ATOM   1323  CA  GLY A 179      -4.781   3.197  -7.527  1.00 98.56           C  
ATOM   1324  C   GLY A 179      -4.297   2.217  -6.477  1.00 98.56           C  
ATOM   1325  O   GLY A 179      -5.047   1.848  -5.570  1.00 98.56           O  
ATOM   1326  N   ASP A 180      -3.043   1.840  -6.516  1.00 98.88           N  
ATOM   1327  CA  ASP A 180      -2.480   0.890  -5.562  1.00 98.88           C  
ATOM   1328  C   ASP A 180      -1.907   1.609  -4.344  1.00 98.88           C  
ATOM   1329  CB  ASP A 180      -1.396   0.038  -6.227  1.00 98.88           C  
ATOM   1330  O   ASP A 180      -1.505   0.969  -3.369  1.00 98.88           O  
ATOM   1331  CG  ASP A 180      -1.943  -0.881  -7.305  1.00 98.88           C  
ATOM   1332  OD1 ASP A 180      -2.975  -1.548  -7.074  1.00 98.88           O  
ATOM   1333  OD2 ASP A 180      -1.336  -0.941  -8.398  1.00 98.88           O  
ATOM   1334  N   SER A 181      -1.802   2.934  -4.434  1.00 98.81           N  
ATOM   1335  CA  SER A 181      -1.281   3.738  -3.334  1.00 98.81           C  
ATOM   1336  C   SER A 181      -1.936   3.354  -2.010  1.00 98.81           C  
ATOM   1337  CB  SER A 181      -1.500   5.227  -3.607  1.00 98.81           C  
ATOM   1338  O   SER A 181      -3.139   3.094  -1.959  1.00 98.81           O  
ATOM   1339  OG  SER A 181      -0.612   5.691  -4.609  1.00 98.81           O  
ATOM   1340  N   GLY A 182      -1.037   3.268  -1.022  1.00 98.94           N  
ATOM   1341  CA  GLY A 182      -1.545   2.965   0.305  1.00 98.94           C  
ATOM   1342  C   GLY A 182      -1.642   1.478   0.583  1.00 98.94           C  
ATOM   1343  O   GLY A 182      -1.767   1.062   1.737  1.00 98.94           O  
ATOM   1344  N   GLY A 183      -1.614   0.781  -0.501  1.00 98.94           N  
ATOM   1345  CA  GLY A 183      -1.661  -0.663  -0.336  1.00 98.94           C  
ATOM   1346  C   GLY A 183      -0.400  -1.233   0.283  1.00 98.94           C  
ATOM   1347  O   GLY A 183       0.630  -0.559   0.341  1.00 98.94           O  
ATOM   1348  N   PRO A 184      -0.406  -2.570   0.629  1.00 98.94           N  
ATOM   1349  CA  PRO A 184       0.673  -3.180   1.409  1.00 98.94           C  
ATOM   1350  C   PRO A 184       1.748  -3.818   0.532  1.00 98.94           C  
ATOM   1351  CB  PRO A 184      -0.049  -4.238   2.246  1.00 98.94           C  
ATOM   1352  O   PRO A 184       1.440  -4.355  -0.535  1.00 98.94           O  
ATOM   1353  CG  PRO A 184      -1.204  -4.668   1.399  1.00 98.94           C  
ATOM   1354  CD  PRO A 184      -1.723  -3.473   0.655  1.00 98.94           C  
ATOM   1355  N   ALA A 185       2.988  -3.684   0.884  1.00 98.94           N  
ATOM   1356  CA  ALA A 185       4.098  -4.547   0.490  1.00 98.94           C  
ATOM   1357  C   ALA A 185       4.469  -5.508   1.613  1.00 98.94           C  
ATOM   1358  CB  ALA A 185       5.309  -3.707   0.090  1.00 98.94           C  
ATOM   1359  O   ALA A 185       4.945  -5.086   2.670  1.00 98.94           O  
ATOM   1360  N   VAL A 186       4.375  -6.824   1.329  1.00 98.94           N  
ATOM   1361  CA  VAL A 186       4.367  -7.801   2.416  1.00 98.94           C  
ATOM   1362  C   VAL A 186       5.426  -8.867   2.160  1.00 98.94           C  
ATOM   1363  CB  VAL A 186       2.979  -8.453   2.580  1.00 98.94           C  
ATOM   1364  O   VAL A 186       5.625  -9.297   1.020  1.00 98.94           O  
ATOM   1365  CG1 VAL A 186       3.025  -9.562   3.631  1.00 98.94           C  
ATOM   1366  CG2 VAL A 186       1.933  -7.406   2.951  1.00 98.94           C  
ATOM   1367  N   LYS A 187       6.160  -9.250   3.199  1.00 98.69           N  
ATOM   1368  CA  LYS A 187       7.000 -10.438   3.275  1.00 98.69           C  
ATOM   1369  C   LYS A 187       6.410 -11.469   4.238  1.00 98.69           C  
ATOM   1370  CB  LYS A 187       8.422 -10.070   3.703  1.00 98.69           C  
ATOM   1371  O   LYS A 187       6.438 -11.266   5.457  1.00 98.69           O  
ATOM   1372  CG  LYS A 187       9.375 -11.250   3.754  1.00 98.69           C  
ATOM   1373  CD  LYS A 187      10.750 -10.836   4.273  1.00 98.69           C  
ATOM   1374  CE  LYS A 187      11.703 -12.023   4.348  1.00 98.69           C  
ATOM   1375  NZ  LYS A 187      13.016 -11.641   4.945  1.00 98.69           N  
ATOM   1376  N   GLY A 188       5.934 -12.594   3.588  1.00 96.69           N  
ATOM   1377  CA  GLY A 188       5.184 -13.500   4.441  1.00 96.69           C  
ATOM   1378  C   GLY A 188       3.930 -12.875   5.023  1.00 96.69           C  
ATOM   1379  O   GLY A 188       3.061 -12.406   4.285  1.00 96.69           O  
ATOM   1380  N   ASN A 189       3.865 -12.727   6.340  1.00 96.06           N  
ATOM   1381  CA  ASN A 189       2.697 -12.125   6.969  1.00 96.06           C  
ATOM   1382  C   ASN A 189       3.051 -10.812   7.664  1.00 96.06           C  
ATOM   1383  CB  ASN A 189       2.059 -13.102   7.965  1.00 96.06           C  
ATOM   1384  O   ASN A 189       2.314 -10.352   8.539  1.00 96.06           O  
ATOM   1385  CG  ASN A 189       3.008 -13.508   9.070  1.00 96.06           C  
ATOM   1386  ND2 ASN A 189       2.457 -14.023  10.164  1.00 96.06           N  
ATOM   1387  OD1 ASN A 189       4.227 -13.359   8.945  1.00 96.06           O  
ATOM   1388  N   VAL A 190       4.172 -10.273   7.215  1.00 98.88           N  
ATOM   1389  CA  VAL A 190       4.621  -9.023   7.824  1.00 98.88           C  
ATOM   1390  C   VAL A 190       4.629  -7.914   6.777  1.00 98.88           C  
ATOM   1391  CB  VAL A 190       6.023  -9.172   8.453  1.00 98.88           C  
ATOM   1392  O   VAL A 190       5.266  -8.047   5.727  1.00 98.88           O  
ATOM   1393  CG1 VAL A 190       6.469  -7.859   9.094  1.00 98.88           C  
ATOM   1394  CG2 VAL A 190       6.027 -10.305   9.484  1.00 98.88           C  
ATOM   1395  N   GLN A 191       3.912  -6.824   7.070  1.00 98.94           N  
ATOM   1396  CA  GLN A 191       3.922  -5.668   6.180  1.00 98.94           C  
ATOM   1397  C   GLN A 191       5.164  -4.809   6.406  1.00 98.94           C  
ATOM   1398  CB  GLN A 191       2.658  -4.828   6.375  1.00 98.94           C  
ATOM   1399  O   GLN A 191       5.359  -4.266   7.496  1.00 98.94           O  
ATOM   1400  CG  GLN A 191       2.555  -3.643   5.426  1.00 98.94           C  
ATOM   1401  CD  GLN A 191       1.198  -2.967   5.477  1.00 98.94           C  
ATOM   1402  NE2 GLN A 191       1.120  -1.752   4.945  1.00 98.94           N  
ATOM   1403  OE1 GLN A 191       0.227  -3.531   5.988  1.00 98.94           O  
ATOM   1404  N   LEU A 192       5.922  -4.691   5.344  1.00 98.94           N  
ATOM   1405  CA  LEU A 192       7.184  -3.959   5.441  1.00 98.94           C  
ATOM   1406  C   LEU A 192       7.051  -2.568   4.832  1.00 98.94           C  
ATOM   1407  CB  LEU A 192       8.305  -4.730   4.742  1.00 98.94           C  
ATOM   1408  O   LEU A 192       7.852  -1.678   5.125  1.00 98.94           O  
ATOM   1409  CG  LEU A 192       8.555  -6.156   5.234  1.00 98.94           C  
ATOM   1410  CD1 LEU A 192       9.773  -6.750   4.535  1.00 98.94           C  
ATOM   1411  CD2 LEU A 192       8.742  -6.172   6.750  1.00 98.94           C  
ATOM   1412  N   GLY A 193       6.078  -2.410   3.939  1.00 98.88           N  
ATOM   1413  CA  GLY A 193       5.980  -1.135   3.246  1.00 98.88           C  
ATOM   1414  C   GLY A 193       4.555  -0.755   2.896  1.00 98.88           C  
ATOM   1415  O   GLY A 193       3.650  -1.594   2.949  1.00 98.88           O  
ATOM   1416  N   VAL A 194       4.367   0.504   2.578  1.00 99.00           N  
ATOM   1417  CA  VAL A 194       3.148   1.092   2.037  1.00 99.00           C  
ATOM   1418  C   VAL A 194       3.430   1.689   0.660  1.00 99.00           C  
ATOM   1419  CB  VAL A 194       2.570   2.172   2.979  1.00 99.00           C  
ATOM   1420  O   VAL A 194       4.348   2.500   0.503  1.00 99.00           O  
ATOM   1421  CG1 VAL A 194       1.352   2.842   2.348  1.00 99.00           C  
ATOM   1422  CG2 VAL A 194       2.207   1.560   4.332  1.00 99.00           C  
ATOM   1423  N   VAL A 195       2.670   1.218  -0.323  1.00 98.94           N  
ATOM   1424  CA  VAL A 195       2.857   1.761  -1.664  1.00 98.94           C  
ATOM   1425  C   VAL A 195       2.736   3.283  -1.628  1.00 98.94           C  
ATOM   1426  CB  VAL A 195       1.839   1.169  -2.664  1.00 98.94           C  
ATOM   1427  O   VAL A 195       1.713   3.820  -1.198  1.00 98.94           O  
ATOM   1428  CG1 VAL A 195       2.023   1.783  -4.051  1.00 98.94           C  
ATOM   1429  CG2 VAL A 195       1.975  -0.351  -2.727  1.00 98.94           C  
ATOM   1430  N   SER A 196       3.764   4.047  -2.184  1.00 98.81           N  
ATOM   1431  CA  SER A 196       3.814   5.500  -2.041  1.00 98.81           C  
ATOM   1432  C   SER A 196       3.816   6.191  -3.400  1.00 98.81           C  
ATOM   1433  CB  SER A 196       5.051   5.918  -1.246  1.00 98.81           C  
ATOM   1434  O   SER A 196       2.791   6.723  -3.834  1.00 98.81           O  
ATOM   1435  OG  SER A 196       5.000   7.297  -0.924  1.00 98.81           O  
ATOM   1436  N   PHE A 197       4.973   6.082  -4.102  1.00 98.12           N  
ATOM   1437  CA  PHE A 197       5.035   6.789  -5.375  1.00 98.12           C  
ATOM   1438  C   PHE A 197       6.043   6.133  -6.309  1.00 98.12           C  
ATOM   1439  CB  PHE A 197       5.402   8.258  -5.156  1.00 98.12           C  
ATOM   1440  O   PHE A 197       6.719   5.172  -5.930  1.00 98.12           O  
ATOM   1441  CG  PHE A 197       6.812   8.469  -4.676  1.00 98.12           C  
ATOM   1442  CD1 PHE A 197       7.133   8.336  -3.332  1.00 98.12           C  
ATOM   1443  CD2 PHE A 197       7.820   8.797  -5.574  1.00 98.12           C  
ATOM   1444  CE1 PHE A 197       8.438   8.531  -2.887  1.00 98.12           C  
ATOM   1445  CE2 PHE A 197       9.133   8.992  -5.137  1.00 98.12           C  
ATOM   1446  CZ  PHE A 197       9.438   8.859  -3.793  1.00 98.12           C  
ATOM   1447  N   GLY A 198       6.137   6.660  -7.488  1.00 94.94           N  
ATOM   1448  CA  GLY A 198       7.082   6.301  -8.531  1.00 94.94           C  
ATOM   1449  C   GLY A 198       6.965   7.168  -9.773  1.00 94.94           C  
ATOM   1450  O   GLY A 198       6.102   8.047  -9.844  1.00 94.94           O  
ATOM   1451  N   VAL A 199       7.941   7.059 -10.672  1.00 94.44           N  
ATOM   1452  CA  VAL A 199       7.859   7.684 -11.992  1.00 94.44           C  
ATOM   1453  C   VAL A 199       7.281   6.695 -13.000  1.00 94.44           C  
ATOM   1454  CB  VAL A 199       9.242   8.188 -12.469  1.00 94.44           C  
ATOM   1455  O   VAL A 199       7.922   5.695 -13.336  1.00 94.44           O  
ATOM   1456  CG1 VAL A 199       9.133   8.844 -13.844  1.00 94.44           C  
ATOM   1457  CG2 VAL A 199       9.836   9.156 -11.453  1.00 94.44           C  
ATOM   1458  N   GLY A 200       6.070   7.047 -13.430  1.00 95.88           N  
ATOM   1459  CA  GLY A 200       5.406   6.051 -14.258  1.00 95.88           C  
ATOM   1460  C   GLY A 200       5.129   4.754 -13.531  1.00 95.88           C  
ATOM   1461  O   GLY A 200       5.051   4.730 -12.297  1.00 95.88           O  
ATOM   1462  N   CYS A 201       4.824   3.666 -14.289  1.00 97.69           N  
ATOM   1463  CA  CYS A 201       4.598   2.352 -13.695  1.00 97.69           C  
ATOM   1464  C   CYS A 201       5.457   1.293 -14.375  1.00 97.69           C  
ATOM   1465  CB  CYS A 201       3.123   1.966 -13.805  1.00 97.69           C  
ATOM   1466  O   CYS A 201       5.410   1.138 -15.602  1.00 97.69           O  
ATOM   1467  SG  CYS A 201       2.018   3.061 -12.883  1.00 97.69           S  
ATOM   1468  N   ALA A 202       6.195   0.597 -13.539  1.00 97.06           N  
ATOM   1469  CA  ALA A 202       6.930  -0.585 -13.984  1.00 97.06           C  
ATOM   1470  C   ALA A 202       7.875  -0.248 -15.133  1.00 97.06           C  
ATOM   1471  CB  ALA A 202       5.965  -1.691 -14.398  1.00 97.06           C  
ATOM   1472  O   ALA A 202       7.977  -1.004 -16.109  1.00 97.06           O  
ATOM   1473  N   ARG A 203       8.445   0.948 -15.188  1.00 97.31           N  
ATOM   1474  CA  ARG A 203       9.438   1.357 -16.172  1.00 97.31           C  
ATOM   1475  C   ARG A 203      10.812   0.785 -15.844  1.00 97.31           C  
ATOM   1476  CB  ARG A 203       9.516   2.883 -16.266  1.00 97.31           C  
ATOM   1477  O   ARG A 203      11.125   0.542 -14.680  1.00 97.31           O  
ATOM   1478  CG  ARG A 203       8.250   3.533 -16.797  1.00 97.31           C  
ATOM   1479  CD  ARG A 203       8.406   5.039 -16.953  1.00 97.31           C  
ATOM   1480  NE  ARG A 203       7.184   5.664 -17.438  1.00 97.31           N  
ATOM   1481  NH1 ARG A 203       8.000   7.824 -17.328  1.00 97.31           N  
ATOM   1482  NH2 ARG A 203       5.863   7.434 -18.078  1.00 97.31           N  
ATOM   1483  CZ  ARG A 203       7.020   6.973 -17.609  1.00 97.31           C  
ATOM   1484  N   LYS A 204      11.539   0.542 -16.859  1.00 96.88           N  
ATOM   1485  CA  LYS A 204      12.930   0.119 -16.703  1.00 96.88           C  
ATOM   1486  C   LYS A 204      13.727   1.125 -15.875  1.00 96.88           C  
ATOM   1487  CB  LYS A 204      13.586  -0.065 -18.078  1.00 96.88           C  
ATOM   1488  O   LYS A 204      13.578   2.336 -16.047  1.00 96.88           O  
ATOM   1489  CG  LYS A 204      15.000  -0.614 -18.016  1.00 96.88           C  
ATOM   1490  CD  LYS A 204      15.586  -0.820 -19.406  1.00 96.88           C  
ATOM   1491  CE  LYS A 204      17.016  -1.351 -19.359  1.00 96.88           C  
ATOM   1492  NZ  LYS A 204      17.562  -1.608 -20.719  1.00 96.88           N  
ATOM   1493  N   ASN A 205      14.422   0.604 -14.891  1.00 94.19           N  
ATOM   1494  CA  ASN A 205      15.336   1.351 -14.039  1.00 94.19           C  
ATOM   1495  C   ASN A 205      14.609   2.412 -13.219  1.00 94.19           C  
ATOM   1496  CB  ASN A 205      16.438   1.995 -14.883  1.00 94.19           C  
ATOM   1497  O   ASN A 205      15.156   3.484 -12.961  1.00 94.19           O  
ATOM   1498  CG  ASN A 205      17.391   0.975 -15.484  1.00 94.19           C  
ATOM   1499  ND2 ASN A 205      17.844   1.239 -16.703  1.00 94.19           N  
ATOM   1500  OD1 ASN A 205      17.703  -0.044 -14.867  1.00 94.19           O  
ATOM   1501  N   ASN A 206      13.320   2.174 -13.039  1.00 95.38           N  
ATOM   1502  CA  ASN A 206      12.508   3.053 -12.211  1.00 95.38           C  
ATOM   1503  C   ASN A 206      11.648   2.258 -11.234  1.00 95.38           C  
ATOM   1504  CB  ASN A 206      11.625   3.945 -13.086  1.00 95.38           C  
ATOM   1505  O   ASN A 206      10.484   1.965 -11.516  1.00 95.38           O  
ATOM   1506  CG  ASN A 206      12.367   5.148 -13.633  1.00 95.38           C  
ATOM   1507  ND2 ASN A 206      12.750   5.078 -14.906  1.00 95.38           N  
ATOM   1508  OD1 ASN A 206      12.602   6.125 -12.922  1.00 95.38           O  
ATOM   1509  N   PRO A 207      12.227   1.843 -10.164  1.00 97.69           N  
ATOM   1510  CA  PRO A 207      11.469   1.040  -9.195  1.00 97.69           C  
ATOM   1511  C   PRO A 207      10.383   1.843  -8.477  1.00 97.69           C  
ATOM   1512  CB  PRO A 207      12.539   0.572  -8.211  1.00 97.69           C  
ATOM   1513  O   PRO A 207      10.406   3.076  -8.500  1.00 97.69           O  
ATOM   1514  CG  PRO A 207      13.570   1.656  -8.227  1.00 97.69           C  
ATOM   1515  CD  PRO A 207      13.672   2.201  -9.617  1.00 97.69           C  
ATOM   1516  N   GLY A 208       9.430   1.104  -7.902  1.00 98.31           N  
ATOM   1517  CA  GLY A 208       8.461   1.733  -7.012  1.00 98.31           C  
ATOM   1518  C   GLY A 208       9.055   2.117  -5.672  1.00 98.31           C  
ATOM   1519  O   GLY A 208       9.969   1.455  -5.176  1.00 98.31           O  
ATOM   1520  N   ILE A 209       8.453   3.143  -5.090  1.00 98.69           N  
ATOM   1521  CA  ILE A 209       8.898   3.611  -3.781  1.00 98.69           C  
ATOM   1522  C   ILE A 209       7.840   3.299  -2.729  1.00 98.69           C  
ATOM   1523  CB  ILE A 209       9.211   5.125  -3.801  1.00 98.69           C  
ATOM   1524  O   ILE A 209       6.648   3.523  -2.951  1.00 98.69           O  
ATOM   1525  CG1 ILE A 209      10.219   5.453  -4.906  1.00 98.69           C  
ATOM   1526  CG2 ILE A 209       9.727   5.590  -2.434  1.00 98.69           C  
ATOM   1527  CD1 ILE A 209      11.570   4.777  -4.727  1.00 98.69           C  
ATOM   1528  N   TYR A 210       8.320   2.812  -1.634  1.00 98.88           N  
ATOM   1529  CA  TYR A 210       7.457   2.426  -0.525  1.00 98.88           C  
ATOM   1530  C   TYR A 210       7.836   3.176   0.748  1.00 98.88           C  
ATOM   1531  CB  TYR A 210       7.539   0.915  -0.283  1.00 98.88           C  
ATOM   1532  O   TYR A 210       9.016   3.398   1.018  1.00 98.88           O  
ATOM   1533  CG  TYR A 210       7.164   0.087  -1.488  1.00 98.88           C  
ATOM   1534  CD1 TYR A 210       5.895  -0.481  -1.601  1.00 98.88           C  
ATOM   1535  CD2 TYR A 210       8.078  -0.130  -2.516  1.00 98.88           C  
ATOM   1536  CE1 TYR A 210       5.547  -1.247  -2.707  1.00 98.88           C  
ATOM   1537  CE2 TYR A 210       7.734  -0.894  -3.627  1.00 98.88           C  
ATOM   1538  OH  TYR A 210       6.133  -2.203  -4.812  1.00 98.88           O  
ATOM   1539  CZ  TYR A 210       6.473  -1.446  -3.715  1.00 98.88           C  
ATOM   1540  N   ALA A 211       6.770   3.643   1.449  1.00 98.88           N  
ATOM   1541  CA  ALA A 211       7.027   4.094   2.814  1.00 98.88           C  
ATOM   1542  C   ALA A 211       7.379   2.920   3.723  1.00 98.88           C  
ATOM   1543  CB  ALA A 211       5.816   4.848   3.363  1.00 98.88           C  
ATOM   1544  O   ALA A 211       6.672   1.908   3.742  1.00 98.88           O  
ATOM   1545  N   LYS A 212       8.492   3.064   4.469  1.00 98.81           N  
ATOM   1546  CA  LYS A 212       9.023   1.990   5.305  1.00 98.81           C  
ATOM   1547  C   LYS A 212       8.266   1.907   6.629  1.00 98.81           C  
ATOM   1548  CB  LYS A 212      10.516   2.193   5.562  1.00 98.81           C  
ATOM   1549  O   LYS A 212       8.391   2.797   7.477  1.00 98.81           O  
ATOM   1550  CG  LYS A 212      11.195   1.013   6.246  1.00 98.81           C  
ATOM   1551  CD  LYS A 212      12.664   1.298   6.527  1.00 98.81           C  
ATOM   1552  CE  LYS A 212      13.469   1.398   5.238  1.00 98.81           C  
ATOM   1553  NZ  LYS A 212      14.898   1.741   5.508  1.00 98.81           N  
ATOM   1554  N   VAL A 213       7.574   0.841   6.863  1.00 98.88           N  
ATOM   1555  CA  VAL A 213       6.668   0.673   7.992  1.00 98.88           C  
ATOM   1556  C   VAL A 213       7.453   0.737   9.297  1.00 98.88           C  
ATOM   1557  CB  VAL A 213       5.887  -0.658   7.902  1.00 98.88           C  
ATOM   1558  O   VAL A 213       7.012   1.365  10.266  1.00 98.88           O  
ATOM   1559  CG1 VAL A 213       5.191  -0.965   9.227  1.00 98.88           C  
ATOM   1560  CG2 VAL A 213       4.875  -0.608   6.758  1.00 98.88           C  
ATOM   1561  N   SER A 214       8.586   0.138   9.344  1.00 98.69           N  
ATOM   1562  CA  SER A 214       9.359   0.102  10.586  1.00 98.69           C  
ATOM   1563  C   SER A 214       9.727   1.507  11.047  1.00 98.69           C  
ATOM   1564  CB  SER A 214      10.625  -0.733  10.398  1.00 98.69           C  
ATOM   1565  O   SER A 214       9.914   1.745  12.242  1.00 98.69           O  
ATOM   1566  OG  SER A 214      11.438  -0.197   9.367  1.00 98.69           O  
ATOM   1567  N   ALA A 215       9.789   2.463  10.164  1.00 98.50           N  
ATOM   1568  CA  ALA A 215      10.164   3.836  10.492  1.00 98.50           C  
ATOM   1569  C   ALA A 215       9.016   4.566  11.188  1.00 98.50           C  
ATOM   1570  CB  ALA A 215      10.586   4.590   9.234  1.00 98.50           C  
ATOM   1571  O   ALA A 215       9.234   5.582  11.852  1.00 98.50           O  
ATOM   1572  N   ALA A 216       7.801   4.059  11.000  1.00 98.50           N  
ATOM   1573  CA  ALA A 216       6.641   4.727  11.586  1.00 98.50           C  
ATOM   1574  C   ALA A 216       5.977   3.850  12.641  1.00 98.50           C  
ATOM   1575  CB  ALA A 216       5.633   5.094  10.500  1.00 98.50           C  
ATOM   1576  O   ALA A 216       4.816   4.062  12.992  1.00 98.50           O  
ATOM   1577  N   ALA A 217       6.684   2.818  13.086  1.00 98.31           N  
ATOM   1578  CA  ALA A 217       6.098   1.817  13.969  1.00 98.31           C  
ATOM   1579  C   ALA A 217       5.570   2.459  15.250  1.00 98.31           C  
ATOM   1580  CB  ALA A 217       7.125   0.736  14.305  1.00 98.31           C  
ATOM   1581  O   ALA A 217       4.461   2.158  15.695  1.00 98.31           O  
ATOM   1582  N   LYS A 218       6.375   3.383  15.820  1.00 98.06           N  
ATOM   1583  CA  LYS A 218       5.965   4.035  17.062  1.00 98.06           C  
ATOM   1584  C   LYS A 218       4.707   4.871  16.859  1.00 98.06           C  
ATOM   1585  CB  LYS A 218       7.094   4.910  17.609  1.00 98.06           C  
ATOM   1586  O   LYS A 218       3.779   4.816  17.656  1.00 98.06           O  
ATOM   1587  CG  LYS A 218       8.234   4.133  18.250  1.00 98.06           C  
ATOM   1588  CD  LYS A 218       9.289   5.059  18.828  1.00 98.06           C  
ATOM   1589  CE  LYS A 218      10.469   4.281  19.391  1.00 98.06           C  
ATOM   1590  NZ  LYS A 218      11.570   5.188  19.844  1.00 98.06           N  
ATOM   1591  N   TRP A 219       4.711   5.570  15.812  1.00 98.69           N  
ATOM   1592  CA  TRP A 219       3.562   6.414  15.508  1.00 98.69           C  
ATOM   1593  C   TRP A 219       2.316   5.566  15.266  1.00 98.69           C  
ATOM   1594  CB  TRP A 219       3.846   7.281  14.273  1.00 98.69           C  
ATOM   1595  O   TRP A 219       1.237   5.883  15.773  1.00 98.69           O  
ATOM   1596  CG  TRP A 219       2.648   8.023  13.766  1.00 98.69           C  
ATOM   1597  CD1 TRP A 219       2.119   9.180  14.273  1.00 98.69           C  
ATOM   1598  CD2 TRP A 219       1.828   7.660  12.648  1.00 98.69           C  
ATOM   1599  CE2 TRP A 219       0.819   8.641  12.539  1.00 98.69           C  
ATOM   1600  CE3 TRP A 219       1.849   6.598  11.734  1.00 98.69           C  
ATOM   1601  NE1 TRP A 219       1.020   9.555  13.539  1.00 98.69           N  
ATOM   1602  CH2 TRP A 219      -0.119   7.543  10.664  1.00 98.69           C  
ATOM   1603  CZ2 TRP A 219      -0.162   8.594  11.547  1.00 98.69           C  
ATOM   1604  CZ3 TRP A 219       0.872   6.551  10.750  1.00 98.69           C  
ATOM   1605  N   ILE A 220       2.488   4.480  14.531  1.00 98.69           N  
ATOM   1606  CA  ILE A 220       1.354   3.619  14.219  1.00 98.69           C  
ATOM   1607  C   ILE A 220       0.781   3.033  15.508  1.00 98.69           C  
ATOM   1608  CB  ILE A 220       1.757   2.486  13.250  1.00 98.69           C  
ATOM   1609  O   ILE A 220      -0.432   3.066  15.727  1.00 98.69           O  
ATOM   1610  CG1 ILE A 220       2.084   3.061  11.867  1.00 98.69           C  
ATOM   1611  CG2 ILE A 220       0.647   1.436  13.156  1.00 98.69           C  
ATOM   1612  CD1 ILE A 220       2.781   2.078  10.938  1.00 98.69           C  
ATOM   1613  N   LYS A 221       1.651   2.570  16.344  1.00 97.94           N  
ATOM   1614  CA  LYS A 221       1.222   1.965  17.609  1.00 97.94           C  
ATOM   1615  C   LYS A 221       0.489   2.979  18.484  1.00 97.94           C  
ATOM   1616  CB  LYS A 221       2.420   1.391  18.359  1.00 97.94           C  
ATOM   1617  O   LYS A 221      -0.573   2.678  19.031  1.00 97.94           O  
ATOM   1618  CG  LYS A 221       2.045   0.578  19.594  1.00 97.94           C  
ATOM   1619  CD  LYS A 221       3.273  -0.025  20.266  1.00 97.94           C  
ATOM   1620  CE  LYS A 221       2.906  -0.779  21.531  1.00 97.94           C  
ATOM   1621  NZ  LYS A 221       4.109  -1.359  22.203  1.00 97.94           N  
ATOM   1622  N   SER A 222       1.026   4.094  18.562  1.00 98.00           N  
ATOM   1623  CA  SER A 222       0.441   5.145  19.391  1.00 98.00           C  
ATOM   1624  C   SER A 222      -0.892   5.617  18.812  1.00 98.00           C  
ATOM   1625  CB  SER A 222       1.401   6.328  19.516  1.00 98.00           C  
ATOM   1626  O   SER A 222      -1.876   5.746  19.547  1.00 98.00           O  
ATOM   1627  OG  SER A 222       0.812   7.379  20.266  1.00 98.00           O  
ATOM   1628  N   THR A 223      -0.960   5.871  17.547  1.00 98.25           N  
ATOM   1629  CA  THR A 223      -2.135   6.434  16.891  1.00 98.25           C  
ATOM   1630  C   THR A 223      -3.273   5.418  16.859  1.00 98.25           C  
ATOM   1631  CB  THR A 223      -1.805   6.887  15.453  1.00 98.25           C  
ATOM   1632  O   THR A 223      -4.434   5.777  17.078  1.00 98.25           O  
ATOM   1633  CG2 THR A 223      -3.031   7.480  14.773  1.00 98.25           C  
ATOM   1634  OG1 THR A 223      -0.770   7.879  15.500  1.00 98.25           O  
ATOM   1635  N   ALA A 224      -2.963   4.121  16.641  1.00 96.75           N  
ATOM   1636  CA  ALA A 224      -3.990   3.092  16.500  1.00 96.75           C  
ATOM   1637  C   ALA A 224      -4.238   2.383  17.828  1.00 96.75           C  
ATOM   1638  CB  ALA A 224      -3.590   2.082  15.422  1.00 96.75           C  
ATOM   1639  O   ALA A 224      -5.102   1.507  17.906  1.00 96.75           O  
ATOM   1640  N   GLY A 225      -3.490   2.748  18.828  1.00 94.06           N  
ATOM   1641  CA  GLY A 225      -3.631   2.123  20.141  1.00 94.06           C  
ATOM   1642  C   GLY A 225      -3.307   0.641  20.125  1.00 94.06           C  
ATOM   1643  O   GLY A 225      -4.008  -0.157  20.750  1.00 94.06           O  
ATOM   1644  N   LEU A 226      -2.297   0.200  19.344  1.00 87.88           N  
ATOM   1645  CA  LEU A 226      -1.878  -1.193  19.234  1.00 87.88           C  
ATOM   1646  C   LEU A 226      -0.836  -1.530  20.297  1.00 87.88           C  
ATOM   1647  CB  LEU A 226      -1.313  -1.479  17.844  1.00 87.88           C  
ATOM   1648  O   LEU A 226      -0.156  -0.639  20.812  1.00 87.88           O  
ATOM   1649  CG  LEU A 226      -2.250  -1.211  16.672  1.00 87.88           C  
ATOM   1650  CD1 LEU A 226      -1.497  -1.352  15.352  1.00 87.88           C  
ATOM   1651  CD2 LEU A 226      -3.445  -2.156  16.703  1.00 87.88           C  
TER    1652      LEU A 226                                                      
ENDMDL                                                                          
END                                                                             
