# Supplementary material for: Mutational Analysis of Substrate Recognition in Trypsin-like Protease Cocoonase: Protein Memory Induced by Alterations in Substrate-Binding Site
Source: Molecules. 2024 Nov 20;29(22):5476. doi: 10.3390/molecules29225476 (PMC11597625; doi:10.3390/molecules29225476)
Supplement: Supplementary file 1 [file molecules-29-05476-s001.zip › coordinate data/[D187S]-CCN'.pdb]

MODEL     1                                                                     
ATOM      1  N   ILE A   1      -1.400  -4.031 -10.078  1.00 98.56           N  
ATOM      2  CA  ILE A   1      -0.438  -5.121  -9.977  1.00 98.56           C  
ATOM      3  C   ILE A   1      -0.096  -5.641 -11.375  1.00 98.56           C  
ATOM      4  CB  ILE A   1      -0.980  -6.270  -9.094  1.00 98.56           C  
ATOM      5  O   ILE A   1      -0.941  -6.238 -12.047  1.00 98.56           O  
ATOM      6  CG1 ILE A   1      -1.291  -5.758  -7.688  1.00 98.56           C  
ATOM      7  CG2 ILE A   1       0.017  -7.434  -9.055  1.00 98.56           C  
ATOM      8  CD1 ILE A   1      -0.066  -5.281  -6.918  1.00 98.56           C  
ATOM      9  N   VAL A   2       1.057  -5.461 -11.844  1.00 98.75           N  
ATOM     10  CA  VAL A   2       1.579  -5.910 -13.133  1.00 98.75           C  
ATOM     11  C   VAL A   2       2.518  -7.098 -12.922  1.00 98.75           C  
ATOM     12  CB  VAL A   2       2.316  -4.773 -13.875  1.00 98.75           C  
ATOM     13  O   VAL A   2       3.410  -7.047 -12.070  1.00 98.75           O  
ATOM     14  CG1 VAL A   2       2.867  -5.270 -15.211  1.00 98.75           C  
ATOM     15  CG2 VAL A   2       1.384  -3.582 -14.086  1.00 98.75           C  
ATOM     16  N   GLY A   3       2.305  -8.156 -13.781  1.00 98.31           N  
ATOM     17  CA  GLY A   3       3.182  -9.320 -13.734  1.00 98.31           C  
ATOM     18  C   GLY A   3       2.945 -10.195 -12.516  1.00 98.31           C  
ATOM     19  O   GLY A   3       3.832 -10.945 -12.102  1.00 98.31           O  
ATOM     20  N   GLY A   4       1.829  -9.992 -11.812  1.00 98.31           N  
ATOM     21  CA  GLY A   4       1.460 -10.789 -10.656  1.00 98.31           C  
ATOM     22  C   GLY A   4       0.413 -11.836 -10.961  1.00 98.31           C  
ATOM     23  O   GLY A   4       0.302 -12.297 -12.102  1.00 98.31           O  
ATOM     24  N   GLU A   5      -0.199 -12.188  -9.914  1.00 98.75           N  
ATOM     25  CA  GLU A   5      -1.211 -13.234 -10.039  1.00 98.75           C  
ATOM     26  C   GLU A   5      -2.418 -12.938  -9.156  1.00 98.75           C  
ATOM     27  CB  GLU A   5      -0.620 -14.602  -9.680  1.00 98.75           C  
ATOM     28  O   GLU A   5      -2.301 -12.234  -8.148  1.00 98.75           O  
ATOM     29  CG  GLU A   5      -0.139 -14.703  -8.242  1.00 98.75           C  
ATOM     30  CD  GLU A   5       0.569 -16.016  -7.934  1.00 98.75           C  
ATOM     31  OE1 GLU A   5       1.251 -16.109  -6.891  1.00 98.75           O  
ATOM     32  OE2 GLU A   5       0.440 -16.953  -8.750  1.00 98.75           O  
ATOM     33  N   GLU A   6      -3.545 -13.500  -9.555  1.00 98.81           N  
ATOM     34  CA  GLU A   6      -4.727 -13.430  -8.695  1.00 98.81           C  
ATOM     35  C   GLU A   6      -4.535 -14.242  -7.426  1.00 98.81           C  
ATOM     36  CB  GLU A   6      -5.965 -13.906  -9.453  1.00 98.81           C  
ATOM     37  O   GLU A   6      -3.986 -15.352  -7.469  1.00 98.81           O  
ATOM     38  CG  GLU A   6      -6.363 -13.016 -10.625  1.00 98.81           C  
ATOM     39  CD  GLU A   6      -7.645 -13.453 -11.305  1.00 98.81           C  
ATOM     40  OE1 GLU A   6      -8.070 -12.797 -12.281  1.00 98.81           O  
ATOM     41  OE2 GLU A   6      -8.227 -14.469 -10.867  1.00 98.81           O  
ATOM     42  N   ILE A   7      -4.934 -13.672  -6.355  1.00 98.81           N  
ATOM     43  CA  ILE A   7      -4.848 -14.375  -5.082  1.00 98.81           C  
ATOM     44  C   ILE A   7      -6.168 -14.250  -4.328  1.00 98.81           C  
ATOM     45  CB  ILE A   7      -3.686 -13.828  -4.215  1.00 98.81           C  
ATOM     46  O   ILE A   7      -7.020 -13.430  -4.691  1.00 98.81           O  
ATOM     47  CG1 ILE A   7      -3.916 -12.352  -3.883  1.00 98.81           C  
ATOM     48  CG2 ILE A   7      -2.344 -14.031  -4.926  1.00 98.81           C  
ATOM     49  CD1 ILE A   7      -2.998 -11.812  -2.797  1.00 98.81           C  
ATOM     50  N   SER A   8      -6.324 -15.078  -3.270  1.00 98.69           N  
ATOM     51  CA  SER A   8      -7.453 -14.992  -2.350  1.00 98.69           C  
ATOM     52  C   SER A   8      -7.168 -14.008  -1.219  1.00 98.69           C  
ATOM     53  CB  SER A   8      -7.781 -16.375  -1.769  1.00 98.69           C  
ATOM     54  O   SER A   8      -6.027 -13.891  -0.762  1.00 98.69           O  
ATOM     55  OG  SER A   8      -8.727 -16.266  -0.715  1.00 98.69           O  
ATOM     56  N   ILE A   9      -8.266 -13.312  -0.734  1.00 98.81           N  
ATOM     57  CA  ILE A   9      -8.141 -12.391   0.391  1.00 98.81           C  
ATOM     58  C   ILE A   9      -7.566 -13.133   1.598  1.00 98.81           C  
ATOM     59  CB  ILE A   9      -9.492 -11.742   0.753  1.00 98.81           C  
ATOM     60  O   ILE A   9      -6.965 -12.516   2.482  1.00 98.81           O  
ATOM     61  CG1 ILE A   9      -9.297 -10.625   1.783  1.00 98.81           C  
ATOM     62  CG2 ILE A   9     -10.477 -12.797   1.272  1.00 98.81           C  
ATOM     63  CD1 ILE A   9      -8.461  -9.461   1.275  1.00 98.81           C  
ATOM     64  N   ASN A  10      -7.688 -14.500   1.628  1.00 98.56           N  
ATOM     65  CA  ASN A  10      -7.180 -15.297   2.738  1.00 98.56           C  
ATOM     66  C   ASN A  10      -5.660 -15.203   2.852  1.00 98.56           C  
ATOM     67  CB  ASN A  10      -7.609 -16.766   2.588  1.00 98.56           C  
ATOM     68  O   ASN A  10      -5.102 -15.406   3.930  1.00 98.56           O  
ATOM     69  CG  ASN A  10      -9.109 -16.938   2.732  1.00 98.56           C  
ATOM     70  ND2 ASN A  10      -9.516 -17.688   3.750  1.00 98.56           N  
ATOM     71  OD1 ASN A  10      -9.891 -16.422   1.936  1.00 98.56           O  
ATOM     72  N   LYS A  11      -5.012 -14.875   1.770  1.00 98.69           N  
ATOM     73  CA  LYS A  11      -3.555 -14.812   1.763  1.00 98.69           C  
ATOM     74  C   LYS A  11      -3.053 -13.477   2.293  1.00 98.69           C  
ATOM     75  CB  LYS A  11      -3.014 -15.055   0.353  1.00 98.69           C  
ATOM     76  O   LYS A  11      -1.907 -13.367   2.732  1.00 98.69           O  
ATOM     77  CG  LYS A  11      -3.285 -16.453  -0.183  1.00 98.69           C  
ATOM     78  CD  LYS A  11      -1.994 -17.172  -0.567  1.00 98.69           C  
ATOM     79  CE  LYS A  11      -2.260 -18.578  -1.065  1.00 98.69           C  
ATOM     80  NZ  LYS A  11      -0.996 -19.281  -1.430  1.00 98.69           N  
ATOM     81  N   VAL A  12      -3.893 -12.477   2.129  1.00 98.81           N  
ATOM     82  CA  VAL A  12      -3.549 -11.141   2.615  1.00 98.81           C  
ATOM     83  C   VAL A  12      -4.754 -10.516   3.312  1.00 98.81           C  
ATOM     84  CB  VAL A  12      -3.064 -10.227   1.468  1.00 98.81           C  
ATOM     85  O   VAL A  12      -5.262  -9.484   2.881  1.00 98.81           O  
ATOM     86  CG1 VAL A  12      -1.719 -10.703   0.926  1.00 98.81           C  
ATOM     87  CG2 VAL A  12      -4.105 -10.180   0.351  1.00 98.81           C  
ATOM     88  N   PRO A  13      -5.180 -11.094   4.426  1.00 98.81           N  
ATOM     89  CA  PRO A  13      -6.438 -10.719   5.074  1.00 98.81           C  
ATOM     90  C   PRO A  13      -6.391  -9.328   5.703  1.00 98.81           C  
ATOM     91  CB  PRO A  13      -6.613 -11.805   6.148  1.00 98.81           C  
ATOM     92  O   PRO A  13      -7.410  -8.828   6.188  1.00 98.81           O  
ATOM     93  CG  PRO A  13      -5.227 -12.273   6.441  1.00 98.81           C  
ATOM     94  CD  PRO A  13      -4.430 -12.242   5.164  1.00 98.81           C  
ATOM     95  N   TYR A  14      -5.230  -8.680   5.551  1.00 98.88           N  
ATOM     96  CA  TYR A  14      -5.074  -7.312   6.039  1.00 98.88           C  
ATOM     97  C   TYR A  14      -5.418  -6.305   4.949  1.00 98.88           C  
ATOM     98  CB  TYR A  14      -3.643  -7.078   6.535  1.00 98.88           C  
ATOM     99  O   TYR A  14      -5.477  -5.098   5.207  1.00 98.88           O  
ATOM    100  CG  TYR A  14      -2.582  -7.633   5.613  1.00 98.88           C  
ATOM    101  CD1 TYR A  14      -1.921  -8.820   5.918  1.00 98.88           C  
ATOM    102  CD2 TYR A  14      -2.240  -6.973   4.441  1.00 98.88           C  
ATOM    103  CE1 TYR A  14      -0.942  -9.336   5.074  1.00 98.88           C  
ATOM    104  CE2 TYR A  14      -1.263  -7.477   3.590  1.00 98.88           C  
ATOM    105  OH  TYR A  14       0.348  -9.164   3.074  1.00 98.88           O  
ATOM    106  CZ  TYR A  14      -0.621  -8.656   3.914  1.00 98.88           C  
ATOM    107  N   GLN A  15      -5.539  -6.785   3.713  1.00 98.94           N  
ATOM    108  CA  GLN A  15      -5.758  -5.938   2.547  1.00 98.94           C  
ATOM    109  C   GLN A  15      -7.129  -5.270   2.604  1.00 98.94           C  
ATOM    110  CB  GLN A  15      -5.621  -6.746   1.258  1.00 98.94           C  
ATOM    111  O   GLN A  15      -8.125  -5.910   2.936  1.00 98.94           O  
ATOM    112  CG  GLN A  15      -5.836  -5.930  -0.008  1.00 98.94           C  
ATOM    113  CD  GLN A  15      -4.734  -4.914  -0.249  1.00 98.94           C  
ATOM    114  NE2 GLN A  15      -5.121  -3.670  -0.505  1.00 98.94           N  
ATOM    115  OE1 GLN A  15      -3.547  -5.246  -0.204  1.00 98.94           O  
ATOM    116  N   ALA A  16      -7.141  -3.930   2.283  1.00 98.94           N  
ATOM    117  CA  ALA A  16      -8.383  -3.162   2.221  1.00 98.94           C  
ATOM    118  C   ALA A  16      -8.516  -2.443   0.881  1.00 98.94           C  
ATOM    119  CB  ALA A  16      -8.445  -2.158   3.369  1.00 98.94           C  
ATOM    120  O   ALA A  16      -7.527  -1.938   0.340  1.00 98.94           O  
ATOM    121  N   TYR A  17      -9.734  -2.441   0.420  1.00 98.94           N  
ATOM    122  CA  TYR A  17     -10.094  -1.650  -0.750  1.00 98.94           C  
ATOM    123  C   TYR A  17     -10.688  -0.308  -0.336  1.00 98.94           C  
ATOM    124  CB  TYR A  17     -11.094  -2.414  -1.625  1.00 98.94           C  
ATOM    125  O   TYR A  17     -11.578  -0.252   0.520  1.00 98.94           O  
ATOM    126  CG  TYR A  17     -11.602  -1.619  -2.805  1.00 98.94           C  
ATOM    127  CD1 TYR A  17     -12.758  -0.847  -2.705  1.00 98.94           C  
ATOM    128  CD2 TYR A  17     -10.922  -1.638  -4.020  1.00 98.94           C  
ATOM    129  CE1 TYR A  17     -13.227  -0.114  -3.789  1.00 98.94           C  
ATOM    130  CE2 TYR A  17     -11.383  -0.909  -5.109  1.00 98.94           C  
ATOM    131  OH  TYR A  17     -13.000   0.572  -6.062  1.00 98.94           O  
ATOM    132  CZ  TYR A  17     -12.539  -0.151  -4.988  1.00 98.94           C  
ATOM    133  N   LEU A  18     -10.211   0.772  -0.977  1.00 98.94           N  
ATOM    134  CA  LEU A  18     -10.750   2.100  -0.710  1.00 98.94           C  
ATOM    135  C   LEU A  18     -11.406   2.682  -1.958  1.00 98.94           C  
ATOM    136  CB  LEU A  18      -9.641   3.039  -0.217  1.00 98.94           C  
ATOM    137  O   LEU A  18     -10.766   2.783  -3.010  1.00 98.94           O  
ATOM    138  CG  LEU A  18      -8.859   2.576   1.012  1.00 98.94           C  
ATOM    139  CD1 LEU A  18      -7.918   3.678   1.486  1.00 98.94           C  
ATOM    140  CD2 LEU A  18      -9.812   2.162   2.129  1.00 98.94           C  
ATOM    141  N   LEU A  19     -12.633   2.977  -1.807  1.00 98.75           N  
ATOM    142  CA  LEU A  19     -13.344   3.764  -2.809  1.00 98.75           C  
ATOM    143  C   LEU A  19     -13.414   5.230  -2.396  1.00 98.75           C  
ATOM    144  CB  LEU A  19     -14.750   3.209  -3.025  1.00 98.75           C  
ATOM    145  O   LEU A  19     -14.031   5.562  -1.378  1.00 98.75           O  
ATOM    146  CG  LEU A  19     -15.570   3.855  -4.141  1.00 98.75           C  
ATOM    147  CD1 LEU A  19     -14.938   3.568  -5.500  1.00 98.75           C  
ATOM    148  CD2 LEU A  19     -17.016   3.359  -4.105  1.00 98.75           C  
ATOM    149  N   LEU A  20     -12.789   6.090  -3.225  1.00 98.69           N  
ATOM    150  CA  LEU A  20     -12.602   7.500  -2.889  1.00 98.69           C  
ATOM    151  C   LEU A  20     -13.477   8.391  -3.764  1.00 98.69           C  
ATOM    152  CB  LEU A  20     -11.133   7.898  -3.051  1.00 98.69           C  
ATOM    153  O   LEU A  20     -13.492   8.242  -4.988  1.00 98.69           O  
ATOM    154  CG  LEU A  20     -10.094   6.922  -2.484  1.00 98.69           C  
ATOM    155  CD1 LEU A  20      -8.688   7.328  -2.910  1.00 98.69           C  
ATOM    156  CD2 LEU A  20     -10.203   6.855  -0.963  1.00 98.69           C  
ATOM    157  N   GLN A  21     -14.117   9.227  -3.080  1.00 98.38           N  
ATOM    158  CA  GLN A  21     -14.984  10.164  -3.783  1.00 98.38           C  
ATOM    159  C   GLN A  21     -14.375  11.562  -3.820  1.00 98.38           C  
ATOM    160  CB  GLN A  21     -16.375  10.219  -3.125  1.00 98.38           C  
ATOM    161  O   GLN A  21     -13.984  12.109  -2.783  1.00 98.38           O  
ATOM    162  CG  GLN A  21     -17.375  11.094  -3.863  1.00 98.38           C  
ATOM    163  CD  GLN A  21     -18.750  11.070  -3.230  1.00 98.38           C  
ATOM    164  NE2 GLN A  21     -19.719  11.703  -3.891  1.00 98.38           N  
ATOM    165  OE1 GLN A  21     -18.938  10.492  -2.158  1.00 98.38           O  
ATOM    166  N   LYS A  22     -14.234  12.109  -4.984  1.00 97.25           N  
ATOM    167  CA  LYS A  22     -13.852  13.500  -5.219  1.00 97.25           C  
ATOM    168  C   LYS A  22     -14.859  14.195  -6.125  1.00 97.25           C  
ATOM    169  CB  LYS A  22     -12.453  13.570  -5.832  1.00 97.25           C  
ATOM    170  O   LYS A  22     -14.922  13.922  -7.328  1.00 97.25           O  
ATOM    171  CG  LYS A  22     -11.898  14.984  -5.926  1.00 97.25           C  
ATOM    172  CD  LYS A  22     -10.469  14.992  -6.453  1.00 97.25           C  
ATOM    173  CE  LYS A  22      -9.898  16.406  -6.516  1.00 97.25           C  
ATOM    174  NZ  LYS A  22      -8.484  16.406  -7.004  1.00 97.25           N  
ATOM    175  N   ASP A  23     -15.664  15.070  -5.492  1.00 94.25           N  
ATOM    176  CA  ASP A  23     -16.750  15.711  -6.238  1.00 94.25           C  
ATOM    177  C   ASP A  23     -17.672  14.664  -6.867  1.00 94.25           C  
ATOM    178  CB  ASP A  23     -16.172  16.625  -7.320  1.00 94.25           C  
ATOM    179  O   ASP A  23     -18.250  13.836  -6.164  1.00 94.25           O  
ATOM    180  CG  ASP A  23     -15.297  17.734  -6.758  1.00 94.25           C  
ATOM    181  OD1 ASP A  23     -15.656  18.328  -5.719  1.00 94.25           O  
ATOM    182  OD2 ASP A  23     -14.242  18.016  -7.363  1.00 94.25           O  
ATOM    183  N   ASN A  24     -17.828  14.562  -8.281  1.00 93.75           N  
ATOM    184  CA  ASN A  24     -18.734  13.617  -8.914  1.00 93.75           C  
ATOM    185  C   ASN A  24     -17.984  12.414  -9.484  1.00 93.75           C  
ATOM    186  CB  ASN A  24     -19.547  14.297 -10.016  1.00 93.75           C  
ATOM    187  O   ASN A  24     -18.547  11.625 -10.250  1.00 93.75           O  
ATOM    188  CG  ASN A  24     -20.531  15.320  -9.469  1.00 93.75           C  
ATOM    189  ND2 ASN A  24     -20.781  16.359 -10.242  1.00 93.75           N  
ATOM    190  OD1 ASN A  24     -21.047  15.164  -8.367  1.00 93.75           O  
ATOM    191  N   GLU A  25     -16.656  12.305  -9.055  1.00 96.69           N  
ATOM    192  CA  GLU A  25     -15.828  11.227  -9.570  1.00 96.69           C  
ATOM    193  C   GLU A  25     -15.391  10.281  -8.453  1.00 96.69           C  
ATOM    194  CB  GLU A  25     -14.602  11.789 -10.289  1.00 96.69           C  
ATOM    195  O   GLU A  25     -15.328  10.688  -7.289  1.00 96.69           O  
ATOM    196  CG  GLU A  25     -14.930  12.594 -11.539  1.00 96.69           C  
ATOM    197  CD  GLU A  25     -13.703  13.086 -12.281  1.00 96.69           C  
ATOM    198  OE1 GLU A  25     -13.422  12.586 -13.398  1.00 96.69           O  
ATOM    199  OE2 GLU A  25     -13.008  13.977 -11.750  1.00 96.69           O  
ATOM    200  N   TYR A  26     -15.172   9.023  -8.898  1.00 97.25           N  
ATOM    201  CA  TYR A  26     -14.688   8.023  -7.953  1.00 97.25           C  
ATOM    202  C   TYR A  26     -13.328   7.477  -8.383  1.00 97.25           C  
ATOM    203  CB  TYR A  26     -15.695   6.879  -7.820  1.00 97.25           C  
ATOM    204  O   TYR A  26     -13.062   7.328  -9.578  1.00 97.25           O  
ATOM    205  CG  TYR A  26     -16.984   7.277  -7.145  1.00 97.25           C  
ATOM    206  CD1 TYR A  26     -17.125   7.168  -5.762  1.00 97.25           C  
ATOM    207  CD2 TYR A  26     -18.062   7.762  -7.883  1.00 97.25           C  
ATOM    208  CE1 TYR A  26     -18.312   7.535  -5.137  1.00 97.25           C  
ATOM    209  CE2 TYR A  26     -19.250   8.125  -7.270  1.00 97.25           C  
ATOM    210  OH  TYR A  26     -20.547   8.375  -5.281  1.00 97.25           O  
ATOM    211  CZ  TYR A  26     -19.375   8.016  -5.895  1.00 97.25           C  
ATOM    212  N   PHE A  27     -12.539   7.273  -7.375  1.00 97.38           N  
ATOM    213  CA  PHE A  27     -11.211   6.695  -7.551  1.00 97.38           C  
ATOM    214  C   PHE A  27     -10.992   5.535  -6.586  1.00 97.38           C  
ATOM    215  CB  PHE A  27     -10.125   7.762  -7.344  1.00 97.38           C  
ATOM    216  O   PHE A  27     -11.758   5.355  -5.637  1.00 97.38           O  
ATOM    217  CG  PHE A  27     -10.312   8.984  -8.195  1.00 97.38           C  
ATOM    218  CD1 PHE A  27      -9.688   9.094  -9.430  1.00 97.38           C  
ATOM    219  CD2 PHE A  27     -11.117  10.031  -7.758  1.00 97.38           C  
ATOM    220  CE1 PHE A  27      -9.859  10.234 -10.219  1.00 97.38           C  
ATOM    221  CE2 PHE A  27     -11.289  11.172  -8.539  1.00 97.38           C  
ATOM    222  CZ  PHE A  27     -10.664  11.266  -9.766  1.00 97.38           C  
ATOM    223  N   GLN A  28      -9.961   4.852  -6.895  1.00 98.50           N  
ATOM    224  CA  GLN A  28      -9.695   3.748  -5.977  1.00 98.50           C  
ATOM    225  C   GLN A  28      -8.250   3.770  -5.488  1.00 98.50           C  
ATOM    226  CB  GLN A  28     -10.008   2.408  -6.645  1.00 98.50           C  
ATOM    227  O   GLN A  28      -7.348   4.184  -6.219  1.00 98.50           O  
ATOM    228  CG  GLN A  28      -8.992   2.002  -7.703  1.00 98.50           C  
ATOM    229  CD  GLN A  28      -9.297   0.651  -8.328  1.00 98.50           C  
ATOM    230  NE2 GLN A  28      -8.273  -0.190  -8.453  1.00 98.50           N  
ATOM    231  OE1 GLN A  28     -10.438   0.366  -8.688  1.00 98.50           O  
ATOM    232  N   CYS A  29      -8.062   3.281  -4.316  1.00 98.88           N  
ATOM    233  CA  CYS A  29      -6.789   3.023  -3.656  1.00 98.88           C  
ATOM    234  C   CYS A  29      -6.867   1.773  -2.787  1.00 98.88           C  
ATOM    235  CB  CYS A  29      -6.371   4.223  -2.805  1.00 98.88           C  
ATOM    236  O   CYS A  29      -7.934   1.172  -2.654  1.00 98.88           O  
ATOM    237  SG  CYS A  29      -5.410   5.457  -3.705  1.00 98.88           S  
ATOM    238  N   GLY A  30      -5.703   1.412  -2.330  1.00 98.88           N  
ATOM    239  CA  GLY A  30      -5.629   0.323  -1.370  1.00 98.88           C  
ATOM    240  C   GLY A  30      -5.316   0.789   0.039  1.00 98.88           C  
ATOM    241  O   GLY A  30      -5.152   1.987   0.280  1.00 98.88           O  
ATOM    242  N   GLY A  31      -5.297  -0.087   0.928  1.00 98.94           N  
ATOM    243  CA  GLY A  31      -4.949   0.134   2.322  1.00 98.94           C  
ATOM    244  C   GLY A  31      -4.758  -1.154   3.102  1.00 98.94           C  
ATOM    245  O   GLY A  31      -4.898  -2.246   2.547  1.00 98.94           O  
ATOM    246  N   SER A  32      -4.328  -0.996   4.359  1.00 98.94           N  
ATOM    247  CA  SER A  32      -4.164  -2.154   5.230  1.00 98.94           C  
ATOM    248  C   SER A  32      -4.828  -1.927   6.586  1.00 98.94           C  
ATOM    249  CB  SER A  32      -2.680  -2.467   5.430  1.00 98.94           C  
ATOM    250  O   SER A  32      -4.863  -0.800   7.086  1.00 98.94           O  
ATOM    251  OG  SER A  32      -1.988  -1.337   5.934  1.00 98.94           O  
ATOM    252  N   ILE A  33      -5.375  -3.010   7.133  1.00 98.94           N  
ATOM    253  CA  ILE A  33      -5.984  -2.977   8.453  1.00 98.94           C  
ATOM    254  C   ILE A  33      -4.895  -2.939   9.523  1.00 98.94           C  
ATOM    255  CB  ILE A  33      -6.914  -4.191   8.680  1.00 98.94           C  
ATOM    256  O   ILE A  33      -4.156  -3.912   9.703  1.00 98.94           O  
ATOM    257  CG1 ILE A  33      -7.934  -4.297   7.543  1.00 98.94           C  
ATOM    258  CG2 ILE A  33      -7.613  -4.090  10.039  1.00 98.94           C  
ATOM    259  CD1 ILE A  33      -8.688  -5.621   7.508  1.00 98.94           C  
ATOM    260  N   ILE A  34      -4.891  -1.793  10.359  1.00 98.88           N  
ATOM    261  CA  ILE A  34      -3.811  -1.710  11.336  1.00 98.88           C  
ATOM    262  C   ILE A  34      -4.391  -1.699  12.742  1.00 98.88           C  
ATOM    263  CB  ILE A  34      -2.934  -0.458  11.109  1.00 98.88           C  
ATOM    264  O   ILE A  34      -3.650  -1.735  13.734  1.00 98.88           O  
ATOM    265  CG1 ILE A  34      -3.793   0.811  11.156  1.00 98.88           C  
ATOM    266  CG2 ILE A  34      -2.186  -0.558   9.773  1.00 98.88           C  
ATOM    267  CD1 ILE A  34      -2.988   2.104  11.172  1.00 98.88           C  
ATOM    268  N   SER A  35      -5.719  -1.586  12.844  1.00 98.69           N  
ATOM    269  CA  SER A  35      -6.504  -1.752  14.062  1.00 98.69           C  
ATOM    270  C   SER A  35      -7.973  -2.004  13.742  1.00 98.69           C  
ATOM    271  CB  SER A  35      -6.371  -0.519  14.961  1.00 98.69           C  
ATOM    272  O   SER A  35      -8.352  -2.092  12.578  1.00 98.69           O  
ATOM    273  OG  SER A  35      -7.164   0.548  14.461  1.00 98.69           O  
ATOM    274  N   LYS A  36      -8.820  -2.145  14.789  1.00 98.56           N  
ATOM    275  CA  LYS A  36     -10.234  -2.416  14.578  1.00 98.56           C  
ATOM    276  C   LYS A  36     -10.945  -1.200  14.000  1.00 98.56           C  
ATOM    277  CB  LYS A  36     -10.898  -2.836  15.891  1.00 98.56           C  
ATOM    278  O   LYS A  36     -12.078  -1.306  13.523  1.00 98.56           O  
ATOM    279  CG  LYS A  36     -10.523  -4.234  16.359  1.00 98.56           C  
ATOM    280  CD  LYS A  36     -11.336  -4.656  17.578  1.00 98.56           C  
ATOM    281  CE  LYS A  36     -11.102  -6.121  17.922  1.00 98.56           C  
ATOM    282  NZ  LYS A  36     -11.875  -6.531  19.141  1.00 98.56           N  
ATOM    283  N   ARG A  37     -10.156  -0.065  13.961  1.00 98.69           N  
ATOM    284  CA  ARG A  37     -10.836   1.146  13.523  1.00 98.69           C  
ATOM    285  C   ARG A  37     -10.031   1.874  12.453  1.00 98.69           C  
ATOM    286  CB  ARG A  37     -11.102   2.078  14.711  1.00 98.69           C  
ATOM    287  O   ARG A  37     -10.477   2.891  11.914  1.00 98.69           O  
ATOM    288  CG  ARG A  37     -12.125   1.550  15.695  1.00 98.69           C  
ATOM    289  CD  ARG A  37     -13.531   1.547  15.102  1.00 98.69           C  
ATOM    290  NE  ARG A  37     -14.031   2.902  14.898  1.00 98.69           N  
ATOM    291  NH1 ARG A  37     -15.477   2.854  16.703  1.00 98.69           N  
ATOM    292  NH2 ARG A  37     -15.328   4.730  15.391  1.00 98.69           N  
ATOM    293  CZ  ARG A  37     -14.945   3.492  15.664  1.00 98.69           C  
ATOM    294  N   HIS A  38      -8.828   1.369  12.148  1.00 98.94           N  
ATOM    295  CA  HIS A  38      -7.957   2.227  11.344  1.00 98.94           C  
ATOM    296  C   HIS A  38      -7.383   1.468  10.156  1.00 98.94           C  
ATOM    297  CB  HIS A  38      -6.828   2.793  12.203  1.00 98.94           C  
ATOM    298  O   HIS A  38      -7.004   0.302  10.281  1.00 98.94           O  
ATOM    299  CG  HIS A  38      -7.301   3.658  13.328  1.00 98.94           C  
ATOM    300  CD2 HIS A  38      -7.457   5.000  13.406  1.00 98.94           C  
ATOM    301  ND1 HIS A  38      -7.680   3.150  14.555  1.00 98.94           N  
ATOM    302  CE1 HIS A  38      -8.047   4.148  15.344  1.00 98.94           C  
ATOM    303  NE2 HIS A  38      -7.922   5.281  14.672  1.00 98.94           N  
ATOM    304  N   ILE A  39      -7.383   2.186   9.039  1.00 98.94           N  
ATOM    305  CA  ILE A  39      -6.754   1.746   7.797  1.00 98.94           C  
ATOM    306  C   ILE A  39      -5.555   2.635   7.480  1.00 98.94           C  
ATOM    307  CB  ILE A  39      -7.758   1.762   6.617  1.00 98.94           C  
ATOM    308  O   ILE A  39      -5.664   3.863   7.492  1.00 98.94           O  
ATOM    309  CG1 ILE A  39      -8.969   0.875   6.934  1.00 98.94           C  
ATOM    310  CG2 ILE A  39      -7.074   1.314   5.320  1.00 98.94           C  
ATOM    311  CD1 ILE A  39      -8.633  -0.603   7.078  1.00 98.94           C  
ATOM    312  N   LEU A  40      -4.402   1.966   7.305  1.00 98.94           N  
ATOM    313  CA  LEU A  40      -3.236   2.695   6.816  1.00 98.94           C  
ATOM    314  C   LEU A  40      -3.229   2.756   5.293  1.00 98.94           C  
ATOM    315  CB  LEU A  40      -1.946   2.039   7.320  1.00 98.94           C  
ATOM    316  O   LEU A  40      -3.393   1.730   4.629  1.00 98.94           O  
ATOM    317  CG  LEU A  40      -0.637   2.713   6.902  1.00 98.94           C  
ATOM    318  CD1 LEU A  40      -0.559   4.121   7.484  1.00 98.94           C  
ATOM    319  CD2 LEU A  40       0.559   1.880   7.352  1.00 98.94           C  
ATOM    320  N   THR A  41      -3.031   3.934   4.719  1.00 98.94           N  
ATOM    321  CA  THR A  41      -2.988   4.152   3.277  1.00 98.94           C  
ATOM    322  C   THR A  41      -2.023   5.281   2.930  1.00 98.94           C  
ATOM    323  CB  THR A  41      -4.387   4.477   2.719  1.00 98.94           C  
ATOM    324  O   THR A  41      -1.158   5.637   3.732  1.00 98.94           O  
ATOM    325  CG2 THR A  41      -4.855   5.852   3.178  1.00 98.94           C  
ATOM    326  OG1 THR A  41      -4.340   4.453   1.286  1.00 98.94           O  
ATOM    327  N   ALA A  42      -2.131   5.781   1.738  1.00 98.94           N  
ATOM    328  CA  ALA A  42      -1.244   6.859   1.309  1.00 98.94           C  
ATOM    329  C   ALA A  42      -1.945   8.211   1.394  1.00 98.94           C  
ATOM    330  CB  ALA A  42      -0.750   6.609  -0.114  1.00 98.94           C  
ATOM    331  O   ALA A  42      -3.145   8.312   1.126  1.00 98.94           O  
ATOM    332  N   ALA A  43      -1.188   9.234   1.764  1.00 98.88           N  
ATOM    333  CA  ALA A  43      -1.721  10.594   1.843  1.00 98.88           C  
ATOM    334  C   ALA A  43      -2.252  11.055   0.488  1.00 98.88           C  
ATOM    335  CB  ALA A  43      -0.649  11.555   2.346  1.00 98.88           C  
ATOM    336  O   ALA A  43      -3.305  11.688   0.411  1.00 98.88           O  
ATOM    337  N   HIS A  44      -1.572  10.727  -0.567  1.00 98.75           N  
ATOM    338  CA  HIS A  44      -2.018  11.211  -1.872  1.00 98.75           C  
ATOM    339  C   HIS A  44      -3.363  10.602  -2.252  1.00 98.75           C  
ATOM    340  CB  HIS A  44      -0.974  10.891  -2.943  1.00 98.75           C  
ATOM    341  O   HIS A  44      -4.027  11.078  -3.176  1.00 98.75           O  
ATOM    342  CG  HIS A  44      -1.034   9.477  -3.436  1.00 98.75           C  
ATOM    343  CD2 HIS A  44      -1.922   8.852  -4.246  1.00 98.75           C  
ATOM    344  ND1 HIS A  44      -0.097   8.531  -3.088  1.00 98.75           N  
ATOM    345  CE1 HIS A  44      -0.407   7.379  -3.666  1.00 98.75           C  
ATOM    346  NE2 HIS A  44      -1.510   7.551  -4.375  1.00 98.75           N  
ATOM    347  N   CYS A  45      -3.754   9.539  -1.616  1.00 98.81           N  
ATOM    348  CA  CYS A  45      -5.035   8.898  -1.892  1.00 98.81           C  
ATOM    349  C   CYS A  45      -6.188   9.734  -1.337  1.00 98.81           C  
ATOM    350  CB  CYS A  45      -5.074   7.496  -1.293  1.00 98.81           C  
ATOM    351  O   CYS A  45      -7.289   9.727  -1.892  1.00 98.81           O  
ATOM    352  SG  CYS A  45      -4.199   6.262  -2.279  1.00 98.81           S  
ATOM    353  N   ILE A  46      -5.922  10.477  -0.271  1.00 98.50           N  
ATOM    354  CA  ILE A  46      -7.062  11.086   0.401  1.00 98.50           C  
ATOM    355  C   ILE A  46      -7.020  12.602   0.202  1.00 98.50           C  
ATOM    356  CB  ILE A  46      -7.082  10.750   1.907  1.00 98.50           C  
ATOM    357  O   ILE A  46      -7.879  13.328   0.716  1.00 98.50           O  
ATOM    358  CG1 ILE A  46      -5.770  11.180   2.570  1.00 98.50           C  
ATOM    359  CG2 ILE A  46      -7.340   9.250   2.117  1.00 98.50           C  
ATOM    360  CD1 ILE A  46      -5.855  11.312   4.086  1.00 98.50           C  
ATOM    361  N   GLU A  47      -6.027  13.078  -0.443  1.00 96.75           N  
ATOM    362  CA  GLU A  47      -5.941  14.508  -0.729  1.00 96.75           C  
ATOM    363  C   GLU A  47      -7.094  14.961  -1.624  1.00 96.75           C  
ATOM    364  CB  GLU A  47      -4.602  14.844  -1.383  1.00 96.75           C  
ATOM    365  O   GLU A  47      -7.246  14.469  -2.744  1.00 96.75           O  
ATOM    366  CG  GLU A  47      -4.344  16.344  -1.522  1.00 96.75           C  
ATOM    367  CD  GLU A  47      -2.967  16.656  -2.076  1.00 96.75           C  
ATOM    368  OE1 GLU A  47      -2.203  17.391  -1.412  1.00 96.75           O  
ATOM    369  OE2 GLU A  47      -2.650  16.172  -3.186  1.00 96.75           O  
ATOM    370  N   GLY A  48      -7.859  15.938  -1.104  1.00 96.44           N  
ATOM    371  CA  GLY A  48      -8.961  16.516  -1.867  1.00 96.44           C  
ATOM    372  C   GLY A  48     -10.172  15.602  -1.937  1.00 96.44           C  
ATOM    373  O   GLY A  48     -11.078  15.820  -2.740  1.00 96.44           O  
ATOM    374  N   ILE A  49     -10.094  14.500  -1.188  1.00 98.25           N  
ATOM    375  CA  ILE A  49     -11.164  13.508  -1.219  1.00 98.25           C  
ATOM    376  C   ILE A  49     -12.219  13.867  -0.176  1.00 98.25           C  
ATOM    377  CB  ILE A  49     -10.625  12.086  -0.970  1.00 98.25           C  
ATOM    378  O   ILE A  49     -11.891  14.211   0.961  1.00 98.25           O  
ATOM    379  CG1 ILE A  49      -9.641  11.688  -2.076  1.00 98.25           C  
ATOM    380  CG2 ILE A  49     -11.781  11.078  -0.875  1.00 98.25           C  
ATOM    381  CD1 ILE A  49     -10.234  11.727  -3.477  1.00 98.25           C  
ATOM    382  N   SER A  50     -13.562  13.797  -0.583  1.00 96.75           N  
ATOM    383  CA  SER A  50     -14.656  14.156   0.310  1.00 96.75           C  
ATOM    384  C   SER A  50     -15.180  12.938   1.063  1.00 96.75           C  
ATOM    385  CB  SER A  50     -15.797  14.805  -0.477  1.00 96.75           C  
ATOM    386  O   SER A  50     -15.688  13.062   2.180  1.00 96.75           O  
ATOM    387  OG  SER A  50     -16.250  13.945  -1.502  1.00 96.75           O  
ATOM    388  N   GLY A  51     -15.133  11.773   0.451  1.00 97.44           N  
ATOM    389  CA  GLY A  51     -15.625  10.562   1.081  1.00 97.44           C  
ATOM    390  C   GLY A  51     -14.750   9.352   0.826  1.00 97.44           C  
ATOM    391  O   GLY A  51     -14.102   9.258  -0.221  1.00 97.44           O  
ATOM    392  N   VAL A  52     -14.742   8.500   1.827  1.00 98.69           N  
ATOM    393  CA  VAL A  52     -14.000   7.250   1.705  1.00 98.69           C  
ATOM    394  C   VAL A  52     -14.867   6.082   2.162  1.00 98.69           C  
ATOM    395  CB  VAL A  52     -12.688   7.289   2.521  1.00 98.69           C  
ATOM    396  O   VAL A  52     -15.445   6.121   3.252  1.00 98.69           O  
ATOM    397  CG1 VAL A  52     -11.883   6.008   2.316  1.00 98.69           C  
ATOM    398  CG2 VAL A  52     -11.852   8.508   2.137  1.00 98.69           C  
ATOM    399  N   THR A  53     -14.992   5.105   1.274  1.00 98.69           N  
ATOM    400  CA  THR A  53     -15.570   3.812   1.630  1.00 98.69           C  
ATOM    401  C   THR A  53     -14.484   2.740   1.691  1.00 98.69           C  
ATOM    402  CB  THR A  53     -16.656   3.387   0.626  1.00 98.69           C  
ATOM    403  O   THR A  53     -13.625   2.666   0.808  1.00 98.69           O  
ATOM    404  CG2 THR A  53     -17.266   2.041   1.009  1.00 98.69           C  
ATOM    405  OG1 THR A  53     -17.688   4.379   0.606  1.00 98.69           O  
ATOM    406  N   VAL A  54     -14.578   1.933   2.758  1.00 98.88           N  
ATOM    407  CA  VAL A  54     -13.570   0.905   2.994  1.00 98.88           C  
ATOM    408  C   VAL A  54     -14.211  -0.478   2.906  1.00 98.88           C  
ATOM    409  CB  VAL A  54     -12.883   1.090   4.367  1.00 98.88           C  
ATOM    410  O   VAL A  54     -15.195  -0.756   3.588  1.00 98.88           O  
ATOM    411  CG1 VAL A  54     -11.859  -0.017   4.613  1.00 98.88           C  
ATOM    412  CG2 VAL A  54     -12.227   2.463   4.453  1.00 98.88           C  
ATOM    413  N   ARG A  55     -13.680  -1.311   2.033  1.00 98.88           N  
ATOM    414  CA  ARG A  55     -14.102  -2.707   1.979  1.00 98.88           C  
ATOM    415  C   ARG A  55     -12.992  -3.629   2.486  1.00 98.88           C  
ATOM    416  CB  ARG A  55     -14.492  -3.098   0.552  1.00 98.88           C  
ATOM    417  O   ARG A  55     -11.859  -3.580   1.998  1.00 98.88           O  
ATOM    418  CG  ARG A  55     -14.992  -4.527   0.418  1.00 98.88           C  
ATOM    419  CD  ARG A  55     -15.383  -4.855  -1.016  1.00 98.88           C  
ATOM    420  NE  ARG A  55     -16.469  -4.004  -1.486  1.00 98.88           N  
ATOM    421  NH1 ARG A  55     -18.078  -4.980  -0.152  1.00 98.88           N  
ATOM    422  NH2 ARG A  55     -18.641  -3.258  -1.561  1.00 98.88           N  
ATOM    423  CZ  ARG A  55     -17.734  -4.082  -1.065  1.00 98.88           C  
ATOM    424  N   ILE A  56     -13.391  -4.551   3.346  1.00 98.88           N  
ATOM    425  CA  ILE A  56     -12.453  -5.551   3.840  1.00 98.88           C  
ATOM    426  C   ILE A  56     -13.070  -6.945   3.707  1.00 98.88           C  
ATOM    427  CB  ILE A  56     -12.062  -5.281   5.309  1.00 98.88           C  
ATOM    428  O   ILE A  56     -14.289  -7.082   3.545  1.00 98.88           O  
ATOM    429  CG1 ILE A  56     -13.281  -5.414   6.227  1.00 98.88           C  
ATOM    430  CG2 ILE A  56     -11.422  -3.895   5.445  1.00 98.88           C  
ATOM    431  CD1 ILE A  56     -12.938  -5.422   7.711  1.00 98.88           C  
ATOM    432  N   GLY A  57     -12.188  -7.941   3.619  1.00 98.75           N  
ATOM    433  CA  GLY A  57     -12.617  -9.328   3.686  1.00 98.75           C  
ATOM    434  C   GLY A  57     -13.125  -9.867   2.359  1.00 98.75           C  
ATOM    435  O   GLY A  57     -13.953 -10.773   2.326  1.00 98.75           O  
ATOM    436  N   SER A  58     -12.695  -9.227   1.271  1.00 98.75           N  
ATOM    437  CA  SER A  58     -13.164  -9.664  -0.037  1.00 98.75           C  
ATOM    438  C   SER A  58     -12.008  -9.773  -1.029  1.00 98.75           C  
ATOM    439  CB  SER A  58     -14.227  -8.711  -0.579  1.00 98.75           C  
ATOM    440  O   SER A  58     -11.086  -8.961  -0.999  1.00 98.75           O  
ATOM    441  OG  SER A  58     -14.672  -9.133  -1.858  1.00 98.75           O  
ATOM    442  N   SER A  59     -12.102 -10.773  -1.844  1.00 98.88           N  
ATOM    443  CA  SER A  59     -11.164 -10.891  -2.961  1.00 98.88           C  
ATOM    444  C   SER A  59     -11.602 -10.016  -4.133  1.00 98.88           C  
ATOM    445  CB  SER A  59     -11.047 -12.344  -3.412  1.00 98.88           C  
ATOM    446  O   SER A  59     -10.844  -9.820  -5.082  1.00 98.88           O  
ATOM    447  OG  SER A  59     -10.438 -13.133  -2.404  1.00 98.88           O  
ATOM    448  N   ASN A  60     -12.820  -9.547  -4.043  1.00 98.81           N  
ATOM    449  CA  ASN A  60     -13.344  -8.688  -5.102  1.00 98.81           C  
ATOM    450  C   ASN A  60     -13.492  -7.246  -4.633  1.00 98.81           C  
ATOM    451  CB  ASN A  60     -14.680  -9.227  -5.617  1.00 98.81           C  
ATOM    452  O   ASN A  60     -13.977  -6.996  -3.529  1.00 98.81           O  
ATOM    453  CG  ASN A  60     -14.547 -10.555  -6.328  1.00 98.81           C  
ATOM    454  ND2 ASN A  60     -14.703 -11.648  -5.582  1.00 98.81           N  
ATOM    455  OD1 ASN A  60     -14.297 -10.609  -7.535  1.00 98.81           O  
ATOM    456  N   SER A  61     -13.125  -6.375  -5.527  1.00 98.38           N  
ATOM    457  CA  SER A  61     -13.164  -4.961  -5.176  1.00 98.38           C  
ATOM    458  C   SER A  61     -14.594  -4.438  -5.145  1.00 98.38           C  
ATOM    459  CB  SER A  61     -12.336  -4.137  -6.164  1.00 98.38           C  
ATOM    460  O   SER A  61     -14.875  -3.404  -4.531  1.00 98.38           O  
ATOM    461  OG  SER A  61     -12.852  -4.258  -7.477  1.00 98.38           O  
ATOM    462  N   ASN A  62     -15.523  -5.121  -5.781  1.00 98.00           N  
ATOM    463  CA  ASN A  62     -16.844  -4.535  -5.988  1.00 98.00           C  
ATOM    464  C   ASN A  62     -17.938  -5.391  -5.359  1.00 98.00           C  
ATOM    465  CB  ASN A  62     -17.109  -4.340  -7.480  1.00 98.00           C  
ATOM    466  O   ASN A  62     -19.125  -5.184  -5.629  1.00 98.00           O  
ATOM    467  CG  ASN A  62     -17.094  -5.641  -8.258  1.00 98.00           C  
ATOM    468  ND2 ASN A  62     -17.688  -5.637  -9.445  1.00 98.00           N  
ATOM    469  OD1 ASN A  62     -16.547  -6.645  -7.793  1.00 98.00           O  
ATOM    470  N   LYS A  63     -17.656  -6.477  -4.691  1.00 98.44           N  
ATOM    471  CA  LYS A  63     -18.641  -7.297  -3.982  1.00 98.44           C  
ATOM    472  C   LYS A  63     -17.969  -8.094  -2.863  1.00 98.44           C  
ATOM    473  CB  LYS A  63     -19.344  -8.242  -4.953  1.00 98.44           C  
ATOM    474  O   LYS A  63     -16.750  -8.219  -2.818  1.00 98.44           O  
ATOM    475  CG  LYS A  63     -18.422  -9.266  -5.605  1.00 98.44           C  
ATOM    476  CD  LYS A  63     -19.188 -10.156  -6.582  1.00 98.44           C  
ATOM    477  CE  LYS A  63     -18.281 -11.219  -7.191  1.00 98.44           C  
ATOM    478  NZ  LYS A  63     -19.016 -12.117  -8.117  1.00 98.44           N  
ATOM    479  N   GLY A  64     -18.859  -8.641  -1.948  1.00 98.25           N  
ATOM    480  CA  GLY A  64     -18.375  -9.461  -0.848  1.00 98.25           C  
ATOM    481  C   GLY A  64     -17.781  -8.641   0.283  1.00 98.25           C  
ATOM    482  O   GLY A  64     -17.625  -7.430   0.158  1.00 98.25           O  
ATOM    483  N   GLY A  65     -17.375  -9.281   1.349  1.00 98.38           N  
ATOM    484  CA  GLY A  65     -16.812  -8.609   2.506  1.00 98.38           C  
ATOM    485  C   GLY A  65     -17.781  -7.656   3.176  1.00 98.38           C  
ATOM    486  O   GLY A  65     -19.000  -7.848   3.102  1.00 98.38           O  
ATOM    487  N   THR A  66     -17.156  -6.797   3.934  1.00 98.75           N  
ATOM    488  CA  THR A  66     -17.906  -5.793   4.672  1.00 98.75           C  
ATOM    489  C   THR A  66     -17.453  -4.387   4.312  1.00 98.75           C  
ATOM    490  CB  THR A  66     -17.781  -6.004   6.191  1.00 98.75           C  
ATOM    491  O   THR A  66     -16.250  -4.141   4.180  1.00 98.75           O  
ATOM    492  CG2 THR A  66     -18.703  -5.051   6.961  1.00 98.75           C  
ATOM    493  OG1 THR A  66     -18.141  -7.355   6.516  1.00 98.75           O  
ATOM    494  N   VAL A  67     -18.359  -3.508   4.195  1.00 98.75           N  
ATOM    495  CA  VAL A  67     -18.062  -2.137   3.797  1.00 98.75           C  
ATOM    496  C   VAL A  67     -18.297  -1.192   4.977  1.00 98.75           C  
ATOM    497  CB  VAL A  67     -18.922  -1.696   2.588  1.00 98.75           C  
ATOM    498  O   VAL A  67     -19.297  -1.314   5.691  1.00 98.75           O  
ATOM    499  CG1 VAL A  67     -18.688  -0.218   2.275  1.00 98.75           C  
ATOM    500  CG2 VAL A  67     -18.594  -2.559   1.367  1.00 98.75           C  
ATOM    501  N   TYR A  68     -17.344  -0.294   5.113  1.00 98.75           N  
ATOM    502  CA  TYR A  68     -17.391   0.756   6.121  1.00 98.75           C  
ATOM    503  C   TYR A  68     -17.250   2.133   5.488  1.00 98.75           C  
ATOM    504  CB  TYR A  68     -16.297   0.547   7.176  1.00 98.75           C  
ATOM    505  O   TYR A  68     -16.641   2.270   4.422  1.00 98.75           O  
ATOM    506  CG  TYR A  68     -16.344  -0.805   7.844  1.00 98.75           C  
ATOM    507  CD1 TYR A  68     -17.000  -0.977   9.062  1.00 98.75           C  
ATOM    508  CD2 TYR A  68     -15.742  -1.914   7.258  1.00 98.75           C  
ATOM    509  CE1 TYR A  68     -17.047  -2.221   9.688  1.00 98.75           C  
ATOM    510  CE2 TYR A  68     -15.789  -3.162   7.871  1.00 98.75           C  
ATOM    511  OH  TYR A  68     -16.484  -4.539   9.688  1.00 98.75           O  
ATOM    512  CZ  TYR A  68     -16.438  -3.305   9.078  1.00 98.75           C  
ATOM    513  N   THR A  69     -17.828   3.121   6.176  1.00 98.50           N  
ATOM    514  CA  THR A  69     -17.578   4.504   5.777  1.00 98.50           C  
ATOM    515  C   THR A  69     -16.594   5.172   6.719  1.00 98.50           C  
ATOM    516  CB  THR A  69     -18.891   5.309   5.754  1.00 98.50           C  
ATOM    517  O   THR A  69     -16.531   4.852   7.906  1.00 98.50           O  
ATOM    518  CG2 THR A  69     -19.859   4.754   4.715  1.00 98.50           C  
ATOM    519  OG1 THR A  69     -19.516   5.250   7.047  1.00 98.50           O  
ATOM    520  N   ALA A  70     -15.797   6.027   6.082  1.00 98.50           N  
ATOM    521  CA  ALA A  70     -14.789   6.715   6.883  1.00 98.50           C  
ATOM    522  C   ALA A  70     -15.422   7.746   7.809  1.00 98.50           C  
ATOM    523  CB  ALA A  70     -13.750   7.383   5.977  1.00 98.50           C  
ATOM    524  O   ALA A  70     -16.281   8.523   7.383  1.00 98.50           O  
ATOM    525  N   LYS A  71     -15.070   7.730   9.109  1.00 98.31           N  
ATOM    526  CA  LYS A  71     -15.414   8.766  10.078  1.00 98.31           C  
ATOM    527  C   LYS A  71     -14.477   9.969   9.953  1.00 98.31           C  
ATOM    528  CB  LYS A  71     -15.367   8.211  11.500  1.00 98.31           C  
ATOM    529  O   LYS A  71     -14.922  11.117  10.055  1.00 98.31           O  
ATOM    530  CG  LYS A  71     -15.727   9.227  12.578  1.00 98.31           C  
ATOM    531  CD  LYS A  71     -15.703   8.602  13.969  1.00 98.31           C  
ATOM    532  CE  LYS A  71     -16.031   9.625  15.047  1.00 98.31           C  
ATOM    533  NZ  LYS A  71     -16.031   9.008  16.406  1.00 98.31           N  
ATOM    534  N   SER A  72     -13.195   9.727   9.773  1.00 98.56           N  
ATOM    535  CA  SER A  72     -12.188  10.758   9.578  1.00 98.56           C  
ATOM    536  C   SER A  72     -11.000  10.234   8.781  1.00 98.56           C  
ATOM    537  CB  SER A  72     -11.703  11.297  10.930  1.00 98.56           C  
ATOM    538  O   SER A  72     -10.859   9.023   8.586  1.00 98.56           O  
ATOM    539  OG  SER A  72     -11.008  10.297  11.648  1.00 98.56           O  
ATOM    540  N   LYS A  73     -10.234  11.148   8.242  1.00 98.44           N  
ATOM    541  CA  LYS A  73      -8.984  10.875   7.539  1.00 98.44           C  
ATOM    542  C   LYS A  73      -7.902  11.875   7.922  1.00 98.44           C  
ATOM    543  CB  LYS A  73      -9.211  10.898   6.023  1.00 98.44           C  
ATOM    544  O   LYS A  73      -8.156  13.086   7.969  1.00 98.44           O  
ATOM    545  CG  LYS A  73      -9.906  12.148   5.520  1.00 98.44           C  
ATOM    546  CD  LYS A  73     -10.258  12.031   4.043  1.00 98.44           C  
ATOM    547  CE  LYS A  73     -10.930  13.305   3.527  1.00 98.44           C  
ATOM    548  NZ  LYS A  73     -12.398  13.125   3.352  1.00 98.44           N  
ATOM    549  N   VAL A  74      -6.738  11.344   8.133  1.00 98.62           N  
ATOM    550  CA  VAL A  74      -5.637  12.203   8.562  1.00 98.62           C  
ATOM    551  C   VAL A  74      -4.375  11.852   7.773  1.00 98.62           C  
ATOM    552  CB  VAL A  74      -5.371  12.070  10.078  1.00 98.62           C  
ATOM    553  O   VAL A  74      -3.906  10.711   7.809  1.00 98.62           O  
ATOM    554  CG1 VAL A  74      -4.234  12.992  10.508  1.00 98.62           C  
ATOM    555  CG2 VAL A  74      -6.645  12.375  10.867  1.00 98.62           C  
ATOM    556  N   ALA A  75      -3.867  12.836   7.062  1.00 98.88           N  
ATOM    557  CA  ALA A  75      -2.588  12.672   6.379  1.00 98.88           C  
ATOM    558  C   ALA A  75      -1.422  13.008   7.301  1.00 98.88           C  
ATOM    559  CB  ALA A  75      -2.539  13.547   5.125  1.00 98.88           C  
ATOM    560  O   ALA A  75      -1.568  13.805   8.234  1.00 98.88           O  
ATOM    561  N   HIS A  76      -0.332  12.273   7.027  1.00 98.81           N  
ATOM    562  CA  HIS A  76       0.879  12.648   7.750  1.00 98.81           C  
ATOM    563  C   HIS A  76       1.152  14.148   7.633  1.00 98.81           C  
ATOM    564  CB  HIS A  76       2.078  11.852   7.230  1.00 98.81           C  
ATOM    565  O   HIS A  76       1.137  14.695   6.531  1.00 98.81           O  
ATOM    566  CG  HIS A  76       3.252  11.867   8.156  1.00 98.81           C  
ATOM    567  CD2 HIS A  76       3.803  10.875   8.906  1.00 98.81           C  
ATOM    568  ND1 HIS A  76       3.998  13.000   8.398  1.00 98.81           N  
ATOM    569  CE1 HIS A  76       4.961  12.703   9.258  1.00 98.81           C  
ATOM    570  NE2 HIS A  76       4.867  11.430   9.578  1.00 98.81           N  
ATOM    571  N   PRO A  77       1.429  14.867   8.703  1.00 98.38           N  
ATOM    572  CA  PRO A  77       1.577  16.328   8.695  1.00 98.38           C  
ATOM    573  C   PRO A  77       2.762  16.797   7.848  1.00 98.38           C  
ATOM    574  CB  PRO A  77       1.790  16.672  10.172  1.00 98.38           C  
ATOM    575  O   PRO A  77       2.789  17.938   7.395  1.00 98.38           O  
ATOM    576  CG  PRO A  77       2.254  15.398  10.797  1.00 98.38           C  
ATOM    577  CD  PRO A  77       1.596  14.250  10.086  1.00 98.38           C  
ATOM    578  N   LYS A  78       3.719  15.844   7.652  1.00 98.50           N  
ATOM    579  CA  LYS A  78       4.902  16.250   6.902  1.00 98.50           C  
ATOM    580  C   LYS A  78       4.820  15.781   5.453  1.00 98.50           C  
ATOM    581  CB  LYS A  78       6.168  15.695   7.559  1.00 98.50           C  
ATOM    582  O   LYS A  78       5.824  15.766   4.738  1.00 98.50           O  
ATOM    583  CG  LYS A  78       6.473  16.297   8.922  1.00 98.50           C  
ATOM    584  CD  LYS A  78       7.785  15.766   9.484  1.00 98.50           C  
ATOM    585  CE  LYS A  78       8.125  16.406  10.820  1.00 98.50           C  
ATOM    586  NZ  LYS A  78       9.391  15.867  11.398  1.00 98.50           N  
ATOM    587  N   TYR A  79       3.582  15.320   5.074  1.00 98.69           N  
ATOM    588  CA  TYR A  79       3.412  14.906   3.688  1.00 98.69           C  
ATOM    589  C   TYR A  79       3.688  16.062   2.732  1.00 98.69           C  
ATOM    590  CB  TYR A  79       1.998  14.367   3.459  1.00 98.69           C  
ATOM    591  O   TYR A  79       3.195  17.172   2.936  1.00 98.69           O  
ATOM    592  CG  TYR A  79       1.689  14.062   2.012  1.00 98.69           C  
ATOM    593  CD1 TYR A  79       0.615  14.672   1.368  1.00 98.69           C  
ATOM    594  CD2 TYR A  79       2.471  13.172   1.286  1.00 98.69           C  
ATOM    595  CE1 TYR A  79       0.326  14.398   0.036  1.00 98.69           C  
ATOM    596  CE2 TYR A  79       2.191  12.891  -0.047  1.00 98.69           C  
ATOM    597  OH  TYR A  79       0.837  13.234  -1.982  1.00 98.69           O  
ATOM    598  CZ  TYR A  79       1.118  13.508  -0.663  1.00 98.69           C  
ATOM    599  N   ASN A  80       4.523  15.766   1.759  1.00 98.31           N  
ATOM    600  CA  ASN A  80       4.844  16.688   0.674  1.00 98.31           C  
ATOM    601  C   ASN A  80       4.324  16.172  -0.667  1.00 98.31           C  
ATOM    602  CB  ASN A  80       6.352  16.938   0.603  1.00 98.31           C  
ATOM    603  O   ASN A  80       4.859  15.211  -1.217  1.00 98.31           O  
ATOM    604  CG  ASN A  80       6.719  18.031  -0.377  1.00 98.31           C  
ATOM    605  ND2 ASN A  80       7.609  18.922   0.040  1.00 98.31           N  
ATOM    606  OD1 ASN A  80       6.211  18.078  -1.499  1.00 98.31           O  
ATOM    607  N   SER A  81       3.363  16.859  -1.238  1.00 97.62           N  
ATOM    608  CA  SER A  81       2.682  16.359  -2.430  1.00 97.62           C  
ATOM    609  C   SER A  81       3.580  16.453  -3.658  1.00 97.62           C  
ATOM    610  CB  SER A  81       1.390  17.141  -2.674  1.00 97.62           C  
ATOM    611  O   SER A  81       3.377  15.734  -4.637  1.00 97.62           O  
ATOM    612  OG  SER A  81       1.667  18.516  -2.906  1.00 97.62           O  
ATOM    613  N   LYS A  82       4.582  17.328  -3.545  1.00 96.12           N  
ATOM    614  CA  LYS A  82       5.492  17.469  -4.676  1.00 96.12           C  
ATOM    615  C   LYS A  82       6.500  16.328  -4.727  1.00 96.12           C  
ATOM    616  CB  LYS A  82       6.227  18.812  -4.602  1.00 96.12           C  
ATOM    617  O   LYS A  82       6.715  15.734  -5.785  1.00 96.12           O  
ATOM    618  CG  LYS A  82       7.090  19.109  -5.816  1.00 96.12           C  
ATOM    619  CD  LYS A  82       7.742  20.484  -5.707  1.00 96.12           C  
ATOM    620  CE  LYS A  82       8.641  20.781  -6.902  1.00 96.12           C  
ATOM    621  NZ  LYS A  82       9.281  22.125  -6.805  1.00 96.12           N  
ATOM    622  N   THR A  83       7.012  15.938  -3.629  1.00 96.88           N  
ATOM    623  CA  THR A  83       8.062  14.922  -3.590  1.00 96.88           C  
ATOM    624  C   THR A  83       7.488  13.570  -3.182  1.00 96.88           C  
ATOM    625  CB  THR A  83       9.188  15.320  -2.615  1.00 96.88           C  
ATOM    626  O   THR A  83       8.156  12.539  -3.311  1.00 96.88           O  
ATOM    627  CG2 THR A  83       9.750  16.688  -2.963  1.00 96.88           C  
ATOM    628  OG1 THR A  83       8.664  15.359  -1.281  1.00 96.88           O  
ATOM    629  N   LYS A  84       6.344  13.594  -2.699  1.00 98.00           N  
ATOM    630  CA  LYS A  84       5.637  12.430  -2.156  1.00 98.00           C  
ATOM    631  C   LYS A  84       6.301  11.938  -0.876  1.00 98.00           C  
ATOM    632  CB  LYS A  84       5.582  11.305  -3.189  1.00 98.00           C  
ATOM    633  O   LYS A  84       6.160  10.766  -0.512  1.00 98.00           O  
ATOM    634  CG  LYS A  84       4.859  11.680  -4.477  1.00 98.00           C  
ATOM    635  CD  LYS A  84       3.402  12.039  -4.215  1.00 98.00           C  
ATOM    636  CE  LYS A  84       2.674  12.398  -5.500  1.00 98.00           C  
ATOM    637  NZ  LYS A  84       1.626  13.438  -5.270  1.00 98.00           N  
ATOM    638  N   ASN A  85       7.121  12.711  -0.223  1.00 98.56           N  
ATOM    639  CA  ASN A  85       7.711  12.367   1.066  1.00 98.56           C  
ATOM    640  C   ASN A  85       6.648  12.258   2.156  1.00 98.56           C  
ATOM    641  CB  ASN A  85       8.773  13.398   1.463  1.00 98.56           C  
ATOM    642  O   ASN A  85       5.676  13.016   2.162  1.00 98.56           O  
ATOM    643  CG  ASN A  85       9.688  12.898   2.562  1.00 98.56           C  
ATOM    644  ND2 ASN A  85      10.125  13.805   3.428  1.00 98.56           N  
ATOM    645  OD1 ASN A  85      10.000  11.711   2.635  1.00 98.56           O  
ATOM    646  N   ASN A  86       6.801  11.219   3.016  1.00 98.62           N  
ATOM    647  CA  ASN A  86       5.887  10.945   4.121  1.00 98.62           C  
ATOM    648  C   ASN A  86       4.473  10.672   3.623  1.00 98.62           C  
ATOM    649  CB  ASN A  86       5.887  12.109   5.117  1.00 98.62           C  
ATOM    650  O   ASN A  86       3.500  11.164   4.203  1.00 98.62           O  
ATOM    651  CG  ASN A  86       7.207  12.250   5.848  1.00 98.62           C  
ATOM    652  ND2 ASN A  86       7.840  13.414   5.711  1.00 98.62           N  
ATOM    653  OD1 ASN A  86       7.660  11.328   6.527  1.00 98.62           O  
ATOM    654  N   ASP A  87       4.375   9.961   2.531  1.00 98.88           N  
ATOM    655  CA  ASP A  87       3.109   9.641   1.878  1.00 98.88           C  
ATOM    656  C   ASP A  87       2.320   8.609   2.682  1.00 98.88           C  
ATOM    657  CB  ASP A  87       3.354   9.133   0.458  1.00 98.88           C  
ATOM    658  O   ASP A  87       2.227   7.449   2.285  1.00 98.88           O  
ATOM    659  CG  ASP A  87       2.096   9.117  -0.393  1.00 98.88           C  
ATOM    660  OD1 ASP A  87       1.061   9.664   0.042  1.00 98.88           O  
ATOM    661  OD2 ASP A  87       2.139   8.547  -1.506  1.00 98.88           O  
ATOM    662  N   PHE A  88       1.777   9.047   3.807  1.00 98.94           N  
ATOM    663  CA  PHE A  88       0.995   8.219   4.719  1.00 98.94           C  
ATOM    664  C   PHE A  88      -0.312   8.906   5.090  1.00 98.94           C  
ATOM    665  CB  PHE A  88       1.799   7.902   5.984  1.00 98.94           C  
ATOM    666  O   PHE A  88      -0.356  10.133   5.227  1.00 98.94           O  
ATOM    667  CG  PHE A  88       3.059   7.121   5.723  1.00 98.94           C  
ATOM    668  CD1 PHE A  88       3.014   5.746   5.527  1.00 98.94           C  
ATOM    669  CD2 PHE A  88       4.289   7.762   5.676  1.00 98.94           C  
ATOM    670  CE1 PHE A  88       4.176   5.023   5.285  1.00 98.94           C  
ATOM    671  CE2 PHE A  88       5.457   7.047   5.434  1.00 98.94           C  
ATOM    672  CZ  PHE A  88       5.398   5.676   5.242  1.00 98.94           C  
ATOM    673  N   ALA A  89      -1.252   8.117   5.242  1.00 98.94           N  
ATOM    674  CA  ALA A  89      -2.521   8.586   5.797  1.00 98.94           C  
ATOM    675  C   ALA A  89      -3.215   7.473   6.582  1.00 98.94           C  
ATOM    676  CB  ALA A  89      -3.434   9.094   4.684  1.00 98.94           C  
ATOM    677  O   ALA A  89      -2.971   6.289   6.344  1.00 98.94           O  
ATOM    678  N   ILE A  90      -4.020   7.910   7.527  1.00 98.94           N  
ATOM    679  CA  ILE A  90      -4.852   6.992   8.297  1.00 98.94           C  
ATOM    680  C   ILE A  90      -6.324   7.336   8.094  1.00 98.94           C  
ATOM    681  CB  ILE A  90      -4.492   7.027   9.797  1.00 98.94           C  
ATOM    682  O   ILE A  90      -6.719   8.500   8.227  1.00 98.94           O  
ATOM    683  CG1 ILE A  90      -3.078   6.480  10.023  1.00 98.94           C  
ATOM    684  CG2 ILE A  90      -5.520   6.242  10.617  1.00 98.94           C  
ATOM    685  CD1 ILE A  90      -2.598   6.578  11.461  1.00 98.94           C  
ATOM    686  N   VAL A  91      -7.070   6.320   7.746  1.00 98.88           N  
ATOM    687  CA  VAL A  91      -8.523   6.418   7.672  1.00 98.88           C  
ATOM    688  C   VAL A  91      -9.148   5.715   8.867  1.00 98.88           C  
ATOM    689  CB  VAL A  91      -9.070   5.820   6.355  1.00 98.88           C  
ATOM    690  O   VAL A  91      -8.875   4.539   9.125  1.00 98.88           O  
ATOM    691  CG1 VAL A  91     -10.594   5.812   6.355  1.00 98.88           C  
ATOM    692  CG2 VAL A  91      -8.531   6.598   5.152  1.00 98.88           C  
ATOM    693  N   THR A  92      -9.961   6.449   9.609  1.00 98.88           N  
ATOM    694  CA  THR A  92     -10.719   5.895  10.727  1.00 98.88           C  
ATOM    695  C   THR A  92     -12.164   5.613  10.320  1.00 98.88           C  
ATOM    696  CB  THR A  92     -10.703   6.848  11.938  1.00 98.88           C  
ATOM    697  O   THR A  92     -12.875   6.516   9.883  1.00 98.88           O  
ATOM    698  CG2 THR A  92     -11.453   6.246  13.125  1.00 98.88           C  
ATOM    699  OG1 THR A  92      -9.344   7.098  12.320  1.00 98.88           O  
ATOM    700  N   VAL A  93     -12.570   4.383  10.438  1.00 98.81           N  
ATOM    701  CA  VAL A  93     -13.906   3.996   9.992  1.00 98.81           C  
ATOM    702  C   VAL A  93     -14.922   4.281  11.094  1.00 98.81           C  
ATOM    703  CB  VAL A  93     -13.961   2.506   9.586  1.00 98.81           C  
ATOM    704  O   VAL A  93     -14.555   4.520  12.242  1.00 98.81           O  
ATOM    705  CG1 VAL A  93     -13.070   2.240   8.375  1.00 98.81           C  
ATOM    706  CG2 VAL A  93     -13.555   1.620  10.758  1.00 98.81           C  
ATOM    707  N   ASN A  94     -16.219   4.309  10.781  1.00 97.88           N  
ATOM    708  CA  ASN A  94     -17.297   4.809  11.617  1.00 97.88           C  
ATOM    709  C   ASN A  94     -17.703   3.789  12.680  1.00 97.88           C  
ATOM    710  CB  ASN A  94     -18.516   5.188  10.758  1.00 97.88           C  
ATOM    711  O   ASN A  94     -18.453   4.113  13.602  1.00 97.88           O  
ATOM    712  CG  ASN A  94     -19.062   4.012   9.969  1.00 97.88           C  
ATOM    713  ND2 ASN A  94     -20.297   4.137   9.500  1.00 97.88           N  
ATOM    714  OD1 ASN A  94     -18.375   3.006   9.781  1.00 97.88           O  
ATOM    715  N   LYS A  95     -17.281   2.580  12.562  1.00 98.19           N  
ATOM    716  CA  LYS A  95     -17.531   1.532  13.547  1.00 98.19           C  
ATOM    717  C   LYS A  95     -16.422   0.483  13.531  1.00 98.19           C  
ATOM    718  CB  LYS A  95     -18.891   0.870  13.289  1.00 98.19           C  
ATOM    719  O   LYS A  95     -15.672   0.384  12.562  1.00 98.19           O  
ATOM    720  CG  LYS A  95     -18.984   0.169  11.938  1.00 98.19           C  
ATOM    721  CD  LYS A  95     -20.375  -0.433  11.719  1.00 98.19           C  
ATOM    722  CE  LYS A  95     -20.453  -1.170  10.391  1.00 98.19           C  
ATOM    723  NZ  LYS A  95     -21.797  -1.780  10.180  1.00 98.19           N  
ATOM    724  N   ASP A  96     -16.391  -0.293  14.695  1.00 98.62           N  
ATOM    725  CA  ASP A  96     -15.367  -1.326  14.797  1.00 98.62           C  
ATOM    726  C   ASP A  96     -15.539  -2.375  13.695  1.00 98.62           C  
ATOM    727  CB  ASP A  96     -15.406  -1.991  16.172  1.00 98.62           C  
ATOM    728  O   ASP A  96     -16.656  -2.844  13.445  1.00 98.62           O  
ATOM    729  CG  ASP A  96     -14.836  -1.110  17.266  1.00 98.62           C  
ATOM    730  OD1 ASP A  96     -14.273  -0.038  16.969  1.00 98.62           O  
ATOM    731  OD2 ASP A  96     -14.953  -1.493  18.453  1.00 98.62           O  
ATOM    732  N   MET A  97     -14.375  -2.621  13.016  1.00 98.62           N  
ATOM    733  CA  MET A  97     -14.352  -3.703  12.039  1.00 98.62           C  
ATOM    734  C   MET A  97     -14.359  -5.062  12.727  1.00 98.62           C  
ATOM    735  CB  MET A  97     -13.125  -3.584  11.133  1.00 98.62           C  
ATOM    736  O   MET A  97     -13.727  -5.234  13.773  1.00 98.62           O  
ATOM    737  CG  MET A  97     -13.148  -2.363  10.227  1.00 98.62           C  
ATOM    738  SD  MET A  97     -11.641  -2.221   9.195  1.00 98.62           S  
ATOM    739  CE  MET A  97     -10.500  -1.481  10.398  1.00 98.62           C  
ATOM    740  N   ALA A  98     -15.094  -5.996  12.219  1.00 98.00           N  
ATOM    741  CA  ALA A  98     -15.031  -7.375  12.695  1.00 98.00           C  
ATOM    742  C   ALA A  98     -13.797  -8.094  12.148  1.00 98.00           C  
ATOM    743  CB  ALA A  98     -16.297  -8.133  12.305  1.00 98.00           C  
ATOM    744  O   ALA A  98     -13.688  -8.320  10.938  1.00 98.00           O  
ATOM    745  N   ILE A  99     -12.875  -8.414  13.031  1.00 98.44           N  
ATOM    746  CA  ILE A  99     -11.641  -9.109  12.672  1.00 98.44           C  
ATOM    747  C   ILE A  99     -11.773 -10.594  13.000  1.00 98.44           C  
ATOM    748  CB  ILE A  99     -10.422  -8.500  13.398  1.00 98.44           C  
ATOM    749  O   ILE A  99     -11.805 -10.969  14.180  1.00 98.44           O  
ATOM    750  CG1 ILE A  99     -10.359  -6.984  13.172  1.00 98.44           C  
ATOM    751  CG2 ILE A  99      -9.125  -9.180  12.945  1.00 98.44           C  
ATOM    752  CD1 ILE A  99     -10.250  -6.586  11.703  1.00 98.44           C  
ATOM    753  N   ASP A 100     -11.695 -11.422  11.922  1.00 98.19           N  
ATOM    754  CA  ASP A 100     -12.023 -12.828  12.156  1.00 98.19           C  
ATOM    755  C   ASP A 100     -10.773 -13.703  12.117  1.00 98.19           C  
ATOM    756  CB  ASP A 100     -13.039 -13.312  11.117  1.00 98.19           C  
ATOM    757  O   ASP A 100     -10.852 -14.906  12.375  1.00 98.19           O  
ATOM    758  CG  ASP A 100     -12.500 -13.297   9.703  1.00 98.19           C  
ATOM    759  OD1 ASP A 100     -11.266 -13.172   9.523  1.00 98.19           O  
ATOM    760  OD2 ASP A 100     -13.305 -13.398   8.750  1.00 98.19           O  
ATOM    761  N   GLY A 101      -9.727 -13.188  11.711  1.00 97.75           N  
ATOM    762  CA  GLY A 101      -8.484 -13.945  11.695  1.00 97.75           C  
ATOM    763  C   GLY A 101      -8.312 -14.805  10.461  1.00 97.75           C  
ATOM    764  O   GLY A 101      -7.320 -15.516  10.320  1.00 97.75           O  
ATOM    765  N   LYS A 102      -9.336 -14.781   9.578  1.00 98.00           N  
ATOM    766  CA  LYS A 102      -9.266 -15.578   8.359  1.00 98.00           C  
ATOM    767  C   LYS A 102      -9.273 -14.695   7.121  1.00 98.00           C  
ATOM    768  CB  LYS A 102     -10.438 -16.562   8.305  1.00 98.00           C  
ATOM    769  O   LYS A 102      -8.305 -14.672   6.359  1.00 98.00           O  
ATOM    770  CG  LYS A 102     -10.367 -17.656   9.359  1.00 98.00           C  
ATOM    771  CD  LYS A 102     -11.555 -18.625   9.250  1.00 98.00           C  
ATOM    772  CE  LYS A 102     -11.531 -19.672  10.344  1.00 98.00           C  
ATOM    773  NZ  LYS A 102     -12.680 -20.609  10.234  1.00 98.00           N  
ATOM    774  N   THR A 103     -10.344 -13.953   6.938  1.00 98.69           N  
ATOM    775  CA  THR A 103     -10.422 -13.078   5.777  1.00 98.69           C  
ATOM    776  C   THR A 103     -10.117 -11.633   6.172  1.00 98.69           C  
ATOM    777  CB  THR A 103     -11.812 -13.141   5.117  1.00 98.69           C  
ATOM    778  O   THR A 103      -9.906 -10.781   5.309  1.00 98.69           O  
ATOM    779  CG2 THR A 103     -12.094 -14.539   4.570  1.00 98.69           C  
ATOM    780  OG1 THR A 103     -12.812 -12.812   6.086  1.00 98.69           O  
ATOM    781  N   THR A 104     -10.141 -11.375   7.449  1.00 98.81           N  
ATOM    782  CA  THR A 104      -9.766 -10.078   8.008  1.00 98.81           C  
ATOM    783  C   THR A 104      -8.773 -10.250   9.164  1.00 98.81           C  
ATOM    784  CB  THR A 104     -11.000  -9.305   8.500  1.00 98.81           C  
ATOM    785  O   THR A 104      -9.047 -10.992  10.109  1.00 98.81           O  
ATOM    786  CG2 THR A 104     -11.938  -8.977   7.340  1.00 98.81           C  
ATOM    787  OG1 THR A 104     -11.703 -10.102   9.461  1.00 98.81           O  
ATOM    788  N   LYS A 105      -7.594  -9.578   9.023  1.00 98.75           N  
ATOM    789  CA  LYS A 105      -6.551  -9.602  10.047  1.00 98.75           C  
ATOM    790  C   LYS A 105      -5.824  -8.266  10.133  1.00 98.75           C  
ATOM    791  CB  LYS A 105      -5.551 -10.727   9.766  1.00 98.75           C  
ATOM    792  O   LYS A 105      -5.656  -7.582   9.125  1.00 98.75           O  
ATOM    793  CG  LYS A 105      -6.094 -12.125  10.047  1.00 98.75           C  
ATOM    794  CD  LYS A 105      -5.004 -13.180   9.922  1.00 98.75           C  
ATOM    795  CE  LYS A 105      -5.555 -14.578  10.148  1.00 98.75           C  
ATOM    796  NZ  LYS A 105      -4.492 -15.625  10.023  1.00 98.75           N  
ATOM    797  N   ILE A 106      -5.492  -7.953  11.398  1.00 98.81           N  
ATOM    798  CA  ILE A 106      -4.680  -6.762  11.625  1.00 98.81           C  
ATOM    799  C   ILE A 106      -3.215  -7.070  11.328  1.00 98.81           C  
ATOM    800  CB  ILE A 106      -4.836  -6.246  13.070  1.00 98.81           C  
ATOM    801  O   ILE A 106      -2.656  -8.031  11.859  1.00 98.81           O  
ATOM    802  CG1 ILE A 106      -6.289  -5.852  13.352  1.00 98.81           C  
ATOM    803  CG2 ILE A 106      -3.891  -5.070  13.328  1.00 98.81           C  
ATOM    804  CD1 ILE A 106      -6.594  -5.586  14.812  1.00 98.81           C  
ATOM    805  N   ILE A 107      -2.572  -6.258  10.453  1.00 98.81           N  
ATOM    806  CA  ILE A 107      -1.194  -6.500  10.039  1.00 98.81           C  
ATOM    807  C   ILE A 107      -0.234  -5.914  11.070  1.00 98.81           C  
ATOM    808  CB  ILE A 107      -0.911  -5.906   8.641  1.00 98.81           C  
ATOM    809  O   ILE A 107      -0.542  -4.906  11.703  1.00 98.81           O  
ATOM    810  CG1 ILE A 107       0.458  -6.371   8.125  1.00 98.81           C  
ATOM    811  CG2 ILE A 107      -0.989  -4.375   8.680  1.00 98.81           C  
ATOM    812  CD1 ILE A 107       0.505  -7.840   7.734  1.00 98.81           C  
ATOM    813  N   THR A 108       0.957  -6.508  11.227  1.00 98.69           N  
ATOM    814  CA  THR A 108       2.047  -5.949  12.023  1.00 98.69           C  
ATOM    815  C   THR A 108       2.822  -4.910  11.219  1.00 98.69           C  
ATOM    816  CB  THR A 108       3.010  -7.051  12.500  1.00 98.69           C  
ATOM    817  O   THR A 108       3.088  -5.109  10.031  1.00 98.69           O  
ATOM    818  CG2 THR A 108       4.145  -6.465  13.336  1.00 98.69           C  
ATOM    819  OG1 THR A 108       2.287  -7.996  13.297  1.00 98.69           O  
ATOM    820  N   LEU A 109       3.117  -3.777  11.898  1.00 98.81           N  
ATOM    821  CA  LEU A 109       3.854  -2.721  11.219  1.00 98.81           C  
ATOM    822  C   LEU A 109       5.332  -2.768  11.578  1.00 98.81           C  
ATOM    823  CB  LEU A 109       3.273  -1.348  11.570  1.00 98.81           C  
ATOM    824  O   LEU A 109       5.691  -3.152  12.695  1.00 98.81           O  
ATOM    825  CG  LEU A 109       1.810  -1.113  11.195  1.00 98.81           C  
ATOM    826  CD1 LEU A 109       1.360   0.270  11.656  1.00 98.81           C  
ATOM    827  CD2 LEU A 109       1.606  -1.275   9.695  1.00 98.81           C  
ATOM    828  N   ALA A 110       6.156  -2.430  10.617  1.00 98.69           N  
ATOM    829  CA  ALA A 110       7.594  -2.342  10.859  1.00 98.69           C  
ATOM    830  C   ALA A 110       7.895  -1.429  12.047  1.00 98.69           C  
ATOM    831  CB  ALA A 110       8.312  -1.845   9.609  1.00 98.69           C  
ATOM    832  O   ALA A 110       7.258  -0.383  12.211  1.00 98.69           O  
ATOM    833  N   LYS A 111       8.844  -1.822  12.859  1.00 98.06           N  
ATOM    834  CA  LYS A 111       9.250  -1.071  14.039  1.00 98.06           C  
ATOM    835  C   LYS A 111      10.008   0.195  13.664  1.00 98.06           C  
ATOM    836  CB  LYS A 111      10.102  -1.940  14.961  1.00 98.06           C  
ATOM    837  O   LYS A 111      10.719   0.219  12.648  1.00 98.06           O  
ATOM    838  CG  LYS A 111       9.352  -3.107  15.586  1.00 98.06           C  
ATOM    839  CD  LYS A 111      10.242  -3.906  16.531  1.00 98.06           C  
ATOM    840  CE  LYS A 111       9.508  -5.098  17.125  1.00 98.06           C  
ATOM    841  NZ  LYS A 111      10.398  -5.922  18.000  1.00 98.06           N  
ATOM    842  N   GLU A 112       9.852   1.168  14.492  1.00 97.75           N  
ATOM    843  CA  GLU A 112      10.555   2.426  14.281  1.00 97.75           C  
ATOM    844  C   GLU A 112      12.055   2.191  14.086  1.00 97.75           C  
ATOM    845  CB  GLU A 112      10.328   3.375  15.461  1.00 97.75           C  
ATOM    846  O   GLU A 112      12.672   1.434  14.828  1.00 97.75           O  
ATOM    847  CG  GLU A 112      10.977   4.738  15.289  1.00 97.75           C  
ATOM    848  CD  GLU A 112      10.742   5.672  16.469  1.00 97.75           C  
ATOM    849  OE1 GLU A 112      11.203   6.836  16.422  1.00 97.75           O  
ATOM    850  OE2 GLU A 112      10.094   5.234  17.453  1.00 97.75           O  
ATOM    851  N   GLY A 113      12.609   2.742  13.000  1.00 94.12           N  
ATOM    852  CA  GLY A 113      14.047   2.734  12.766  1.00 94.12           C  
ATOM    853  C   GLY A 113      14.523   1.496  12.023  1.00 94.12           C  
ATOM    854  O   GLY A 113      15.688   1.405  11.641  1.00 94.12           O  
ATOM    855  N   SER A 114      13.625   0.516  11.859  1.00 97.62           N  
ATOM    856  CA  SER A 114      14.055  -0.671  11.125  1.00 97.62           C  
ATOM    857  C   SER A 114      14.297  -0.354   9.656  1.00 97.62           C  
ATOM    858  CB  SER A 114      13.008  -1.784  11.250  1.00 97.62           C  
ATOM    859  O   SER A 114      13.703   0.581   9.109  1.00 97.62           O  
ATOM    860  OG  SER A 114      11.781  -1.395  10.656  1.00 97.62           O  
ATOM    861  N   SER A 115      15.312  -1.011   9.117  1.00 96.44           N  
ATOM    862  CA  SER A 115      15.664  -0.782   7.719  1.00 96.44           C  
ATOM    863  C   SER A 115      14.992  -1.803   6.805  1.00 96.44           C  
ATOM    864  CB  SER A 115      17.172  -0.835   7.531  1.00 96.44           C  
ATOM    865  O   SER A 115      14.383  -2.762   7.281  1.00 96.44           O  
ATOM    866  OG  SER A 115      17.688  -2.125   7.840  1.00 96.44           O  
ATOM    867  N   VAL A 116      14.953  -1.533   5.480  1.00 98.50           N  
ATOM    868  CA  VAL A 116      14.578  -2.463   4.422  1.00 98.50           C  
ATOM    869  C   VAL A 116      15.805  -2.795   3.568  1.00 98.50           C  
ATOM    870  CB  VAL A 116      13.453  -1.888   3.535  1.00 98.50           C  
ATOM    871  O   VAL A 116      16.125  -2.068   2.627  1.00 98.50           O  
ATOM    872  CG1 VAL A 116      12.984  -2.926   2.518  1.00 98.50           C  
ATOM    873  CG2 VAL A 116      12.289  -1.413   4.398  1.00 98.50           C  
ATOM    874  N   PRO A 117      16.500  -3.811   3.988  1.00 97.94           N  
ATOM    875  CA  PRO A 117      17.766  -4.137   3.307  1.00 97.94           C  
ATOM    876  C   PRO A 117      17.547  -4.527   1.846  1.00 97.94           C  
ATOM    877  CB  PRO A 117      18.312  -5.312   4.117  1.00 97.94           C  
ATOM    878  O   PRO A 117      16.469  -4.973   1.471  1.00 97.94           O  
ATOM    879  CG  PRO A 117      17.578  -5.250   5.422  1.00 97.94           C  
ATOM    880  CD  PRO A 117      16.234  -4.648   5.184  1.00 97.94           C  
ATOM    881  N   ASP A 118      18.625  -4.355   1.077  1.00 98.50           N  
ATOM    882  CA  ASP A 118      18.672  -4.812  -0.309  1.00 98.50           C  
ATOM    883  C   ASP A 118      18.297  -6.289  -0.413  1.00 98.50           C  
ATOM    884  CB  ASP A 118      20.047  -4.574  -0.907  1.00 98.50           C  
ATOM    885  O   ASP A 118      18.766  -7.109   0.383  1.00 98.50           O  
ATOM    886  CG  ASP A 118      20.109  -4.812  -2.406  1.00 98.50           C  
ATOM    887  OD1 ASP A 118      19.312  -4.184  -3.150  1.00 98.50           O  
ATOM    888  OD2 ASP A 118      20.922  -5.641  -2.846  1.00 98.50           O  
ATOM    889  N   GLY A 119      17.328  -6.598  -1.364  1.00 98.56           N  
ATOM    890  CA  GLY A 119      16.984  -7.984  -1.613  1.00 98.56           C  
ATOM    891  C   GLY A 119      15.797  -8.461  -0.797  1.00 98.56           C  
ATOM    892  O   GLY A 119      15.391  -9.617  -0.902  1.00 98.56           O  
ATOM    893  N   THR A 120      15.359  -7.617   0.090  1.00 98.81           N  
ATOM    894  CA  THR A 120      14.188  -7.988   0.872  1.00 98.81           C  
ATOM    895  C   THR A 120      13.023  -8.359  -0.042  1.00 98.81           C  
ATOM    896  CB  THR A 120      13.758  -6.844   1.810  1.00 98.81           C  
ATOM    897  O   THR A 120      12.617  -7.574  -0.899  1.00 98.81           O  
ATOM    898  CG2 THR A 120      12.516  -7.227   2.615  1.00 98.81           C  
ATOM    899  OG1 THR A 120      14.828  -6.547   2.713  1.00 98.81           O  
ATOM    900  N   ALA A 121      12.492  -9.578   0.149  1.00 98.69           N  
ATOM    901  CA  ALA A 121      11.336 -10.055  -0.614  1.00 98.69           C  
ATOM    902  C   ALA A 121      10.039  -9.453  -0.087  1.00 98.69           C  
ATOM    903  CB  ALA A 121      11.266 -11.578  -0.567  1.00 98.69           C  
ATOM    904  O   ALA A 121       9.734  -9.555   1.103  1.00 98.69           O  
ATOM    905  N   LEU A 122       9.305  -8.883  -1.030  1.00 98.88           N  
ATOM    906  CA  LEU A 122       8.070  -8.203  -0.653  1.00 98.88           C  
ATOM    907  C   LEU A 122       6.887  -8.742  -1.453  1.00 98.88           C  
ATOM    908  CB  LEU A 122       8.203  -6.695  -0.866  1.00 98.88           C  
ATOM    909  O   LEU A 122       7.027  -9.062  -2.635  1.00 98.88           O  
ATOM    910  CG  LEU A 122       9.297  -5.992  -0.066  1.00 98.88           C  
ATOM    911  CD1 LEU A 122       9.602  -4.621  -0.667  1.00 98.88           C  
ATOM    912  CD2 LEU A 122       8.898  -5.863   1.398  1.00 98.88           C  
ATOM    913  N   LEU A 123       5.805  -8.867  -0.751  1.00 98.94           N  
ATOM    914  CA  LEU A 123       4.520  -9.102  -1.407  1.00 98.94           C  
ATOM    915  C   LEU A 123       3.699  -7.820  -1.469  1.00 98.94           C  
ATOM    916  CB  LEU A 123       3.734 -10.195  -0.674  1.00 98.94           C  
ATOM    917  O   LEU A 123       3.391  -7.227  -0.434  1.00 98.94           O  
ATOM    918  CG  LEU A 123       2.473 -10.703  -1.370  1.00 98.94           C  
ATOM    919  CD1 LEU A 123       2.842 -11.547  -2.584  1.00 98.94           C  
ATOM    920  CD2 LEU A 123       1.610 -11.500  -0.398  1.00 98.94           C  
ATOM    921  N   VAL A 124       3.379  -7.398  -2.684  1.00 98.94           N  
ATOM    922  CA  VAL A 124       2.533  -6.230  -2.912  1.00 98.94           C  
ATOM    923  C   VAL A 124       1.188  -6.672  -3.484  1.00 98.94           C  
ATOM    924  CB  VAL A 124       3.209  -5.215  -3.859  1.00 98.94           C  
ATOM    925  O   VAL A 124       1.139  -7.449  -4.438  1.00 98.94           O  
ATOM    926  CG1 VAL A 124       2.361  -3.951  -3.992  1.00 98.94           C  
ATOM    927  CG2 VAL A 124       4.609  -4.871  -3.359  1.00 98.94           C  
ATOM    928  N   SER A 125       0.145  -6.188  -2.859  1.00 98.94           N  
ATOM    929  CA  SER A 125      -1.172  -6.645  -3.289  1.00 98.94           C  
ATOM    930  C   SER A 125      -2.117  -5.473  -3.520  1.00 98.94           C  
ATOM    931  CB  SER A 125      -1.772  -7.598  -2.256  1.00 98.94           C  
ATOM    932  O   SER A 125      -1.921  -4.391  -2.963  1.00 98.94           O  
ATOM    933  OG  SER A 125      -1.912  -6.957  -1.001  1.00 98.94           O  
ATOM    934  N   GLY A 126      -3.113  -5.668  -4.410  1.00 98.88           N  
ATOM    935  CA  GLY A 126      -4.109  -4.652  -4.719  1.00 98.88           C  
ATOM    936  C   GLY A 126      -5.000  -5.027  -5.887  1.00 98.88           C  
ATOM    937  O   GLY A 126      -4.930  -6.148  -6.395  1.00 98.88           O  
ATOM    938  N   TRP A 127      -5.816  -4.035  -6.309  1.00 98.81           N  
ATOM    939  CA  TRP A 127      -6.781  -4.238  -7.387  1.00 98.81           C  
ATOM    940  C   TRP A 127      -6.496  -3.301  -8.555  1.00 98.81           C  
ATOM    941  CB  TRP A 127      -8.211  -4.023  -6.879  1.00 98.81           C  
ATOM    942  O   TRP A 127      -7.395  -2.982  -9.336  1.00 98.81           O  
ATOM    943  CG  TRP A 127      -8.703  -5.105  -5.965  1.00 98.81           C  
ATOM    944  CD1 TRP A 127      -9.375  -6.242  -6.324  1.00 98.81           C  
ATOM    945  CD2 TRP A 127      -8.562  -5.152  -4.543  1.00 98.81           C  
ATOM    946  CE2 TRP A 127      -9.172  -6.348  -4.102  1.00 98.81           C  
ATOM    947  CE3 TRP A 127      -7.977  -4.301  -3.596  1.00 98.81           C  
ATOM    948  NE1 TRP A 127      -9.664  -6.992  -5.207  1.00 98.81           N  
ATOM    949  CH2 TRP A 127      -8.641  -5.859  -1.849  1.00 98.81           C  
ATOM    950  CZ2 TRP A 127      -9.219  -6.711  -2.754  1.00 98.81           C  
ATOM    951  CZ3 TRP A 127      -8.023  -4.664  -2.256  1.00 98.81           C  
ATOM    952  N   GLY A 128      -5.270  -2.723  -8.539  1.00 98.69           N  
ATOM    953  CA  GLY A 128      -4.969  -1.740  -9.570  1.00 98.69           C  
ATOM    954  C   GLY A 128      -4.887  -2.340 -10.961  1.00 98.69           C  
ATOM    955  O   GLY A 128      -5.270  -3.492 -11.172  1.00 98.69           O  
ATOM    956  N   ALA A 129      -4.406  -1.477 -11.883  1.00 98.62           N  
ATOM    957  CA  ALA A 129      -4.207  -1.879 -13.273  1.00 98.62           C  
ATOM    958  C   ALA A 129      -3.221  -3.039 -13.375  1.00 98.62           C  
ATOM    959  CB  ALA A 129      -3.721  -0.696 -14.102  1.00 98.62           C  
ATOM    960  O   ALA A 129      -2.270  -3.121 -12.594  1.00 98.62           O  
ATOM    961  N   THR A 130      -3.490  -3.922 -14.430  1.00 98.56           N  
ATOM    962  CA  THR A 130      -2.650  -5.105 -14.570  1.00 98.56           C  
ATOM    963  C   THR A 130      -1.628  -4.918 -15.688  1.00 98.56           C  
ATOM    964  CB  THR A 130      -3.498  -6.359 -14.852  1.00 98.56           C  
ATOM    965  O   THR A 130      -0.881  -5.840 -16.016  1.00 98.56           O  
ATOM    966  CG2 THR A 130      -4.480  -6.633 -13.711  1.00 98.56           C  
ATOM    967  OG1 THR A 130      -4.234  -6.168 -16.062  1.00 98.56           O  
ATOM    968  N   SER A 131      -1.659  -3.822 -16.312  1.00 98.12           N  
ATOM    969  CA  SER A 131      -0.684  -3.318 -17.281  1.00 98.12           C  
ATOM    970  C   SER A 131      -0.661  -1.794 -17.297  1.00 98.12           C  
ATOM    971  CB  SER A 131      -0.990  -3.848 -18.688  1.00 98.12           C  
ATOM    972  O   SER A 131      -1.619  -1.148 -16.859  1.00 98.12           O  
ATOM    973  OG  SER A 131      -2.260  -3.396 -19.125  1.00 98.12           O  
ATOM    974  N   GLU A 132       0.467  -1.212 -17.641  1.00 97.88           N  
ATOM    975  CA  GLU A 132       0.562   0.242 -17.750  1.00 97.88           C  
ATOM    976  C   GLU A 132      -0.503   0.800 -18.688  1.00 97.88           C  
ATOM    977  CB  GLU A 132       1.955   0.658 -18.219  1.00 97.88           C  
ATOM    978  O   GLU A 132      -0.610   0.371 -19.844  1.00 97.88           O  
ATOM    979  CG  GLU A 132       2.158   2.166 -18.281  1.00 97.88           C  
ATOM    980  CD  GLU A 132       3.586   2.564 -18.625  1.00 97.88           C  
ATOM    981  OE1 GLU A 132       3.783   3.381 -19.562  1.00 97.88           O  
ATOM    982  OE2 GLU A 132       4.516   2.057 -17.953  1.00 97.88           O  
ATOM    983  N   GLY A 133      -1.330   1.737 -18.203  1.00 96.56           N  
ATOM    984  CA  GLY A 133      -2.396   2.334 -19.000  1.00 96.56           C  
ATOM    985  C   GLY A 133      -3.598   1.423 -19.156  1.00 96.56           C  
ATOM    986  O   GLY A 133      -4.523   1.733 -19.906  1.00 96.56           O  
ATOM    987  N   GLY A 134      -3.541   0.298 -18.484  1.00 97.19           N  
ATOM    988  CA  GLY A 134      -4.625  -0.664 -18.609  1.00 97.19           C  
ATOM    989  C   GLY A 134      -5.723  -0.449 -17.578  1.00 97.19           C  
ATOM    990  O   GLY A 134      -5.766   0.588 -16.922  1.00 97.19           O  
ATOM    991  N   SER A 135      -6.598  -1.469 -17.500  1.00 97.62           N  
ATOM    992  CA  SER A 135      -7.750  -1.395 -16.594  1.00 97.62           C  
ATOM    993  C   SER A 135      -7.445  -2.057 -15.258  1.00 97.62           C  
ATOM    994  CB  SER A 135      -8.969  -2.055 -17.234  1.00 97.62           C  
ATOM    995  O   SER A 135      -6.629  -2.973 -15.180  1.00 97.62           O  
ATOM    996  OG  SER A 135      -9.297  -1.424 -18.469  1.00 97.62           O  
ATOM    997  N   SER A 136      -8.141  -1.488 -14.234  1.00 97.94           N  
ATOM    998  CA  SER A 136      -8.039  -2.100 -12.914  1.00 97.94           C  
ATOM    999  C   SER A 136      -8.664  -3.490 -12.898  1.00 97.94           C  
ATOM   1000  CB  SER A 136      -8.711  -1.219 -11.859  1.00 97.94           C  
ATOM   1001  O   SER A 136      -9.492  -3.816 -13.750  1.00 97.94           O  
ATOM   1002  OG  SER A 136      -8.039   0.026 -11.750  1.00 97.94           O  
ATOM   1003  N   SER A 137      -8.188  -4.254 -11.977  1.00 98.50           N  
ATOM   1004  CA  SER A 137      -8.680  -5.613 -11.781  1.00 98.50           C  
ATOM   1005  C   SER A 137      -9.805  -5.648 -10.750  1.00 98.50           C  
ATOM   1006  CB  SER A 137      -7.543  -6.535 -11.336  1.00 98.50           C  
ATOM   1007  O   SER A 137      -9.711  -5.016  -9.695  1.00 98.50           O  
ATOM   1008  OG  SER A 137      -8.023  -7.844 -11.086  1.00 98.50           O  
ATOM   1009  N   THR A 138     -10.867  -6.402 -11.070  1.00 98.44           N  
ATOM   1010  CA  THR A 138     -11.922  -6.586 -10.086  1.00 98.44           C  
ATOM   1011  C   THR A 138     -11.516  -7.625  -9.039  1.00 98.44           C  
ATOM   1012  CB  THR A 138     -13.242  -7.012 -10.750  1.00 98.44           C  
ATOM   1013  O   THR A 138     -12.008  -7.605  -7.910  1.00 98.44           O  
ATOM   1014  CG2 THR A 138     -13.820  -5.883 -11.602  1.00 98.44           C  
ATOM   1015  OG1 THR A 138     -13.000  -8.148 -11.586  1.00 98.44           O  
ATOM   1016  N   THR A 139     -10.609  -8.445  -9.383  1.00 98.75           N  
ATOM   1017  CA  THR A 139     -10.133  -9.477  -8.469  1.00 98.75           C  
ATOM   1018  C   THR A 139      -8.773  -9.102  -7.887  1.00 98.75           C  
ATOM   1019  CB  THR A 139     -10.039 -10.844  -9.164  1.00 98.75           C  
ATOM   1020  O   THR A 139      -7.949  -8.492  -8.570  1.00 98.75           O  
ATOM   1021  CG2 THR A 139     -11.398 -11.305  -9.672  1.00 98.75           C  
ATOM   1022  OG1 THR A 139      -9.141 -10.750 -10.281  1.00 98.75           O  
ATOM   1023  N   LEU A 140      -8.594  -9.453  -6.633  1.00 98.94           N  
ATOM   1024  CA  LEU A 140      -7.363  -9.156  -5.906  1.00 98.94           C  
ATOM   1025  C   LEU A 140      -6.172  -9.867  -6.547  1.00 98.94           C  
ATOM   1026  CB  LEU A 140      -7.492  -9.578  -4.438  1.00 98.94           C  
ATOM   1027  O   LEU A 140      -6.254 -11.047  -6.883  1.00 98.94           O  
ATOM   1028  CG  LEU A 140      -6.301  -9.258  -3.535  1.00 98.94           C  
ATOM   1029  CD1 LEU A 140      -6.078  -7.754  -3.465  1.00 98.94           C  
ATOM   1030  CD2 LEU A 140      -6.516  -9.844  -2.143  1.00 98.94           C  
ATOM   1031  N   ARG A 141      -5.062  -9.094  -6.676  1.00 98.88           N  
ATOM   1032  CA  ARG A 141      -3.818  -9.625  -7.223  1.00 98.88           C  
ATOM   1033  C   ARG A 141      -2.637  -9.305  -6.316  1.00 98.88           C  
ATOM   1034  CB  ARG A 141      -3.568  -9.078  -8.633  1.00 98.88           C  
ATOM   1035  O   ARG A 141      -2.740  -8.445  -5.438  1.00 98.88           O  
ATOM   1036  CG  ARG A 141      -4.664  -9.406  -9.625  1.00 98.88           C  
ATOM   1037  CD  ARG A 141      -4.352  -8.867 -11.016  1.00 98.88           C  
ATOM   1038  NE  ARG A 141      -3.564  -9.812 -11.797  1.00 98.88           N  
ATOM   1039  NH1 ARG A 141      -3.916 -11.602 -10.383  1.00 98.88           N  
ATOM   1040  NH2 ARG A 141      -2.641 -11.859 -12.266  1.00 98.88           N  
ATOM   1041  CZ  ARG A 141      -3.375 -11.086 -11.484  1.00 98.88           C  
ATOM   1042  N   ALA A 142      -1.590 -10.055  -6.531  1.00 98.94           N  
ATOM   1043  CA  ALA A 142      -0.344  -9.805  -5.812  1.00 98.94           C  
ATOM   1044  C   ALA A 142       0.866 -10.031  -6.711  1.00 98.94           C  
ATOM   1045  CB  ALA A 142      -0.257 -10.688  -4.570  1.00 98.94           C  
ATOM   1046  O   ALA A 142       0.793 -10.805  -7.672  1.00 98.94           O  
ATOM   1047  N   VAL A 143       1.909  -9.320  -6.387  1.00 98.88           N  
ATOM   1048  CA  VAL A 143       3.172  -9.500  -7.098  1.00 98.88           C  
ATOM   1049  C   VAL A 143       4.324  -9.531  -6.098  1.00 98.88           C  
ATOM   1050  CB  VAL A 143       3.400  -8.383  -8.141  1.00 98.88           C  
ATOM   1051  O   VAL A 143       4.305  -8.805  -5.094  1.00 98.88           O  
ATOM   1052  CG1 VAL A 143       3.559  -7.027  -7.457  1.00 98.88           C  
ATOM   1053  CG2 VAL A 143       4.621  -8.703  -9.000  1.00 98.88           C  
ATOM   1054  N   HIS A 144       5.273 -10.438  -6.391  1.00 98.75           N  
ATOM   1055  CA  HIS A 144       6.488 -10.508  -5.590  1.00 98.75           C  
ATOM   1056  C   HIS A 144       7.590  -9.641  -6.188  1.00 98.75           C  
ATOM   1057  CB  HIS A 144       6.969 -11.953  -5.465  1.00 98.75           C  
ATOM   1058  O   HIS A 144       7.914  -9.766  -7.371  1.00 98.75           O  
ATOM   1059  CG  HIS A 144       6.102 -12.805  -4.594  1.00 98.75           C  
ATOM   1060  CD2 HIS A 144       6.223 -13.156  -3.293  1.00 98.75           C  
ATOM   1061  ND1 HIS A 144       4.945 -13.398  -5.051  1.00 98.75           N  
ATOM   1062  CE1 HIS A 144       4.391 -14.086  -4.066  1.00 98.75           C  
ATOM   1063  NE2 HIS A 144       5.145 -13.953  -2.988  1.00 98.75           N  
ATOM   1064  N   VAL A 145       8.133  -8.750  -5.324  1.00 98.81           N  
ATOM   1065  CA  VAL A 145       9.242  -7.906  -5.754  1.00 98.81           C  
ATOM   1066  C   VAL A 145      10.320  -7.867  -4.668  1.00 98.81           C  
ATOM   1067  CB  VAL A 145       8.766  -6.473  -6.082  1.00 98.81           C  
ATOM   1068  O   VAL A 145      10.086  -8.305  -3.541  1.00 98.81           O  
ATOM   1069  CG1 VAL A 145       7.820  -6.480  -7.281  1.00 98.81           C  
ATOM   1070  CG2 VAL A 145       8.094  -5.844  -4.867  1.00 98.81           C  
ATOM   1071  N   GLN A 146      11.492  -7.418  -5.051  1.00 98.75           N  
ATOM   1072  CA  GLN A 146      12.586  -7.262  -4.094  1.00 98.75           C  
ATOM   1073  C   GLN A 146      12.984  -5.797  -3.943  1.00 98.75           C  
ATOM   1074  CB  GLN A 146      13.797  -8.094  -4.520  1.00 98.75           C  
ATOM   1075  O   GLN A 146      13.062  -5.066  -4.934  1.00 98.75           O  
ATOM   1076  CG  GLN A 146      13.570  -9.602  -4.434  1.00 98.75           C  
ATOM   1077  CD  GLN A 146      14.797 -10.398  -4.816  1.00 98.75           C  
ATOM   1078  NE2 GLN A 146      14.734 -11.711  -4.625  1.00 98.75           N  
ATOM   1079  OE1 GLN A 146      15.797  -9.844  -5.281  1.00 98.75           O  
ATOM   1080  N   ALA A 147      13.219  -5.449  -2.738  1.00 98.75           N  
ATOM   1081  CA  ALA A 147      13.703  -4.102  -2.457  1.00 98.75           C  
ATOM   1082  C   ALA A 147      15.148  -3.932  -2.914  1.00 98.75           C  
ATOM   1083  CB  ALA A 147      13.578  -3.791  -0.967  1.00 98.75           C  
ATOM   1084  O   ALA A 147      15.906  -4.906  -2.988  1.00 98.75           O  
ATOM   1085  N   HIS A 148      15.508  -2.686  -3.211  1.00 98.56           N  
ATOM   1086  CA  HIS A 148      16.875  -2.322  -3.545  1.00 98.56           C  
ATOM   1087  C   HIS A 148      17.469  -1.393  -2.492  1.00 98.56           C  
ATOM   1088  CB  HIS A 148      16.938  -1.663  -4.922  1.00 98.56           C  
ATOM   1089  O   HIS A 148      16.734  -0.735  -1.752  1.00 98.56           O  
ATOM   1090  CG  HIS A 148      16.453  -2.545  -6.031  1.00 98.56           C  
ATOM   1091  CD2 HIS A 148      15.359  -2.471  -6.816  1.00 98.56           C  
ATOM   1092  ND1 HIS A 148      17.156  -3.668  -6.438  1.00 98.56           N  
ATOM   1093  CE1 HIS A 148      16.484  -4.246  -7.430  1.00 98.56           C  
ATOM   1094  NE2 HIS A 148      15.398  -3.541  -7.680  1.00 98.56           N  
ATOM   1095  N   SER A 149      18.812  -1.410  -2.441  1.00 97.19           N  
ATOM   1096  CA  SER A 149      19.500  -0.467  -1.560  1.00 97.19           C  
ATOM   1097  C   SER A 149      19.172   0.975  -1.938  1.00 97.19           C  
ATOM   1098  CB  SER A 149      21.016  -0.688  -1.603  1.00 97.19           C  
ATOM   1099  O   SER A 149      18.797   1.252  -3.078  1.00 97.19           O  
ATOM   1100  OG  SER A 149      21.531  -0.333  -2.871  1.00 97.19           O  
ATOM   1101  N   ASP A 150      19.344   1.890  -0.978  1.00 94.75           N  
ATOM   1102  CA  ASP A 150      19.156   3.312  -1.242  1.00 94.75           C  
ATOM   1103  C   ASP A 150      20.031   3.777  -2.402  1.00 94.75           C  
ATOM   1104  CB  ASP A 150      19.453   4.137   0.011  1.00 94.75           C  
ATOM   1105  O   ASP A 150      19.578   4.527  -3.270  1.00 94.75           O  
ATOM   1106  CG  ASP A 150      18.391   4.004   1.082  1.00 94.75           C  
ATOM   1107  OD1 ASP A 150      17.312   3.424   0.807  1.00 94.75           O  
ATOM   1108  OD2 ASP A 150      18.625   4.488   2.211  1.00 94.75           O  
ATOM   1109  N   ASP A 151      21.297   3.336  -2.410  1.00 95.38           N  
ATOM   1110  CA  ASP A 151      22.219   3.717  -3.471  1.00 95.38           C  
ATOM   1111  C   ASP A 151      21.719   3.256  -4.836  1.00 95.38           C  
ATOM   1112  CB  ASP A 151      23.609   3.137  -3.201  1.00 95.38           C  
ATOM   1113  O   ASP A 151      21.797   4.000  -5.816  1.00 95.38           O  
ATOM   1114  CG  ASP A 151      24.344   3.854  -2.080  1.00 95.38           C  
ATOM   1115  OD1 ASP A 151      23.906   4.941  -1.657  1.00 95.38           O  
ATOM   1116  OD2 ASP A 151      25.391   3.326  -1.620  1.00 95.38           O  
ATOM   1117  N   GLU A 152      21.250   2.076  -4.859  1.00 95.75           N  
ATOM   1118  CA  GLU A 152      20.719   1.561  -6.113  1.00 95.75           C  
ATOM   1119  C   GLU A 152      19.500   2.361  -6.559  1.00 95.75           C  
ATOM   1120  CB  GLU A 152      20.344   0.081  -5.973  1.00 95.75           C  
ATOM   1121  O   GLU A 152      19.375   2.713  -7.734  1.00 95.75           O  
ATOM   1122  CG  GLU A 152      19.812  -0.544  -7.254  1.00 95.75           C  
ATOM   1123  CD  GLU A 152      20.844  -0.575  -8.375  1.00 95.75           C  
ATOM   1124  OE1 GLU A 152      20.438  -0.716  -9.555  1.00 95.75           O  
ATOM   1125  OE2 GLU A 152      22.047  -0.458  -8.078  1.00 95.75           O  
ATOM   1126  N   CYS A 153      18.609   2.666  -5.668  1.00 96.25           N  
ATOM   1127  CA  CYS A 153      17.391   3.408  -5.977  1.00 96.25           C  
ATOM   1128  C   CYS A 153      17.719   4.812  -6.469  1.00 96.25           C  
ATOM   1129  CB  CYS A 153      16.484   3.486  -4.750  1.00 96.25           C  
ATOM   1130  O   CYS A 153      17.078   5.309  -7.402  1.00 96.25           O  
ATOM   1131  SG  CYS A 153      15.680   1.920  -4.328  1.00 96.25           S  
ATOM   1132  N   LYS A 154      18.703   5.387  -5.902  1.00 95.44           N  
ATOM   1133  CA  LYS A 154      19.078   6.770  -6.199  1.00 95.44           C  
ATOM   1134  C   LYS A 154      19.703   6.887  -7.582  1.00 95.44           C  
ATOM   1135  CB  LYS A 154      20.031   7.312  -5.133  1.00 95.44           C  
ATOM   1136  O   LYS A 154      19.828   7.988  -8.117  1.00 95.44           O  
ATOM   1137  CG  LYS A 154      19.344   7.707  -3.834  1.00 95.44           C  
ATOM   1138  CD  LYS A 154      20.344   8.250  -2.818  1.00 95.44           C  
ATOM   1139  CE  LYS A 154      19.656   8.680  -1.531  1.00 95.44           C  
ATOM   1140  NZ  LYS A 154      20.641   9.062  -0.475  1.00 95.44           N  
ATOM   1141  N   LYS A 155      20.062   5.754  -8.188  1.00 94.75           N  
ATOM   1142  CA  LYS A 155      20.500   5.770  -9.578  1.00 94.75           C  
ATOM   1143  C   LYS A 155      19.375   6.176 -10.516  1.00 94.75           C  
ATOM   1144  CB  LYS A 155      21.047   4.402  -9.977  1.00 94.75           C  
ATOM   1145  O   LYS A 155      19.609   6.770 -11.562  1.00 94.75           O  
ATOM   1146  CG  LYS A 155      22.344   4.023  -9.273  1.00 94.75           C  
ATOM   1147  CD  LYS A 155      22.828   2.643  -9.703  1.00 94.75           C  
ATOM   1148  CE  LYS A 155      24.078   2.219  -8.930  1.00 94.75           C  
ATOM   1149  NZ  LYS A 155      24.438   0.795  -9.195  1.00 94.75           N  
ATOM   1150  N   TYR A 156      18.188   5.879 -10.047  1.00 91.62           N  
ATOM   1151  CA  TYR A 156      17.031   6.113 -10.891  1.00 91.62           C  
ATOM   1152  C   TYR A 156      16.219   7.312 -10.398  1.00 91.62           C  
ATOM   1153  CB  TYR A 156      16.125   4.871 -10.938  1.00 91.62           C  
ATOM   1154  O   TYR A 156      15.578   8.000 -11.188  1.00 91.62           O  
ATOM   1155  CG  TYR A 156      16.875   3.600 -11.266  1.00 91.62           C  
ATOM   1156  CD1 TYR A 156      17.391   3.389 -12.547  1.00 91.62           C  
ATOM   1157  CD2 TYR A 156      17.062   2.607 -10.312  1.00 91.62           C  
ATOM   1158  CE1 TYR A 156      18.078   2.219 -12.859  1.00 91.62           C  
ATOM   1159  CE2 TYR A 156      17.734   1.435 -10.617  1.00 91.62           C  
ATOM   1160  OH  TYR A 156      18.922   0.089 -12.188  1.00 91.62           O  
ATOM   1161  CZ  TYR A 156      18.250   1.249 -11.891  1.00 91.62           C  
ATOM   1162  N   PHE A 157      16.188   7.469  -9.133  1.00 92.69           N  
ATOM   1163  CA  PHE A 157      15.445   8.539  -8.484  1.00 92.69           C  
ATOM   1164  C   PHE A 157      16.344   9.336  -7.547  1.00 92.69           C  
ATOM   1165  CB  PHE A 157      14.250   7.965  -7.703  1.00 92.69           C  
ATOM   1166  O   PHE A 157      16.500   8.984  -6.375  1.00 92.69           O  
ATOM   1167  CG  PHE A 157      13.258   7.242  -8.562  1.00 92.69           C  
ATOM   1168  CD1 PHE A 157      12.211   7.930  -9.172  1.00 92.69           C  
ATOM   1169  CD2 PHE A 157      13.359   5.871  -8.766  1.00 92.69           C  
ATOM   1170  CE1 PHE A 157      11.289   7.262  -9.969  1.00 92.69           C  
ATOM   1171  CE2 PHE A 157      12.438   5.195  -9.562  1.00 92.69           C  
ATOM   1172  CZ  PHE A 157      11.406   5.891 -10.164  1.00 92.69           C  
ATOM   1173  N   ARG A 158      16.828  10.492  -7.996  1.00 90.00           N  
ATOM   1174  CA  ARG A 158      17.859  11.227  -7.293  1.00 90.00           C  
ATOM   1175  C   ARG A 158      17.312  11.891  -6.031  1.00 90.00           C  
ATOM   1176  CB  ARG A 158      18.484  12.289  -8.211  1.00 90.00           C  
ATOM   1177  O   ARG A 158      18.047  12.094  -5.062  1.00 90.00           O  
ATOM   1178  CG  ARG A 158      19.312  11.703  -9.344  1.00 90.00           C  
ATOM   1179  CD  ARG A 158      19.938  12.797 -10.203  1.00 90.00           C  
ATOM   1180  NE  ARG A 158      21.031  13.469  -9.516  1.00 90.00           N  
ATOM   1181  NH1 ARG A 158      21.906  14.445 -11.422  1.00 90.00           N  
ATOM   1182  NH2 ARG A 158      22.906  14.805  -9.383  1.00 90.00           N  
ATOM   1183  CZ  ARG A 158      21.953  14.234 -10.109  1.00 90.00           C  
ATOM   1184  N   SER A 159      16.094  12.094  -5.980  1.00 89.12           N  
ATOM   1185  CA  SER A 159      15.523  12.867  -4.875  1.00 89.12           C  
ATOM   1186  C   SER A 159      14.883  11.945  -3.840  1.00 89.12           C  
ATOM   1187  CB  SER A 159      14.500  13.867  -5.395  1.00 89.12           C  
ATOM   1188  O   SER A 159      14.086  12.398  -3.016  1.00 89.12           O  
ATOM   1189  OG  SER A 159      13.477  13.211  -6.117  1.00 89.12           O  
ATOM   1190  N   LEU A 160      15.195  10.602  -3.959  1.00 94.50           N  
ATOM   1191  CA  LEU A 160      14.617   9.680  -2.984  1.00 94.50           C  
ATOM   1192  C   LEU A 160      15.070  10.031  -1.572  1.00 94.50           C  
ATOM   1193  CB  LEU A 160      15.000   8.234  -3.316  1.00 94.50           C  
ATOM   1194  O   LEU A 160      16.266  10.211  -1.329  1.00 94.50           O  
ATOM   1195  CG  LEU A 160      14.102   7.145  -2.736  1.00 94.50           C  
ATOM   1196  CD1 LEU A 160      12.750   7.145  -3.439  1.00 94.50           C  
ATOM   1197  CD2 LEU A 160      14.766   5.777  -2.857  1.00 94.50           C  
ATOM   1198  N   THR A 161      14.156  10.188  -0.655  1.00 96.81           N  
ATOM   1199  CA  THR A 161      14.492  10.484   0.733  1.00 96.81           C  
ATOM   1200  C   THR A 161      14.664   9.203   1.540  1.00 96.81           C  
ATOM   1201  CB  THR A 161      13.406  11.359   1.388  1.00 96.81           C  
ATOM   1202  O   THR A 161      14.391   8.109   1.046  1.00 96.81           O  
ATOM   1203  CG2 THR A 161      13.000  12.516   0.474  1.00 96.81           C  
ATOM   1204  OG1 THR A 161      12.250  10.555   1.658  1.00 96.81           O  
ATOM   1205  N   SER A 162      15.148   9.375   2.816  1.00 96.56           N  
ATOM   1206  CA  SER A 162      15.352   8.234   3.699  1.00 96.56           C  
ATOM   1207  C   SER A 162      14.023   7.656   4.172  1.00 96.56           C  
ATOM   1208  CB  SER A 162      16.203   8.633   4.906  1.00 96.56           C  
ATOM   1209  O   SER A 162      13.984   6.578   4.773  1.00 96.56           O  
ATOM   1210  OG  SER A 162      15.570   9.656   5.648  1.00 96.56           O  
ATOM   1211  N   ASN A 163      12.930   8.344   3.855  1.00 98.50           N  
ATOM   1212  CA  ASN A 163      11.602   7.895   4.254  1.00 98.50           C  
ATOM   1213  C   ASN A 163      10.961   7.012   3.184  1.00 98.50           C  
ATOM   1214  CB  ASN A 163      10.703   9.094   4.559  1.00 98.50           C  
ATOM   1215  O   ASN A 163       9.773   6.691   3.266  1.00 98.50           O  
ATOM   1216  CG  ASN A 163      11.219   9.930   5.715  1.00 98.50           C  
ATOM   1217  ND2 ASN A 163      11.055  11.242   5.613  1.00 98.50           N  
ATOM   1218  OD1 ASN A 163      11.758   9.398   6.688  1.00 98.50           O  
ATOM   1219  N   MET A 164      11.719   6.695   2.166  1.00 98.69           N  
ATOM   1220  CA  MET A 164      11.227   5.902   1.041  1.00 98.69           C  
ATOM   1221  C   MET A 164      12.180   4.754   0.729  1.00 98.69           C  
ATOM   1222  CB  MET A 164      11.047   6.781  -0.197  1.00 98.69           C  
ATOM   1223  O   MET A 164      13.336   4.766   1.167  1.00 98.69           O  
ATOM   1224  CG  MET A 164      10.141   7.980   0.030  1.00 98.69           C  
ATOM   1225  SD  MET A 164      10.203   9.188  -1.352  1.00 98.69           S  
ATOM   1226  CE  MET A 164       9.180  10.516  -0.668  1.00 98.69           C  
ATOM   1227  N   PHE A 165      11.664   3.760   0.023  1.00 98.75           N  
ATOM   1228  CA  PHE A 165      12.492   2.742  -0.606  1.00 98.75           C  
ATOM   1229  C   PHE A 165      11.898   2.305  -1.940  1.00 98.75           C  
ATOM   1230  CB  PHE A 165      12.656   1.530   0.318  1.00 98.75           C  
ATOM   1231  O   PHE A 165      10.773   2.678  -2.275  1.00 98.75           O  
ATOM   1232  CG  PHE A 165      11.375   0.766   0.543  1.00 98.75           C  
ATOM   1233  CD1 PHE A 165      10.477   1.161   1.527  1.00 98.75           C  
ATOM   1234  CD2 PHE A 165      11.078  -0.349  -0.228  1.00 98.75           C  
ATOM   1235  CE1 PHE A 165       9.297   0.456   1.738  1.00 98.75           C  
ATOM   1236  CE2 PHE A 165       9.898  -1.059  -0.023  1.00 98.75           C  
ATOM   1237  CZ  PHE A 165       9.008  -0.656   0.961  1.00 98.75           C  
ATOM   1238  N   CYS A 166      12.727   1.659  -2.820  1.00 98.69           N  
ATOM   1239  CA  CYS A 166      12.219   1.203  -4.113  1.00 98.69           C  
ATOM   1240  C   CYS A 166      12.336  -0.311  -4.238  1.00 98.69           C  
ATOM   1241  CB  CYS A 166      12.977   1.881  -5.254  1.00 98.69           C  
ATOM   1242  O   CYS A 166      13.133  -0.937  -3.537  1.00 98.69           O  
ATOM   1243  SG  CYS A 166      14.680   1.303  -5.438  1.00 98.69           S  
ATOM   1244  N   ALA A 167      11.484  -0.921  -5.051  1.00 98.69           N  
ATOM   1245  CA  ALA A 167      11.469  -2.365  -5.270  1.00 98.69           C  
ATOM   1246  C   ALA A 167      10.969  -2.705  -6.668  1.00 98.69           C  
ATOM   1247  CB  ALA A 167      10.602  -3.053  -4.215  1.00 98.69           C  
ATOM   1248  O   ALA A 167      10.164  -1.969  -7.242  1.00 98.69           O  
ATOM   1249  N   GLY A 168      11.469  -3.754  -7.180  1.00 98.50           N  
ATOM   1250  CA  GLY A 168      11.109  -4.258  -8.500  1.00 98.50           C  
ATOM   1251  C   GLY A 168      12.305  -4.766  -9.289  1.00 98.50           C  
ATOM   1252  O   GLY A 168      13.445  -4.414  -8.992  1.00 98.50           O  
ATOM   1253  N   PRO A 169      12.039  -5.602 -10.211  1.00 97.56           N  
ATOM   1254  CA  PRO A 169      13.156  -6.137 -11.000  1.00 97.56           C  
ATOM   1255  C   PRO A 169      13.734  -5.113 -11.969  1.00 97.56           C  
ATOM   1256  CB  PRO A 169      12.523  -7.312 -11.750  1.00 97.56           C  
ATOM   1257  O   PRO A 169      12.992  -4.328 -12.562  1.00 97.56           O  
ATOM   1258  CG  PRO A 169      11.086  -6.930 -11.914  1.00 97.56           C  
ATOM   1259  CD  PRO A 169      10.664  -6.133 -10.711  1.00 97.56           C  
ATOM   1260  N   PRO A 170      15.039  -5.137 -12.164  1.00 95.00           N  
ATOM   1261  CA  PRO A 170      15.656  -4.188 -13.102  1.00 95.00           C  
ATOM   1262  C   PRO A 170      15.078  -4.285 -14.508  1.00 95.00           C  
ATOM   1263  CB  PRO A 170      17.141  -4.586 -13.078  1.00 95.00           C  
ATOM   1264  O   PRO A 170      14.953  -3.273 -15.203  1.00 95.00           O  
ATOM   1265  CG  PRO A 170      17.344  -5.215 -11.742  1.00 95.00           C  
ATOM   1266  CD  PRO A 170      16.094  -5.941 -11.352  1.00 95.00           C  
ATOM   1267  N   GLU A 171      14.695  -5.438 -14.883  1.00 96.88           N  
ATOM   1268  CA  GLU A 171      14.180  -5.656 -16.234  1.00 96.88           C  
ATOM   1269  C   GLU A 171      12.734  -5.191 -16.344  1.00 96.88           C  
ATOM   1270  CB  GLU A 171      14.289  -7.133 -16.625  1.00 96.88           C  
ATOM   1271  O   GLU A 171      12.172  -5.152 -17.453  1.00 96.88           O  
ATOM   1272  CG  GLU A 171      13.383  -8.047 -15.812  1.00 96.88           C  
ATOM   1273  CD  GLU A 171      13.953  -8.391 -14.445  1.00 96.88           C  
ATOM   1274  OE1 GLU A 171      13.336  -9.211 -13.719  1.00 96.88           O  
ATOM   1275  OE2 GLU A 171      15.016  -7.840 -14.086  1.00 96.88           O  
ATOM   1276  N   GLY A 172      12.125  -4.742 -15.242  1.00 97.38           N  
ATOM   1277  CA  GLY A 172      10.703  -4.418 -15.242  1.00 97.38           C  
ATOM   1278  C   GLY A 172       9.812  -5.645 -15.266  1.00 97.38           C  
ATOM   1279  O   GLY A 172      10.195  -6.707 -14.781  1.00 97.38           O  
ATOM   1280  N   GLY A 173       8.492  -5.395 -15.617  1.00 98.06           N  
ATOM   1281  CA  GLY A 173       7.586  -6.523 -15.773  1.00 98.06           C  
ATOM   1282  C   GLY A 173       6.809  -6.844 -14.508  1.00 98.06           C  
ATOM   1283  O   GLY A 173       5.793  -7.543 -14.562  1.00 98.06           O  
ATOM   1284  N   LYS A 174       7.344  -6.391 -13.406  1.00 98.62           N  
ATOM   1285  CA  LYS A 174       6.633  -6.617 -12.148  1.00 98.62           C  
ATOM   1286  C   LYS A 174       6.574  -5.340 -11.312  1.00 98.62           C  
ATOM   1287  CB  LYS A 174       7.301  -7.738 -11.352  1.00 98.62           C  
ATOM   1288  O   LYS A 174       7.609  -4.738 -11.016  1.00 98.62           O  
ATOM   1289  CG  LYS A 174       7.254  -9.094 -12.031  1.00 98.62           C  
ATOM   1290  CD  LYS A 174       7.859 -10.188 -11.156  1.00 98.62           C  
ATOM   1291  CE  LYS A 174       7.691 -11.562 -11.781  1.00 98.62           C  
ATOM   1292  NZ  LYS A 174       8.281 -12.633 -10.922  1.00 98.62           N  
ATOM   1293  N   SER A 175       5.434  -4.914 -10.836  1.00 98.38           N  
ATOM   1294  CA  SER A 175       5.293  -3.727 -10.000  1.00 98.38           C  
ATOM   1295  C   SER A 175       3.836  -3.477  -9.625  1.00 98.38           C  
ATOM   1296  CB  SER A 175       5.867  -2.500 -10.711  1.00 98.38           C  
ATOM   1297  O   SER A 175       2.947  -4.215 -10.055  1.00 98.38           O  
ATOM   1298  OG  SER A 175       5.758  -1.348  -9.891  1.00 98.38           O  
ATOM   1299  N   SER A 176       3.670  -2.635  -8.672  1.00 98.44           N  
ATOM   1300  CA  SER A 176       2.355  -2.031  -8.484  1.00 98.44           C  
ATOM   1301  C   SER A 176       2.008  -1.095  -9.641  1.00 98.44           C  
ATOM   1302  CB  SER A 176       2.299  -1.269  -7.160  1.00 98.44           C  
ATOM   1303  O   SER A 176       2.887  -0.687 -10.398  1.00 98.44           O  
ATOM   1304  OG  SER A 176       3.197  -0.171  -7.176  1.00 98.44           O  
ATOM   1305  N   CYS A 177       0.704  -0.704  -9.734  1.00 98.56           N  
ATOM   1306  CA  CYS A 177       0.243   0.201 -10.781  1.00 98.56           C  
ATOM   1307  C   CYS A 177      -0.926   1.049 -10.289  1.00 98.56           C  
ATOM   1308  CB  CYS A 177      -0.169  -0.585 -12.023  1.00 98.56           C  
ATOM   1309  O   CYS A 177      -1.252   1.039  -9.102  1.00 98.56           O  
ATOM   1310  SG  CYS A 177      -0.168   0.397 -13.539  1.00 98.56           S  
ATOM   1311  N   GLN A 178      -1.497   1.811 -11.320  1.00 98.56           N  
ATOM   1312  CA  GLN A 178      -2.570   2.725 -10.938  1.00 98.56           C  
ATOM   1313  C   GLN A 178      -3.709   1.979 -10.250  1.00 98.56           C  
ATOM   1314  CB  GLN A 178      -3.098   3.473 -12.164  1.00 98.56           C  
ATOM   1315  O   GLN A 178      -4.195   0.969 -10.758  1.00 98.56           O  
ATOM   1316  CG  GLN A 178      -2.164   4.566 -12.664  1.00 98.56           C  
ATOM   1317  CD  GLN A 178      -0.922   4.016 -13.336  1.00 98.56           C  
ATOM   1318  NE2 GLN A 178       0.200   4.707 -13.172  1.00 98.56           N  
ATOM   1319  OE1 GLN A 178      -0.969   2.977 -14.008  1.00 98.56           O  
ATOM   1320  N   GLY A 179      -4.113   2.510  -9.086  1.00 98.56           N  
ATOM   1321  CA  GLY A 179      -5.156   1.911  -8.266  1.00 98.56           C  
ATOM   1322  C   GLY A 179      -4.617   1.137  -7.082  1.00 98.56           C  
ATOM   1323  O   GLY A 179      -5.348   0.852  -6.133  1.00 98.56           O  
ATOM   1324  N   ASP A 180      -3.342   0.848  -7.074  1.00 98.88           N  
ATOM   1325  CA  ASP A 180      -2.727   0.086  -5.992  1.00 98.88           C  
ATOM   1326  C   ASP A 180      -2.195   1.013  -4.898  1.00 98.88           C  
ATOM   1327  CB  ASP A 180      -1.597  -0.795  -6.531  1.00 98.88           C  
ATOM   1328  O   ASP A 180      -1.754   0.550  -3.846  1.00 98.88           O  
ATOM   1329  CG  ASP A 180      -2.092  -1.897  -7.449  1.00 98.88           C  
ATOM   1330  OD1 ASP A 180      -3.105  -2.553  -7.125  1.00 98.88           O  
ATOM   1331  OD2 ASP A 180      -1.459  -2.117  -8.508  1.00 98.88           O  
ATOM   1332  N   SER A 181      -2.160   2.307  -5.184  1.00 98.81           N  
ATOM   1333  CA  SER A 181      -1.679   3.295  -4.223  1.00 98.81           C  
ATOM   1334  C   SER A 181      -2.303   3.078  -2.848  1.00 98.81           C  
ATOM   1335  CB  SER A 181      -1.982   4.711  -4.711  1.00 98.81           C  
ATOM   1336  O   SER A 181      -3.488   2.758  -2.742  1.00 98.81           O  
ATOM   1337  OG  SER A 181      -1.125   5.070  -5.781  1.00 98.81           O  
ATOM   1338  N   GLY A 182      -1.387   3.203  -1.869  1.00 98.94           N  
ATOM   1339  CA  GLY A 182      -1.868   3.074  -0.503  1.00 98.94           C  
ATOM   1340  C   GLY A 182      -1.871   1.642  -0.004  1.00 98.94           C  
ATOM   1341  O   GLY A 182      -1.968   1.398   1.201  1.00 98.94           O  
ATOM   1342  N   GLY A 183      -1.807   0.792  -0.979  1.00 98.94           N  
ATOM   1343  CA  GLY A 183      -1.760  -0.610  -0.594  1.00 98.94           C  
ATOM   1344  C   GLY A 183      -0.461  -0.999   0.086  1.00 98.94           C  
ATOM   1345  O   GLY A 183       0.521  -0.256   0.031  1.00 98.94           O  
ATOM   1346  N   PRO A 184      -0.396  -2.277   0.626  1.00 98.94           N  
ATOM   1347  CA  PRO A 184       0.725  -2.693   1.473  1.00 98.94           C  
ATOM   1348  C   PRO A 184       1.830  -3.393   0.686  1.00 98.94           C  
ATOM   1349  CB  PRO A 184       0.075  -3.652   2.473  1.00 98.94           C  
ATOM   1350  O   PRO A 184       1.549  -4.102  -0.286  1.00 98.94           O  
ATOM   1351  CG  PRO A 184      -1.058  -4.277   1.723  1.00 98.94           C  
ATOM   1352  CD  PRO A 184      -1.655  -3.240   0.814  1.00 98.94           C  
ATOM   1353  N   ALA A 185       3.055  -3.139   0.982  1.00 98.94           N  
ATOM   1354  CA  ALA A 185       4.211  -3.988   0.714  1.00 98.94           C  
ATOM   1355  C   ALA A 185       4.648  -4.734   1.971  1.00 98.94           C  
ATOM   1356  CB  ALA A 185       5.371  -3.154   0.168  1.00 98.94           C  
ATOM   1357  O   ALA A 185       5.094  -4.121   2.943  1.00 98.94           O  
ATOM   1358  N   VAL A 186       4.645  -6.086   1.896  1.00 98.94           N  
ATOM   1359  CA  VAL A 186       4.703  -6.875   3.121  1.00 98.94           C  
ATOM   1360  C   VAL A 186       5.820  -7.910   3.018  1.00 98.94           C  
ATOM   1361  CB  VAL A 186       3.355  -7.574   3.412  1.00 98.94           C  
ATOM   1362  O   VAL A 186       6.035  -8.500   1.954  1.00 98.94           O  
ATOM   1363  CG1 VAL A 186       3.475  -8.492   4.629  1.00 98.94           C  
ATOM   1364  CG2 VAL A 186       2.252  -6.543   3.623  1.00 98.94           C  
ATOM   1365  N   LYS A 187       6.594  -8.086   4.090  1.00 98.69           N  
ATOM   1366  CA  LYS A 187       7.504  -9.203   4.332  1.00 98.69           C  
ATOM   1367  C   LYS A 187       6.980 -10.109   5.445  1.00 98.69           C  
ATOM   1368  CB  LYS A 187       8.898  -8.688   4.691  1.00 98.69           C  
ATOM   1369  O   LYS A 187       7.000  -9.734   6.617  1.00 98.69           O  
ATOM   1370  CG  LYS A 187       9.930  -9.789   4.910  1.00 98.69           C  
ATOM   1371  CD  LYS A 187      11.266  -9.219   5.359  1.00 98.69           C  
ATOM   1372  CE  LYS A 187      12.289 -10.320   5.605  1.00 98.69           C  
ATOM   1373  NZ  LYS A 187      13.555  -9.781   6.195  1.00 98.69           N  
ATOM   1374  N   GLY A 188       6.586 -11.359   4.984  1.00 96.69           N  
ATOM   1375  CA  GLY A 188       5.891 -12.172   5.973  1.00 96.69           C  
ATOM   1376  C   GLY A 188       4.605 -11.539   6.469  1.00 96.69           C  
ATOM   1377  O   GLY A 188       3.705 -11.242   5.680  1.00 96.69           O  
ATOM   1378  N   ASN A 189       4.539 -11.172   7.742  1.00 96.12           N  
ATOM   1379  CA  ASN A 189       3.340 -10.547   8.289  1.00 96.12           C  
ATOM   1380  C   ASN A 189       3.619  -9.125   8.773  1.00 96.12           C  
ATOM   1381  CB  ASN A 189       2.770 -11.391   9.438  1.00 96.12           C  
ATOM   1382  O   ASN A 189       2.859  -8.578   9.578  1.00 96.12           O  
ATOM   1383  CG  ASN A 189       2.086 -12.648   8.945  1.00 96.12           C  
ATOM   1384  ND2 ASN A 189       2.139 -13.711   9.750  1.00 96.12           N  
ATOM   1385  OD1 ASN A 189       1.515 -12.680   7.852  1.00 96.12           O  
ATOM   1386  N   VAL A 190       4.703  -8.594   8.227  1.00 98.88           N  
ATOM   1387  CA  VAL A 190       5.082  -7.246   8.633  1.00 98.88           C  
ATOM   1388  C   VAL A 190       5.016  -6.301   7.434  1.00 98.88           C  
ATOM   1389  CB  VAL A 190       6.500  -7.219   9.250  1.00 98.88           C  
ATOM   1390  O   VAL A 190       5.652  -6.547   6.406  1.00 98.88           O  
ATOM   1391  CG1 VAL A 190       6.871  -5.801   9.680  1.00 98.88           C  
ATOM   1392  CG2 VAL A 190       6.582  -8.180  10.438  1.00 98.88           C  
ATOM   1393  N   GLN A 191       4.234  -5.238   7.582  1.00 98.94           N  
ATOM   1394  CA  GLN A 191       4.164  -4.230   6.531  1.00 98.94           C  
ATOM   1395  C   GLN A 191       5.352  -3.275   6.602  1.00 98.94           C  
ATOM   1396  CB  GLN A 191       2.852  -3.449   6.625  1.00 98.94           C  
ATOM   1397  O   GLN A 191       5.520  -2.559   7.594  1.00 98.94           O  
ATOM   1398  CG  GLN A 191       2.660  -2.434   5.508  1.00 98.94           C  
ATOM   1399  CD  GLN A 191       1.264  -1.840   5.484  1.00 98.94           C  
ATOM   1400  NE2 GLN A 191       1.096  -0.743   4.754  1.00 98.94           N  
ATOM   1401  OE1 GLN A 191       0.343  -2.363   6.121  1.00 98.94           O  
ATOM   1402  N   LEU A 192       6.098  -3.281   5.516  1.00 98.94           N  
ATOM   1403  CA  LEU A 192       7.309  -2.469   5.477  1.00 98.94           C  
ATOM   1404  C   LEU A 192       7.082  -1.197   4.664  1.00 98.94           C  
ATOM   1405  CB  LEU A 192       8.469  -3.268   4.883  1.00 98.94           C  
ATOM   1406  O   LEU A 192       7.828  -0.225   4.805  1.00 98.94           O  
ATOM   1407  CG  LEU A 192       8.820  -4.578   5.586  1.00 98.94           C  
ATOM   1408  CD1 LEU A 192      10.078  -5.191   4.969  1.00 98.94           C  
ATOM   1409  CD2 LEU A 192       9.016  -4.348   7.082  1.00 98.94           C  
ATOM   1410  N   GLY A 193       6.090  -1.242   3.783  1.00 98.88           N  
ATOM   1411  CA  GLY A 193       5.910  -0.096   2.908  1.00 98.88           C  
ATOM   1412  C   GLY A 193       4.457   0.142   2.531  1.00 98.88           C  
ATOM   1413  O   GLY A 193       3.609  -0.731   2.725  1.00 98.88           O  
ATOM   1414  N   VAL A 194       4.191   1.324   2.041  1.00 99.00           N  
ATOM   1415  CA  VAL A 194       2.936   1.753   1.438  1.00 99.00           C  
ATOM   1416  C   VAL A 194       3.170   2.154  -0.016  1.00 99.00           C  
ATOM   1417  CB  VAL A 194       2.301   2.926   2.219  1.00 99.00           C  
ATOM   1418  O   VAL A 194       4.035   2.984  -0.305  1.00 99.00           O  
ATOM   1419  CG1 VAL A 194       1.045   3.430   1.511  1.00 99.00           C  
ATOM   1420  CG2 VAL A 194       1.975   2.498   3.650  1.00 99.00           C  
ATOM   1421  N   VAL A 195       2.436   1.501  -0.901  1.00 98.94           N  
ATOM   1422  CA  VAL A 195       2.584   1.844  -2.312  1.00 98.94           C  
ATOM   1423  C   VAL A 195       2.383   3.346  -2.502  1.00 98.94           C  
ATOM   1424  CB  VAL A 195       1.589   1.057  -3.195  1.00 98.94           C  
ATOM   1425  O   VAL A 195       1.339   3.891  -2.135  1.00 98.94           O  
ATOM   1426  CG1 VAL A 195       1.730   1.462  -4.660  1.00 98.94           C  
ATOM   1427  CG2 VAL A 195       1.804  -0.447  -3.029  1.00 98.94           C  
ATOM   1428  N   SER A 196       3.355   4.062  -3.211  1.00 98.81           N  
ATOM   1429  CA  SER A 196       3.336   5.520  -3.295  1.00 98.81           C  
ATOM   1430  C   SER A 196       3.287   5.988  -4.746  1.00 98.81           C  
ATOM   1431  CB  SER A 196       4.559   6.117  -2.598  1.00 98.81           C  
ATOM   1432  O   SER A 196       2.230   6.387  -5.238  1.00 98.81           O  
ATOM   1433  OG  SER A 196       4.441   7.523  -2.492  1.00 98.81           O  
ATOM   1434  N   PHE A 197       4.438   5.832  -5.426  1.00 98.12           N  
ATOM   1435  CA  PHE A 197       4.461   6.332  -6.797  1.00 98.12           C  
ATOM   1436  C   PHE A 197       5.492   5.578  -7.629  1.00 98.12           C  
ATOM   1437  CB  PHE A 197       4.758   7.832  -6.816  1.00 98.12           C  
ATOM   1438  O   PHE A 197       6.191   4.707  -7.117  1.00 98.12           O  
ATOM   1439  CG  PHE A 197       6.160   8.180  -6.387  1.00 98.12           C  
ATOM   1440  CD1 PHE A 197       6.488   8.266  -5.043  1.00 98.12           C  
ATOM   1441  CD2 PHE A 197       7.152   8.414  -7.332  1.00 98.12           C  
ATOM   1442  CE1 PHE A 197       7.781   8.586  -4.641  1.00 98.12           C  
ATOM   1443  CE2 PHE A 197       8.445   8.734  -6.941  1.00 98.12           C  
ATOM   1444  CZ  PHE A 197       8.758   8.820  -5.594  1.00 98.12           C  
ATOM   1445  N   GLY A 198       5.559   5.945  -8.891  1.00 95.25           N  
ATOM   1446  CA  GLY A 198       6.527   5.453  -9.859  1.00 95.25           C  
ATOM   1447  C   GLY A 198       6.418   6.141 -11.203  1.00 95.25           C  
ATOM   1448  O   GLY A 198       5.551   6.996 -11.406  1.00 95.25           O  
ATOM   1449  N   VAL A 199       7.410   5.941 -12.070  1.00 94.94           N  
ATOM   1450  CA  VAL A 199       7.336   6.352 -13.469  1.00 94.94           C  
ATOM   1451  C   VAL A 199       6.805   5.195 -14.312  1.00 94.94           C  
ATOM   1452  CB  VAL A 199       8.711   6.812 -13.992  1.00 94.94           C  
ATOM   1453  O   VAL A 199       7.508   4.207 -14.539  1.00 94.94           O  
ATOM   1454  CG1 VAL A 199       8.609   7.250 -15.453  1.00 94.94           C  
ATOM   1455  CG2 VAL A 199       9.258   7.945 -13.133  1.00 94.94           C  
ATOM   1456  N   GLY A 200       5.559   5.406 -14.750  1.00 96.44           N  
ATOM   1457  CA  GLY A 200       4.938   4.266 -15.406  1.00 96.44           C  
ATOM   1458  C   GLY A 200       4.758   3.074 -14.484  1.00 96.44           C  
ATOM   1459  O   GLY A 200       4.738   3.225 -13.266  1.00 96.44           O  
ATOM   1460  N   CYS A 201       4.473   1.882 -15.062  1.00 98.12           N  
ATOM   1461  CA  CYS A 201       4.344   0.646 -14.297  1.00 98.12           C  
ATOM   1462  C   CYS A 201       5.227  -0.451 -14.875  1.00 98.12           C  
ATOM   1463  CB  CYS A 201       2.887   0.181 -14.273  1.00 98.12           C  
ATOM   1464  O   CYS A 201       5.156  -0.742 -16.078  1.00 98.12           O  
ATOM   1465  SG  CYS A 201       1.763   1.346 -13.477  1.00 98.12           S  
ATOM   1466  N   ALA A 202       6.012  -1.016 -14.008  1.00 97.50           N  
ATOM   1467  CA  ALA A 202       6.789  -2.207 -14.344  1.00 97.50           C  
ATOM   1468  C   ALA A 202       7.727  -1.935 -15.516  1.00 97.50           C  
ATOM   1469  CB  ALA A 202       5.859  -3.373 -14.672  1.00 97.50           C  
ATOM   1470  O   ALA A 202       7.887  -2.777 -16.406  1.00 97.50           O  
ATOM   1471  N   ARG A 203       8.211  -0.723 -15.703  1.00 97.69           N  
ATOM   1472  CA  ARG A 203       9.188  -0.367 -16.734  1.00 97.69           C  
ATOM   1473  C   ARG A 203      10.594  -0.775 -16.328  1.00 97.69           C  
ATOM   1474  CB  ARG A 203       9.133   1.135 -17.031  1.00 97.69           C  
ATOM   1475  O   ARG A 203      10.906  -0.822 -15.133  1.00 97.69           O  
ATOM   1476  CG  ARG A 203       7.832   1.600 -17.656  1.00 97.69           C  
ATOM   1477  CD  ARG A 203       7.871   3.082 -18.000  1.00 97.69           C  
ATOM   1478  NE  ARG A 203       6.605   3.535 -18.578  1.00 97.69           N  
ATOM   1479  NH1 ARG A 203       7.246   5.746 -18.766  1.00 97.69           N  
ATOM   1480  NH2 ARG A 203       5.152   5.094 -19.422  1.00 97.69           N  
ATOM   1481  CZ  ARG A 203       6.340   4.789 -18.922  1.00 97.69           C  
ATOM   1482  N   LYS A 204      11.359  -1.084 -17.297  1.00 97.19           N  
ATOM   1483  CA  LYS A 204      12.773  -1.368 -17.094  1.00 97.19           C  
ATOM   1484  C   LYS A 204      13.477  -0.196 -16.406  1.00 97.19           C  
ATOM   1485  CB  LYS A 204      13.461  -1.688 -18.422  1.00 97.19           C  
ATOM   1486  O   LYS A 204      13.242   0.962 -16.766  1.00 97.19           O  
ATOM   1487  CG  LYS A 204      14.914  -2.098 -18.281  1.00 97.19           C  
ATOM   1488  CD  LYS A 204      15.531  -2.443 -19.641  1.00 97.19           C  
ATOM   1489  CE  LYS A 204      17.000  -2.832 -19.500  1.00 97.19           C  
ATOM   1490  NZ  LYS A 204      17.578  -3.227 -20.828  1.00 97.19           N  
ATOM   1491  N   ASN A 205      14.172  -0.510 -15.344  1.00 94.88           N  
ATOM   1492  CA  ASN A 205      15.031   0.416 -14.609  1.00 94.88           C  
ATOM   1493  C   ASN A 205      14.219   1.509 -13.922  1.00 94.88           C  
ATOM   1494  CB  ASN A 205      16.078   1.036 -15.539  1.00 94.88           C  
ATOM   1495  O   ASN A 205      14.703   2.623 -13.727  1.00 94.88           O  
ATOM   1496  CG  ASN A 205      17.109   0.033 -16.016  1.00 94.88           C  
ATOM   1497  ND2 ASN A 205      17.594   0.205 -17.234  1.00 94.88           N  
ATOM   1498  OD1 ASN A 205      17.469  -0.891 -15.273  1.00 94.88           O  
ATOM   1499  N   ASN A 206      12.930   1.213 -13.750  1.00 95.94           N  
ATOM   1500  CA  ASN A 206      12.039   2.125 -13.039  1.00 95.94           C  
ATOM   1501  C   ASN A 206      11.234   1.401 -11.961  1.00 95.94           C  
ATOM   1502  CB  ASN A 206      11.102   2.832 -14.016  1.00 95.94           C  
ATOM   1503  O   ASN A 206      10.070   1.065 -12.172  1.00 95.94           O  
ATOM   1504  CG  ASN A 206      11.789   3.918 -14.812  1.00 95.94           C  
ATOM   1505  ND2 ASN A 206      12.172   3.596 -16.047  1.00 95.94           N  
ATOM   1506  OD1 ASN A 206      11.984   5.035 -14.328  1.00 95.94           O  
ATOM   1507  N   PRO A 207      11.867   1.099 -10.883  1.00 97.88           N  
ATOM   1508  CA  PRO A 207      11.164   0.381  -9.820  1.00 97.88           C  
ATOM   1509  C   PRO A 207      10.062   1.219  -9.172  1.00 97.88           C  
ATOM   1510  CB  PRO A 207      12.266   0.065  -8.812  1.00 97.88           C  
ATOM   1511  O   PRO A 207      10.070   2.447  -9.273  1.00 97.88           O  
ATOM   1512  CG  PRO A 207      13.258   1.176  -8.969  1.00 97.88           C  
ATOM   1513  CD  PRO A 207      13.320   1.557 -10.422  1.00 97.88           C  
ATOM   1514  N   GLY A 208       9.102   0.502  -8.531  1.00 98.38           N  
ATOM   1515  CA  GLY A 208       8.109   1.194  -7.723  1.00 98.38           C  
ATOM   1516  C   GLY A 208       8.695   1.827  -6.473  1.00 98.38           C  
ATOM   1517  O   GLY A 208       9.648   1.308  -5.898  1.00 98.38           O  
ATOM   1518  N   ILE A 209       8.039   2.893  -6.039  1.00 98.69           N  
ATOM   1519  CA  ILE A 209       8.477   3.598  -4.840  1.00 98.69           C  
ATOM   1520  C   ILE A 209       7.449   3.412  -3.727  1.00 98.69           C  
ATOM   1521  CB  ILE A 209       8.703   5.102  -5.121  1.00 98.69           C  
ATOM   1522  O   ILE A 209       6.242   3.531  -3.961  1.00 98.69           O  
ATOM   1523  CG1 ILE A 209       9.656   5.289  -6.301  1.00 98.69           C  
ATOM   1524  CG2 ILE A 209       9.227   5.809  -3.867  1.00 98.69           C  
ATOM   1525  CD1 ILE A 209      11.047   4.711  -6.066  1.00 98.69           C  
ATOM   1526  N   TYR A 210       7.965   3.160  -2.572  1.00 98.88           N  
ATOM   1527  CA  TYR A 210       7.137   2.902  -1.401  1.00 98.88           C  
ATOM   1528  C   TYR A 210       7.488   3.852  -0.262  1.00 98.88           C  
ATOM   1529  CB  TYR A 210       7.297   1.450  -0.939  1.00 98.88           C  
ATOM   1530  O   TYR A 210       8.664   4.164  -0.048  1.00 98.88           O  
ATOM   1531  CG  TYR A 210       6.984   0.435  -2.012  1.00 98.88           C  
ATOM   1532  CD1 TYR A 210       5.742  -0.193  -2.062  1.00 98.88           C  
ATOM   1533  CD2 TYR A 210       7.930   0.101  -2.975  1.00 98.88           C  
ATOM   1534  CE1 TYR A 210       5.449  -1.132  -3.047  1.00 98.88           C  
ATOM   1535  CE2 TYR A 210       7.648  -0.836  -3.963  1.00 98.88           C  
ATOM   1536  OH  TYR A 210       6.125  -2.373  -4.969  1.00 98.88           O  
ATOM   1537  CZ  TYR A 210       6.406  -1.445  -3.992  1.00 98.88           C  
ATOM   1538  N   ALA A 211       6.402   4.367   0.384  1.00 98.88           N  
ATOM   1539  CA  ALA A 211       6.652   5.043   1.655  1.00 98.88           C  
ATOM   1540  C   ALA A 211       7.078   4.047   2.730  1.00 98.88           C  
ATOM   1541  CB  ALA A 211       5.410   5.805   2.105  1.00 98.88           C  
ATOM   1542  O   ALA A 211       6.438   3.008   2.914  1.00 98.88           O  
ATOM   1543  N   LYS A 212       8.188   4.371   3.430  1.00 98.81           N  
ATOM   1544  CA  LYS A 212       8.781   3.471   4.414  1.00 98.81           C  
ATOM   1545  C   LYS A 212       8.047   3.549   5.746  1.00 98.81           C  
ATOM   1546  CB  LYS A 212      10.266   3.797   4.613  1.00 98.81           C  
ATOM   1547  O   LYS A 212       8.117   4.562   6.441  1.00 98.81           O  
ATOM   1548  CG  LYS A 212      11.016   2.775   5.457  1.00 98.81           C  
ATOM   1549  CD  LYS A 212      12.469   3.180   5.660  1.00 98.81           C  
ATOM   1550  CE  LYS A 212      13.258   3.115   4.359  1.00 98.81           C  
ATOM   1551  NZ  LYS A 212      14.664   3.588   4.539  1.00 98.81           N  
ATOM   1552  N   VAL A 213       7.422   2.490   6.148  1.00 98.88           N  
ATOM   1553  CA  VAL A 213       6.539   2.443   7.309  1.00 98.88           C  
ATOM   1554  C   VAL A 213       7.336   2.742   8.578  1.00 98.88           C  
ATOM   1555  CB  VAL A 213       5.836   1.073   7.434  1.00 98.88           C  
ATOM   1556  O   VAL A 213       6.871   3.482   9.445  1.00 98.88           O  
ATOM   1557  CG1 VAL A 213       5.172   0.929   8.797  1.00 98.88           C  
ATOM   1558  CG2 VAL A 213       4.809   0.899   6.316  1.00 98.88           C  
ATOM   1559  N   SER A 214       8.500   2.223   8.680  1.00 98.69           N  
ATOM   1560  CA  SER A 214       9.289   2.416   9.891  1.00 98.69           C  
ATOM   1561  C   SER A 214       9.586   3.893  10.133  1.00 98.69           C  
ATOM   1562  CB  SER A 214      10.602   1.632   9.812  1.00 98.69           C  
ATOM   1563  O   SER A 214       9.781   4.316  11.273  1.00 98.69           O  
ATOM   1564  OG  SER A 214      11.367   2.057   8.703  1.00 98.69           O  
ATOM   1565  N   ALA A 215       9.578   4.711   9.125  1.00 98.50           N  
ATOM   1566  CA  ALA A 215       9.867   6.137   9.234  1.00 98.50           C  
ATOM   1567  C   ALA A 215       8.688   6.898   9.828  1.00 98.50           C  
ATOM   1568  CB  ALA A 215      10.234   6.715   7.871  1.00 98.50           C  
ATOM   1569  O   ALA A 215       8.844   8.016  10.320  1.00 98.50           O  
ATOM   1570  N   ALA A 216       7.500   6.289   9.758  1.00 98.50           N  
ATOM   1571  CA  ALA A 216       6.309   6.969  10.250  1.00 98.50           C  
ATOM   1572  C   ALA A 216       5.707   6.227  11.445  1.00 98.50           C  
ATOM   1573  CB  ALA A 216       5.273   7.105   9.133  1.00 98.50           C  
ATOM   1574  O   ALA A 216       4.535   6.422  11.773  1.00 98.50           O  
ATOM   1575  N   ALA A 217       6.473   5.301  12.016  1.00 98.31           N  
ATOM   1576  CA  ALA A 217       5.957   4.406  13.047  1.00 98.31           C  
ATOM   1577  C   ALA A 217       5.398   5.199  14.227  1.00 98.31           C  
ATOM   1578  CB  ALA A 217       7.047   3.449  13.516  1.00 98.31           C  
ATOM   1579  O   ALA A 217       4.312   4.898  14.727  1.00 98.31           O  
ATOM   1580  N   LYS A 218       6.156   6.250  14.641  1.00 98.12           N  
ATOM   1581  CA  LYS A 218       5.715   7.051  15.781  1.00 98.12           C  
ATOM   1582  C   LYS A 218       4.406   7.773  15.469  1.00 98.12           C  
ATOM   1583  CB  LYS A 218       6.793   8.062  16.172  1.00 98.12           C  
ATOM   1584  O   LYS A 218       3.488   7.781  16.297  1.00 98.12           O  
ATOM   1585  CG  LYS A 218       7.977   7.461  16.906  1.00 98.12           C  
ATOM   1586  CD  LYS A 218       8.992   8.523  17.312  1.00 98.12           C  
ATOM   1587  CE  LYS A 218      10.227   7.906  17.953  1.00 98.12           C  
ATOM   1588  NZ  LYS A 218      11.289   8.930  18.203  1.00 98.12           N  
ATOM   1589  N   TRP A 219       4.359   8.320  14.352  1.00 98.75           N  
ATOM   1590  CA  TRP A 219       3.156   9.039  13.938  1.00 98.75           C  
ATOM   1591  C   TRP A 219       1.965   8.086  13.852  1.00 98.75           C  
ATOM   1592  CB  TRP A 219       3.377   9.727  12.594  1.00 98.75           C  
ATOM   1593  O   TRP A 219       0.873   8.406  14.328  1.00 98.75           O  
ATOM   1594  CG  TRP A 219       2.131  10.312  11.992  1.00 98.75           C  
ATOM   1595  CD1 TRP A 219       1.532  11.492  12.336  1.00 98.75           C  
ATOM   1596  CD2 TRP A 219       1.327   9.734  10.961  1.00 98.75           C  
ATOM   1597  CE2 TRP A 219       0.257  10.625  10.719  1.00 98.75           C  
ATOM   1598  CE3 TRP A 219       1.409   8.555  10.211  1.00 98.75           C  
ATOM   1599  NE1 TRP A 219       0.405  11.688  11.570  1.00 98.75           N  
ATOM   1600  CH2 TRP A 219      -0.622   9.211   9.039  1.00 98.75           C  
ATOM   1601  CZ2 TRP A 219      -0.726  10.367   9.758  1.00 98.75           C  
ATOM   1602  CZ3 TRP A 219       0.431   8.305   9.258  1.00 98.75           C  
ATOM   1603  N   ILE A 220       2.195   6.918  13.281  1.00 98.69           N  
ATOM   1604  CA  ILE A 220       1.115   5.953  13.117  1.00 98.69           C  
ATOM   1605  C   ILE A 220       0.588   5.527  14.484  1.00 98.69           C  
ATOM   1606  CB  ILE A 220       1.580   4.715  12.312  1.00 98.69           C  
ATOM   1607  O   ILE A 220      -0.624   5.520  14.711  1.00 98.69           O  
ATOM   1608  CG1 ILE A 220       1.867   5.102  10.859  1.00 98.69           C  
ATOM   1609  CG2 ILE A 220       0.535   3.600  12.391  1.00 98.69           C  
ATOM   1610  CD1 ILE A 220       2.621   4.035  10.070  1.00 98.69           C  
ATOM   1611  N   LYS A 221       1.482   5.250  15.359  1.00 98.00           N  
ATOM   1612  CA  LYS A 221       1.101   4.812  16.703  1.00 98.00           C  
ATOM   1613  C   LYS A 221       0.317   5.898  17.422  1.00 98.00           C  
ATOM   1614  CB  LYS A 221       2.336   4.422  17.500  1.00 98.00           C  
ATOM   1615  O   LYS A 221      -0.719   5.625  18.031  1.00 98.00           O  
ATOM   1616  CG  LYS A 221       2.020   3.771  18.844  1.00 98.00           C  
ATOM   1617  CD  LYS A 221       3.287   3.334  19.562  1.00 98.00           C  
ATOM   1618  CE  LYS A 221       2.975   2.748  20.938  1.00 98.00           C  
ATOM   1619  NZ  LYS A 221       4.215   2.334  21.656  1.00 98.00           N  
ATOM   1620  N   SER A 222       0.787   7.047  17.344  1.00 98.06           N  
ATOM   1621  CA  SER A 222       0.146   8.172  18.016  1.00 98.06           C  
ATOM   1622  C   SER A 222      -1.218   8.477  17.406  1.00 98.06           C  
ATOM   1623  CB  SER A 222       1.034   9.414  17.938  1.00 98.06           C  
ATOM   1624  O   SER A 222      -2.203   8.648  18.125  1.00 98.06           O  
ATOM   1625  OG  SER A 222       0.388  10.531  18.531  1.00 98.06           O  
ATOM   1626  N   THR A 223      -1.311   8.539  16.125  1.00 98.25           N  
ATOM   1627  CA  THR A 223      -2.521   8.930  15.406  1.00 98.25           C  
ATOM   1628  C   THR A 223      -3.600   7.859  15.547  1.00 98.25           C  
ATOM   1629  CB  THR A 223      -2.232   9.188  13.922  1.00 98.25           C  
ATOM   1630  O   THR A 223      -4.777   8.180  15.727  1.00 98.25           O  
ATOM   1631  CG2 THR A 223      -3.500   9.602  13.180  1.00 98.25           C  
ATOM   1632  OG1 THR A 223      -1.260  10.234  13.797  1.00 98.25           O  
ATOM   1633  N   ALA A 224      -3.209   6.562  15.523  1.00 96.81           N  
ATOM   1634  CA  ALA A 224      -4.176   5.465  15.547  1.00 96.81           C  
ATOM   1635  C   ALA A 224      -4.371   4.945  16.969  1.00 96.81           C  
ATOM   1636  CB  ALA A 224      -3.725   4.336  14.633  1.00 96.81           C  
ATOM   1637  O   ALA A 224      -5.176   4.039  17.203  1.00 96.81           O  
ATOM   1638  N   GLY A 225      -3.631   5.488  17.906  1.00 94.31           N  
ATOM   1639  CA  GLY A 225      -3.723   5.051  19.281  1.00 94.31           C  
ATOM   1640  C   GLY A 225      -3.311   3.605  19.484  1.00 94.31           C  
ATOM   1641  O   GLY A 225      -3.957   2.867  20.234  1.00 94.31           O  
ATOM   1642  N   LEU A 226      -2.275   3.109  18.750  1.00 88.25           N  
ATOM   1643  CA  LEU A 226      -1.778   1.741  18.844  1.00 88.25           C  
ATOM   1644  C   LEU A 226      -0.733   1.609  19.938  1.00 88.25           C  
ATOM   1645  CB  LEU A 226      -1.181   1.304  17.500  1.00 88.25           C  
ATOM   1646  O   LEU A 226      -0.109   2.598  20.344  1.00 88.25           O  
ATOM   1647  CG  LEU A 226      -2.117   1.354  16.297  1.00 88.25           C  
ATOM   1648  CD1 LEU A 226      -1.340   1.078  15.008  1.00 88.25           C  
ATOM   1649  CD2 LEU A 226      -3.258   0.358  16.453  1.00 88.25           C  
TER    1650      LEU A 226                                                      
ENDMDL                                                                          
END                                                                             
