# Supplementary material for: Mutational Analysis of Substrate Recognition in Trypsin-like Protease Cocoonase: Protein Memory Induced by Alterations in Substrate-Binding Site
Source: Molecules. 2024 Nov 20;29(22):5476. doi: 10.3390/molecules29225476 (PMC11597625; doi:10.3390/molecules29225476)
Supplement: Supplementary file 1 [file molecules-29-05476-s001.zip › coordinate data/[S188A]-CCN'.pdb]

MODEL     1                                                                     
ATOM      1  N   ILE A   1      -1.752  -3.672  -9.945  1.00 98.69           N  
ATOM      2  CA  ILE A   1      -0.808  -4.781  -9.891  1.00 98.69           C  
ATOM      3  C   ILE A   1      -0.498  -5.270 -11.305  1.00 98.69           C  
ATOM      4  CB  ILE A   1      -1.354  -5.945  -9.031  1.00 98.69           C  
ATOM      5  O   ILE A   1      -1.358  -5.848 -11.969  1.00 98.69           O  
ATOM      6  CG1 ILE A   1      -1.628  -5.469  -7.602  1.00 98.69           C  
ATOM      7  CG2 ILE A   1      -0.380  -7.125  -9.039  1.00 98.69           C  
ATOM      8  CD1 ILE A   1      -0.381  -5.027  -6.848  1.00 98.69           C  
ATOM      9  N   VAL A   2       0.638  -5.074 -11.789  1.00 98.81           N  
ATOM     10  CA  VAL A   2       1.135  -5.484 -13.102  1.00 98.81           C  
ATOM     11  C   VAL A   2       2.047  -6.699 -12.945  1.00 98.81           C  
ATOM     12  CB  VAL A   2       1.889  -4.340 -13.812  1.00 98.81           C  
ATOM     13  O   VAL A   2       2.945  -6.707 -12.102  1.00 98.81           O  
ATOM     14  CG1 VAL A   2       2.385  -4.785 -15.180  1.00 98.81           C  
ATOM     15  CG2 VAL A   2       0.990  -3.109 -13.938  1.00 98.81           C  
ATOM     16  N   GLY A   3       1.813  -7.723 -13.844  1.00 98.44           N  
ATOM     17  CA  GLY A   3       2.666  -8.898 -13.852  1.00 98.44           C  
ATOM     18  C   GLY A   3       2.420  -9.820 -12.672  1.00 98.44           C  
ATOM     19  O   GLY A   3       3.295 -10.602 -12.289  1.00 98.44           O  
ATOM     20  N   GLY A   4       1.311  -9.617 -11.961  1.00 98.44           N  
ATOM     21  CA  GLY A   4       0.932 -10.461 -10.836  1.00 98.44           C  
ATOM     22  C   GLY A   4      -0.146 -11.469 -11.180  1.00 98.44           C  
ATOM     23  O   GLY A   4      -0.297 -11.852 -12.344  1.00 98.44           O  
ATOM     24  N   GLU A   5      -0.750 -11.875 -10.133  1.00 98.75           N  
ATOM     25  CA  GLU A   5      -1.798 -12.883 -10.281  1.00 98.75           C  
ATOM     26  C   GLU A   5      -2.969 -12.602  -9.344  1.00 98.75           C  
ATOM     27  CB  GLU A   5      -1.239 -14.281 -10.016  1.00 98.75           C  
ATOM     28  O   GLU A   5      -2.803 -11.945  -8.312  1.00 98.75           O  
ATOM     29  CG  GLU A   5      -0.721 -14.484  -8.602  1.00 98.75           C  
ATOM     30  CD  GLU A   5      -0.052 -15.836  -8.391  1.00 98.75           C  
ATOM     31  OE1 GLU A   5       0.631 -16.016  -7.359  1.00 98.75           O  
ATOM     32  OE2 GLU A   5      -0.210 -16.719  -9.273  1.00 98.75           O  
ATOM     33  N   GLU A   6      -4.121 -13.109  -9.734  1.00 98.88           N  
ATOM     34  CA  GLU A   6      -5.277 -13.047  -8.844  1.00 98.88           C  
ATOM     35  C   GLU A   6      -5.074 -13.930  -7.613  1.00 98.88           C  
ATOM     36  CB  GLU A   6      -6.551 -13.461  -9.586  1.00 98.88           C  
ATOM     37  O   GLU A   6      -4.551 -15.039  -7.719  1.00 98.88           O  
ATOM     38  CG  GLU A   6      -6.957 -12.508 -10.695  1.00 98.88           C  
ATOM     39  CD  GLU A   6      -8.266 -12.883 -11.367  1.00 98.88           C  
ATOM     40  OE1 GLU A   6      -8.719 -12.148 -12.266  1.00 98.88           O  
ATOM     41  OE2 GLU A   6      -8.844 -13.930 -10.984  1.00 98.88           O  
ATOM     42  N   ILE A   7      -5.438 -13.391  -6.500  1.00 98.81           N  
ATOM     43  CA  ILE A   7      -5.320 -14.148  -5.258  1.00 98.81           C  
ATOM     44  C   ILE A   7      -6.613 -14.031  -4.457  1.00 98.81           C  
ATOM     45  CB  ILE A   7      -4.121 -13.664  -4.414  1.00 98.81           C  
ATOM     46  O   ILE A   7      -7.453 -13.172  -4.746  1.00 98.81           O  
ATOM     47  CG1 ILE A   7      -4.309 -12.195  -4.012  1.00 98.81           C  
ATOM     48  CG2 ILE A   7      -2.807 -13.859  -5.176  1.00 98.81           C  
ATOM     49  CD1 ILE A   7      -3.344 -11.719  -2.936  1.00 98.81           C  
ATOM     50  N   SER A   8      -6.758 -14.914  -3.434  1.00 98.75           N  
ATOM     51  CA  SER A   8      -7.844 -14.844  -2.461  1.00 98.75           C  
ATOM     52  C   SER A   8      -7.496 -13.891  -1.316  1.00 98.75           C  
ATOM     53  CB  SER A   8      -8.164 -16.234  -1.906  1.00 98.75           C  
ATOM     54  O   SER A   8      -6.340 -13.812  -0.900  1.00 98.75           O  
ATOM     55  OG  SER A   8      -9.062 -16.141  -0.812  1.00 98.75           O  
ATOM     56  N   ILE A   9      -8.562 -13.172  -0.765  1.00 98.81           N  
ATOM     57  CA  ILE A   9      -8.375 -12.281   0.377  1.00 98.81           C  
ATOM     58  C   ILE A   9      -7.777 -13.062   1.547  1.00 98.81           C  
ATOM     59  CB  ILE A   9      -9.703 -11.617   0.798  1.00 98.81           C  
ATOM     60  O   ILE A   9      -7.141 -12.484   2.428  1.00 98.81           O  
ATOM     61  CG1 ILE A   9      -9.445 -10.531   1.850  1.00 98.81           C  
ATOM     62  CG2 ILE A   9     -10.688 -12.664   1.322  1.00 98.81           C  
ATOM     63  CD1 ILE A   9      -8.602  -9.367   1.343  1.00 98.81           C  
ATOM     64  N   ASN A  10      -7.930 -14.438   1.545  1.00 98.62           N  
ATOM     65  CA  ASN A  10      -7.402 -15.273   2.619  1.00 98.62           C  
ATOM     66  C   ASN A  10      -5.879 -15.203   2.686  1.00 98.62           C  
ATOM     67  CB  ASN A  10      -7.867 -16.719   2.449  1.00 98.62           C  
ATOM     68  O   ASN A  10      -5.289 -15.461   3.736  1.00 98.62           O  
ATOM     69  CG  ASN A  10      -9.359 -16.875   2.643  1.00 98.62           C  
ATOM     70  ND2 ASN A  10      -9.758 -17.922   3.369  1.00 98.62           N  
ATOM     71  OD1 ASN A  10     -10.156 -16.078   2.143  1.00 98.62           O  
ATOM     72  N   LYS A  11      -5.258 -14.859   1.604  1.00 98.69           N  
ATOM     73  CA  LYS A  11      -3.801 -14.828   1.554  1.00 98.69           C  
ATOM     74  C   LYS A  11      -3.256 -13.516   2.107  1.00 98.69           C  
ATOM     75  CB  LYS A  11      -3.309 -15.039   0.120  1.00 98.69           C  
ATOM     76  O   LYS A  11      -2.094 -13.445   2.512  1.00 98.69           O  
ATOM     77  CG  LYS A  11      -3.674 -16.391  -0.469  1.00 98.69           C  
ATOM     78  CD  LYS A  11      -2.891 -17.516   0.190  1.00 98.69           C  
ATOM     79  CE  LYS A  11      -3.156 -18.859  -0.487  1.00 98.69           C  
ATOM     80  NZ  LYS A  11      -2.520 -19.984   0.251  1.00 98.69           N  
ATOM     81  N   VAL A  12      -4.074 -12.492   2.008  1.00 98.81           N  
ATOM     82  CA  VAL A  12      -3.689 -11.180   2.527  1.00 98.81           C  
ATOM     83  C   VAL A  12      -4.863 -10.562   3.279  1.00 98.81           C  
ATOM     84  CB  VAL A  12      -3.221 -10.234   1.396  1.00 98.81           C  
ATOM     85  O   VAL A  12      -5.355  -9.492   2.904  1.00 98.81           O  
ATOM     86  CG1 VAL A  12      -1.898 -10.719   0.804  1.00 98.81           C  
ATOM     87  CG2 VAL A  12      -4.289 -10.133   0.311  1.00 98.81           C  
ATOM     88  N   PRO A  13      -5.281 -11.172   4.379  1.00 98.81           N  
ATOM     89  CA  PRO A  13      -6.516 -10.797   5.074  1.00 98.81           C  
ATOM     90  C   PRO A  13      -6.422  -9.430   5.754  1.00 98.81           C  
ATOM     91  CB  PRO A  13      -6.688 -11.906   6.109  1.00 98.81           C  
ATOM     92  O   PRO A  13      -7.418  -8.930   6.285  1.00 98.81           O  
ATOM     93  CG  PRO A  13      -5.305 -12.422   6.352  1.00 98.81           C  
ATOM     94  CD  PRO A  13      -4.539 -12.352   5.062  1.00 98.81           C  
ATOM     95  N   TYR A  14      -5.254  -8.789   5.582  1.00 98.88           N  
ATOM     96  CA  TYR A  14      -5.062  -7.441   6.105  1.00 98.88           C  
ATOM     97  C   TYR A  14      -5.406  -6.395   5.055  1.00 98.88           C  
ATOM     98  CB  TYR A  14      -3.617  -7.250   6.578  1.00 98.88           C  
ATOM     99  O   TYR A  14      -5.422  -5.195   5.348  1.00 98.88           O  
ATOM    100  CG  TYR A  14      -2.588  -7.805   5.621  1.00 98.88           C  
ATOM    101  CD1 TYR A  14      -1.946  -9.016   5.883  1.00 98.88           C  
ATOM    102  CD2 TYR A  14      -2.254  -7.121   4.457  1.00 98.88           C  
ATOM    103  CE1 TYR A  14      -0.996  -9.523   5.008  1.00 98.88           C  
ATOM    104  CE2 TYR A  14      -1.305  -7.625   3.574  1.00 98.88           C  
ATOM    105  OH  TYR A  14       0.258  -9.328   2.984  1.00 98.88           O  
ATOM    106  CZ  TYR A  14      -0.683  -8.828   3.857  1.00 98.88           C  
ATOM    107  N   GLN A  15      -5.586  -6.836   3.830  1.00 98.94           N  
ATOM    108  CA  GLN A  15      -5.816  -5.953   2.691  1.00 98.94           C  
ATOM    109  C   GLN A  15      -7.172  -5.258   2.803  1.00 98.94           C  
ATOM    110  CB  GLN A  15      -5.734  -6.734   1.380  1.00 98.94           C  
ATOM    111  O   GLN A  15      -8.172  -5.887   3.148  1.00 98.94           O  
ATOM    112  CG  GLN A  15      -5.945  -5.875   0.139  1.00 98.94           C  
ATOM    113  CD  GLN A  15      -4.801  -4.906  -0.103  1.00 98.94           C  
ATOM    114  NE2 GLN A  15      -5.137  -3.639  -0.312  1.00 98.94           N  
ATOM    115  OE1 GLN A  15      -3.629  -5.297  -0.101  1.00 98.94           O  
ATOM    116  N   ALA A  16      -7.148  -3.910   2.506  1.00 98.94           N  
ATOM    117  CA  ALA A  16      -8.375  -3.113   2.508  1.00 98.94           C  
ATOM    118  C   ALA A  16      -8.531  -2.344   1.198  1.00 98.94           C  
ATOM    119  CB  ALA A  16      -8.383  -2.148   3.691  1.00 98.94           C  
ATOM    120  O   ALA A  16      -7.551  -1.829   0.653  1.00 98.94           O  
ATOM    121  N   TYR A  17      -9.758  -2.303   0.766  1.00 98.94           N  
ATOM    122  CA  TYR A  17     -10.141  -1.464  -0.365  1.00 98.94           C  
ATOM    123  C   TYR A  17     -10.703  -0.128   0.110  1.00 98.94           C  
ATOM    124  CB  TYR A  17     -11.180  -2.180  -1.240  1.00 98.94           C  
ATOM    125  O   TYR A  17     -11.562  -0.086   0.991  1.00 98.94           O  
ATOM    126  CG  TYR A  17     -11.703  -1.334  -2.375  1.00 98.94           C  
ATOM    127  CD1 TYR A  17     -12.852  -0.562  -2.221  1.00 98.94           C  
ATOM    128  CD2 TYR A  17     -11.047  -1.307  -3.604  1.00 98.94           C  
ATOM    129  CE1 TYR A  17     -13.336   0.218  -3.266  1.00 98.94           C  
ATOM    130  CE2 TYR A  17     -11.523  -0.531  -4.652  1.00 98.94           C  
ATOM    131  OH  TYR A  17     -13.148   0.997  -5.512  1.00 98.94           O  
ATOM    132  CZ  TYR A  17     -12.672   0.227  -4.477  1.00 98.94           C  
ATOM    133  N   LEU A  18     -10.219   0.965  -0.507  1.00 98.94           N  
ATOM    134  CA  LEU A  18     -10.727   2.293  -0.179  1.00 98.94           C  
ATOM    135  C   LEU A  18     -11.406   2.928  -1.387  1.00 98.94           C  
ATOM    136  CB  LEU A  18      -9.594   3.195   0.313  1.00 98.94           C  
ATOM    137  O   LEU A  18     -10.805   3.053  -2.453  1.00 98.94           O  
ATOM    138  CG  LEU A  18      -8.781   2.680   1.506  1.00 98.94           C  
ATOM    139  CD1 LEU A  18      -7.816   3.752   1.993  1.00 98.94           C  
ATOM    140  CD2 LEU A  18      -9.719   2.242   2.633  1.00 98.94           C  
ATOM    141  N   LEU A  19     -12.617   3.236  -1.188  1.00 98.75           N  
ATOM    142  CA  LEU A  19     -13.344   4.074  -2.137  1.00 98.75           C  
ATOM    143  C   LEU A  19     -13.375   5.527  -1.664  1.00 98.75           C  
ATOM    144  CB  LEU A  19     -14.773   3.559  -2.330  1.00 98.75           C  
ATOM    145  O   LEU A  19     -13.938   5.828  -0.609  1.00 98.75           O  
ATOM    146  CG  LEU A  19     -15.609   4.270  -3.391  1.00 98.75           C  
ATOM    147  CD1 LEU A  19     -15.023   4.039  -4.777  1.00 98.75           C  
ATOM    148  CD2 LEU A  19     -17.062   3.799  -3.330  1.00 98.75           C  
ATOM    149  N   LEU A  20     -12.750   6.398  -2.484  1.00 98.75           N  
ATOM    150  CA  LEU A  20     -12.523   7.785  -2.102  1.00 98.75           C  
ATOM    151  C   LEU A  20     -13.414   8.727  -2.914  1.00 98.75           C  
ATOM    152  CB  LEU A  20     -11.055   8.164  -2.291  1.00 98.75           C  
ATOM    153  O   LEU A  20     -13.461   8.633  -4.141  1.00 98.75           O  
ATOM    154  CG  LEU A  20     -10.023   7.156  -1.782  1.00 98.75           C  
ATOM    155  CD1 LEU A  20      -8.625   7.559  -2.225  1.00 98.75           C  
ATOM    156  CD2 LEU A  20     -10.102   7.035  -0.264  1.00 98.75           C  
ATOM    157  N   GLN A  21     -14.031   9.555  -2.174  1.00 98.38           N  
ATOM    158  CA  GLN A  21     -14.898  10.531  -2.812  1.00 98.38           C  
ATOM    159  C   GLN A  21     -14.258  11.922  -2.814  1.00 98.38           C  
ATOM    160  CB  GLN A  21     -16.250  10.586  -2.109  1.00 98.38           C  
ATOM    161  O   GLN A  21     -13.828  12.414  -1.769  1.00 98.38           O  
ATOM    162  CG  GLN A  21     -17.266  11.492  -2.791  1.00 98.38           C  
ATOM    163  CD  GLN A  21     -18.625  11.477  -2.113  1.00 98.38           C  
ATOM    164  NE2 GLN A  21     -19.594  12.188  -2.691  1.00 98.38           N  
ATOM    165  OE1 GLN A  21     -18.812  10.828  -1.076  1.00 98.38           O  
ATOM    166  N   LYS A  22     -14.133  12.484  -3.975  1.00 97.19           N  
ATOM    167  CA  LYS A  22     -13.727  13.875  -4.164  1.00 97.19           C  
ATOM    168  C   LYS A  22     -14.750  14.633  -5.012  1.00 97.19           C  
ATOM    169  CB  LYS A  22     -12.352  13.953  -4.816  1.00 97.19           C  
ATOM    170  O   LYS A  22     -14.852  14.406  -6.223  1.00 97.19           O  
ATOM    171  CG  LYS A  22     -11.773  15.359  -4.875  1.00 97.19           C  
ATOM    172  CD  LYS A  22     -10.359  15.359  -5.441  1.00 97.19           C  
ATOM    173  CE  LYS A  22      -9.766  16.766  -5.477  1.00 97.19           C  
ATOM    174  NZ  LYS A  22      -8.367  16.766  -6.000  1.00 97.19           N  
ATOM    175  N   ASP A  23     -15.508  15.516  -4.332  1.00 94.12           N  
ATOM    176  CA  ASP A  23     -16.594  16.203  -5.027  1.00 94.12           C  
ATOM    177  C   ASP A  23     -17.562  15.211  -5.664  1.00 94.12           C  
ATOM    178  CB  ASP A  23     -16.031  17.156  -6.090  1.00 94.12           C  
ATOM    179  O   ASP A  23     -18.141  14.367  -4.977  1.00 94.12           O  
ATOM    180  CG  ASP A  23     -15.117  18.219  -5.512  1.00 94.12           C  
ATOM    181  OD1 ASP A  23     -15.422  18.766  -4.434  1.00 94.12           O  
ATOM    182  OD2 ASP A  23     -14.070  18.500  -6.141  1.00 94.12           O  
ATOM    183  N   ASN A  24     -17.750  15.148  -7.059  1.00 93.69           N  
ATOM    184  CA  ASN A  24     -18.688  14.242  -7.703  1.00 93.69           C  
ATOM    185  C   ASN A  24     -17.969  13.055  -8.344  1.00 93.69           C  
ATOM    186  CB  ASN A  24     -19.531  14.984  -8.750  1.00 93.69           C  
ATOM    187  O   ASN A  24     -18.562  12.328  -9.141  1.00 93.69           O  
ATOM    188  CG  ASN A  24     -20.469  16.000  -8.133  1.00 93.69           C  
ATOM    189  ND2 ASN A  24     -20.703  17.094  -8.844  1.00 93.69           N  
ATOM    190  OD1 ASN A  24     -20.969  15.805  -7.020  1.00 93.69           O  
ATOM    191  N   GLU A  25     -16.641  12.891  -7.961  1.00 96.69           N  
ATOM    192  CA  GLU A  25     -15.844  11.820  -8.539  1.00 96.69           C  
ATOM    193  C   GLU A  25     -15.391  10.836  -7.469  1.00 96.69           C  
ATOM    194  CB  GLU A  25     -14.633  12.398  -9.281  1.00 96.69           C  
ATOM    195  O   GLU A  25     -15.266  11.195  -6.297  1.00 96.69           O  
ATOM    196  CG  GLU A  25     -14.992  13.242 -10.492  1.00 96.69           C  
ATOM    197  CD  GLU A  25     -13.781  13.742 -11.258  1.00 96.69           C  
ATOM    198  OE1 GLU A  25     -13.539  13.266 -12.391  1.00 96.69           O  
ATOM    199  OE2 GLU A  25     -13.070  14.617 -10.719  1.00 96.69           O  
ATOM    200  N   TYR A  26     -15.219   9.586  -7.973  1.00 97.25           N  
ATOM    201  CA  TYR A  26     -14.727   8.547  -7.074  1.00 97.25           C  
ATOM    202  C   TYR A  26     -13.391   7.996  -7.551  1.00 97.25           C  
ATOM    203  CB  TYR A  26     -15.750   7.410  -6.957  1.00 97.25           C  
ATOM    204  O   TYR A  26     -13.148   7.891  -8.758  1.00 97.25           O  
ATOM    205  CG  TYR A  26     -17.016   7.805  -6.234  1.00 97.25           C  
ATOM    206  CD1 TYR A  26     -17.125   7.641  -4.855  1.00 97.25           C  
ATOM    207  CD2 TYR A  26     -18.094   8.336  -6.930  1.00 97.25           C  
ATOM    208  CE1 TYR A  26     -18.297   8.000  -4.188  1.00 97.25           C  
ATOM    209  CE2 TYR A  26     -19.266   8.695  -6.273  1.00 97.25           C  
ATOM    210  OH  TYR A  26     -20.516   8.883  -4.246  1.00 97.25           O  
ATOM    211  CZ  TYR A  26     -19.359   8.523  -4.902  1.00 97.25           C  
ATOM    212  N   PHE A  27     -12.570   7.754  -6.566  1.00 97.56           N  
ATOM    213  CA  PHE A  27     -11.258   7.160  -6.797  1.00 97.56           C  
ATOM    214  C   PHE A  27     -11.047   5.953  -5.887  1.00 97.56           C  
ATOM    215  CB  PHE A  27     -10.156   8.195  -6.570  1.00 97.56           C  
ATOM    216  O   PHE A  27     -11.797   5.750  -4.930  1.00 97.56           O  
ATOM    217  CG  PHE A  27     -10.328   9.453  -7.371  1.00 97.56           C  
ATOM    218  CD1 PHE A  27      -9.727   9.594  -8.617  1.00 97.56           C  
ATOM    219  CD2 PHE A  27     -11.094  10.508  -6.875  1.00 97.56           C  
ATOM    220  CE1 PHE A  27      -9.891  10.758  -9.359  1.00 97.56           C  
ATOM    221  CE2 PHE A  27     -11.258  11.672  -7.613  1.00 97.56           C  
ATOM    222  CZ  PHE A  27     -10.656  11.797  -8.852  1.00 97.56           C  
ATOM    223  N   GLN A  28     -10.047   5.258  -6.254  1.00 98.50           N  
ATOM    224  CA  GLN A  28      -9.781   4.109  -5.395  1.00 98.50           C  
ATOM    225  C   GLN A  28      -8.320   4.086  -4.941  1.00 98.50           C  
ATOM    226  CB  GLN A  28     -10.125   2.805  -6.113  1.00 98.50           C  
ATOM    227  O   GLN A  28      -7.434   4.523  -5.672  1.00 98.50           O  
ATOM    228  CG  GLN A  28      -9.156   2.441  -7.230  1.00 98.50           C  
ATOM    229  CD  GLN A  28      -9.484   1.113  -7.887  1.00 98.50           C  
ATOM    230  NE2 GLN A  28      -8.461   0.327  -8.180  1.00 98.50           N  
ATOM    231  OE1 GLN A  28     -10.656   0.797  -8.125  1.00 98.50           O  
ATOM    232  N   CYS A  29      -8.102   3.553  -3.809  1.00 98.88           N  
ATOM    233  CA  CYS A  29      -6.812   3.250  -3.193  1.00 98.88           C  
ATOM    234  C   CYS A  29      -6.891   1.971  -2.369  1.00 98.88           C  
ATOM    235  CB  CYS A  29      -6.355   4.410  -2.309  1.00 98.88           C  
ATOM    236  O   CYS A  29      -7.961   1.378  -2.234  1.00 98.88           O  
ATOM    237  SG  CYS A  29      -5.406   5.668  -3.191  1.00 98.88           S  
ATOM    238  N   GLY A  30      -5.727   1.579  -1.940  1.00 98.94           N  
ATOM    239  CA  GLY A  30      -5.648   0.456  -1.021  1.00 98.94           C  
ATOM    240  C   GLY A  30      -5.285   0.866   0.393  1.00 98.94           C  
ATOM    241  O   GLY A  30      -5.090   2.051   0.671  1.00 98.94           O  
ATOM    242  N   GLY A  31      -5.246  -0.054   1.255  1.00 98.94           N  
ATOM    243  CA  GLY A  31      -4.848   0.111   2.645  1.00 98.94           C  
ATOM    244  C   GLY A  31      -4.668  -1.207   3.373  1.00 98.94           C  
ATOM    245  O   GLY A  31      -4.824  -2.277   2.781  1.00 98.94           O  
ATOM    246  N   SER A  32      -4.234  -1.101   4.625  1.00 98.94           N  
ATOM    247  CA  SER A  32      -4.070  -2.291   5.453  1.00 98.94           C  
ATOM    248  C   SER A  32      -4.699  -2.102   6.828  1.00 98.94           C  
ATOM    249  CB  SER A  32      -2.590  -2.641   5.605  1.00 98.94           C  
ATOM    250  O   SER A  32      -4.711  -0.989   7.363  1.00 98.94           O  
ATOM    251  OG  SER A  32      -1.867  -1.542   6.133  1.00 98.94           O  
ATOM    252  N   ILE A  33      -5.250  -3.184   7.348  1.00 98.94           N  
ATOM    253  CA  ILE A  33      -5.820  -3.188   8.688  1.00 98.94           C  
ATOM    254  C   ILE A  33      -4.699  -3.215   9.727  1.00 98.94           C  
ATOM    255  CB  ILE A  33      -6.770  -4.391   8.898  1.00 98.94           C  
ATOM    256  O   ILE A  33      -3.990  -4.215   9.859  1.00 98.94           O  
ATOM    257  CG1 ILE A  33      -7.824  -4.434   7.785  1.00 98.94           C  
ATOM    258  CG2 ILE A  33      -7.434  -4.324  10.273  1.00 98.94           C  
ATOM    259  CD1 ILE A  33      -8.609  -5.738   7.723  1.00 98.94           C  
ATOM    260  N   ILE A  34      -4.637  -2.094  10.586  1.00 98.88           N  
ATOM    261  CA  ILE A  34      -3.525  -2.070  11.531  1.00 98.88           C  
ATOM    262  C   ILE A  34      -4.062  -2.102  12.961  1.00 98.88           C  
ATOM    263  CB  ILE A  34      -2.631  -0.828  11.320  1.00 98.88           C  
ATOM    264  O   ILE A  34      -3.289  -2.195  13.922  1.00 98.88           O  
ATOM    265  CG1 ILE A  34      -3.461   0.455  11.445  1.00 98.88           C  
ATOM    266  CG2 ILE A  34      -1.929  -0.893   9.961  1.00 98.88           C  
ATOM    267  CD1 ILE A  34      -2.629   1.729  11.484  1.00 98.88           C  
ATOM    268  N   SER A  35      -5.375  -1.961  13.109  1.00 98.69           N  
ATOM    269  CA  SER A  35      -6.129  -2.160  14.344  1.00 98.69           C  
ATOM    270  C   SER A  35      -7.613  -2.363  14.062  1.00 98.69           C  
ATOM    271  CB  SER A  35      -5.938  -0.970  15.281  1.00 98.69           C  
ATOM    272  O   SER A  35      -8.031  -2.385  12.898  1.00 98.69           O  
ATOM    273  OG  SER A  35      -6.715   0.137  14.859  1.00 98.69           O  
ATOM    274  N   LYS A  36      -8.430  -2.543  15.133  1.00 98.50           N  
ATOM    275  CA  LYS A  36      -9.859  -2.785  14.953  1.00 98.50           C  
ATOM    276  C   LYS A  36     -10.562  -1.538  14.430  1.00 98.50           C  
ATOM    277  CB  LYS A  36     -10.492  -3.234  16.266  1.00 98.50           C  
ATOM    278  O   LYS A  36     -11.711  -1.611  13.977  1.00 98.50           O  
ATOM    279  CG  LYS A  36     -10.117  -4.652  16.688  1.00 98.50           C  
ATOM    280  CD  LYS A  36     -10.906  -5.102  17.906  1.00 98.50           C  
ATOM    281  CE  LYS A  36     -10.672  -6.574  18.219  1.00 98.50           C  
ATOM    282  NZ  LYS A  36     -11.430  -7.016  19.422  1.00 98.50           N  
ATOM    283  N   ARG A  37      -9.758  -0.414  14.430  1.00 98.62           N  
ATOM    284  CA  ARG A  37     -10.438   0.823  14.055  1.00 98.62           C  
ATOM    285  C   ARG A  37      -9.656   1.581  12.992  1.00 98.62           C  
ATOM    286  CB  ARG A  37     -10.641   1.712  15.289  1.00 98.62           C  
ATOM    287  O   ARG A  37     -10.102   2.627  12.516  1.00 98.62           O  
ATOM    288  CG  ARG A  37     -11.695   1.193  16.250  1.00 98.62           C  
ATOM    289  CD  ARG A  37     -13.094   1.285  15.664  1.00 98.62           C  
ATOM    290  NE  ARG A  37     -13.625   2.643  15.750  1.00 98.62           N  
ATOM    291  NH1 ARG A  37     -15.602   2.029  16.781  1.00 98.62           N  
ATOM    292  NH2 ARG A  37     -15.188   4.234  16.297  1.00 98.62           N  
ATOM    293  CZ  ARG A  37     -14.805   2.965  16.281  1.00 98.62           C  
ATOM    294  N   HIS A  38      -8.469   1.081  12.617  1.00 98.94           N  
ATOM    295  CA  HIS A  38      -7.609   1.952  11.820  1.00 98.94           C  
ATOM    296  C   HIS A  38      -7.086   1.227  10.586  1.00 98.94           C  
ATOM    297  CB  HIS A  38      -6.441   2.473  12.656  1.00 98.94           C  
ATOM    298  O   HIS A  38      -6.723   0.050  10.656  1.00 98.94           O  
ATOM    299  CG  HIS A  38      -6.867   3.311  13.820  1.00 98.94           C  
ATOM    300  CD2 HIS A  38      -6.988   4.652  13.953  1.00 98.94           C  
ATOM    301  ND1 HIS A  38      -7.227   2.770  15.039  1.00 98.94           N  
ATOM    302  CE1 HIS A  38      -7.555   3.744  15.867  1.00 98.94           C  
ATOM    303  NE2 HIS A  38      -7.414   4.898  15.234  1.00 98.94           N  
ATOM    304  N   ILE A  39      -7.102   1.974   9.484  1.00 98.94           N  
ATOM    305  CA  ILE A  39      -6.516   1.568   8.219  1.00 98.94           C  
ATOM    306  C   ILE A  39      -5.309   2.449   7.898  1.00 98.94           C  
ATOM    307  CB  ILE A  39      -7.547   1.643   7.066  1.00 98.94           C  
ATOM    308  O   ILE A  39      -5.395   3.678   7.965  1.00 98.94           O  
ATOM    309  CG1 ILE A  39      -8.758   0.761   7.383  1.00 98.94           C  
ATOM    310  CG2 ILE A  39      -6.902   1.236   5.738  1.00 98.94           C  
ATOM    311  CD1 ILE A  39      -8.445  -0.726   7.453  1.00 98.94           C  
ATOM    312  N   LEU A  40      -4.176   1.770   7.664  1.00 98.94           N  
ATOM    313  CA  LEU A  40      -3.010   2.496   7.172  1.00 98.94           C  
ATOM    314  C   LEU A  40      -3.041   2.607   5.652  1.00 98.94           C  
ATOM    315  CB  LEU A  40      -1.720   1.805   7.617  1.00 98.94           C  
ATOM    316  O   LEU A  40      -3.242   1.610   4.957  1.00 98.94           O  
ATOM    317  CG  LEU A  40      -0.410   2.475   7.195  1.00 98.94           C  
ATOM    318  CD1 LEU A  40      -0.296   3.857   7.824  1.00 98.94           C  
ATOM    319  CD2 LEU A  40       0.783   1.605   7.582  1.00 98.94           C  
ATOM    320  N   THR A  41      -2.830   3.801   5.113  1.00 98.94           N  
ATOM    321  CA  THR A  41      -2.820   4.066   3.678  1.00 98.94           C  
ATOM    322  C   THR A  41      -1.848   5.195   3.344  1.00 98.94           C  
ATOM    323  CB  THR A  41      -4.227   4.430   3.166  1.00 98.94           C  
ATOM    324  O   THR A  41      -0.956   5.508   4.137  1.00 98.94           O  
ATOM    325  CG2 THR A  41      -4.664   5.801   3.682  1.00 98.94           C  
ATOM    326  OG1 THR A  41      -4.219   4.453   1.734  1.00 98.94           O  
ATOM    327  N   ALA A  42      -1.980   5.750   2.172  1.00 98.94           N  
ATOM    328  CA  ALA A  42      -1.085   6.828   1.756  1.00 98.94           C  
ATOM    329  C   ALA A  42      -1.756   8.188   1.908  1.00 98.94           C  
ATOM    330  CB  ALA A  42      -0.635   6.617   0.312  1.00 98.94           C  
ATOM    331  O   ALA A  42      -2.961   8.320   1.681  1.00 98.94           O  
ATOM    332  N   ALA A  43      -0.972   9.188   2.285  1.00 98.88           N  
ATOM    333  CA  ALA A  43      -1.473  10.555   2.426  1.00 98.88           C  
ATOM    334  C   ALA A  43      -2.029  11.070   1.104  1.00 98.88           C  
ATOM    335  CB  ALA A  43      -0.367  11.477   2.932  1.00 98.88           C  
ATOM    336  O   ALA A  43      -3.072  11.734   1.077  1.00 98.88           O  
ATOM    337  N   HIS A  44      -1.386  10.766   0.016  1.00 98.75           N  
ATOM    338  CA  HIS A  44      -1.854  11.297  -1.258  1.00 98.75           C  
ATOM    339  C   HIS A  44      -3.219  10.727  -1.628  1.00 98.75           C  
ATOM    340  CB  HIS A  44      -0.842  11.008  -2.367  1.00 98.75           C  
ATOM    341  O   HIS A  44      -3.895  11.250  -2.518  1.00 98.75           O  
ATOM    342  CG  HIS A  44      -0.922   9.609  -2.896  1.00 98.75           C  
ATOM    343  CD2 HIS A  44      -1.826   9.023  -3.715  1.00 98.75           C  
ATOM    344  ND1 HIS A  44       0.009   8.641  -2.588  1.00 98.75           N  
ATOM    345  CE1 HIS A  44      -0.320   7.516  -3.195  1.00 98.75           C  
ATOM    346  NE2 HIS A  44      -1.430   7.719  -3.885  1.00 98.75           N  
ATOM    347  N   CYS A  45      -3.605   9.641  -1.007  1.00 98.81           N  
ATOM    348  CA  CYS A  45      -4.906   9.039  -1.270  1.00 98.81           C  
ATOM    349  C   CYS A  45      -6.027   9.867  -0.651  1.00 98.81           C  
ATOM    350  CB  CYS A  45      -4.957   7.609  -0.724  1.00 98.81           C  
ATOM    351  O   CYS A  45      -7.145   9.891  -1.172  1.00 98.81           O  
ATOM    352  SG  CYS A  45      -4.141   6.398  -1.786  1.00 98.81           S  
ATOM    353  N   ILE A  46      -5.723  10.562   0.433  1.00 98.50           N  
ATOM    354  CA  ILE A  46      -6.832  11.172   1.160  1.00 98.50           C  
ATOM    355  C   ILE A  46      -6.770  12.688   1.021  1.00 98.50           C  
ATOM    356  CB  ILE A  46      -6.816  10.773   2.652  1.00 98.50           C  
ATOM    357  O   ILE A  46      -7.613  13.406   1.562  1.00 98.50           O  
ATOM    358  CG1 ILE A  46      -5.477  11.148   3.295  1.00 98.50           C  
ATOM    359  CG2 ILE A  46      -7.094   9.273   2.811  1.00 98.50           C  
ATOM    360  CD1 ILE A  46      -5.531  11.273   4.812  1.00 98.50           C  
ATOM    361  N   GLU A  47      -5.777  13.180   0.391  1.00 96.75           N  
ATOM    362  CA  GLU A  47      -5.680  14.625   0.161  1.00 96.75           C  
ATOM    363  C   GLU A  47      -6.840  15.125  -0.692  1.00 96.75           C  
ATOM    364  CB  GLU A  47      -4.344  14.969  -0.507  1.00 96.75           C  
ATOM    365  O   GLU A  47      -7.027  14.672  -1.823  1.00 96.75           O  
ATOM    366  CG  GLU A  47      -4.070  16.469  -0.588  1.00 96.75           C  
ATOM    367  CD  GLU A  47      -2.705  16.797  -1.172  1.00 96.75           C  
ATOM    368  OE1 GLU A  47      -1.911  17.484  -0.503  1.00 96.75           O  
ATOM    369  OE2 GLU A  47      -2.428  16.344  -2.309  1.00 96.75           O  
ATOM    370  N   GLY A  48      -7.570  16.078  -0.134  1.00 96.38           N  
ATOM    371  CA  GLY A  48      -8.680  16.688  -0.852  1.00 96.38           C  
ATOM    372  C   GLY A  48      -9.906  15.805  -0.919  1.00 96.38           C  
ATOM    373  O   GLY A  48     -10.836  16.078  -1.682  1.00 96.38           O  
ATOM    374  N   ILE A  49      -9.820  14.680  -0.211  1.00 98.25           N  
ATOM    375  CA  ILE A  49     -10.914  13.711  -0.244  1.00 98.25           C  
ATOM    376  C   ILE A  49     -11.930  14.055   0.839  1.00 98.25           C  
ATOM    377  CB  ILE A  49     -10.398  12.266  -0.058  1.00 98.25           C  
ATOM    378  O   ILE A  49     -11.562  14.359   1.977  1.00 98.25           O  
ATOM    379  CG1 ILE A  49      -9.469  11.883  -1.212  1.00 98.25           C  
ATOM    380  CG2 ILE A  49     -11.570  11.289   0.052  1.00 98.25           C  
ATOM    381  CD1 ILE A  49     -10.109  11.977  -2.588  1.00 98.25           C  
ATOM    382  N   SER A  50     -13.281  14.023   0.468  1.00 96.69           N  
ATOM    383  CA  SER A  50     -14.336  14.367   1.408  1.00 96.69           C  
ATOM    384  C   SER A  50     -14.867  13.133   2.127  1.00 96.69           C  
ATOM    385  CB  SER A  50     -15.484  15.078   0.687  1.00 96.69           C  
ATOM    386  O   SER A  50     -15.320  13.219   3.271  1.00 96.69           O  
ATOM    387  OG  SER A  50     -15.992  14.273  -0.360  1.00 96.69           O  
ATOM    388  N   GLY A  51     -14.875  12.000   1.477  1.00 97.44           N  
ATOM    389  CA  GLY A  51     -15.375  10.773   2.078  1.00 97.44           C  
ATOM    390  C   GLY A  51     -14.531   9.562   1.753  1.00 97.44           C  
ATOM    391  O   GLY A  51     -13.930   9.484   0.678  1.00 97.44           O  
ATOM    392  N   VAL A  52     -14.508   8.688   2.725  1.00 98.69           N  
ATOM    393  CA  VAL A  52     -13.797   7.426   2.541  1.00 98.69           C  
ATOM    394  C   VAL A  52     -14.680   6.262   2.975  1.00 98.69           C  
ATOM    395  CB  VAL A  52     -12.461   7.410   3.328  1.00 98.69           C  
ATOM    396  O   VAL A  52     -15.234   6.270   4.078  1.00 98.69           O  
ATOM    397  CG1 VAL A  52     -11.695   6.117   3.062  1.00 98.69           C  
ATOM    398  CG2 VAL A  52     -11.617   8.625   2.965  1.00 98.69           C  
ATOM    399  N   THR A  53     -14.844   5.320   2.064  1.00 98.69           N  
ATOM    400  CA  THR A  53     -15.430   4.027   2.381  1.00 98.69           C  
ATOM    401  C   THR A  53     -14.375   2.928   2.363  1.00 98.69           C  
ATOM    402  CB  THR A  53     -16.562   3.670   1.393  1.00 98.69           C  
ATOM    403  O   THR A  53     -13.555   2.865   1.444  1.00 98.69           O  
ATOM    404  CG2 THR A  53     -17.188   2.320   1.731  1.00 98.69           C  
ATOM    405  OG1 THR A  53     -17.578   4.680   1.451  1.00 98.69           O  
ATOM    406  N   VAL A  54     -14.453   2.078   3.395  1.00 98.88           N  
ATOM    407  CA  VAL A  54     -13.461   1.022   3.561  1.00 98.88           C  
ATOM    408  C   VAL A  54     -14.133  -0.343   3.436  1.00 98.88           C  
ATOM    409  CB  VAL A  54     -12.734   1.137   4.918  1.00 98.88           C  
ATOM    410  O   VAL A  54     -15.109  -0.628   4.133  1.00 98.88           O  
ATOM    411  CG1 VAL A  54     -11.727   0.002   5.086  1.00 98.88           C  
ATOM    412  CG2 VAL A  54     -12.039   2.494   5.039  1.00 98.88           C  
ATOM    413  N   ARG A  55     -13.641  -1.155   2.518  1.00 98.88           N  
ATOM    414  CA  ARG A  55     -14.086  -2.543   2.426  1.00 98.88           C  
ATOM    415  C   ARG A  55     -12.992  -3.500   2.875  1.00 98.88           C  
ATOM    416  CB  ARG A  55     -14.523  -2.875   0.997  1.00 98.88           C  
ATOM    417  O   ARG A  55     -11.867  -3.455   2.363  1.00 98.88           O  
ATOM    418  CG  ARG A  55     -15.055  -4.289   0.829  1.00 98.88           C  
ATOM    419  CD  ARG A  55     -15.477  -4.566  -0.607  1.00 98.88           C  
ATOM    420  NE  ARG A  55     -16.547  -3.664  -1.037  1.00 98.88           N  
ATOM    421  NH1 ARG A  55     -18.172  -4.621   0.291  1.00 98.88           N  
ATOM    422  NH2 ARG A  55     -18.688  -2.844  -1.059  1.00 98.88           N  
ATOM    423  CZ  ARG A  55     -17.797  -3.713  -0.601  1.00 98.88           C  
ATOM    424  N   ILE A  56     -13.391  -4.441   3.707  1.00 98.88           N  
ATOM    425  CA  ILE A  56     -12.461  -5.480   4.145  1.00 98.88           C  
ATOM    426  C   ILE A  56     -13.109  -6.852   3.990  1.00 98.88           C  
ATOM    427  CB  ILE A  56     -12.016  -5.262   5.609  1.00 98.88           C  
ATOM    428  O   ILE A  56     -14.336  -6.957   3.859  1.00 98.88           O  
ATOM    429  CG1 ILE A  56     -13.219  -5.395   6.555  1.00 98.88           C  
ATOM    430  CG2 ILE A  56     -11.344  -3.895   5.773  1.00 98.88           C  
ATOM    431  CD1 ILE A  56     -12.836  -5.461   8.031  1.00 98.88           C  
ATOM    432  N   GLY A  57     -12.250  -7.875   3.844  1.00 98.75           N  
ATOM    433  CA  GLY A  57     -12.711  -9.250   3.881  1.00 98.75           C  
ATOM    434  C   GLY A  57     -13.258  -9.734   2.553  1.00 98.75           C  
ATOM    435  O   GLY A  57     -14.102 -10.633   2.514  1.00 98.75           O  
ATOM    436  N   SER A  58     -12.852  -9.078   1.480  1.00 98.81           N  
ATOM    437  CA  SER A  58     -13.359  -9.484   0.171  1.00 98.81           C  
ATOM    438  C   SER A  58     -12.234  -9.539  -0.859  1.00 98.81           C  
ATOM    439  CB  SER A  58     -14.445  -8.523  -0.305  1.00 98.81           C  
ATOM    440  O   SER A  58     -11.312  -8.727  -0.827  1.00 98.81           O  
ATOM    441  OG  SER A  58     -14.922  -8.898  -1.585  1.00 98.81           O  
ATOM    442  N   SER A  59     -12.336 -10.516  -1.711  1.00 98.88           N  
ATOM    443  CA  SER A  59     -11.438 -10.578  -2.855  1.00 98.88           C  
ATOM    444  C   SER A  59     -11.898  -9.656  -3.977  1.00 98.88           C  
ATOM    445  CB  SER A  59     -11.328 -12.016  -3.377  1.00 98.88           C  
ATOM    446  O   SER A  59     -11.164  -9.414  -4.934  1.00 98.88           O  
ATOM    447  OG  SER A  59     -10.680 -12.844  -2.430  1.00 98.88           O  
ATOM    448  N   ASN A  60     -13.117  -9.188  -3.824  1.00 98.88           N  
ATOM    449  CA  ASN A  60     -13.656  -8.289  -4.836  1.00 98.88           C  
ATOM    450  C   ASN A  60     -13.766  -6.855  -4.312  1.00 98.88           C  
ATOM    451  CB  ASN A  60     -15.023  -8.781  -5.316  1.00 98.88           C  
ATOM    452  O   ASN A  60     -14.211  -6.637  -3.186  1.00 98.88           O  
ATOM    453  CG  ASN A  60     -14.938 -10.086  -6.078  1.00 98.88           C  
ATOM    454  ND2 ASN A  60     -15.195 -11.195  -5.395  1.00 98.88           N  
ATOM    455  OD1 ASN A  60     -14.641 -10.102  -7.277  1.00 98.88           O  
ATOM    456  N   SER A  61     -13.391  -5.973  -5.184  1.00 98.44           N  
ATOM    457  CA  SER A  61     -13.398  -4.570  -4.785  1.00 98.44           C  
ATOM    458  C   SER A  61     -14.828  -4.023  -4.715  1.00 98.44           C  
ATOM    459  CB  SER A  61     -12.570  -3.730  -5.758  1.00 98.44           C  
ATOM    460  O   SER A  61     -15.070  -3.000  -4.074  1.00 98.44           O  
ATOM    461  OG  SER A  61     -13.117  -3.793  -7.066  1.00 98.44           O  
ATOM    462  N   ASN A  62     -15.781  -4.652  -5.367  1.00 98.12           N  
ATOM    463  CA  ASN A  62     -17.094  -4.039  -5.531  1.00 98.12           C  
ATOM    464  C   ASN A  62     -18.203  -4.883  -4.895  1.00 98.12           C  
ATOM    465  CB  ASN A  62     -17.391  -3.805  -7.012  1.00 98.12           C  
ATOM    466  O   ASN A  62     -19.375  -4.625  -5.105  1.00 98.12           O  
ATOM    467  CG  ASN A  62     -17.438  -5.094  -7.812  1.00 98.12           C  
ATOM    468  ND2 ASN A  62     -18.047  -5.043  -8.984  1.00 98.12           N  
ATOM    469  OD1 ASN A  62     -16.906  -6.121  -7.375  1.00 98.12           O  
ATOM    470  N   LYS A  63     -17.906  -6.000  -4.258  1.00 98.50           N  
ATOM    471  CA  LYS A  63     -18.891  -6.816  -3.553  1.00 98.50           C  
ATOM    472  C   LYS A  63     -18.234  -7.672  -2.477  1.00 98.50           C  
ATOM    473  CB  LYS A  63     -19.656  -7.711  -4.535  1.00 98.50           C  
ATOM    474  O   LYS A  63     -17.000  -7.828  -2.471  1.00 98.50           O  
ATOM    475  CG  LYS A  63     -18.781  -8.727  -5.250  1.00 98.50           C  
ATOM    476  CD  LYS A  63     -19.578  -9.562  -6.242  1.00 98.50           C  
ATOM    477  CE  LYS A  63     -18.719 -10.609  -6.922  1.00 98.50           C  
ATOM    478  NZ  LYS A  63     -19.516 -11.453  -7.867  1.00 98.50           N  
ATOM    479  N   GLY A  64     -19.094  -8.219  -1.556  1.00 98.31           N  
ATOM    480  CA  GLY A  64     -18.609  -9.086  -0.496  1.00 98.31           C  
ATOM    481  C   GLY A  64     -17.953  -8.328   0.646  1.00 98.31           C  
ATOM    482  O   GLY A  64     -17.781  -7.109   0.567  1.00 98.31           O  
ATOM    483  N   GLY A  65     -17.516  -9.016   1.682  1.00 98.38           N  
ATOM    484  CA  GLY A  65     -16.906  -8.391   2.848  1.00 98.38           C  
ATOM    485  C   GLY A  65     -17.844  -7.438   3.572  1.00 98.38           C  
ATOM    486  O   GLY A  65     -19.062  -7.594   3.518  1.00 98.38           O  
ATOM    487  N   THR A  66     -17.172  -6.625   4.348  1.00 98.69           N  
ATOM    488  CA  THR A  66     -17.891  -5.629   5.137  1.00 98.69           C  
ATOM    489  C   THR A  66     -17.406  -4.223   4.805  1.00 98.69           C  
ATOM    490  CB  THR A  66     -17.734  -5.891   6.645  1.00 98.69           C  
ATOM    491  O   THR A  66     -16.203  -3.996   4.645  1.00 98.69           O  
ATOM    492  CG2 THR A  66     -18.594  -4.945   7.469  1.00 98.69           C  
ATOM    493  OG1 THR A  66     -18.109  -7.242   6.938  1.00 98.69           O  
ATOM    494  N   VAL A  67     -18.312  -3.322   4.754  1.00 98.69           N  
ATOM    495  CA  VAL A  67     -17.984  -1.945   4.395  1.00 98.69           C  
ATOM    496  C   VAL A  67     -18.156  -1.037   5.609  1.00 98.69           C  
ATOM    497  CB  VAL A  67     -18.859  -1.445   3.223  1.00 98.69           C  
ATOM    498  O   VAL A  67     -19.141  -1.164   6.352  1.00 98.69           O  
ATOM    499  CG1 VAL A  67     -18.609   0.035   2.949  1.00 98.69           C  
ATOM    500  CG2 VAL A  67     -18.609  -2.277   1.969  1.00 98.69           C  
ATOM    501  N   TYR A  68     -17.188  -0.168   5.750  1.00 98.75           N  
ATOM    502  CA  TYR A  68     -17.188   0.843   6.801  1.00 98.75           C  
ATOM    503  C   TYR A  68     -17.016   2.240   6.215  1.00 98.75           C  
ATOM    504  CB  TYR A  68     -16.062   0.570   7.809  1.00 98.75           C  
ATOM    505  O   TYR A  68     -16.422   2.408   5.152  1.00 98.75           O  
ATOM    506  CG  TYR A  68     -16.125  -0.803   8.430  1.00 98.75           C  
ATOM    507  CD1 TYR A  68     -16.750  -1.001   9.664  1.00 98.75           C  
ATOM    508  CD2 TYR A  68     -15.570  -1.905   7.793  1.00 98.75           C  
ATOM    509  CE1 TYR A  68     -16.812  -2.264  10.242  1.00 98.75           C  
ATOM    510  CE2 TYR A  68     -15.633  -3.172   8.359  1.00 98.75           C  
ATOM    511  OH  TYR A  68     -16.312  -4.594  10.156  1.00 98.75           O  
ATOM    512  CZ  TYR A  68     -16.250  -3.342   9.586  1.00 98.75           C  
ATOM    513  N   THR A  69     -17.594   3.199   6.941  1.00 98.50           N  
ATOM    514  CA  THR A  69     -17.328   4.594   6.590  1.00 98.50           C  
ATOM    515  C   THR A  69     -16.297   5.211   7.531  1.00 98.50           C  
ATOM    516  CB  THR A  69     -18.625   5.422   6.629  1.00 98.50           C  
ATOM    517  O   THR A  69     -16.219   4.836   8.703  1.00 98.50           O  
ATOM    518  CG2 THR A  69     -19.641   4.926   5.590  1.00 98.50           C  
ATOM    519  OG1 THR A  69     -19.219   5.324   7.930  1.00 98.50           O  
ATOM    520  N   ALA A  70     -15.516   6.082   6.918  1.00 98.44           N  
ATOM    521  CA  ALA A  70     -14.469   6.719   7.719  1.00 98.44           C  
ATOM    522  C   ALA A  70     -15.070   7.734   8.688  1.00 98.44           C  
ATOM    523  CB  ALA A  70     -13.445   7.391   6.812  1.00 98.44           C  
ATOM    524  O   ALA A  70     -15.914   8.547   8.305  1.00 98.44           O  
ATOM    525  N   LYS A  71     -14.695   7.652   9.977  1.00 98.25           N  
ATOM    526  CA  LYS A  71     -15.000   8.664  10.984  1.00 98.25           C  
ATOM    527  C   LYS A  71     -14.055   9.859  10.875  1.00 98.25           C  
ATOM    528  CB  LYS A  71     -14.930   8.070  12.391  1.00 98.25           C  
ATOM    529  O   LYS A  71     -14.477  11.008  11.016  1.00 98.25           O  
ATOM    530  CG  LYS A  71     -15.242   9.055  13.500  1.00 98.25           C  
ATOM    531  CD  LYS A  71     -15.195   8.391  14.875  1.00 98.25           C  
ATOM    532  CE  LYS A  71     -15.461   9.391  15.992  1.00 98.25           C  
ATOM    533  NZ  LYS A  71     -15.438   8.742  17.328  1.00 98.25           N  
ATOM    534  N   SER A  72     -12.781   9.594  10.648  1.00 98.50           N  
ATOM    535  CA  SER A  72     -11.758  10.617  10.461  1.00 98.50           C  
ATOM    536  C   SER A  72     -10.602  10.094   9.617  1.00 98.50           C  
ATOM    537  CB  SER A  72     -11.234  11.102  11.812  1.00 98.50           C  
ATOM    538  O   SER A  72     -10.492   8.891   9.383  1.00 98.50           O  
ATOM    539  OG  SER A  72     -10.539  10.062  12.484  1.00 98.50           O  
ATOM    540  N   LYS A  73      -9.812  11.008   9.086  1.00 98.38           N  
ATOM    541  CA  LYS A  73      -8.594  10.727   8.344  1.00 98.38           C  
ATOM    542  C   LYS A  73      -7.480  11.703   8.711  1.00 98.38           C  
ATOM    543  CB  LYS A  73      -8.852  10.781   6.836  1.00 98.38           C  
ATOM    544  O   LYS A  73      -7.719  12.914   8.805  1.00 98.38           O  
ATOM    545  CG  LYS A  73      -9.539  12.055   6.371  1.00 98.38           C  
ATOM    546  CD  LYS A  73      -9.930  11.977   4.902  1.00 98.38           C  
ATOM    547  CE  LYS A  73     -10.570  13.273   4.426  1.00 98.38           C  
ATOM    548  NZ  LYS A  73     -12.062  13.172   4.379  1.00 98.38           N  
ATOM    549  N   VAL A  74      -6.328  11.141   8.867  1.00 98.56           N  
ATOM    550  CA  VAL A  74      -5.207  11.984   9.281  1.00 98.56           C  
ATOM    551  C   VAL A  74      -3.971  11.633   8.453  1.00 98.56           C  
ATOM    552  CB  VAL A  74      -4.898  11.820  10.781  1.00 98.56           C  
ATOM    553  O   VAL A  74      -3.529  10.484   8.430  1.00 98.56           O  
ATOM    554  CG1 VAL A  74      -3.725  12.703  11.195  1.00 98.56           C  
ATOM    555  CG2 VAL A  74      -6.137  12.148  11.617  1.00 98.56           C  
ATOM    556  N   ALA A  75      -3.457  12.625   7.762  1.00 98.88           N  
ATOM    557  CA  ALA A  75      -2.199  12.461   7.039  1.00 98.88           C  
ATOM    558  C   ALA A  75      -1.005  12.758   7.941  1.00 98.88           C  
ATOM    559  CB  ALA A  75      -2.168  13.367   5.812  1.00 98.88           C  
ATOM    560  O   ALA A  75      -1.116  13.531   8.898  1.00 98.88           O  
ATOM    561  N   HIS A  76       0.066  12.023   7.613  1.00 98.81           N  
ATOM    562  CA  HIS A  76       1.299  12.359   8.320  1.00 98.81           C  
ATOM    563  C   HIS A  76       1.592  13.852   8.242  1.00 98.81           C  
ATOM    564  CB  HIS A  76       2.475  11.562   7.746  1.00 98.81           C  
ATOM    565  O   HIS A  76       1.563  14.438   7.152  1.00 98.81           O  
ATOM    566  CG  HIS A  76       3.668  11.523   8.648  1.00 98.81           C  
ATOM    567  CD2 HIS A  76       4.219  10.508   9.352  1.00 98.81           C  
ATOM    568  ND1 HIS A  76       4.438  12.641   8.906  1.00 98.81           N  
ATOM    569  CE1 HIS A  76       5.414  12.305   9.734  1.00 98.81           C  
ATOM    570  NE2 HIS A  76       5.305  11.016  10.016  1.00 98.81           N  
ATOM    571  N   PRO A  77       1.893  14.547   9.328  1.00 98.31           N  
ATOM    572  CA  PRO A  77       2.061  16.000   9.352  1.00 98.31           C  
ATOM    573  C   PRO A  77       3.236  16.469   8.500  1.00 98.31           C  
ATOM    574  CB  PRO A  77       2.303  16.297  10.836  1.00 98.31           C  
ATOM    575  O   PRO A  77       3.275  17.641   8.086  1.00 98.31           O  
ATOM    576  CG  PRO A  77       2.762  15.008  11.422  1.00 98.31           C  
ATOM    577  CD  PRO A  77       2.078  13.883  10.688  1.00 98.31           C  
ATOM    578  N   LYS A  78       4.176  15.516   8.273  1.00 98.50           N  
ATOM    579  CA  LYS A  78       5.352  15.922   7.508  1.00 98.50           C  
ATOM    580  C   LYS A  78       5.238  15.492   6.047  1.00 98.50           C  
ATOM    581  CB  LYS A  78       6.625  15.344   8.125  1.00 98.50           C  
ATOM    582  O   LYS A  78       6.230  15.484   5.320  1.00 98.50           O  
ATOM    583  CG  LYS A  78       6.953  15.898   9.500  1.00 98.50           C  
ATOM    584  CD  LYS A  78       8.273  15.352  10.023  1.00 98.50           C  
ATOM    585  CE  LYS A  78       8.633  15.953  11.375  1.00 98.50           C  
ATOM    586  NZ  LYS A  78       9.906  15.391  11.914  1.00 98.50           N  
ATOM    587  N   TYR A  79       3.992  15.078   5.676  1.00 98.75           N  
ATOM    588  CA  TYR A  79       3.787  14.703   4.281  1.00 98.75           C  
ATOM    589  C   TYR A  79       4.059  15.883   3.354  1.00 98.75           C  
ATOM    590  CB  TYR A  79       2.361  14.188   4.066  1.00 98.75           C  
ATOM    591  O   TYR A  79       3.590  17.000   3.600  1.00 98.75           O  
ATOM    592  CG  TYR A  79       2.014  13.945   2.619  1.00 98.75           C  
ATOM    593  CD1 TYR A  79       0.942  14.602   2.020  1.00 98.75           C  
ATOM    594  CD2 TYR A  79       2.758  13.055   1.847  1.00 98.75           C  
ATOM    595  CE1 TYR A  79       0.617  14.375   0.685  1.00 98.75           C  
ATOM    596  CE2 TYR A  79       2.441  12.828   0.511  1.00 98.75           C  
ATOM    597  OH  TYR A  79       1.056  13.266  -1.381  1.00 98.75           O  
ATOM    598  CZ  TYR A  79       1.372  13.492  -0.060  1.00 98.75           C  
ATOM    599  N   ASN A  80       4.863  15.609   2.338  1.00 98.38           N  
ATOM    600  CA  ASN A  80       5.168  16.562   1.274  1.00 98.38           C  
ATOM    601  C   ASN A  80       4.605  16.094  -0.068  1.00 98.38           C  
ATOM    602  CB  ASN A  80       6.676  16.781   1.169  1.00 98.38           C  
ATOM    603  O   ASN A  80       5.105  15.141  -0.660  1.00 98.38           O  
ATOM    604  CG  ASN A  80       7.035  17.906   0.216  1.00 98.38           C  
ATOM    605  ND2 ASN A  80       7.969  18.766   0.628  1.00 98.38           N  
ATOM    606  OD1 ASN A  80       6.480  18.016  -0.880  1.00 98.38           O  
ATOM    607  N   SER A  81       3.635  16.828  -0.595  1.00 97.75           N  
ATOM    608  CA  SER A  81       2.916  16.375  -1.784  1.00 97.75           C  
ATOM    609  C   SER A  81       3.785  16.500  -3.031  1.00 97.75           C  
ATOM    610  CB  SER A  81       1.631  17.188  -1.969  1.00 97.75           C  
ATOM    611  O   SER A  81       3.541  15.820  -4.031  1.00 97.75           O  
ATOM    612  OG  SER A  81       1.924  18.562  -2.146  1.00 97.75           O  
ATOM    613  N   LYS A  82       4.816  17.344  -2.912  1.00 96.31           N  
ATOM    614  CA  LYS A  82       5.699  17.531  -4.059  1.00 96.31           C  
ATOM    615  C   LYS A  82       6.684  16.375  -4.184  1.00 96.31           C  
ATOM    616  CB  LYS A  82       6.457  18.859  -3.951  1.00 96.31           C  
ATOM    617  O   LYS A  82       6.875  15.820  -5.270  1.00 96.31           O  
ATOM    618  CG  LYS A  82       7.301  19.188  -5.176  1.00 96.31           C  
ATOM    619  CD  LYS A  82       7.988  20.531  -5.027  1.00 96.31           C  
ATOM    620  CE  LYS A  82       8.875  20.844  -6.227  1.00 96.31           C  
ATOM    621  NZ  LYS A  82       9.555  22.172  -6.082  1.00 96.31           N  
ATOM    622  N   THR A  83       7.203  15.906  -3.107  1.00 97.12           N  
ATOM    623  CA  THR A  83       8.234  14.867  -3.129  1.00 97.12           C  
ATOM    624  C   THR A  83       7.645  13.516  -2.748  1.00 97.12           C  
ATOM    625  CB  THR A  83       9.391  15.219  -2.176  1.00 97.12           C  
ATOM    626  O   THR A  83       8.289  12.477  -2.936  1.00 97.12           O  
ATOM    627  CG2 THR A  83       9.984  16.578  -2.502  1.00 97.12           C  
ATOM    628  OG1 THR A  83       8.906  15.227  -0.827  1.00 97.12           O  
ATOM    629  N   LYS A  84       6.516  13.531  -2.223  1.00 98.12           N  
ATOM    630  CA  LYS A  84       5.801  12.367  -1.696  1.00 98.12           C  
ATOM    631  C   LYS A  84       6.492  11.812  -0.454  1.00 98.12           C  
ATOM    632  CB  LYS A  84       5.688  11.281  -2.764  1.00 98.12           C  
ATOM    633  O   LYS A  84       6.340  10.641  -0.124  1.00 98.12           O  
ATOM    634  CG  LYS A  84       4.926  11.711  -4.008  1.00 98.12           C  
ATOM    635  CD  LYS A  84       3.488  12.086  -3.682  1.00 98.12           C  
ATOM    636  CE  LYS A  84       2.717  12.484  -4.934  1.00 98.12           C  
ATOM    637  NZ  LYS A  84       1.909  13.727  -4.711  1.00 98.12           N  
ATOM    638  N   ASN A  85       7.348  12.570   0.189  1.00 98.56           N  
ATOM    639  CA  ASN A  85       7.965  12.172   1.449  1.00 98.56           C  
ATOM    640  C   ASN A  85       6.934  12.047   2.566  1.00 98.56           C  
ATOM    641  CB  ASN A  85       9.062  13.164   1.848  1.00 98.56           C  
ATOM    642  O   ASN A  85       5.980  12.828   2.625  1.00 98.56           O  
ATOM    643  CG  ASN A  85       9.992  12.609   2.906  1.00 98.56           C  
ATOM    644  ND2 ASN A  85      10.438  13.469   3.814  1.00 98.56           N  
ATOM    645  OD1 ASN A  85      10.312  11.414   2.906  1.00 98.56           O  
ATOM    646  N   ASN A  86       7.086  10.977   3.383  1.00 98.62           N  
ATOM    647  CA  ASN A  86       6.199  10.680   4.500  1.00 98.62           C  
ATOM    648  C   ASN A  86       4.762  10.453   4.035  1.00 98.62           C  
ATOM    649  CB  ASN A  86       6.250  11.797   5.539  1.00 98.62           C  
ATOM    650  O   ASN A  86       3.818  10.945   4.652  1.00 98.62           O  
ATOM    651  CG  ASN A  86       7.590  11.883   6.238  1.00 98.62           C  
ATOM    652  ND2 ASN A  86       8.227  13.047   6.160  1.00 98.62           N  
ATOM    653  OD1 ASN A  86       8.055  10.914   6.844  1.00 98.62           O  
ATOM    654  N   ASP A  87       4.625   9.773   2.922  1.00 98.88           N  
ATOM    655  CA  ASP A  87       3.334   9.500   2.295  1.00 98.88           C  
ATOM    656  C   ASP A  87       2.553   8.445   3.082  1.00 98.88           C  
ATOM    657  CB  ASP A  87       3.529   9.031   0.850  1.00 98.88           C  
ATOM    658  O   ASP A  87       2.438   7.297   2.650  1.00 98.88           O  
ATOM    659  CG  ASP A  87       2.250   9.078   0.034  1.00 98.88           C  
ATOM    660  OD1 ASP A  87       1.232   9.609   0.524  1.00 98.88           O  
ATOM    661  OD2 ASP A  87       2.258   8.570  -1.109  1.00 98.88           O  
ATOM    662  N   PHE A  88       2.059   8.844   4.242  1.00 98.94           N  
ATOM    663  CA  PHE A  88       1.288   8.000   5.148  1.00 98.94           C  
ATOM    664  C   PHE A  88       0.002   8.703   5.574  1.00 98.94           C  
ATOM    665  CB  PHE A  88       2.119   7.633   6.379  1.00 98.94           C  
ATOM    666  O   PHE A  88      -0.018   9.922   5.754  1.00 98.94           O  
ATOM    667  CG  PHE A  88       3.371   6.859   6.059  1.00 98.94           C  
ATOM    668  CD1 PHE A  88       3.316   5.492   5.816  1.00 98.94           C  
ATOM    669  CD2 PHE A  88       4.602   7.500   6.000  1.00 98.94           C  
ATOM    670  CE1 PHE A  88       4.473   4.773   5.516  1.00 98.94           C  
ATOM    671  CE2 PHE A  88       5.762   6.789   5.703  1.00 98.94           C  
ATOM    672  CZ  PHE A  88       5.695   5.426   5.465  1.00 98.94           C  
ATOM    673  N   ALA A  89      -0.959   7.926   5.738  1.00 98.94           N  
ATOM    674  CA  ALA A  89      -2.207   8.398   6.332  1.00 98.94           C  
ATOM    675  C   ALA A  89      -2.908   7.277   7.098  1.00 98.94           C  
ATOM    676  CB  ALA A  89      -3.131   8.961   5.258  1.00 98.94           C  
ATOM    677  O   ALA A  89      -2.693   6.094   6.812  1.00 98.94           O  
ATOM    678  N   ILE A  90      -3.688   7.703   8.070  1.00 98.94           N  
ATOM    679  CA  ILE A  90      -4.516   6.773   8.836  1.00 98.94           C  
ATOM    680  C   ILE A  90      -5.988   7.148   8.688  1.00 98.94           C  
ATOM    681  CB  ILE A  90      -4.117   6.762  10.328  1.00 98.94           C  
ATOM    682  O   ILE A  90      -6.359   8.312   8.844  1.00 98.94           O  
ATOM    683  CG1 ILE A  90      -2.707   6.184  10.500  1.00 98.94           C  
ATOM    684  CG2 ILE A  90      -5.137   5.973  11.156  1.00 98.94           C  
ATOM    685  CD1 ILE A  90      -2.191   6.227  11.930  1.00 98.94           C  
ATOM    686  N   VAL A  91      -6.742   6.160   8.336  1.00 98.88           N  
ATOM    687  CA  VAL A  91      -8.195   6.285   8.305  1.00 98.88           C  
ATOM    688  C   VAL A  91      -8.805   5.555   9.500  1.00 98.88           C  
ATOM    689  CB  VAL A  91      -8.789   5.734   6.988  1.00 98.88           C  
ATOM    690  O   VAL A  91      -8.539   4.371   9.711  1.00 98.88           O  
ATOM    691  CG1 VAL A  91     -10.312   5.750   7.031  1.00 98.88           C  
ATOM    692  CG2 VAL A  91      -8.273   6.539   5.793  1.00 98.88           C  
ATOM    693  N   THR A  92      -9.594   6.289  10.273  1.00 98.88           N  
ATOM    694  CA  THR A  92     -10.328   5.711  11.398  1.00 98.88           C  
ATOM    695  C   THR A  92     -11.789   5.465  11.023  1.00 98.88           C  
ATOM    696  CB  THR A  92     -10.266   6.625  12.633  1.00 98.88           C  
ATOM    697  O   THR A  92     -12.500   6.395  10.633  1.00 98.88           O  
ATOM    698  CG2 THR A  92     -10.992   5.996  13.820  1.00 98.88           C  
ATOM    699  OG1 THR A  92      -8.891   6.840  12.992  1.00 98.88           O  
ATOM    700  N   VAL A  93     -12.211   4.234  11.102  1.00 98.75           N  
ATOM    701  CA  VAL A  93     -13.562   3.887  10.688  1.00 98.75           C  
ATOM    702  C   VAL A  93     -14.539   4.148  11.828  1.00 98.75           C  
ATOM    703  CB  VAL A  93     -13.656   2.412  10.234  1.00 98.75           C  
ATOM    704  O   VAL A  93     -14.133   4.336  12.977  1.00 98.75           O  
ATOM    705  CG1 VAL A  93     -12.805   2.176   8.984  1.00 98.75           C  
ATOM    706  CG2 VAL A  93     -13.227   1.479  11.359  1.00 98.75           C  
ATOM    707  N   ASN A  94     -15.844   4.211  11.555  1.00 97.69           N  
ATOM    708  CA  ASN A  94     -16.891   4.699  12.445  1.00 97.69           C  
ATOM    709  C   ASN A  94     -17.281   3.646  13.484  1.00 97.69           C  
ATOM    710  CB  ASN A  94     -18.125   5.129  11.641  1.00 97.69           C  
ATOM    711  O   ASN A  94     -18.000   3.945  14.438  1.00 97.69           O  
ATOM    712  CG  ASN A  94     -18.719   3.994  10.828  1.00 97.69           C  
ATOM    713  ND2 ASN A  94     -19.953   4.156  10.406  1.00 97.69           N  
ATOM    714  OD1 ASN A  94     -18.047   2.980  10.586  1.00 97.69           O  
ATOM    715  N   LYS A  95     -16.859   2.434  13.312  1.00 98.06           N  
ATOM    716  CA  LYS A  95     -17.094   1.354  14.266  1.00 98.06           C  
ATOM    717  C   LYS A  95     -16.000   0.295  14.172  1.00 98.06           C  
ATOM    718  CB  LYS A  95     -18.469   0.714  14.031  1.00 98.06           C  
ATOM    719  O   LYS A  95     -15.289   0.214  13.172  1.00 98.06           O  
ATOM    720  CG  LYS A  95     -18.609   0.056  12.672  1.00 98.06           C  
ATOM    721  CD  LYS A  95     -20.016  -0.529  12.484  1.00 98.06           C  
ATOM    722  CE  LYS A  95     -20.156  -1.219  11.133  1.00 98.06           C  
ATOM    723  NZ  LYS A  95     -21.516  -1.801  10.945  1.00 98.06           N  
ATOM    724  N   ASP A  96     -15.930  -0.504  15.312  1.00 98.56           N  
ATOM    725  CA  ASP A  96     -14.914  -1.553  15.336  1.00 98.56           C  
ATOM    726  C   ASP A  96     -15.141  -2.568  14.219  1.00 98.56           C  
ATOM    727  CB  ASP A  96     -14.898  -2.258  16.703  1.00 98.56           C  
ATOM    728  O   ASP A  96     -16.281  -3.008  14.000  1.00 98.56           O  
ATOM    729  CG  ASP A  96     -14.266  -1.417  17.797  1.00 98.56           C  
ATOM    730  OD1 ASP A  96     -13.727  -0.332  17.500  1.00 98.56           O  
ATOM    731  OD2 ASP A  96     -14.312  -1.847  18.969  1.00 98.56           O  
ATOM    732  N   MET A  97     -14.016  -2.809  13.492  1.00 98.56           N  
ATOM    733  CA  MET A  97     -14.055  -3.857  12.477  1.00 98.56           C  
ATOM    734  C   MET A  97     -14.078  -5.238  13.125  1.00 98.56           C  
ATOM    735  CB  MET A  97     -12.859  -3.740  11.531  1.00 98.56           C  
ATOM    736  O   MET A  97     -13.414  -5.465  14.133  1.00 98.56           O  
ATOM    737  CG  MET A  97     -12.891  -2.492  10.664  1.00 98.56           C  
ATOM    738  SD  MET A  97     -11.406  -2.350   9.594  1.00 98.56           S  
ATOM    739  CE  MET A  97     -10.203  -1.714  10.797  1.00 98.56           C  
ATOM    740  N   ALA A  98     -14.859  -6.145  12.609  1.00 97.69           N  
ATOM    741  CA  ALA A  98     -14.828  -7.539  13.039  1.00 97.69           C  
ATOM    742  C   ALA A  98     -13.641  -8.273  12.422  1.00 97.69           C  
ATOM    743  CB  ALA A  98     -16.141  -8.242  12.680  1.00 97.69           C  
ATOM    744  O   ALA A  98     -13.602  -8.492  11.211  1.00 97.69           O  
ATOM    745  N   ILE A  99     -12.695  -8.633  13.250  1.00 98.38           N  
ATOM    746  CA  ILE A  99     -11.500  -9.344  12.828  1.00 98.38           C  
ATOM    747  C   ILE A  99     -11.664 -10.836  13.109  1.00 98.38           C  
ATOM    748  CB  ILE A  99     -10.234  -8.805  13.539  1.00 98.38           C  
ATOM    749  O   ILE A  99     -11.695 -11.258  14.266  1.00 98.38           O  
ATOM    750  CG1 ILE A  99     -10.133  -7.285  13.359  1.00 98.38           C  
ATOM    751  CG2 ILE A  99      -8.977  -9.508  13.016  1.00 98.38           C  
ATOM    752  CD1 ILE A  99     -10.047  -6.840  11.914  1.00 98.38           C  
ATOM    753  N   ASP A 100     -11.617 -11.641  12.000  1.00 98.19           N  
ATOM    754  CA  ASP A 100     -11.984 -13.047  12.180  1.00 98.19           C  
ATOM    755  C   ASP A 100     -10.758 -13.945  12.078  1.00 98.19           C  
ATOM    756  CB  ASP A 100     -13.031 -13.469  11.156  1.00 98.19           C  
ATOM    757  O   ASP A 100     -10.852 -15.156  12.289  1.00 98.19           O  
ATOM    758  CG  ASP A 100     -12.523 -13.406   9.727  1.00 98.19           C  
ATOM    759  OD1 ASP A 100     -11.289 -13.305   9.523  1.00 98.19           O  
ATOM    760  OD2 ASP A 100     -13.352 -13.453   8.797  1.00 98.19           O  
ATOM    761  N   GLY A 101      -9.703 -13.453  11.680  1.00 97.75           N  
ATOM    762  CA  GLY A 101      -8.477 -14.227  11.617  1.00 97.75           C  
ATOM    763  C   GLY A 101      -8.359 -15.047  10.344  1.00 97.75           C  
ATOM    764  O   GLY A 101      -7.379 -15.773  10.156  1.00 97.75           O  
ATOM    765  N   LYS A 102      -9.375 -14.977   9.484  1.00 98.06           N  
ATOM    766  CA  LYS A 102      -9.352 -15.727   8.234  1.00 98.06           C  
ATOM    767  C   LYS A 102      -9.383 -14.789   7.031  1.00 98.06           C  
ATOM    768  CB  LYS A 102     -10.523 -16.703   8.172  1.00 98.06           C  
ATOM    769  O   LYS A 102      -8.414 -14.711   6.273  1.00 98.06           O  
ATOM    770  CG  LYS A 102     -10.477 -17.656   6.984  1.00 98.06           C  
ATOM    771  CD  LYS A 102     -11.625 -18.656   7.016  1.00 98.06           C  
ATOM    772  CE  LYS A 102     -11.625 -19.547   5.785  1.00 98.06           C  
ATOM    773  NZ  LYS A 102     -12.766 -20.516   5.801  1.00 98.06           N  
ATOM    774  N   THR A 103     -10.461 -14.039   6.926  1.00 98.69           N  
ATOM    775  CA  THR A 103     -10.562 -13.117   5.801  1.00 98.69           C  
ATOM    776  C   THR A 103     -10.195 -11.703   6.227  1.00 98.69           C  
ATOM    777  CB  THR A 103     -11.984 -13.125   5.203  1.00 98.69           C  
ATOM    778  O   THR A 103      -9.969 -10.828   5.383  1.00 98.69           O  
ATOM    779  CG2 THR A 103     -12.344 -14.492   4.641  1.00 98.69           C  
ATOM    780  OG1 THR A 103     -12.930 -12.781   6.227  1.00 98.69           O  
ATOM    781  N   THR A 104     -10.164 -11.469   7.508  1.00 98.81           N  
ATOM    782  CA  THR A 104      -9.734 -10.203   8.094  1.00 98.81           C  
ATOM    783  C   THR A 104      -8.727 -10.438   9.211  1.00 98.81           C  
ATOM    784  CB  THR A 104     -10.938  -9.406   8.641  1.00 98.81           C  
ATOM    785  O   THR A 104      -8.984 -11.219  10.133  1.00 98.81           O  
ATOM    786  CG2 THR A 104     -11.898  -9.023   7.516  1.00 98.81           C  
ATOM    787  OG1 THR A 104     -11.633 -10.203   9.602  1.00 98.81           O  
ATOM    788  N   LYS A 105      -7.539  -9.781   9.078  1.00 98.75           N  
ATOM    789  CA  LYS A 105      -6.477  -9.859  10.078  1.00 98.75           C  
ATOM    790  C   LYS A 105      -5.727  -8.531  10.188  1.00 98.75           C  
ATOM    791  CB  LYS A 105      -5.504 -10.984   9.742  1.00 98.75           C  
ATOM    792  O   LYS A 105      -5.578  -7.812   9.195  1.00 98.75           O  
ATOM    793  CG  LYS A 105      -6.051 -12.375  10.016  1.00 98.75           C  
ATOM    794  CD  LYS A 105      -4.977 -13.445   9.844  1.00 98.75           C  
ATOM    795  CE  LYS A 105      -5.527 -14.844  10.094  1.00 98.75           C  
ATOM    796  NZ  LYS A 105      -4.473 -15.891   9.945  1.00 98.75           N  
ATOM    797  N   ILE A 106      -5.344  -8.273  11.453  1.00 98.81           N  
ATOM    798  CA  ILE A 106      -4.504  -7.105  11.703  1.00 98.81           C  
ATOM    799  C   ILE A 106      -3.051  -7.430  11.359  1.00 98.81           C  
ATOM    800  CB  ILE A 106      -4.613  -6.637  13.172  1.00 98.81           C  
ATOM    801  O   ILE A 106      -2.496  -8.414  11.844  1.00 98.81           O  
ATOM    802  CG1 ILE A 106      -6.059  -6.234  13.492  1.00 98.81           C  
ATOM    803  CG2 ILE A 106      -3.648  -5.480  13.438  1.00 98.81           C  
ATOM    804  CD1 ILE A 106      -6.320  -6.012  14.977  1.00 98.81           C  
ATOM    805  N   ILE A 107      -2.416  -6.594  10.492  1.00 98.81           N  
ATOM    806  CA  ILE A 107      -1.053  -6.852  10.039  1.00 98.81           C  
ATOM    807  C   ILE A 107      -0.060  -6.301  11.062  1.00 98.81           C  
ATOM    808  CB  ILE A 107      -0.792  -6.234   8.648  1.00 98.81           C  
ATOM    809  O   ILE A 107      -0.327  -5.285  11.711  1.00 98.81           O  
ATOM    810  CG1 ILE A 107       0.556  -6.715   8.094  1.00 98.81           C  
ATOM    811  CG2 ILE A 107      -0.842  -4.707   8.719  1.00 98.81           C  
ATOM    812  CD1 ILE A 107       0.561  -8.172   7.656  1.00 98.81           C  
ATOM    813  N   THR A 108       1.105  -6.922  11.211  1.00 98.69           N  
ATOM    814  CA  THR A 108       2.225  -6.398  11.984  1.00 98.69           C  
ATOM    815  C   THR A 108       2.998  -5.355  11.188  1.00 98.69           C  
ATOM    816  CB  THR A 108       3.180  -7.527  12.422  1.00 98.69           C  
ATOM    817  O   THR A 108       3.223  -5.523   9.992  1.00 98.69           O  
ATOM    818  CG2 THR A 108       4.344  -6.980  13.234  1.00 98.69           C  
ATOM    819  OG1 THR A 108       2.457  -8.477  13.211  1.00 98.69           O  
ATOM    820  N   LEU A 109       3.352  -4.246  11.891  1.00 98.81           N  
ATOM    821  CA  LEU A 109       4.090  -3.186  11.211  1.00 98.81           C  
ATOM    822  C   LEU A 109       5.578  -3.270  11.531  1.00 98.81           C  
ATOM    823  CB  LEU A 109       3.545  -1.812  11.609  1.00 98.81           C  
ATOM    824  O   LEU A 109       5.957  -3.684  12.633  1.00 98.81           O  
ATOM    825  CG  LEU A 109       2.074  -1.548  11.289  1.00 98.81           C  
ATOM    826  CD1 LEU A 109       1.664  -0.165  11.789  1.00 98.81           C  
ATOM    827  CD2 LEU A 109       1.819  -1.683   9.797  1.00 98.81           C  
ATOM    828  N   ALA A 110       6.387  -2.922  10.555  1.00 98.69           N  
ATOM    829  CA  ALA A 110       7.828  -2.861  10.773  1.00 98.69           C  
ATOM    830  C   ALA A 110       8.164  -1.979  11.969  1.00 98.69           C  
ATOM    831  CB  ALA A 110       8.531  -2.344   9.523  1.00 98.69           C  
ATOM    832  O   ALA A 110       7.555  -0.924  12.164  1.00 98.69           O  
ATOM    833  N   LYS A 111       9.125  -2.408  12.758  1.00 97.88           N  
ATOM    834  CA  LYS A 111       9.555  -1.690  13.953  1.00 97.88           C  
ATOM    835  C   LYS A 111      10.336  -0.432  13.586  1.00 97.88           C  
ATOM    836  CB  LYS A 111      10.406  -2.594  14.844  1.00 97.88           C  
ATOM    837  O   LYS A 111      11.016  -0.394  12.555  1.00 97.88           O  
ATOM    838  CG  LYS A 111       9.641  -3.764  15.445  1.00 97.88           C  
ATOM    839  CD  LYS A 111      10.531  -4.609  16.344  1.00 97.88           C  
ATOM    840  CE  LYS A 111       9.781  -5.805  16.922  1.00 97.88           C  
ATOM    841  NZ  LYS A 111      10.672  -6.672  17.750  1.00 97.88           N  
ATOM    842  N   GLU A 112      10.242   0.513  14.469  1.00 97.50           N  
ATOM    843  CA  GLU A 112      10.984   1.755  14.281  1.00 97.50           C  
ATOM    844  C   GLU A 112      12.469   1.479  14.039  1.00 97.50           C  
ATOM    845  CB  GLU A 112      10.812   2.676  15.492  1.00 97.50           C  
ATOM    846  O   GLU A 112      13.070   0.667  14.742  1.00 97.50           O  
ATOM    847  CG  GLU A 112      11.484   4.031  15.328  1.00 97.50           C  
ATOM    848  CD  GLU A 112      11.305   4.934  16.547  1.00 97.50           C  
ATOM    849  OE1 GLU A 112      11.797   6.086  16.516  1.00 97.50           O  
ATOM    850  OE2 GLU A 112      10.672   4.484  17.531  1.00 97.50           O  
ATOM    851  N   GLY A 113      13.023   2.049  12.977  1.00 93.62           N  
ATOM    852  CA  GLY A 113      14.453   1.998  12.711  1.00 93.62           C  
ATOM    853  C   GLY A 113      14.867   0.784  11.898  1.00 93.62           C  
ATOM    854  O   GLY A 113      16.016   0.673  11.484  1.00 93.62           O  
ATOM    855  N   SER A 114      13.922  -0.154  11.711  1.00 97.19           N  
ATOM    856  CA  SER A 114      14.289  -1.315  10.906  1.00 97.19           C  
ATOM    857  C   SER A 114      14.500  -0.933   9.445  1.00 97.19           C  
ATOM    858  CB  SER A 114      13.211  -2.398  11.008  1.00 97.19           C  
ATOM    859  O   SER A 114      13.930   0.046   8.969  1.00 97.19           O  
ATOM    860  OG  SER A 114      11.984  -1.941  10.461  1.00 97.19           O  
ATOM    861  N   SER A 115      15.492  -1.593   8.844  1.00 96.19           N  
ATOM    862  CA  SER A 115      15.805  -1.309   7.445  1.00 96.19           C  
ATOM    863  C   SER A 115      15.109  -2.293   6.508  1.00 96.19           C  
ATOM    864  CB  SER A 115      17.312  -1.355   7.215  1.00 96.19           C  
ATOM    865  O   SER A 115      14.500  -3.262   6.965  1.00 96.19           O  
ATOM    866  OG  SER A 115      17.828  -2.656   7.461  1.00 96.19           O  
ATOM    867  N   VAL A 116      15.039  -1.963   5.207  1.00 98.44           N  
ATOM    868  CA  VAL A 116      14.633  -2.854   4.125  1.00 98.44           C  
ATOM    869  C   VAL A 116      15.828  -3.168   3.230  1.00 98.44           C  
ATOM    870  CB  VAL A 116      13.484  -2.240   3.285  1.00 98.44           C  
ATOM    871  O   VAL A 116      16.141  -2.408   2.311  1.00 98.44           O  
ATOM    872  CG1 VAL A 116      12.984  -3.240   2.244  1.00 98.44           C  
ATOM    873  CG2 VAL A 116      12.344  -1.791   4.191  1.00 98.44           C  
ATOM    874  N   PRO A 117      16.516  -4.219   3.594  1.00 97.94           N  
ATOM    875  CA  PRO A 117      17.750  -4.535   2.869  1.00 97.94           C  
ATOM    876  C   PRO A 117      17.500  -4.879   1.402  1.00 97.94           C  
ATOM    877  CB  PRO A 117      18.312  -5.742   3.629  1.00 97.94           C  
ATOM    878  O   PRO A 117      16.406  -5.293   1.041  1.00 97.94           O  
ATOM    879  CG  PRO A 117      17.625  -5.711   4.953  1.00 97.94           C  
ATOM    880  CD  PRO A 117      16.266  -5.098   4.770  1.00 97.94           C  
ATOM    881  N   ASP A 118      18.562  -4.711   0.612  1.00 98.50           N  
ATOM    882  CA  ASP A 118      18.562  -5.117  -0.790  1.00 98.50           C  
ATOM    883  C   ASP A 118      18.156  -6.582  -0.936  1.00 98.50           C  
ATOM    884  CB  ASP A 118      19.938  -4.883  -1.419  1.00 98.50           C  
ATOM    885  O   ASP A 118      18.625  -7.438  -0.182  1.00 98.50           O  
ATOM    886  CG  ASP A 118      19.938  -5.070  -2.926  1.00 98.50           C  
ATOM    887  OD1 ASP A 118      19.141  -4.410  -3.625  1.00 98.50           O  
ATOM    888  OD2 ASP A 118      20.750  -5.891  -3.418  1.00 98.50           O  
ATOM    889  N   GLY A 119      17.172  -6.832  -1.860  1.00 98.56           N  
ATOM    890  CA  GLY A 119      16.781  -8.203  -2.154  1.00 98.56           C  
ATOM    891  C   GLY A 119      15.609  -8.688  -1.325  1.00 98.56           C  
ATOM    892  O   GLY A 119      15.180  -9.836  -1.459  1.00 98.56           O  
ATOM    893  N   THR A 120      15.211  -7.871  -0.400  1.00 98.81           N  
ATOM    894  CA  THR A 120      14.055  -8.250   0.397  1.00 98.81           C  
ATOM    895  C   THR A 120      12.859  -8.578  -0.500  1.00 98.81           C  
ATOM    896  CB  THR A 120      13.664  -7.133   1.384  1.00 98.81           C  
ATOM    897  O   THR A 120      12.453  -7.750  -1.321  1.00 98.81           O  
ATOM    898  CG2 THR A 120      12.445  -7.527   2.211  1.00 98.81           C  
ATOM    899  OG1 THR A 120      14.766  -6.879   2.266  1.00 98.81           O  
ATOM    900  N   ALA A 121      12.320  -9.797  -0.339  1.00 98.69           N  
ATOM    901  CA  ALA A 121      11.148 -10.227  -1.088  1.00 98.69           C  
ATOM    902  C   ALA A 121       9.867  -9.633  -0.498  1.00 98.69           C  
ATOM    903  CB  ALA A 121      11.062 -11.758  -1.105  1.00 98.69           C  
ATOM    904  O   ALA A 121       9.594  -9.805   0.692  1.00 98.69           O  
ATOM    905  N   LEU A 122       9.102  -9.016  -1.388  1.00 98.94           N  
ATOM    906  CA  LEU A 122       7.891  -8.336  -0.944  1.00 98.94           C  
ATOM    907  C   LEU A 122       6.680  -8.828  -1.729  1.00 98.94           C  
ATOM    908  CB  LEU A 122       8.039  -6.820  -1.098  1.00 98.94           C  
ATOM    909  O   LEU A 122       6.777  -9.102  -2.926  1.00 98.94           O  
ATOM    910  CG  LEU A 122       9.172  -6.164  -0.312  1.00 98.94           C  
ATOM    911  CD1 LEU A 122       9.469  -4.777  -0.871  1.00 98.94           C  
ATOM    912  CD2 LEU A 122       8.820  -6.086   1.170  1.00 98.94           C  
ATOM    913  N   LEU A 123       5.613  -8.961  -0.997  1.00 98.94           N  
ATOM    914  CA  LEU A 123       4.312  -9.164  -1.627  1.00 98.94           C  
ATOM    915  C   LEU A 123       3.502  -7.871  -1.627  1.00 98.94           C  
ATOM    916  CB  LEU A 123       3.531 -10.266  -0.908  1.00 98.94           C  
ATOM    917  O   LEU A 123       3.238  -7.301  -0.566  1.00 98.94           O  
ATOM    918  CG  LEU A 123       2.244 -10.742  -1.585  1.00 98.94           C  
ATOM    919  CD1 LEU A 123       2.568 -11.523  -2.852  1.00 98.94           C  
ATOM    920  CD2 LEU A 123       1.413 -11.586  -0.625  1.00 98.94           C  
ATOM    921  N   VAL A 124       3.152  -7.414  -2.824  1.00 98.94           N  
ATOM    922  CA  VAL A 124       2.316  -6.230  -2.990  1.00 98.94           C  
ATOM    923  C   VAL A 124       0.954  -6.633  -3.549  1.00 98.94           C  
ATOM    924  CB  VAL A 124       2.986  -5.188  -3.914  1.00 98.94           C  
ATOM    925  O   VAL A 124       0.873  -7.379  -4.523  1.00 98.94           O  
ATOM    926  CG1 VAL A 124       2.156  -3.908  -3.977  1.00 98.94           C  
ATOM    927  CG2 VAL A 124       4.406  -4.887  -3.436  1.00 98.94           C  
ATOM    928  N   SER A 125      -0.086  -6.152  -2.881  1.00 98.94           N  
ATOM    929  CA  SER A 125      -1.421  -6.566  -3.299  1.00 98.94           C  
ATOM    930  C   SER A 125      -2.346  -5.363  -3.463  1.00 98.94           C  
ATOM    931  CB  SER A 125      -2.020  -7.547  -2.291  1.00 98.94           C  
ATOM    932  O   SER A 125      -2.111  -4.309  -2.871  1.00 98.94           O  
ATOM    933  OG  SER A 125      -2.115  -6.953  -1.008  1.00 98.94           O  
ATOM    934  N   GLY A 126      -3.359  -5.496  -4.336  1.00 98.88           N  
ATOM    935  CA  GLY A 126      -4.340  -4.449  -4.586  1.00 98.88           C  
ATOM    936  C   GLY A 126      -5.254  -4.758  -5.754  1.00 98.88           C  
ATOM    937  O   GLY A 126      -5.234  -5.867  -6.289  1.00 98.88           O  
ATOM    938  N   TRP A 127      -6.059  -3.738  -6.117  1.00 98.88           N  
ATOM    939  CA  TRP A 127      -7.047  -3.883  -7.180  1.00 98.88           C  
ATOM    940  C   TRP A 127      -6.770  -2.912  -8.320  1.00 98.88           C  
ATOM    941  CB  TRP A 127      -8.461  -3.656  -6.633  1.00 98.88           C  
ATOM    942  O   TRP A 127      -7.676  -2.559  -9.078  1.00 98.88           O  
ATOM    943  CG  TRP A 127      -8.945  -4.754  -5.734  1.00 98.88           C  
ATOM    944  CD1 TRP A 127      -9.656  -5.863  -6.102  1.00 98.88           C  
ATOM    945  CD2 TRP A 127      -8.766  -4.844  -4.316  1.00 98.88           C  
ATOM    946  CE2 TRP A 127      -9.391  -6.035  -3.891  1.00 98.88           C  
ATOM    947  CE3 TRP A 127      -8.141  -4.027  -3.367  1.00 98.88           C  
ATOM    948  NE1 TRP A 127      -9.930  -6.637  -4.996  1.00 98.88           N  
ATOM    949  CH2 TRP A 127      -8.781  -5.617  -1.642  1.00 98.88           C  
ATOM    950  CZ2 TRP A 127      -9.406  -6.434  -2.551  1.00 98.88           C  
ATOM    951  CZ3 TRP A 127      -8.148  -4.426  -2.035  1.00 98.88           C  
ATOM    952  N   GLY A 128      -5.535  -2.336  -8.305  1.00 98.75           N  
ATOM    953  CA  GLY A 128      -5.242  -1.318  -9.305  1.00 98.75           C  
ATOM    954  C   GLY A 128      -5.172  -1.868 -10.711  1.00 98.75           C  
ATOM    955  O   GLY A 128      -5.598  -2.998 -10.969  1.00 98.75           O  
ATOM    956  N   ALA A 129      -4.652  -0.979 -11.602  1.00 98.75           N  
ATOM    957  CA  ALA A 129      -4.480  -1.327 -13.008  1.00 98.75           C  
ATOM    958  C   ALA A 129      -3.535  -2.514 -13.172  1.00 98.75           C  
ATOM    959  CB  ALA A 129      -3.961  -0.126 -13.797  1.00 98.75           C  
ATOM    960  O   ALA A 129      -2.572  -2.656 -12.414  1.00 98.75           O  
ATOM    961  N   THR A 130      -3.867  -3.363 -14.250  1.00 98.69           N  
ATOM    962  CA  THR A 130      -3.078  -4.570 -14.453  1.00 98.69           C  
ATOM    963  C   THR A 130      -2.062  -4.371 -15.578  1.00 98.69           C  
ATOM    964  CB  THR A 130      -3.979  -5.777 -14.789  1.00 98.69           C  
ATOM    965  O   THR A 130      -1.339  -5.301 -15.938  1.00 98.69           O  
ATOM    966  CG2 THR A 130      -4.965  -6.055 -13.656  1.00 98.69           C  
ATOM    967  OG1 THR A 130      -4.711  -5.504 -15.984  1.00 98.69           O  
ATOM    968  N   SER A 131      -2.068  -3.256 -16.188  1.00 98.38           N  
ATOM    969  CA  SER A 131      -1.089  -2.740 -17.141  1.00 98.38           C  
ATOM    970  C   SER A 131      -1.028  -1.218 -17.094  1.00 98.38           C  
ATOM    971  CB  SER A 131      -1.418  -3.211 -18.547  1.00 98.38           C  
ATOM    972  O   SER A 131      -1.963  -0.566 -16.625  1.00 98.38           O  
ATOM    973  OG  SER A 131      -2.682  -2.717 -18.969  1.00 98.38           O  
ATOM    974  N   GLU A 132       0.109  -0.642 -17.469  1.00 98.12           N  
ATOM    975  CA  GLU A 132       0.231   0.812 -17.516  1.00 98.12           C  
ATOM    976  C   GLU A 132      -0.833   1.426 -18.422  1.00 98.12           C  
ATOM    977  CB  GLU A 132       1.627   1.220 -17.984  1.00 98.12           C  
ATOM    978  O   GLU A 132      -0.958   1.046 -19.578  1.00 98.12           O  
ATOM    979  CG  GLU A 132       1.855   2.725 -18.016  1.00 98.12           C  
ATOM    980  CD  GLU A 132       3.275   3.109 -18.391  1.00 98.12           C  
ATOM    981  OE1 GLU A 132       3.453   4.020 -19.234  1.00 98.12           O  
ATOM    982  OE2 GLU A 132       4.219   2.498 -17.844  1.00 98.12           O  
ATOM    983  N   GLY A 133      -1.654   2.357 -17.891  1.00 97.00           N  
ATOM    984  CA  GLY A 133      -2.719   3.002 -18.641  1.00 97.00           C  
ATOM    985  C   GLY A 133      -3.941   2.121 -18.812  1.00 97.00           C  
ATOM    986  O   GLY A 133      -4.867   2.479 -19.547  1.00 97.00           O  
ATOM    987  N   GLY A 134      -3.869   0.957 -18.188  1.00 97.50           N  
ATOM    988  CA  GLY A 134      -4.973   0.020 -18.328  1.00 97.50           C  
ATOM    989  C   GLY A 134      -6.043   0.201 -17.266  1.00 97.50           C  
ATOM    990  O   GLY A 134      -6.059   1.213 -16.562  1.00 97.50           O  
ATOM    991  N   SER A 135      -6.918  -0.817 -17.203  1.00 97.94           N  
ATOM    992  CA  SER A 135      -8.047  -0.757 -16.281  1.00 97.94           C  
ATOM    993  C   SER A 135      -7.738  -1.471 -14.977  1.00 97.94           C  
ATOM    994  CB  SER A 135      -9.297  -1.374 -16.922  1.00 97.94           C  
ATOM    995  O   SER A 135      -6.926  -2.398 -14.945  1.00 97.94           O  
ATOM    996  OG  SER A 135      -9.633  -0.693 -18.125  1.00 97.94           O  
ATOM    997  N   SER A 136      -8.414  -0.929 -13.922  1.00 98.19           N  
ATOM    998  CA  SER A 136      -8.297  -1.585 -12.625  1.00 98.19           C  
ATOM    999  C   SER A 136      -8.961  -2.957 -12.633  1.00 98.19           C  
ATOM   1000  CB  SER A 136      -8.914  -0.717 -11.531  1.00 98.19           C  
ATOM   1001  O   SER A 136      -9.805  -3.236 -13.492  1.00 98.19           O  
ATOM   1002  OG  SER A 136      -8.219   0.511 -11.406  1.00 98.19           O  
ATOM   1003  N   SER A 137      -8.516  -3.748 -11.734  1.00 98.56           N  
ATOM   1004  CA  SER A 137      -9.055  -5.094 -11.555  1.00 98.56           C  
ATOM   1005  C   SER A 137     -10.156  -5.113 -10.500  1.00 98.56           C  
ATOM   1006  CB  SER A 137      -7.949  -6.070 -11.172  1.00 98.56           C  
ATOM   1007  O   SER A 137     -10.016  -4.504  -9.438  1.00 98.56           O  
ATOM   1008  OG  SER A 137      -8.477  -7.367 -10.953  1.00 98.56           O  
ATOM   1009  N   THR A 138     -11.242  -5.836 -10.805  1.00 98.50           N  
ATOM   1010  CA  THR A 138     -12.273  -6.008  -9.797  1.00 98.50           C  
ATOM   1011  C   THR A 138     -11.891  -7.102  -8.805  1.00 98.50           C  
ATOM   1012  CB  THR A 138     -13.633  -6.348 -10.438  1.00 98.50           C  
ATOM   1013  O   THR A 138     -12.359  -7.117  -7.668  1.00 98.50           O  
ATOM   1014  CG2 THR A 138     -14.188  -5.160 -11.219  1.00 98.50           C  
ATOM   1015  OG1 THR A 138     -13.469  -7.457 -11.328  1.00 98.50           O  
ATOM   1016  N   THR A 139     -11.000  -7.930  -9.203  1.00 98.75           N  
ATOM   1017  CA  THR A 139     -10.539  -9.016  -8.344  1.00 98.75           C  
ATOM   1018  C   THR A 139      -9.148  -8.703  -7.785  1.00 98.75           C  
ATOM   1019  CB  THR A 139     -10.500 -10.352  -9.109  1.00 98.75           C  
ATOM   1020  O   THR A 139      -8.305  -8.148  -8.484  1.00 98.75           O  
ATOM   1021  CG2 THR A 139     -10.148 -11.508  -8.172  1.00 98.75           C  
ATOM   1022  OG1 THR A 139     -11.781 -10.594  -9.695  1.00 98.75           O  
ATOM   1023  N   LEU A 140      -8.953  -9.086  -6.543  1.00 98.94           N  
ATOM   1024  CA  LEU A 140      -7.703  -8.844  -5.840  1.00 98.94           C  
ATOM   1025  C   LEU A 140      -6.543  -9.547  -6.535  1.00 98.94           C  
ATOM   1026  CB  LEU A 140      -7.801  -9.312  -4.387  1.00 98.94           C  
ATOM   1027  O   LEU A 140      -6.660 -10.719  -6.910  1.00 98.94           O  
ATOM   1028  CG  LEU A 140      -6.582  -9.039  -3.502  1.00 98.94           C  
ATOM   1029  CD1 LEU A 140      -6.332  -7.543  -3.387  1.00 98.94           C  
ATOM   1030  CD2 LEU A 140      -6.773  -9.664  -2.125  1.00 98.94           C  
ATOM   1031  N   ARG A 141      -5.426  -8.805  -6.676  1.00 98.88           N  
ATOM   1032  CA  ARG A 141      -4.207  -9.344  -7.270  1.00 98.88           C  
ATOM   1033  C   ARG A 141      -3.000  -9.086  -6.371  1.00 98.88           C  
ATOM   1034  CB  ARG A 141      -3.971  -8.734  -8.656  1.00 98.88           C  
ATOM   1035  O   ARG A 141      -3.064  -8.258  -5.461  1.00 98.88           O  
ATOM   1036  CG  ARG A 141      -5.105  -8.977  -9.633  1.00 98.88           C  
ATOM   1037  CD  ARG A 141      -4.816  -8.367 -11.000  1.00 98.88           C  
ATOM   1038  NE  ARG A 141      -3.867  -9.172 -11.758  1.00 98.88           N  
ATOM   1039  NH1 ARG A 141      -5.469 -10.578 -12.656  1.00 98.88           N  
ATOM   1040  NH2 ARG A 141      -3.258 -10.867 -13.180  1.00 98.88           N  
ATOM   1041  CZ  ARG A 141      -4.199 -10.203 -12.531  1.00 98.88           C  
ATOM   1042  N   ALA A 142      -1.976  -9.844  -6.625  1.00 98.94           N  
ATOM   1043  CA  ALA A 142      -0.712  -9.656  -5.914  1.00 98.94           C  
ATOM   1044  C   ALA A 142       0.476  -9.898  -6.840  1.00 98.94           C  
ATOM   1045  CB  ALA A 142      -0.637 -10.586  -4.707  1.00 98.94           C  
ATOM   1046  O   ALA A 142       0.371 -10.641  -7.816  1.00 98.94           O  
ATOM   1047  N   VAL A 143       1.558  -9.219  -6.531  1.00 98.88           N  
ATOM   1048  CA  VAL A 143       2.799  -9.406  -7.273  1.00 98.88           C  
ATOM   1049  C   VAL A 143       3.979  -9.461  -6.309  1.00 98.88           C  
ATOM   1050  CB  VAL A 143       3.012  -8.273  -8.312  1.00 98.88           C  
ATOM   1051  O   VAL A 143       3.988  -8.766  -5.289  1.00 98.88           O  
ATOM   1052  CG1 VAL A 143       3.207  -6.934  -7.609  1.00 98.88           C  
ATOM   1053  CG2 VAL A 143       4.207  -8.594  -9.211  1.00 98.88           C  
ATOM   1054  N   HIS A 144       4.910 -10.367  -6.652  1.00 98.81           N  
ATOM   1055  CA  HIS A 144       6.152 -10.445  -5.891  1.00 98.81           C  
ATOM   1056  C   HIS A 144       7.227  -9.555  -6.500  1.00 98.81           C  
ATOM   1057  CB  HIS A 144       6.645 -11.891  -5.816  1.00 98.81           C  
ATOM   1058  O   HIS A 144       7.504  -9.633  -7.699  1.00 98.81           O  
ATOM   1059  CG  HIS A 144       5.816 -12.758  -4.930  1.00 98.81           C  
ATOM   1060  CD2 HIS A 144       5.992 -13.141  -3.641  1.00 98.81           C  
ATOM   1061  ND1 HIS A 144       4.645 -13.359  -5.348  1.00 98.81           N  
ATOM   1062  CE1 HIS A 144       4.137 -14.062  -4.355  1.00 98.81           C  
ATOM   1063  NE2 HIS A 144       4.938 -13.953  -3.307  1.00 98.81           N  
ATOM   1064  N   VAL A 145       7.816  -8.680  -5.637  1.00 98.81           N  
ATOM   1065  CA  VAL A 145       8.914  -7.828  -6.066  1.00 98.81           C  
ATOM   1066  C   VAL A 145      10.031  -7.855  -5.023  1.00 98.81           C  
ATOM   1067  CB  VAL A 145       8.445  -6.375  -6.305  1.00 98.81           C  
ATOM   1068  O   VAL A 145       9.836  -8.344  -3.908  1.00 98.81           O  
ATOM   1069  CG1 VAL A 145       7.441  -6.312  -7.453  1.00 98.81           C  
ATOM   1070  CG2 VAL A 145       7.840  -5.797  -5.027  1.00 98.81           C  
ATOM   1071  N   GLN A 146      11.195  -7.414  -5.426  1.00 98.75           N  
ATOM   1072  CA  GLN A 146      12.328  -7.324  -4.504  1.00 98.75           C  
ATOM   1073  C   GLN A 146      12.766  -5.875  -4.305  1.00 98.75           C  
ATOM   1074  CB  GLN A 146      13.500  -8.164  -5.016  1.00 98.75           C  
ATOM   1075  O   GLN A 146      12.852  -5.109  -5.270  1.00 98.75           O  
ATOM   1076  CG  GLN A 146      13.250  -9.664  -4.977  1.00 98.75           C  
ATOM   1077  CD  GLN A 146      14.453 -10.469  -5.430  1.00 98.75           C  
ATOM   1078  NE2 GLN A 146      14.289 -11.789  -5.480  1.00 98.75           N  
ATOM   1079  OE1 GLN A 146      15.516  -9.914  -5.727  1.00 98.75           O  
ATOM   1080  N   ALA A 147      13.031  -5.574  -3.092  1.00 98.81           N  
ATOM   1081  CA  ALA A 147      13.547  -4.246  -2.775  1.00 98.81           C  
ATOM   1082  C   ALA A 147      14.984  -4.086  -3.266  1.00 98.81           C  
ATOM   1083  CB  ALA A 147      13.469  -3.990  -1.271  1.00 98.81           C  
ATOM   1084  O   ALA A 147      15.719  -5.070  -3.387  1.00 98.81           O  
ATOM   1085  N   HIS A 148      15.359  -2.836  -3.533  1.00 98.56           N  
ATOM   1086  CA  HIS A 148      16.734  -2.490  -3.893  1.00 98.56           C  
ATOM   1087  C   HIS A 148      17.375  -1.613  -2.826  1.00 98.56           C  
ATOM   1088  CB  HIS A 148      16.766  -1.780  -5.246  1.00 98.56           C  
ATOM   1089  O   HIS A 148      16.672  -0.975  -2.033  1.00 98.56           O  
ATOM   1090  CG  HIS A 148      16.234  -2.609  -6.371  1.00 98.56           C  
ATOM   1091  CD2 HIS A 148      15.102  -2.490  -7.105  1.00 98.56           C  
ATOM   1092  ND1 HIS A 148      16.891  -3.719  -6.855  1.00 98.56           N  
ATOM   1093  CE1 HIS A 148      16.188  -4.246  -7.844  1.00 98.56           C  
ATOM   1094  NE2 HIS A 148      15.094  -3.520  -8.016  1.00 98.56           N  
ATOM   1095  N   SER A 149      18.719  -1.671  -2.811  1.00 97.31           N  
ATOM   1096  CA  SER A 149      19.453  -0.780  -1.911  1.00 97.31           C  
ATOM   1097  C   SER A 149      19.141   0.683  -2.215  1.00 97.31           C  
ATOM   1098  CB  SER A 149      20.953  -1.025  -2.016  1.00 97.31           C  
ATOM   1099  O   SER A 149      18.734   1.019  -3.328  1.00 97.31           O  
ATOM   1100  OG  SER A 149      21.438  -0.623  -3.283  1.00 97.31           O  
ATOM   1101  N   ASP A 150      19.359   1.559  -1.233  1.00 94.94           N  
ATOM   1102  CA  ASP A 150      19.188   2.996  -1.422  1.00 94.94           C  
ATOM   1103  C   ASP A 150      20.031   3.502  -2.590  1.00 94.94           C  
ATOM   1104  CB  ASP A 150      19.547   3.752  -0.143  1.00 94.94           C  
ATOM   1105  O   ASP A 150      19.547   4.297  -3.406  1.00 94.94           O  
ATOM   1106  CG  ASP A 150      18.516   3.582   0.960  1.00 94.94           C  
ATOM   1107  OD1 ASP A 150      17.422   3.029   0.698  1.00 94.94           O  
ATOM   1108  OD2 ASP A 150      18.797   4.008   2.102  1.00 94.94           O  
ATOM   1109  N   ASP A 151      21.281   3.043  -2.658  1.00 95.62           N  
ATOM   1110  CA  ASP A 151      22.188   3.461  -3.730  1.00 95.62           C  
ATOM   1111  C   ASP A 151      21.625   3.066  -5.098  1.00 95.62           C  
ATOM   1112  CB  ASP A 151      23.578   2.857  -3.533  1.00 95.62           C  
ATOM   1113  O   ASP A 151      21.688   3.850  -6.047  1.00 95.62           O  
ATOM   1114  CG  ASP A 151      24.359   3.518  -2.408  1.00 95.62           C  
ATOM   1115  OD1 ASP A 151      23.938   4.594  -1.927  1.00 95.62           O  
ATOM   1116  OD2 ASP A 151      25.391   2.959  -2.002  1.00 95.62           O  
ATOM   1117  N   GLU A 152      21.156   1.897  -5.152  1.00 96.06           N  
ATOM   1118  CA  GLU A 152      20.562   1.443  -6.410  1.00 96.06           C  
ATOM   1119  C   GLU A 152      19.344   2.279  -6.785  1.00 96.06           C  
ATOM   1120  CB  GLU A 152      20.188  -0.036  -6.324  1.00 96.06           C  
ATOM   1121  O   GLU A 152      19.188   2.680  -7.941  1.00 96.06           O  
ATOM   1122  CG  GLU A 152      19.609  -0.599  -7.613  1.00 96.06           C  
ATOM   1123  CD  GLU A 152      20.594  -0.590  -8.766  1.00 96.06           C  
ATOM   1124  OE1 GLU A 152      20.156  -0.670  -9.938  1.00 96.06           O  
ATOM   1125  OE2 GLU A 152      21.812  -0.505  -8.500  1.00 96.06           O  
ATOM   1126  N   CYS A 153      18.500   2.564  -5.859  1.00 96.56           N  
ATOM   1127  CA  CYS A 153      17.281   3.342  -6.098  1.00 96.56           C  
ATOM   1128  C   CYS A 153      17.625   4.762  -6.539  1.00 96.56           C  
ATOM   1129  CB  CYS A 153      16.422   3.383  -4.844  1.00 96.56           C  
ATOM   1130  O   CYS A 153      16.969   5.309  -7.434  1.00 96.56           O  
ATOM   1131  SG  CYS A 153      15.609   1.812  -4.465  1.00 96.56           S  
ATOM   1132  N   LYS A 154      18.656   5.293  -5.984  1.00 95.81           N  
ATOM   1133  CA  LYS A 154      19.031   6.680  -6.234  1.00 95.81           C  
ATOM   1134  C   LYS A 154      19.625   6.844  -7.625  1.00 95.81           C  
ATOM   1135  CB  LYS A 154      20.016   7.164  -5.172  1.00 95.81           C  
ATOM   1136  O   LYS A 154      19.766   7.965  -8.117  1.00 95.81           O  
ATOM   1137  CG  LYS A 154      19.375   7.516  -3.840  1.00 95.81           C  
ATOM   1138  CD  LYS A 154      20.406   7.988  -2.828  1.00 95.81           C  
ATOM   1139  CE  LYS A 154      19.766   8.383  -1.507  1.00 95.81           C  
ATOM   1140  NZ  LYS A 154      20.781   8.711  -0.467  1.00 95.81           N  
ATOM   1141  N   LYS A 155      19.938   5.727  -8.281  1.00 95.06           N  
ATOM   1142  CA  LYS A 155      20.359   5.797  -9.680  1.00 95.06           C  
ATOM   1143  C   LYS A 155      19.219   6.270 -10.570  1.00 95.06           C  
ATOM   1144  CB  LYS A 155      20.875   4.438 -10.156  1.00 95.06           C  
ATOM   1145  O   LYS A 155      19.438   6.914 -11.602  1.00 95.06           O  
ATOM   1146  CG  LYS A 155      22.172   4.008  -9.508  1.00 95.06           C  
ATOM   1147  CD  LYS A 155      22.625   2.637 -10.008  1.00 95.06           C  
ATOM   1148  CE  LYS A 155      23.875   2.158  -9.289  1.00 95.06           C  
ATOM   1149  NZ  LYS A 155      24.203   0.742  -9.633  1.00 95.06           N  
ATOM   1150  N   TYR A 156      18.047   5.980 -10.102  1.00 92.00           N  
ATOM   1151  CA  TYR A 156      16.859   6.281 -10.906  1.00 92.00           C  
ATOM   1152  C   TYR A 156      16.094   7.465 -10.336  1.00 92.00           C  
ATOM   1153  CB  TYR A 156      15.945   5.059 -10.992  1.00 92.00           C  
ATOM   1154  O   TYR A 156      15.445   8.203 -11.070  1.00 92.00           O  
ATOM   1155  CG  TYR A 156      16.656   3.791 -11.398  1.00 92.00           C  
ATOM   1156  CD1 TYR A 156      17.141   3.627 -12.695  1.00 92.00           C  
ATOM   1157  CD2 TYR A 156      16.844   2.754 -10.492  1.00 92.00           C  
ATOM   1158  CE1 TYR A 156      17.797   2.461 -13.070  1.00 92.00           C  
ATOM   1159  CE2 TYR A 156      17.500   1.584 -10.859  1.00 92.00           C  
ATOM   1160  OH  TYR A 156      18.625   0.290 -12.523  1.00 92.00           O  
ATOM   1161  CZ  TYR A 156      17.969   1.446 -12.148  1.00 92.00           C  
ATOM   1162  N   PHE A 157      16.094   7.555  -9.070  1.00 93.50           N  
ATOM   1163  CA  PHE A 157      15.398   8.609  -8.344  1.00 93.50           C  
ATOM   1164  C   PHE A 157      16.359   9.344  -7.406  1.00 93.50           C  
ATOM   1165  CB  PHE A 157      14.219   8.039  -7.555  1.00 93.50           C  
ATOM   1166  O   PHE A 157      16.516   8.938  -6.250  1.00 93.50           O  
ATOM   1167  CG  PHE A 157      13.180   7.371  -8.414  1.00 93.50           C  
ATOM   1168  CD1 PHE A 157      12.148   8.109  -8.984  1.00 93.50           C  
ATOM   1169  CD2 PHE A 157      13.242   6.004  -8.656  1.00 93.50           C  
ATOM   1170  CE1 PHE A 157      11.188   7.488  -9.781  1.00 93.50           C  
ATOM   1171  CE2 PHE A 157      12.281   5.379  -9.453  1.00 93.50           C  
ATOM   1172  CZ  PHE A 157      11.258   6.125 -10.016  1.00 93.50           C  
ATOM   1173  N   ARG A 158      16.875  10.484  -7.828  1.00 91.44           N  
ATOM   1174  CA  ARG A 158      17.969  11.156  -7.137  1.00 91.44           C  
ATOM   1175  C   ARG A 158      17.484  11.789  -5.836  1.00 91.44           C  
ATOM   1176  CB  ARG A 158      18.609  12.227  -8.039  1.00 91.44           C  
ATOM   1177  O   ARG A 158      18.266  11.938  -4.891  1.00 91.44           O  
ATOM   1178  CG  ARG A 158      19.344  11.656  -9.242  1.00 91.44           C  
ATOM   1179  CD  ARG A 158      19.953  12.758 -10.094  1.00 91.44           C  
ATOM   1180  NE  ARG A 158      21.047  13.430  -9.406  1.00 91.44           N  
ATOM   1181  NH1 ARG A 158      22.312  13.773 -11.312  1.00 91.44           N  
ATOM   1182  NH2 ARG A 158      23.078  14.492  -9.281  1.00 91.44           N  
ATOM   1183  CZ  ARG A 158      22.141  13.898 -10.000  1.00 91.44           C  
ATOM   1184  N   SER A 159      16.281  12.047  -5.742  1.00 90.62           N  
ATOM   1185  CA  SER A 159      15.781  12.789  -4.586  1.00 90.62           C  
ATOM   1186  C   SER A 159      15.094  11.867  -3.586  1.00 90.62           C  
ATOM   1187  CB  SER A 159      14.805  13.883  -5.031  1.00 90.62           C  
ATOM   1188  O   SER A 159      14.328  12.320  -2.738  1.00 90.62           O  
ATOM   1189  OG  SER A 159      13.734  13.328  -5.777  1.00 90.62           O  
ATOM   1190  N   LEU A 160      15.344  10.508  -3.775  1.00 95.19           N  
ATOM   1191  CA  LEU A 160      14.742   9.562  -2.840  1.00 95.19           C  
ATOM   1192  C   LEU A 160      15.234   9.820  -1.418  1.00 95.19           C  
ATOM   1193  CB  LEU A 160      15.062   8.125  -3.248  1.00 95.19           C  
ATOM   1194  O   LEU A 160      16.438   9.938  -1.182  1.00 95.19           O  
ATOM   1195  CG  LEU A 160      14.125   7.043  -2.711  1.00 95.19           C  
ATOM   1196  CD1 LEU A 160      12.766   7.137  -3.387  1.00 95.19           C  
ATOM   1197  CD2 LEU A 160      14.734   5.660  -2.914  1.00 95.19           C  
ATOM   1198  N   THR A 161      14.336   9.961  -0.479  1.00 97.19           N  
ATOM   1199  CA  THR A 161      14.695  10.203   0.915  1.00 97.19           C  
ATOM   1200  C   THR A 161      14.875   8.883   1.665  1.00 97.19           C  
ATOM   1201  CB  THR A 161      13.641  11.062   1.624  1.00 97.19           C  
ATOM   1202  O   THR A 161      14.555   7.816   1.138  1.00 97.19           O  
ATOM   1203  CG2 THR A 161      13.242  12.258   0.768  1.00 97.19           C  
ATOM   1204  OG1 THR A 161      12.477  10.258   1.877  1.00 97.19           O  
ATOM   1205  N   SER A 162      15.375   8.984   2.934  1.00 96.75           N  
ATOM   1206  CA  SER A 162      15.586   7.805   3.764  1.00 96.75           C  
ATOM   1207  C   SER A 162      14.266   7.234   4.258  1.00 96.75           C  
ATOM   1208  CB  SER A 162      16.484   8.141   4.957  1.00 96.75           C  
ATOM   1209  O   SER A 162      14.227   6.141   4.824  1.00 96.75           O  
ATOM   1210  OG  SER A 162      15.891   9.148   5.766  1.00 96.75           O  
ATOM   1211  N   ASN A 163      13.188   7.945   4.008  1.00 98.50           N  
ATOM   1212  CA  ASN A 163      11.859   7.504   4.426  1.00 98.50           C  
ATOM   1213  C   ASN A 163      11.180   6.676   3.338  1.00 98.50           C  
ATOM   1214  CB  ASN A 163      10.992   8.703   4.805  1.00 98.50           C  
ATOM   1215  O   ASN A 163       9.992   6.375   3.439  1.00 98.50           O  
ATOM   1216  CG  ASN A 163      11.555   9.484   5.977  1.00 98.50           C  
ATOM   1217  ND2 ASN A 163      11.398  10.805   5.934  1.00 98.50           N  
ATOM   1218  OD1 ASN A 163      12.125   8.914   6.906  1.00 98.50           O  
ATOM   1219  N   MET A 164      11.906   6.391   2.291  1.00 98.69           N  
ATOM   1220  CA  MET A 164      11.375   5.652   1.149  1.00 98.69           C  
ATOM   1221  C   MET A 164      12.305   4.504   0.764  1.00 98.69           C  
ATOM   1222  CB  MET A 164      11.172   6.586  -0.046  1.00 98.69           C  
ATOM   1223  O   MET A 164      13.469   4.480   1.165  1.00 98.69           O  
ATOM   1224  CG  MET A 164      10.289   7.785   0.256  1.00 98.69           C  
ATOM   1225  SD  MET A 164      10.352   9.055  -1.069  1.00 98.69           S  
ATOM   1226  CE  MET A 164       9.359  10.367  -0.303  1.00 98.69           C  
ATOM   1227  N   PHE A 165      11.750   3.533   0.026  1.00 98.75           N  
ATOM   1228  CA  PHE A 165      12.539   2.527  -0.671  1.00 98.75           C  
ATOM   1229  C   PHE A 165      11.906   2.166  -2.008  1.00 98.75           C  
ATOM   1230  CB  PHE A 165      12.695   1.271   0.193  1.00 98.75           C  
ATOM   1231  O   PHE A 165      10.781   2.580  -2.297  1.00 98.75           O  
ATOM   1232  CG  PHE A 165      11.406   0.534   0.431  1.00 98.75           C  
ATOM   1233  CD1 PHE A 165      10.570   0.894   1.477  1.00 98.75           C  
ATOM   1234  CD2 PHE A 165      11.039  -0.521  -0.392  1.00 98.75           C  
ATOM   1235  CE1 PHE A 165       9.375   0.212   1.699  1.00 98.75           C  
ATOM   1236  CE2 PHE A 165       9.844  -1.208  -0.176  1.00 98.75           C  
ATOM   1237  CZ  PHE A 165       9.016  -0.840   0.871  1.00 98.75           C  
ATOM   1238  N   CYS A 166      12.688   1.537  -2.934  1.00 98.75           N  
ATOM   1239  CA  CYS A 166      12.141   1.143  -4.227  1.00 98.75           C  
ATOM   1240  C   CYS A 166      12.211  -0.369  -4.410  1.00 98.75           C  
ATOM   1241  CB  CYS A 166      12.891   1.838  -5.359  1.00 98.75           C  
ATOM   1242  O   CYS A 166      13.008  -1.042  -3.748  1.00 98.75           O  
ATOM   1243  SG  CYS A 166      14.570   1.215  -5.613  1.00 98.75           S  
ATOM   1244  N   ALA A 167      11.312  -0.938  -5.203  1.00 98.75           N  
ATOM   1245  CA  ALA A 167      11.250  -2.375  -5.465  1.00 98.75           C  
ATOM   1246  C   ALA A 167      10.695  -2.654  -6.859  1.00 98.75           C  
ATOM   1247  CB  ALA A 167      10.398  -3.070  -4.406  1.00 98.75           C  
ATOM   1248  O   ALA A 167       9.891  -1.880  -7.383  1.00 98.75           O  
ATOM   1249  N   GLY A 168      11.156  -3.705  -7.410  1.00 98.56           N  
ATOM   1250  CA  GLY A 168      10.758  -4.156  -8.734  1.00 98.56           C  
ATOM   1251  C   GLY A 168      11.922  -4.672  -9.562  1.00 98.56           C  
ATOM   1252  O   GLY A 168      13.078  -4.355  -9.281  1.00 98.56           O  
ATOM   1253  N   PRO A 169      11.617  -5.480 -10.508  1.00 97.75           N  
ATOM   1254  CA  PRO A 169      12.703  -6.027 -11.320  1.00 97.75           C  
ATOM   1255  C   PRO A 169      13.297  -4.996 -12.281  1.00 97.75           C  
ATOM   1256  CB  PRO A 169      12.023  -7.160 -12.094  1.00 97.75           C  
ATOM   1257  O   PRO A 169      12.562  -4.180 -12.844  1.00 97.75           O  
ATOM   1258  CG  PRO A 169      10.594  -6.734 -12.227  1.00 97.75           C  
ATOM   1259  CD  PRO A 169      10.211  -5.957 -11.000  1.00 97.75           C  
ATOM   1260  N   PRO A 170      14.609  -5.031 -12.484  1.00 95.50           N  
ATOM   1261  CA  PRO A 170      15.242  -4.074 -13.398  1.00 95.50           C  
ATOM   1262  C   PRO A 170      14.641  -4.113 -14.805  1.00 95.50           C  
ATOM   1263  CB  PRO A 170      16.703  -4.512 -13.414  1.00 95.50           C  
ATOM   1264  O   PRO A 170      14.539  -3.078 -15.469  1.00 95.50           O  
ATOM   1265  CG  PRO A 170      16.922  -5.191 -12.102  1.00 95.50           C  
ATOM   1266  CD  PRO A 170      15.648  -5.891 -11.719  1.00 95.50           C  
ATOM   1267  N   GLU A 171      14.219  -5.246 -15.219  1.00 97.25           N  
ATOM   1268  CA  GLU A 171      13.672  -5.406 -16.562  1.00 97.25           C  
ATOM   1269  C   GLU A 171      12.227  -4.902 -16.641  1.00 97.25           C  
ATOM   1270  CB  GLU A 171      13.734  -6.871 -17.000  1.00 97.25           C  
ATOM   1271  O   GLU A 171      11.648  -4.824 -17.719  1.00 97.25           O  
ATOM   1272  CG  GLU A 171      12.859  -7.801 -16.188  1.00 97.25           C  
ATOM   1273  CD  GLU A 171      13.484  -8.203 -14.859  1.00 97.25           C  
ATOM   1274  OE1 GLU A 171      12.891  -9.031 -14.133  1.00 97.25           O  
ATOM   1275  OE2 GLU A 171      14.586  -7.695 -14.547  1.00 97.25           O  
ATOM   1276  N   GLY A 172      11.641  -4.484 -15.492  1.00 97.69           N  
ATOM   1277  CA  GLY A 172      10.234  -4.125 -15.453  1.00 97.69           C  
ATOM   1278  C   GLY A 172       9.305  -5.324 -15.477  1.00 97.69           C  
ATOM   1279  O   GLY A 172       9.680  -6.410 -15.023  1.00 97.69           O  
ATOM   1280  N   GLY A 173       7.965  -5.062 -15.805  1.00 98.38           N  
ATOM   1281  CA  GLY A 173       7.035  -6.168 -15.953  1.00 98.38           C  
ATOM   1282  C   GLY A 173       6.285  -6.488 -14.672  1.00 98.38           C  
ATOM   1283  O   GLY A 173       5.254  -7.168 -14.703  1.00 98.38           O  
ATOM   1284  N   LYS A 174       6.840  -6.078 -13.562  1.00 98.75           N  
ATOM   1285  CA  LYS A 174       6.160  -6.270 -12.289  1.00 98.75           C  
ATOM   1286  C   LYS A 174       6.137  -4.977 -11.477  1.00 98.75           C  
ATOM   1287  CB  LYS A 174       6.836  -7.383 -11.484  1.00 98.75           C  
ATOM   1288  O   LYS A 174       7.176  -4.352 -11.266  1.00 98.75           O  
ATOM   1289  CG  LYS A 174       6.781  -8.750 -12.148  1.00 98.75           C  
ATOM   1290  CD  LYS A 174       7.391  -9.828 -11.266  1.00 98.75           C  
ATOM   1291  CE  LYS A 174       7.227 -11.211 -11.875  1.00 98.75           C  
ATOM   1292  NZ  LYS A 174       7.770 -12.281 -10.984  1.00 98.75           N  
ATOM   1293  N   ASP A 175       4.930  -4.594 -10.914  1.00 98.75           N  
ATOM   1294  CA  ASP A 175       4.812  -3.332 -10.188  1.00 98.75           C  
ATOM   1295  C   ASP A 175       3.402  -3.152  -9.625  1.00 98.75           C  
ATOM   1296  CB  ASP A 175       5.172  -2.152 -11.094  1.00 98.75           C  
ATOM   1297  O   ASP A 175       2.482  -3.885 -10.000  1.00 98.75           O  
ATOM   1298  CG  ASP A 175       5.539  -0.900 -10.320  1.00 98.75           C  
ATOM   1299  OD1 ASP A 175       5.555  -0.938  -9.070  1.00 98.75           O  
ATOM   1300  OD2 ASP A 175       5.812   0.136 -10.961  1.00 98.75           O  
ATOM   1301  N   ALA A 176       3.379  -2.338  -8.633  1.00 98.75           N  
ATOM   1302  CA  ALA A 176       2.090  -1.712  -8.344  1.00 98.75           C  
ATOM   1303  C   ALA A 176       1.739  -0.672  -9.406  1.00 98.75           C  
ATOM   1304  CB  ALA A 176       2.100  -1.072  -6.961  1.00 98.75           C  
ATOM   1305  O   ALA A 176       2.629  -0.111 -10.055  1.00 98.75           O  
ATOM   1306  N   CYS A 177       0.430  -0.344  -9.523  1.00 98.69           N  
ATOM   1307  CA  CYS A 177      -0.010   0.621 -10.523  1.00 98.69           C  
ATOM   1308  C   CYS A 177      -1.174   1.456 -10.008  1.00 98.69           C  
ATOM   1309  CB  CYS A 177      -0.420  -0.094 -11.812  1.00 98.69           C  
ATOM   1310  O   CYS A 177      -1.498   1.403  -8.820  1.00 98.69           O  
ATOM   1311  SG  CYS A 177      -0.381   0.964 -13.281  1.00 98.69           S  
ATOM   1312  N   GLN A 178      -1.762   2.262 -10.977  1.00 98.62           N  
ATOM   1313  CA  GLN A 178      -2.824   3.168 -10.555  1.00 98.62           C  
ATOM   1314  C   GLN A 178      -3.951   2.408  -9.859  1.00 98.62           C  
ATOM   1315  CB  GLN A 178      -3.375   3.945 -11.750  1.00 98.62           C  
ATOM   1316  O   GLN A 178      -4.465   1.424 -10.398  1.00 98.62           O  
ATOM   1317  CG  GLN A 178      -2.482   5.098 -12.195  1.00 98.62           C  
ATOM   1318  CD  GLN A 178      -1.197   4.625 -12.852  1.00 98.62           C  
ATOM   1319  NE2 GLN A 178      -0.097   5.309 -12.562  1.00 98.62           N  
ATOM   1320  OE1 GLN A 178      -1.193   3.650 -13.609  1.00 98.62           O  
ATOM   1321  N   GLY A 179      -4.324   2.896  -8.680  1.00 98.62           N  
ATOM   1322  CA  GLY A 179      -5.355   2.281  -7.859  1.00 98.62           C  
ATOM   1323  C   GLY A 179      -4.793   1.462  -6.715  1.00 98.62           C  
ATOM   1324  O   GLY A 179      -5.504   1.167  -5.750  1.00 98.62           O  
ATOM   1325  N   ASP A 180      -3.527   1.146  -6.742  1.00 98.88           N  
ATOM   1326  CA  ASP A 180      -2.898   0.333  -5.707  1.00 98.88           C  
ATOM   1327  C   ASP A 180      -2.320   1.211  -4.598  1.00 98.88           C  
ATOM   1328  CB  ASP A 180      -1.802  -0.548  -6.305  1.00 98.88           C  
ATOM   1329  O   ASP A 180      -1.875   0.704  -3.566  1.00 98.88           O  
ATOM   1330  CG  ASP A 180      -2.344  -1.610  -7.246  1.00 98.88           C  
ATOM   1331  OD1 ASP A 180      -3.338  -2.283  -6.902  1.00 98.88           O  
ATOM   1332  OD2 ASP A 180      -1.768  -1.778  -8.344  1.00 98.88           O  
ATOM   1333  N   SER A 181      -2.260   2.508  -4.828  1.00 98.88           N  
ATOM   1334  CA  SER A 181      -1.724   3.447  -3.850  1.00 98.88           C  
ATOM   1335  C   SER A 181      -2.309   3.193  -2.465  1.00 98.88           C  
ATOM   1336  CB  SER A 181      -2.008   4.887  -4.277  1.00 98.88           C  
ATOM   1337  O   SER A 181      -3.498   2.896  -2.332  1.00 98.88           O  
ATOM   1338  OG  SER A 181      -1.164   5.270  -5.348  1.00 98.88           O  
ATOM   1339  N   GLY A 182      -1.372   3.262  -1.511  1.00 98.94           N  
ATOM   1340  CA  GLY A 182      -1.814   3.096  -0.136  1.00 98.94           C  
ATOM   1341  C   GLY A 182      -1.827   1.647   0.316  1.00 98.94           C  
ATOM   1342  O   GLY A 182      -1.879   1.366   1.516  1.00 98.94           O  
ATOM   1343  N   GLY A 183      -1.818   0.829  -0.683  1.00 98.94           N  
ATOM   1344  CA  GLY A 183      -1.789  -0.586  -0.349  1.00 98.94           C  
ATOM   1345  C   GLY A 183      -0.476  -1.025   0.272  1.00 98.94           C  
ATOM   1346  O   GLY A 183       0.521  -0.304   0.202  1.00 98.94           O  
ATOM   1347  N   PRO A 184      -0.406  -2.318   0.773  1.00 98.94           N  
ATOM   1348  CA  PRO A 184       0.731  -2.779   1.573  1.00 98.94           C  
ATOM   1349  C   PRO A 184       1.800  -3.477   0.733  1.00 98.94           C  
ATOM   1350  CB  PRO A 184       0.092  -3.756   2.562  1.00 98.94           C  
ATOM   1351  O   PRO A 184       1.476  -4.152  -0.247  1.00 98.94           O  
ATOM   1352  CG  PRO A 184      -1.071  -4.340   1.827  1.00 98.94           C  
ATOM   1353  CD  PRO A 184      -1.676  -3.268   0.966  1.00 98.94           C  
ATOM   1354  N   ALA A 185       3.045  -3.252   1.006  1.00 98.94           N  
ATOM   1355  CA  ALA A 185       4.176  -4.113   0.674  1.00 98.94           C  
ATOM   1356  C   ALA A 185       4.625  -4.918   1.890  1.00 98.94           C  
ATOM   1357  CB  ALA A 185       5.336  -3.281   0.131  1.00 98.94           C  
ATOM   1358  O   ALA A 185       5.117  -4.355   2.869  1.00 98.94           O  
ATOM   1359  N   VAL A 186       4.590  -6.262   1.754  1.00 98.94           N  
ATOM   1360  CA  VAL A 186       4.652  -7.098   2.947  1.00 98.94           C  
ATOM   1361  C   VAL A 186       5.750  -8.148   2.783  1.00 98.94           C  
ATOM   1362  CB  VAL A 186       3.297  -7.781   3.234  1.00 98.94           C  
ATOM   1363  O   VAL A 186       5.926  -8.711   1.697  1.00 98.94           O  
ATOM   1364  CG1 VAL A 186       3.414  -8.734   4.422  1.00 98.94           C  
ATOM   1365  CG2 VAL A 186       2.215  -6.734   3.490  1.00 98.94           C  
ATOM   1366  N   LYS A 187       6.535  -8.367   3.838  1.00 98.69           N  
ATOM   1367  CA  LYS A 187       7.426  -9.508   4.023  1.00 98.69           C  
ATOM   1368  C   LYS A 187       6.914 -10.438   5.121  1.00 98.69           C  
ATOM   1369  CB  LYS A 187       8.844  -9.039   4.352  1.00 98.69           C  
ATOM   1370  O   LYS A 187       6.973 -10.094   6.305  1.00 98.69           O  
ATOM   1371  CG  LYS A 187       9.852 -10.164   4.500  1.00 98.69           C  
ATOM   1372  CD  LYS A 187      11.219  -9.633   4.914  1.00 98.69           C  
ATOM   1373  CE  LYS A 187      12.227 -10.766   5.086  1.00 98.69           C  
ATOM   1374  NZ  LYS A 187      13.539 -10.266   5.609  1.00 98.69           N  
ATOM   1375  N   GLY A 188       6.469 -11.672   4.637  1.00 96.62           N  
ATOM   1376  CA  GLY A 188       5.789 -12.500   5.621  1.00 96.62           C  
ATOM   1377  C   GLY A 188       4.523 -11.859   6.168  1.00 96.62           C  
ATOM   1378  O   GLY A 188       3.607 -11.539   5.410  1.00 96.62           O  
ATOM   1379  N   ASN A 189       4.488 -11.539   7.457  1.00 95.81           N  
ATOM   1380  CA  ASN A 189       3.318 -10.906   8.055  1.00 95.81           C  
ATOM   1381  C   ASN A 189       3.639  -9.508   8.578  1.00 95.81           C  
ATOM   1382  CB  ASN A 189       2.756 -11.773   9.180  1.00 95.81           C  
ATOM   1383  O   ASN A 189       2.922  -8.977   9.430  1.00 95.81           O  
ATOM   1384  CG  ASN A 189       2.041 -13.008   8.664  1.00 95.81           C  
ATOM   1385  ND2 ASN A 189       2.127 -14.102   9.414  1.00 95.81           N  
ATOM   1386  OD1 ASN A 189       1.418 -12.977   7.602  1.00 95.81           O  
ATOM   1387  N   VAL A 190       4.723  -8.969   8.016  1.00 98.88           N  
ATOM   1388  CA  VAL A 190       5.145  -7.645   8.461  1.00 98.88           C  
ATOM   1389  C   VAL A 190       5.070  -6.664   7.293  1.00 98.88           C  
ATOM   1390  CB  VAL A 190       6.574  -7.668   9.047  1.00 98.88           C  
ATOM   1391  O   VAL A 190       5.676  -6.891   6.242  1.00 98.88           O  
ATOM   1392  CG1 VAL A 190       6.992  -6.273   9.508  1.00 98.88           C  
ATOM   1393  CG2 VAL A 190       6.664  -8.672  10.195  1.00 98.88           C  
ATOM   1394  N   GLN A 191       4.324  -5.582   7.496  1.00 98.88           N  
ATOM   1395  CA  GLN A 191       4.246  -4.539   6.477  1.00 98.88           C  
ATOM   1396  C   GLN A 191       5.457  -3.613   6.547  1.00 98.88           C  
ATOM   1397  CB  GLN A 191       2.957  -3.734   6.625  1.00 98.88           C  
ATOM   1398  O   GLN A 191       5.668  -2.938   7.555  1.00 98.88           O  
ATOM   1399  CG  GLN A 191       2.764  -2.676   5.551  1.00 98.88           C  
ATOM   1400  CD  GLN A 191       1.386  -2.043   5.586  1.00 98.88           C  
ATOM   1401  NE2 GLN A 191       1.244  -0.890   4.941  1.00 98.88           N  
ATOM   1402  OE1 GLN A 191       0.455  -2.586   6.191  1.00 98.88           O  
ATOM   1403  N   LEU A 192       6.168  -3.592   5.445  1.00 98.94           N  
ATOM   1404  CA  LEU A 192       7.395  -2.803   5.402  1.00 98.94           C  
ATOM   1405  C   LEU A 192       7.176  -1.503   4.633  1.00 98.94           C  
ATOM   1406  CB  LEU A 192       8.523  -3.607   4.758  1.00 98.94           C  
ATOM   1407  O   LEU A 192       7.941  -0.550   4.789  1.00 98.94           O  
ATOM   1408  CG  LEU A 192       8.867  -4.945   5.414  1.00 98.94           C  
ATOM   1409  CD1 LEU A 192      10.086  -5.566   4.746  1.00 98.94           C  
ATOM   1410  CD2 LEU A 192       9.102  -4.762   6.906  1.00 98.94           C  
ATOM   1411  N   GLY A 193       6.164  -1.505   3.762  1.00 98.94           N  
ATOM   1412  CA  GLY A 193       5.984  -0.329   2.924  1.00 98.94           C  
ATOM   1413  C   GLY A 193       4.531  -0.048   2.592  1.00 98.94           C  
ATOM   1414  O   GLY A 193       3.670  -0.910   2.777  1.00 98.94           O  
ATOM   1415  N   VAL A 194       4.285   1.152   2.145  1.00 99.00           N  
ATOM   1416  CA  VAL A 194       3.023   1.627   1.589  1.00 99.00           C  
ATOM   1417  C   VAL A 194       3.229   2.068   0.141  1.00 99.00           C  
ATOM   1418  CB  VAL A 194       2.438   2.789   2.422  1.00 99.00           C  
ATOM   1419  O   VAL A 194       4.109   2.881  -0.147  1.00 99.00           O  
ATOM   1420  CG1 VAL A 194       1.175   3.342   1.764  1.00 99.00           C  
ATOM   1421  CG2 VAL A 194       2.141   2.326   3.848  1.00 99.00           C  
ATOM   1422  N   VAL A 195       2.445   1.461  -0.741  1.00 98.94           N  
ATOM   1423  CA  VAL A 195       2.559   1.847  -2.145  1.00 98.94           C  
ATOM   1424  C   VAL A 195       2.385   3.357  -2.281  1.00 98.94           C  
ATOM   1425  CB  VAL A 195       1.523   1.108  -3.021  1.00 98.94           C  
ATOM   1426  O   VAL A 195       1.361   3.910  -1.869  1.00 98.94           O  
ATOM   1427  CG1 VAL A 195       1.633   1.558  -4.477  1.00 98.94           C  
ATOM   1428  CG2 VAL A 195       1.712  -0.403  -2.910  1.00 98.94           C  
ATOM   1429  N   SER A 196       3.346   4.082  -2.980  1.00 98.88           N  
ATOM   1430  CA  SER A 196       3.348   5.539  -3.016  1.00 98.88           C  
ATOM   1431  C   SER A 196       3.281   6.059  -4.449  1.00 98.88           C  
ATOM   1432  CB  SER A 196       4.594   6.090  -2.324  1.00 98.88           C  
ATOM   1433  O   SER A 196       2.217   6.465  -4.918  1.00 98.88           O  
ATOM   1434  OG  SER A 196       4.500   7.496  -2.162  1.00 98.88           O  
ATOM   1435  N   PHE A 197       4.418   5.957  -5.156  1.00 98.44           N  
ATOM   1436  CA  PHE A 197       4.414   6.520  -6.504  1.00 98.44           C  
ATOM   1437  C   PHE A 197       5.426   5.801  -7.391  1.00 98.44           C  
ATOM   1438  CB  PHE A 197       4.723   8.016  -6.461  1.00 98.44           C  
ATOM   1439  O   PHE A 197       6.121   4.891  -6.938  1.00 98.44           O  
ATOM   1440  CG  PHE A 197       6.145   8.336  -6.082  1.00 98.44           C  
ATOM   1441  CD1 PHE A 197       6.539   8.344  -4.746  1.00 98.44           C  
ATOM   1442  CD2 PHE A 197       7.090   8.617  -7.059  1.00 98.44           C  
ATOM   1443  CE1 PHE A 197       7.852   8.633  -4.395  1.00 98.44           C  
ATOM   1444  CE2 PHE A 197       8.406   8.914  -6.711  1.00 98.44           C  
ATOM   1445  CZ  PHE A 197       8.789   8.922  -5.379  1.00 98.44           C  
ATOM   1446  N   GLY A 198       5.477   6.246  -8.625  1.00 96.19           N  
ATOM   1447  CA  GLY A 198       6.426   5.801  -9.633  1.00 96.19           C  
ATOM   1448  C   GLY A 198       6.270   6.520 -10.961  1.00 96.19           C  
ATOM   1449  O   GLY A 198       5.402   7.383 -11.102  1.00 96.19           O  
ATOM   1450  N   VAL A 199       7.223   6.328 -11.875  1.00 96.00           N  
ATOM   1451  CA  VAL A 199       7.102   6.773 -13.266  1.00 96.00           C  
ATOM   1452  C   VAL A 199       6.543   5.641 -14.125  1.00 96.00           C  
ATOM   1453  CB  VAL A 199       8.461   7.250 -13.828  1.00 96.00           C  
ATOM   1454  O   VAL A 199       7.234   4.660 -14.391  1.00 96.00           O  
ATOM   1455  CG1 VAL A 199       8.305   7.723 -15.273  1.00 96.00           C  
ATOM   1456  CG2 VAL A 199       9.039   8.359 -12.953  1.00 96.00           C  
ATOM   1457  N   GLY A 200       5.289   5.879 -14.516  1.00 97.12           N  
ATOM   1458  CA  GLY A 200       4.652   4.754 -15.180  1.00 97.12           C  
ATOM   1459  C   GLY A 200       4.523   3.531 -14.297  1.00 97.12           C  
ATOM   1460  O   GLY A 200       4.582   3.639 -13.070  1.00 97.12           O  
ATOM   1461  N   CYS A 201       4.199   2.355 -14.867  1.00 98.44           N  
ATOM   1462  CA  CYS A 201       4.113   1.097 -14.141  1.00 98.44           C  
ATOM   1463  C   CYS A 201       4.930   0.009 -14.828  1.00 98.44           C  
ATOM   1464  CB  CYS A 201       2.656   0.651 -14.008  1.00 98.44           C  
ATOM   1465  O   CYS A 201       4.805  -0.192 -16.031  1.00 98.44           O  
ATOM   1466  SG  CYS A 201       1.613   1.822 -13.117  1.00 98.44           S  
ATOM   1467  N   ALA A 202       5.727  -0.645 -14.039  1.00 98.06           N  
ATOM   1468  CA  ALA A 202       6.434  -1.846 -14.469  1.00 98.06           C  
ATOM   1469  C   ALA A 202       7.359  -1.542 -15.648  1.00 98.06           C  
ATOM   1470  CB  ALA A 202       5.441  -2.941 -14.852  1.00 98.06           C  
ATOM   1471  O   ALA A 202       7.469  -2.338 -16.578  1.00 98.06           O  
ATOM   1472  N   ARG A 203       7.879  -0.327 -15.773  1.00 97.94           N  
ATOM   1473  CA  ARG A 203       8.836   0.054 -16.812  1.00 97.94           C  
ATOM   1474  C   ARG A 203      10.242  -0.408 -16.438  1.00 97.94           C  
ATOM   1475  CB  ARG A 203       8.820   1.569 -17.016  1.00 97.94           C  
ATOM   1476  O   ARG A 203      10.578  -0.519 -15.258  1.00 97.94           O  
ATOM   1477  CG  ARG A 203       7.512   2.100 -17.578  1.00 97.94           C  
ATOM   1478  CD  ARG A 203       7.578   3.598 -17.844  1.00 97.94           C  
ATOM   1479  NE  ARG A 203       6.309   4.109 -18.344  1.00 97.94           N  
ATOM   1480  NH1 ARG A 203       7.020   6.305 -18.500  1.00 97.94           N  
ATOM   1481  NH2 ARG A 203       4.879   5.742 -19.109  1.00 97.94           N  
ATOM   1482  CZ  ARG A 203       6.070   5.387 -18.656  1.00 97.94           C  
ATOM   1483  N   LYS A 204      10.977  -0.723 -17.422  1.00 97.44           N  
ATOM   1484  CA  LYS A 204      12.391  -1.056 -17.266  1.00 97.44           C  
ATOM   1485  C   LYS A 204      13.133   0.072 -16.547  1.00 97.44           C  
ATOM   1486  CB  LYS A 204      13.039  -1.350 -18.609  1.00 97.44           C  
ATOM   1487  O   LYS A 204      12.930   1.247 -16.859  1.00 97.44           O  
ATOM   1488  CG  LYS A 204      14.484  -1.811 -18.516  1.00 97.44           C  
ATOM   1489  CD  LYS A 204      15.055  -2.135 -19.891  1.00 97.44           C  
ATOM   1490  CE  LYS A 204      16.516  -2.580 -19.797  1.00 97.44           C  
ATOM   1491  NZ  LYS A 204      17.062  -2.951 -21.141  1.00 97.44           N  
ATOM   1492  N   ASN A 205      13.852  -0.308 -15.516  1.00 95.06           N  
ATOM   1493  CA  ASN A 205      14.742   0.570 -14.766  1.00 95.06           C  
ATOM   1494  C   ASN A 205      13.969   1.671 -14.047  1.00 95.06           C  
ATOM   1495  CB  ASN A 205      15.797   1.182 -15.695  1.00 95.06           C  
ATOM   1496  O   ASN A 205      14.492   2.770 -13.844  1.00 95.06           O  
ATOM   1497  CG  ASN A 205      16.797   0.157 -16.203  1.00 95.06           C  
ATOM   1498  ND2 ASN A 205      17.266   0.341 -17.438  1.00 95.06           N  
ATOM   1499  OD1 ASN A 205      17.141  -0.793 -15.500  1.00 95.06           O  
ATOM   1500  N   ASN A 206      12.688   1.417 -13.852  1.00 96.19           N  
ATOM   1501  CA  ASN A 206      11.836   2.336 -13.109  1.00 96.19           C  
ATOM   1502  C   ASN A 206      11.016   1.603 -12.055  1.00 96.19           C  
ATOM   1503  CB  ASN A 206      10.914   3.107 -14.055  1.00 96.19           C  
ATOM   1504  O   ASN A 206       9.844   1.282 -12.281  1.00 96.19           O  
ATOM   1505  CG  ASN A 206      11.641   4.215 -14.797  1.00 96.19           C  
ATOM   1506  ND2 ASN A 206      12.016   3.949 -16.047  1.00 96.19           N  
ATOM   1507  OD1 ASN A 206      11.859   5.301 -14.258  1.00 96.19           O  
ATOM   1508  N   PRO A 207      11.633   1.278 -10.977  1.00 98.06           N  
ATOM   1509  CA  PRO A 207      10.922   0.542  -9.930  1.00 98.06           C  
ATOM   1510  C   PRO A 207       9.852   1.384  -9.242  1.00 98.06           C  
ATOM   1511  CB  PRO A 207      12.031   0.164  -8.945  1.00 98.06           C  
ATOM   1512  O   PRO A 207       9.867   2.613  -9.336  1.00 98.06           O  
ATOM   1513  CG  PRO A 207      13.039   1.257  -9.070  1.00 98.06           C  
ATOM   1514  CD  PRO A 207      13.102   1.692 -10.508  1.00 98.06           C  
ATOM   1515  N   GLY A 208       8.906   0.666  -8.594  1.00 98.56           N  
ATOM   1516  CA  GLY A 208       7.949   1.353  -7.742  1.00 98.56           C  
ATOM   1517  C   GLY A 208       8.578   1.919  -6.480  1.00 98.56           C  
ATOM   1518  O   GLY A 208       9.539   1.356  -5.953  1.00 98.56           O  
ATOM   1519  N   ILE A 209       7.953   2.973  -5.984  1.00 98.81           N  
ATOM   1520  CA  ILE A 209       8.438   3.621  -4.773  1.00 98.81           C  
ATOM   1521  C   ILE A 209       7.434   3.410  -3.641  1.00 98.81           C  
ATOM   1522  CB  ILE A 209       8.680   5.129  -4.996  1.00 98.81           C  
ATOM   1523  O   ILE A 209       6.227   3.562  -3.836  1.00 98.81           O  
ATOM   1524  CG1 ILE A 209       9.617   5.348  -6.188  1.00 98.81           C  
ATOM   1525  CG2 ILE A 209       9.250   5.781  -3.730  1.00 98.81           C  
ATOM   1526  CD1 ILE A 209      11.008   4.742  -6.004  1.00 98.81           C  
ATOM   1527  N   TYR A 210       7.980   3.096  -2.512  1.00 98.94           N  
ATOM   1528  CA  TYR A 210       7.180   2.807  -1.328  1.00 98.94           C  
ATOM   1529  C   TYR A 210       7.574   3.711  -0.167  1.00 98.94           C  
ATOM   1530  CB  TYR A 210       7.328   1.339  -0.921  1.00 98.94           C  
ATOM   1531  O   TYR A 210       8.758   4.004   0.024  1.00 98.94           O  
ATOM   1532  CG  TYR A 210       6.949   0.365  -2.010  1.00 98.94           C  
ATOM   1533  CD1 TYR A 210       5.707  -0.265  -2.006  1.00 98.94           C  
ATOM   1534  CD2 TYR A 210       7.832   0.072  -3.045  1.00 98.94           C  
ATOM   1535  CE1 TYR A 210       5.352  -1.164  -3.006  1.00 98.94           C  
ATOM   1536  CE2 TYR A 210       7.488  -0.825  -4.051  1.00 98.94           C  
ATOM   1537  OH  TYR A 210       5.902  -2.326  -5.016  1.00 98.94           O  
ATOM   1538  CZ  TYR A 210       6.246  -1.438  -4.023  1.00 98.94           C  
ATOM   1539  N   ALA A 211       6.508   4.215   0.530  1.00 98.88           N  
ATOM   1540  CA  ALA A 211       6.801   4.840   1.818  1.00 98.88           C  
ATOM   1541  C   ALA A 211       7.234   3.797   2.846  1.00 98.88           C  
ATOM   1542  CB  ALA A 211       5.586   5.609   2.328  1.00 98.88           C  
ATOM   1543  O   ALA A 211       6.578   2.766   3.008  1.00 98.88           O  
ATOM   1544  N   LYS A 212       8.359   4.074   3.531  1.00 98.81           N  
ATOM   1545  CA  LYS A 212       8.961   3.133   4.469  1.00 98.81           C  
ATOM   1546  C   LYS A 212       8.258   3.182   5.824  1.00 98.81           C  
ATOM   1547  CB  LYS A 212      10.453   3.424   4.641  1.00 98.81           C  
ATOM   1548  O   LYS A 212       8.367   4.172   6.547  1.00 98.81           O  
ATOM   1549  CG  LYS A 212      11.203   2.361   5.434  1.00 98.81           C  
ATOM   1550  CD  LYS A 212      12.664   2.742   5.629  1.00 98.81           C  
ATOM   1551  CE  LYS A 212      13.430   2.721   4.312  1.00 98.81           C  
ATOM   1552  NZ  LYS A 212      14.844   3.184   4.488  1.00 98.81           N  
ATOM   1553  N   VAL A 213       7.629   2.121   6.215  1.00 98.88           N  
ATOM   1554  CA  VAL A 213       6.770   2.057   7.395  1.00 98.88           C  
ATOM   1555  C   VAL A 213       7.598   2.307   8.648  1.00 98.88           C  
ATOM   1556  CB  VAL A 213       6.043   0.695   7.492  1.00 98.88           C  
ATOM   1557  O   VAL A 213       7.164   3.025   9.555  1.00 98.88           O  
ATOM   1558  CG1 VAL A 213       5.402   0.524   8.867  1.00 98.88           C  
ATOM   1559  CG2 VAL A 213       4.996   0.566   6.391  1.00 98.88           C  
ATOM   1560  N   SER A 214       8.750   1.766   8.727  1.00 98.62           N  
ATOM   1561  CA  SER A 214       9.562   1.913   9.922  1.00 98.62           C  
ATOM   1562  C   SER A 214       9.891   3.379  10.195  1.00 98.62           C  
ATOM   1563  CB  SER A 214      10.859   1.112   9.789  1.00 98.62           C  
ATOM   1564  O   SER A 214      10.109   3.768  11.344  1.00 98.62           O  
ATOM   1565  OG  SER A 214      11.609   1.549   8.672  1.00 98.62           O  
ATOM   1566  N   ALA A 215       9.883   4.219   9.203  1.00 98.50           N  
ATOM   1567  CA  ALA A 215      10.203   5.637   9.352  1.00 98.50           C  
ATOM   1568  C   ALA A 215       9.055   6.395  10.000  1.00 98.50           C  
ATOM   1569  CB  ALA A 215      10.547   6.246   7.992  1.00 98.50           C  
ATOM   1570  O   ALA A 215       9.242   7.492  10.523  1.00 98.50           O  
ATOM   1571  N   ALA A 216       7.852   5.816   9.938  1.00 98.44           N  
ATOM   1572  CA  ALA A 216       6.688   6.504  10.492  1.00 98.44           C  
ATOM   1573  C   ALA A 216       6.102   5.727  11.664  1.00 98.44           C  
ATOM   1574  CB  ALA A 216       5.625   6.703   9.406  1.00 98.44           C  
ATOM   1575  O   ALA A 216       4.941   5.930  12.039  1.00 98.44           O  
ATOM   1576  N   ALA A 217       6.875   4.773  12.195  1.00 98.25           N  
ATOM   1577  CA  ALA A 217       6.371   3.859  13.219  1.00 98.25           C  
ATOM   1578  C   ALA A 217       5.859   4.621  14.438  1.00 98.25           C  
ATOM   1579  CB  ALA A 217       7.457   2.869  13.633  1.00 98.25           C  
ATOM   1580  O   ALA A 217       4.781   4.324  14.953  1.00 98.25           O  
ATOM   1581  N   LYS A 218       6.633   5.641  14.859  1.00 98.00           N  
ATOM   1582  CA  LYS A 218       6.238   6.418  16.031  1.00 98.00           C  
ATOM   1583  C   LYS A 218       4.934   7.168  15.781  1.00 98.00           C  
ATOM   1584  CB  LYS A 218       7.344   7.402  16.422  1.00 98.00           C  
ATOM   1585  O   LYS A 218       4.039   7.168  16.625  1.00 98.00           O  
ATOM   1586  CG  LYS A 218       8.547   6.750  17.094  1.00 98.00           C  
ATOM   1587  CD  LYS A 218       9.578   7.789  17.516  1.00 98.00           C  
ATOM   1588  CE  LYS A 218      10.820   7.133  18.094  1.00 98.00           C  
ATOM   1589  NZ  LYS A 218      11.906   8.133  18.359  1.00 98.00           N  
ATOM   1590  N   TRP A 219       4.871   7.746  14.680  1.00 98.69           N  
ATOM   1591  CA  TRP A 219       3.668   8.492  14.328  1.00 98.69           C  
ATOM   1592  C   TRP A 219       2.457   7.570  14.242  1.00 98.69           C  
ATOM   1593  CB  TRP A 219       3.863   9.227  12.992  1.00 98.69           C  
ATOM   1594  O   TRP A 219       1.385   7.895  14.758  1.00 98.69           O  
ATOM   1595  CG  TRP A 219       2.611   9.852  12.453  1.00 98.69           C  
ATOM   1596  CD1 TRP A 219       2.041  11.023  12.852  1.00 98.69           C  
ATOM   1597  CD2 TRP A 219       1.774   9.328  11.422  1.00 98.69           C  
ATOM   1598  CE2 TRP A 219       0.711  10.234  11.242  1.00 98.69           C  
ATOM   1599  CE3 TRP A 219       1.820   8.172  10.625  1.00 98.69           C  
ATOM   1600  NE1 TRP A 219       0.897  11.266  12.125  1.00 98.69           N  
ATOM   1601  CH2 TRP A 219      -0.230   8.891   9.531  1.00 98.69           C  
ATOM   1602  CZ2 TRP A 219      -0.298  10.031  10.297  1.00 98.69           C  
ATOM   1603  CZ3 TRP A 219       0.814   7.965   9.688  1.00 98.69           C  
ATOM   1604  N   ILE A 220       2.660   6.414  13.617  1.00 98.62           N  
ATOM   1605  CA  ILE A 220       1.559   5.473  13.453  1.00 98.62           C  
ATOM   1606  C   ILE A 220       1.064   5.012  14.828  1.00 98.62           C  
ATOM   1607  CB  ILE A 220       1.979   4.258  12.602  1.00 98.62           C  
ATOM   1608  O   ILE A 220      -0.140   5.016  15.094  1.00 98.62           O  
ATOM   1609  CG1 ILE A 220       2.229   4.684  11.148  1.00 98.62           C  
ATOM   1610  CG2 ILE A 220       0.917   3.156  12.672  1.00 98.62           C  
ATOM   1611  CD1 ILE A 220       2.934   3.631  10.305  1.00 98.62           C  
ATOM   1612  N   LYS A 221       1.983   4.695  15.664  1.00 97.69           N  
ATOM   1613  CA  LYS A 221       1.634   4.219  17.000  1.00 97.69           C  
ATOM   1614  C   LYS A 221       0.887   5.293  17.781  1.00 97.69           C  
ATOM   1615  CB  LYS A 221       2.887   3.785  17.766  1.00 97.69           C  
ATOM   1616  O   LYS A 221      -0.134   5.008  18.422  1.00 97.69           O  
ATOM   1617  CG  LYS A 221       2.600   3.105  19.094  1.00 97.69           C  
ATOM   1618  CD  LYS A 221       3.881   2.633  19.766  1.00 97.69           C  
ATOM   1619  CE  LYS A 221       3.602   2.016  21.125  1.00 97.69           C  
ATOM   1620  NZ  LYS A 221       4.855   1.562  21.797  1.00 97.69           N  
ATOM   1621  N   SER A 222       1.372   6.441  17.719  1.00 97.81           N  
ATOM   1622  CA  SER A 222       0.769   7.551  18.453  1.00 97.81           C  
ATOM   1623  C   SER A 222      -0.609   7.895  17.891  1.00 97.81           C  
ATOM   1624  CB  SER A 222       1.672   8.781  18.391  1.00 97.81           C  
ATOM   1625  O   SER A 222      -1.566   8.062  18.656  1.00 97.81           O  
ATOM   1626  OG  SER A 222       1.061   9.891  19.031  1.00 97.81           O  
ATOM   1627  N   THR A 223      -0.747   7.984  16.609  1.00 98.00           N  
ATOM   1628  CA  THR A 223      -1.974   8.414  15.953  1.00 98.00           C  
ATOM   1629  C   THR A 223      -3.059   7.352  16.078  1.00 98.00           C  
ATOM   1630  CB  THR A 223      -1.728   8.727  14.469  1.00 98.00           C  
ATOM   1631  O   THR A 223      -4.227   7.672  16.312  1.00 98.00           O  
ATOM   1632  CG2 THR A 223      -3.012   9.180  13.781  1.00 98.00           C  
ATOM   1633  OG1 THR A 223      -0.747   9.766  14.359  1.00 98.00           O  
ATOM   1634  N   ALA A 224      -2.693   6.055  15.992  1.00 96.25           N  
ATOM   1635  CA  ALA A 224      -3.672   4.969  16.000  1.00 96.25           C  
ATOM   1636  C   ALA A 224      -3.834   4.398  17.406  1.00 96.25           C  
ATOM   1637  CB  ALA A 224      -3.260   3.869  15.031  1.00 96.25           C  
ATOM   1638  O   ALA A 224      -4.660   3.510  17.641  1.00 96.25           O  
ATOM   1639  N   GLY A 225      -3.049   4.895  18.344  1.00 93.19           N  
ATOM   1640  CA  GLY A 225      -3.105   4.406  19.703  1.00 93.19           C  
ATOM   1641  C   GLY A 225      -2.705   2.951  19.844  1.00 93.19           C  
ATOM   1642  O   GLY A 225      -3.336   2.193  20.578  1.00 93.19           O  
ATOM   1643  N   LEU A 226      -1.712   2.473  19.047  1.00 86.25           N  
ATOM   1644  CA  LEU A 226      -1.225   1.099  19.062  1.00 86.25           C  
ATOM   1645  C   LEU A 226      -0.146   0.923  20.125  1.00 86.25           C  
ATOM   1646  CB  LEU A 226      -0.674   0.701  17.688  1.00 86.25           C  
ATOM   1647  O   LEU A 226       0.495   1.895  20.531  1.00 86.25           O  
ATOM   1648  CG  LEU A 226      -1.649   0.795  16.516  1.00 86.25           C  
ATOM   1649  CD1 LEU A 226      -0.916   0.565  15.203  1.00 86.25           C  
ATOM   1650  CD2 LEU A 226      -2.787  -0.207  16.688  1.00 86.25           C  
TER    1651      LEU A 226                                                      
ENDMDL                                                                          
END                                                                             
