# Supplementary material for: Mutational Analysis of Substrate Recognition in Trypsin-like Protease Cocoonase: Protein Memory Induced by Alterations in Substrate-Binding Site
Source: Molecules. 2024 Nov 20;29(22):5476. doi: 10.3390/molecules29225476 (PMC11597625; doi:10.3390/molecules29225476)
Supplement: Supplementary file 1 [file molecules-29-05476-s001.zip › coordinate data/[S188D]-CCN'.pdb]

MODEL     1                                                                     
ATOM      1  N   ILE A   1      -0.729  -5.859  -9.289  1.00 98.62           N  
ATOM      2  CA  ILE A   1       0.349  -6.797  -9.008  1.00 98.62           C  
ATOM      3  C   ILE A   1       0.765  -7.508 -10.297  1.00 98.62           C  
ATOM      4  CB  ILE A   1      -0.068  -7.828  -7.938  1.00 98.62           C  
ATOM      5  O   ILE A   1       0.007  -8.312 -10.844  1.00 98.62           O  
ATOM      6  CG1 ILE A   1      -0.449  -7.121  -6.633  1.00 98.62           C  
ATOM      7  CG2 ILE A   1       1.053  -8.844  -7.699  1.00 98.62           C  
ATOM      8  CD1 ILE A   1       0.710  -6.398  -5.961  1.00 98.62           C  
ATOM      9  N   VAL A   2       1.887  -7.262 -10.805  1.00 98.81           N  
ATOM     10  CA  VAL A   2       2.471  -7.855 -12.008  1.00 98.81           C  
ATOM     11  C   VAL A   2       3.541  -8.867 -11.609  1.00 98.81           C  
ATOM     12  CB  VAL A   2       3.076  -6.781 -12.938  1.00 98.81           C  
ATOM     13  O   VAL A   2       4.414  -8.570 -10.789  1.00 98.81           O  
ATOM     14  CG1 VAL A   2       3.660  -7.422 -14.195  1.00 98.81           C  
ATOM     15  CG2 VAL A   2       2.020  -5.738 -13.305  1.00 98.81           C  
ATOM     16  N   GLY A   3       3.477 -10.102 -12.273  1.00 98.38           N  
ATOM     17  CA  GLY A   3       4.484 -11.117 -12.031  1.00 98.38           C  
ATOM     18  C   GLY A   3       4.344 -11.781 -10.672  1.00 98.38           C  
ATOM     19  O   GLY A   3       5.309 -12.328 -10.141  1.00 98.38           O  
ATOM     20  N   GLY A   4       3.199 -11.602 -10.008  1.00 98.31           N  
ATOM     21  CA  GLY A   4       2.914 -12.219  -8.727  1.00 98.31           C  
ATOM     22  C   GLY A   4       1.994 -13.422  -8.836  1.00 98.31           C  
ATOM     23  O   GLY A   4       1.935 -14.078  -9.875  1.00 98.31           O  
ATOM     24  N   GLU A   5       1.434 -13.664  -7.723  1.00 98.75           N  
ATOM     25  CA  GLU A   5       0.546 -14.820  -7.641  1.00 98.75           C  
ATOM     26  C   GLU A   5      -0.688 -14.516  -6.801  1.00 98.75           C  
ATOM     27  CB  GLU A   5       1.290 -16.031  -7.066  1.00 98.75           C  
ATOM     28  O   GLU A   5      -0.654 -13.633  -5.938  1.00 98.75           O  
ATOM     29  CG  GLU A   5       1.778 -15.828  -5.641  1.00 98.75           C  
ATOM     30  CD  GLU A   5       2.643 -16.969  -5.137  1.00 98.75           C  
ATOM     31  OE1 GLU A   5       3.391 -16.781  -4.148  1.00 98.75           O  
ATOM     32  OE2 GLU A   5       2.574 -18.078  -5.730  1.00 98.75           O  
ATOM     33  N   GLU A   6      -1.755 -15.258  -7.082  1.00 98.81           N  
ATOM     34  CA  GLU A   6      -2.934 -15.180  -6.227  1.00 98.81           C  
ATOM     35  C   GLU A   6      -2.648 -15.742  -4.836  1.00 98.81           C  
ATOM     36  CB  GLU A   6      -4.113 -15.914  -6.859  1.00 98.81           C  
ATOM     37  O   GLU A   6      -1.977 -16.766  -4.699  1.00 98.81           O  
ATOM     38  CG  GLU A   6      -4.602 -15.297  -8.164  1.00 98.81           C  
ATOM     39  CD  GLU A   6      -5.820 -15.992  -8.742  1.00 98.81           C  
ATOM     40  OE1 GLU A   6      -6.359 -15.523  -9.766  1.00 98.81           O  
ATOM     41  OE2 GLU A   6      -6.234 -17.031  -8.164  1.00 98.81           O  
ATOM     42  N   ILE A   7      -3.111 -15.039  -3.865  1.00 98.81           N  
ATOM     43  CA  ILE A   7      -2.918 -15.500  -2.492  1.00 98.81           C  
ATOM     44  C   ILE A   7      -4.238 -15.414  -1.730  1.00 98.81           C  
ATOM     45  CB  ILE A   7      -1.827 -14.672  -1.771  1.00 98.81           C  
ATOM     46  O   ILE A   7      -5.180 -14.750  -2.180  1.00 98.81           O  
ATOM     47  CG1 ILE A   7      -2.236 -13.203  -1.690  1.00 98.81           C  
ATOM     48  CG2 ILE A   7      -0.478 -14.828  -2.479  1.00 98.81           C  
ATOM     49  CD1 ILE A   7      -1.389 -12.375  -0.734  1.00 98.81           C  
ATOM     50  N   SER A   8      -4.289 -16.094  -0.551  1.00 98.69           N  
ATOM     51  CA  SER A   8      -5.402 -15.992   0.385  1.00 98.69           C  
ATOM     52  C   SER A   8      -5.238 -14.781   1.304  1.00 98.69           C  
ATOM     53  CB  SER A   8      -5.527 -17.266   1.222  1.00 98.69           C  
ATOM     54  O   SER A   8      -4.117 -14.445   1.694  1.00 98.69           O  
ATOM     55  OG  SER A   8      -6.457 -17.094   2.275  1.00 98.69           O  
ATOM     56  N   ILE A   9      -6.418 -14.117   1.688  1.00 98.81           N  
ATOM     57  CA  ILE A   9      -6.395 -13.000   2.621  1.00 98.81           C  
ATOM     58  C   ILE A   9      -5.727 -13.430   3.926  1.00 98.81           C  
ATOM     59  CB  ILE A   9      -7.816 -12.461   2.896  1.00 98.81           C  
ATOM     60  O   ILE A   9      -5.199 -12.594   4.664  1.00 98.81           O  
ATOM     61  CG1 ILE A   9      -7.750 -11.164   3.715  1.00 98.81           C  
ATOM     62  CG2 ILE A   9      -8.664 -13.516   3.613  1.00 98.81           C  
ATOM     63  CD1 ILE A   9      -7.066 -10.016   2.992  1.00 98.81           C  
ATOM     64  N   ASN A  10      -5.680 -14.773   4.223  1.00 98.56           N  
ATOM     65  CA  ASN A  10      -5.070 -15.289   5.445  1.00 98.56           C  
ATOM     66  C   ASN A  10      -3.576 -14.992   5.496  1.00 98.56           C  
ATOM     67  CB  ASN A  10      -5.320 -16.797   5.582  1.00 98.56           C  
ATOM     68  O   ASN A  10      -2.984 -14.938   6.574  1.00 98.56           O  
ATOM     69  CG  ASN A  10      -6.781 -17.125   5.816  1.00 98.56           C  
ATOM     70  ND2 ASN A  10      -7.039 -18.016   6.758  1.00 98.56           N  
ATOM     71  OD1 ASN A  10      -7.668 -16.578   5.160  1.00 98.56           O  
ATOM     72  N   LYS A  11      -2.977 -14.797   4.363  1.00 98.69           N  
ATOM     73  CA  LYS A  11      -1.536 -14.570   4.305  1.00 98.69           C  
ATOM     74  C   LYS A  11      -1.198 -13.109   4.578  1.00 98.69           C  
ATOM     75  CB  LYS A  11      -0.981 -14.992   2.943  1.00 98.69           C  
ATOM     76  O   LYS A  11      -0.071 -12.789   4.961  1.00 98.69           O  
ATOM     77  CG  LYS A  11      -1.137 -16.469   2.645  1.00 98.69           C  
ATOM     78  CD  LYS A  11      -0.221 -17.328   3.520  1.00 98.69           C  
ATOM     79  CE  LYS A  11      -0.280 -18.797   3.135  1.00 98.69           C  
ATOM     80  NZ  LYS A  11       0.486 -19.641   4.090  1.00 98.69           N  
ATOM     81  N   VAL A  12      -2.131 -12.250   4.258  1.00 98.81           N  
ATOM     82  CA  VAL A  12      -1.951 -10.820   4.496  1.00 98.81           C  
ATOM     83  C   VAL A  12      -3.223 -10.234   5.105  1.00 98.81           C  
ATOM     84  CB  VAL A  12      -1.585 -10.070   3.197  1.00 98.81           C  
ATOM     85  O   VAL A  12      -3.848  -9.344   4.520  1.00 98.81           O  
ATOM     86  CG1 VAL A  12      -0.191 -10.461   2.719  1.00 98.81           C  
ATOM     87  CG2 VAL A  12      -2.625 -10.344   2.113  1.00 98.81           C  
ATOM     88  N   PRO A  13      -3.578 -10.656   6.316  1.00 98.81           N  
ATOM     89  CA  PRO A  13      -4.871 -10.336   6.918  1.00 98.81           C  
ATOM     90  C   PRO A  13      -4.992  -8.859   7.305  1.00 98.81           C  
ATOM     91  CB  PRO A  13      -4.918 -11.227   8.156  1.00 98.81           C  
ATOM     92  O   PRO A  13      -6.062  -8.414   7.723  1.00 98.81           O  
ATOM     93  CG  PRO A  13      -3.484 -11.477   8.508  1.00 98.81           C  
ATOM     94  CD  PRO A  13      -2.693 -11.555   7.230  1.00 98.81           C  
ATOM     95  N   TYR A  14      -3.930  -8.109   7.020  1.00 98.88           N  
ATOM     96  CA  TYR A  14      -3.938  -6.672   7.262  1.00 98.88           C  
ATOM     97  C   TYR A  14      -4.395  -5.914   6.023  1.00 98.88           C  
ATOM     98  CB  TYR A  14      -2.547  -6.191   7.688  1.00 98.88           C  
ATOM     99  O   TYR A  14      -4.582  -4.695   6.066  1.00 98.88           O  
ATOM    100  CG  TYR A  14      -1.425  -6.777   6.863  1.00 98.88           C  
ATOM    101  CD1 TYR A  14      -0.635  -7.809   7.367  1.00 98.88           C  
ATOM    102  CD2 TYR A  14      -1.151  -6.297   5.590  1.00 98.88           C  
ATOM    103  CE1 TYR A  14       0.401  -8.352   6.613  1.00 98.88           C  
ATOM    104  CE2 TYR A  14      -0.118  -6.832   4.828  1.00 98.88           C  
ATOM    105  OH  TYR A  14       1.677  -8.391   4.598  1.00 98.88           O  
ATOM    106  CZ  TYR A  14       0.652  -7.855   5.348  1.00 98.88           C  
ATOM    107  N   GLN A  15      -4.488  -6.609   4.902  1.00 98.94           N  
ATOM    108  CA  GLN A  15      -4.809  -6.008   3.611  1.00 98.94           C  
ATOM    109  C   GLN A  15      -6.246  -5.504   3.580  1.00 98.94           C  
ATOM    110  CB  GLN A  15      -4.578  -7.012   2.480  1.00 98.94           C  
ATOM    111  O   GLN A  15      -7.160  -6.188   4.051  1.00 98.94           O  
ATOM    112  CG  GLN A  15      -4.867  -6.453   1.095  1.00 98.94           C  
ATOM    113  CD  GLN A  15      -3.857  -5.410   0.660  1.00 98.94           C  
ATOM    114  NE2 GLN A  15      -4.348  -4.273   0.172  1.00 98.94           N  
ATOM    115  OE1 GLN A  15      -2.645  -5.617   0.764  1.00 98.94           O  
ATOM    116  N   ALA A  16      -6.402  -4.258   3.025  1.00 98.94           N  
ATOM    117  CA  ALA A  16      -7.727  -3.662   2.861  1.00 98.94           C  
ATOM    118  C   ALA A  16      -7.949  -3.213   1.420  1.00 98.94           C  
ATOM    119  CB  ALA A  16      -7.902  -2.486   3.816  1.00 98.94           C  
ATOM    120  O   ALA A  16      -7.035  -2.699   0.774  1.00 98.94           O  
ATOM    121  N   TYR A  17      -9.164  -3.438   0.983  1.00 98.94           N  
ATOM    122  CA  TYR A  17      -9.633  -2.910  -0.295  1.00 98.94           C  
ATOM    123  C   TYR A  17     -10.391  -1.602  -0.101  1.00 98.94           C  
ATOM    124  CB  TYR A  17     -10.523  -3.930  -1.005  1.00 98.94           C  
ATOM    125  O   TYR A  17     -11.273  -1.510   0.752  1.00 98.94           O  
ATOM    126  CG  TYR A  17     -11.133  -3.416  -2.285  1.00 98.94           C  
ATOM    127  CD1 TYR A  17     -12.383  -2.797  -2.285  1.00 98.94           C  
ATOM    128  CD2 TYR A  17     -10.469  -3.547  -3.498  1.00 98.94           C  
ATOM    129  CE1 TYR A  17     -12.953  -2.322  -3.463  1.00 98.94           C  
ATOM    130  CE2 TYR A  17     -11.023  -3.076  -4.684  1.00 98.94           C  
ATOM    131  OH  TYR A  17     -12.820  -1.999  -5.824  1.00 98.94           O  
ATOM    132  CZ  TYR A  17     -12.266  -2.467  -4.656  1.00 98.94           C  
ATOM    133  N   LEU A  18     -10.047  -0.595  -0.921  1.00 98.94           N  
ATOM    134  CA  LEU A  18     -10.750   0.683  -0.870  1.00 98.94           C  
ATOM    135  C   LEU A  18     -11.477   0.956  -2.182  1.00 98.94           C  
ATOM    136  CB  LEU A  18      -9.773   1.821  -0.568  1.00 98.94           C  
ATOM    137  O   LEU A  18     -10.867   0.946  -3.252  1.00 98.94           O  
ATOM    138  CG  LEU A  18      -8.961   1.691   0.720  1.00 98.94           C  
ATOM    139  CD1 LEU A  18      -8.180   2.973   0.983  1.00 98.94           C  
ATOM    140  CD2 LEU A  18      -9.867   1.360   1.898  1.00 98.94           C  
ATOM    141  N   LEU A  19     -12.727   1.119  -2.068  1.00 98.75           N  
ATOM    142  CA  LEU A  19     -13.531   1.640  -3.170  1.00 98.75           C  
ATOM    143  C   LEU A  19     -13.789   3.133  -3.000  1.00 98.75           C  
ATOM    144  CB  LEU A  19     -14.859   0.891  -3.266  1.00 98.75           C  
ATOM    145  O   LEU A  19     -14.438   3.551  -2.039  1.00 98.75           O  
ATOM    146  CG  LEU A  19     -15.758   1.248  -4.453  1.00 98.75           C  
ATOM    147  CD1 LEU A  19     -15.094   0.833  -5.762  1.00 98.75           C  
ATOM    148  CD2 LEU A  19     -17.125   0.589  -4.309  1.00 98.75           C  
ATOM    149  N   LEU A  20     -13.250   3.912  -3.965  1.00 98.75           N  
ATOM    150  CA  LEU A  20     -13.242   5.367  -3.867  1.00 98.75           C  
ATOM    151  C   LEU A  20     -14.219   5.988  -4.859  1.00 98.75           C  
ATOM    152  CB  LEU A  20     -11.828   5.910  -4.117  1.00 98.75           C  
ATOM    153  O   LEU A  20     -14.219   5.633  -6.043  1.00 98.75           O  
ATOM    154  CG  LEU A  20     -10.688   5.184  -3.402  1.00 98.75           C  
ATOM    155  CD1 LEU A  20      -9.344   5.699  -3.898  1.00 98.75           C  
ATOM    156  CD2 LEU A  20     -10.812   5.359  -1.892  1.00 98.75           C  
ATOM    157  N   GLN A  21     -14.961   6.863  -4.312  1.00 98.38           N  
ATOM    158  CA  GLN A  21     -15.938   7.559  -5.145  1.00 98.38           C  
ATOM    159  C   GLN A  21     -15.500   9.000  -5.418  1.00 98.38           C  
ATOM    160  CB  GLN A  21     -17.312   7.543  -4.484  1.00 98.38           C  
ATOM    161  O   GLN A  21     -15.195   9.742  -4.488  1.00 98.38           O  
ATOM    162  CG  GLN A  21     -18.422   8.141  -5.348  1.00 98.38           C  
ATOM    163  CD  GLN A  21     -19.781   8.031  -4.703  1.00 98.38           C  
ATOM    164  NE2 GLN A  21     -20.828   8.391  -5.453  1.00 98.38           N  
ATOM    165  OE1 GLN A  21     -19.906   7.641  -3.537  1.00 98.38           O  
ATOM    166  N   LYS A  22     -15.414   9.344  -6.652  1.00 97.38           N  
ATOM    167  CA  LYS A  22     -15.195  10.711  -7.117  1.00 97.38           C  
ATOM    168  C   LYS A  22     -16.266  11.125  -8.117  1.00 97.38           C  
ATOM    169  CB  LYS A  22     -13.812  10.859  -7.742  1.00 97.38           C  
ATOM    170  O   LYS A  22     -16.297  10.633  -9.250  1.00 97.38           O  
ATOM    171  CG  LYS A  22     -13.430  12.289  -8.078  1.00 97.38           C  
ATOM    172  CD  LYS A  22     -12.008  12.383  -8.609  1.00 97.38           C  
ATOM    173  CE  LYS A  22     -11.609  13.820  -8.906  1.00 97.38           C  
ATOM    174  NZ  LYS A  22     -10.203  13.922  -9.391  1.00 97.38           N  
ATOM    175  N   ASP A  23     -17.172  12.008  -7.648  1.00 94.56           N  
ATOM    176  CA  ASP A  23     -18.312  12.383  -8.484  1.00 94.56           C  
ATOM    177  C   ASP A  23     -19.109  11.148  -8.898  1.00 94.56           C  
ATOM    178  CB  ASP A  23     -17.844  13.148  -9.719  1.00 94.56           C  
ATOM    179  O   ASP A  23     -19.594  10.398  -8.055  1.00 94.56           O  
ATOM    180  CG  ASP A  23     -17.094  14.422  -9.375  1.00 94.56           C  
ATOM    181  OD1 ASP A  23     -17.516  15.148  -8.445  1.00 94.56           O  
ATOM    182  OD2 ASP A  23     -16.078  14.711 -10.039  1.00 94.56           O  
ATOM    183  N   ASN A  24     -19.266  10.781 -10.266  1.00 93.94           N  
ATOM    184  CA  ASN A  24     -20.062   9.633 -10.703  1.00 93.94           C  
ATOM    185  C   ASN A  24     -19.172   8.453 -11.078  1.00 93.94           C  
ATOM    186  CB  ASN A  24     -20.969  10.016 -11.875  1.00 93.94           C  
ATOM    187  O   ASN A  24     -19.625   7.500 -11.711  1.00 93.94           O  
ATOM    188  CG  ASN A  24     -22.047  11.000 -11.477  1.00 93.94           C  
ATOM    189  ND2 ASN A  24     -22.422  11.867 -12.406  1.00 93.94           N  
ATOM    190  OD1 ASN A  24     -22.547  10.969 -10.352  1.00 93.94           O  
ATOM    191  N   GLU A  25     -17.844   8.555 -10.656  1.00 96.81           N  
ATOM    192  CA  GLU A  25     -16.875   7.516 -11.000  1.00 96.81           C  
ATOM    193  C   GLU A  25     -16.328   6.836  -9.750  1.00 96.81           C  
ATOM    194  CB  GLU A  25     -15.734   8.094 -11.836  1.00 96.81           C  
ATOM    195  O   GLU A  25     -16.297   7.434  -8.672  1.00 96.81           O  
ATOM    196  CG  GLU A  25     -16.172   8.641 -13.188  1.00 96.81           C  
ATOM    197  CD  GLU A  25     -15.008   9.164 -14.023  1.00 96.81           C  
ATOM    198  OE1 GLU A  25     -14.727   8.586 -15.102  1.00 96.81           O  
ATOM    199  OE2 GLU A  25     -14.375  10.156 -13.594  1.00 96.81           O  
ATOM    200  N   TYR A  26     -15.977   5.551  -9.992  1.00 97.38           N  
ATOM    201  CA  TYR A  26     -15.375   4.793  -8.898  1.00 97.38           C  
ATOM    202  C   TYR A  26     -13.961   4.355  -9.258  1.00 97.38           C  
ATOM    203  CB  TYR A  26     -16.234   3.564  -8.562  1.00 97.38           C  
ATOM    204  O   TYR A  26     -13.672   4.047 -10.414  1.00 97.38           O  
ATOM    205  CG  TYR A  26     -17.562   3.902  -7.934  1.00 97.38           C  
ATOM    206  CD1 TYR A  26     -17.688   3.996  -6.551  1.00 97.38           C  
ATOM    207  CD2 TYR A  26     -18.688   4.129  -8.719  1.00 97.38           C  
ATOM    208  CE1 TYR A  26     -18.922   4.309  -5.965  1.00 97.38           C  
ATOM    209  CE2 TYR A  26     -19.906   4.438  -8.148  1.00 97.38           C  
ATOM    210  OH  TYR A  26     -21.234   4.832  -6.199  1.00 97.38           O  
ATOM    211  CZ  TYR A  26     -20.016   4.527  -6.773  1.00 97.38           C  
ATOM    212  N   PHE A  27     -13.156   4.426  -8.242  1.00 97.50           N  
ATOM    213  CA  PHE A  27     -11.766   3.992  -8.344  1.00 97.50           C  
ATOM    214  C   PHE A  27     -11.406   3.051  -7.203  1.00 97.50           C  
ATOM    215  CB  PHE A  27     -10.820   5.199  -8.344  1.00 97.50           C  
ATOM    216  O   PHE A  27     -12.117   2.980  -6.199  1.00 97.50           O  
ATOM    217  CG  PHE A  27     -11.164   6.234  -9.383  1.00 97.50           C  
ATOM    218  CD1 PHE A  27     -10.547   6.219 -10.625  1.00 97.50           C  
ATOM    219  CD2 PHE A  27     -12.102   7.227  -9.109  1.00 97.50           C  
ATOM    220  CE1 PHE A  27     -10.867   7.176 -11.594  1.00 97.50           C  
ATOM    221  CE2 PHE A  27     -12.422   8.188 -10.070  1.00 97.50           C  
ATOM    222  CZ  PHE A  27     -11.797   8.156 -11.305  1.00 97.50           C  
ATOM    223  N   GLN A  28     -10.320   2.420  -7.441  1.00 98.56           N  
ATOM    224  CA  GLN A  28      -9.922   1.523  -6.363  1.00 98.56           C  
ATOM    225  C   GLN A  28      -8.492   1.810  -5.910  1.00 98.56           C  
ATOM    226  CB  GLN A  28     -10.055   0.064  -6.797  1.00 98.56           C  
ATOM    227  O   GLN A  28      -7.648   2.215  -6.715  1.00 98.56           O  
ATOM    228  CG  GLN A  28      -8.977  -0.381  -7.785  1.00 98.56           C  
ATOM    229  CD  GLN A  28      -9.070  -1.857  -8.125  1.00 98.56           C  
ATOM    230  NE2 GLN A  28      -7.918  -2.494  -8.312  1.00 98.56           N  
ATOM    231  OE1 GLN A  28     -10.164  -2.422  -8.211  1.00 98.56           O  
ATOM    232  N   CYS A  29      -8.242   1.563  -4.691  1.00 98.88           N  
ATOM    233  CA  CYS A  29      -6.945   1.580  -4.027  1.00 98.88           C  
ATOM    234  C   CYS A  29      -6.863   0.498  -2.957  1.00 98.88           C  
ATOM    235  CB  CYS A  29      -6.680   2.949  -3.398  1.00 98.88           C  
ATOM    236  O   CYS A  29      -7.844  -0.207  -2.705  1.00 98.88           O  
ATOM    237  SG  CYS A  29      -5.879   4.121  -4.516  1.00 98.88           S  
ATOM    238  N   GLY A  30      -5.660   0.363  -2.459  1.00 98.88           N  
ATOM    239  CA  GLY A  30      -5.445  -0.528  -1.329  1.00 98.88           C  
ATOM    240  C   GLY A  30      -5.199   0.209  -0.026  1.00 98.88           C  
ATOM    241  O   GLY A  30      -5.199   1.441   0.007  1.00 98.88           O  
ATOM    242  N   GLY A  31      -5.059  -0.490   1.006  1.00 98.94           N  
ATOM    243  CA  GLY A  31      -4.738   0.006   2.336  1.00 98.94           C  
ATOM    244  C   GLY A  31      -4.387  -1.099   3.314  1.00 98.94           C  
ATOM    245  O   GLY A  31      -4.379  -2.277   2.953  1.00 98.94           O  
ATOM    246  N   SER A  32      -3.984  -0.675   4.516  1.00 98.94           N  
ATOM    247  CA  SER A  32      -3.672  -1.637   5.566  1.00 98.94           C  
ATOM    248  C   SER A  32      -4.359  -1.268   6.879  1.00 98.94           C  
ATOM    249  CB  SER A  32      -2.160  -1.725   5.781  1.00 98.94           C  
ATOM    250  O   SER A  32      -4.543  -0.086   7.176  1.00 98.94           O  
ATOM    251  OG  SER A  32      -1.618  -0.447   6.070  1.00 98.94           O  
ATOM    252  N   ILE A  33      -4.770  -2.307   7.613  1.00 98.94           N  
ATOM    253  CA  ILE A  33      -5.375  -2.127   8.930  1.00 98.94           C  
ATOM    254  C   ILE A  33      -4.297  -1.776   9.945  1.00 98.94           C  
ATOM    255  CB  ILE A  33      -6.145  -3.391   9.367  1.00 98.94           C  
ATOM    256  O   ILE A  33      -3.445  -2.609  10.273  1.00 98.94           O  
ATOM    257  CG1 ILE A  33      -7.148  -3.811   8.289  1.00 98.94           C  
ATOM    258  CG2 ILE A  33      -6.848  -3.150  10.711  1.00 98.94           C  
ATOM    259  CD1 ILE A  33      -7.730  -5.203   8.492  1.00 98.94           C  
ATOM    260  N   ILE A  34      -4.422  -0.513  10.570  1.00 98.88           N  
ATOM    261  CA  ILE A  34      -3.355  -0.135  11.492  1.00 98.88           C  
ATOM    262  C   ILE A  34      -3.928   0.053  12.898  1.00 98.88           C  
ATOM    263  CB  ILE A  34      -2.639   1.152  11.031  1.00 98.88           C  
ATOM    264  O   ILE A  34      -3.184   0.281  13.852  1.00 98.88           O  
ATOM    265  CG1 ILE A  34      -3.643   2.301  10.883  1.00 98.88           C  
ATOM    266  CG2 ILE A  34      -1.889   0.909   9.719  1.00 98.88           C  
ATOM    267  CD1 ILE A  34      -3.000   3.660  10.648  1.00 98.88           C  
ATOM    268  N   SER A  35      -5.242   0.018  13.016  1.00 98.69           N  
ATOM    269  CA  SER A  35      -5.996  -0.034  14.266  1.00 98.69           C  
ATOM    270  C   SER A  35      -7.422  -0.515  14.031  1.00 98.69           C  
ATOM    271  CB  SER A  35      -6.016   1.340  14.938  1.00 98.69           C  
ATOM    272  O   SER A  35      -7.797  -0.835  12.898  1.00 98.69           O  
ATOM    273  OG  SER A  35      -6.938   2.201  14.289  1.00 98.69           O  
ATOM    274  N   LYS A  36      -8.234  -0.582  15.102  1.00 98.56           N  
ATOM    275  CA  LYS A  36      -9.609  -1.057  14.977  1.00 98.56           C  
ATOM    276  C   LYS A  36     -10.469  -0.051  14.219  1.00 98.56           C  
ATOM    277  CB  LYS A  36     -10.211  -1.327  16.359  1.00 98.56           C  
ATOM    278  O   LYS A  36     -11.586  -0.371  13.805  1.00 98.56           O  
ATOM    279  CG  LYS A  36      -9.648  -2.557  17.047  1.00 98.56           C  
ATOM    280  CD  LYS A  36     -10.383  -2.859  18.344  1.00 98.56           C  
ATOM    281  CE  LYS A  36      -9.945  -4.191  18.938  1.00 98.56           C  
ATOM    282  NZ  LYS A  36     -10.656  -4.480  20.234  1.00 98.56           N  
ATOM    283  N   ARG A  37      -9.836   1.129  13.984  1.00 98.62           N  
ATOM    284  CA  ARG A  37     -10.672   2.162  13.383  1.00 98.62           C  
ATOM    285  C   ARG A  37      -9.977   2.799  12.188  1.00 98.62           C  
ATOM    286  CB  ARG A  37     -11.023   3.236  14.414  1.00 98.62           C  
ATOM    287  O   ARG A  37     -10.547   3.654  11.508  1.00 98.62           O  
ATOM    288  CG  ARG A  37     -11.977   2.762  15.492  1.00 98.62           C  
ATOM    289  CD  ARG A  37     -13.375   2.510  14.945  1.00 98.62           C  
ATOM    290  NE  ARG A  37     -14.062   3.758  14.625  1.00 98.62           N  
ATOM    291  NH1 ARG A  37     -15.414   3.729  16.500  1.00 98.62           N  
ATOM    292  NH2 ARG A  37     -15.578   5.445  14.992  1.00 98.62           N  
ATOM    293  CZ  ARG A  37     -15.016   4.309  15.375  1.00 98.62           C  
ATOM    294  N   HIS A  38      -8.711   2.414  11.914  1.00 98.94           N  
ATOM    295  CA  HIS A  38      -7.965   3.225  10.961  1.00 98.94           C  
ATOM    296  C   HIS A  38      -7.305   2.354   9.898  1.00 98.94           C  
ATOM    297  CB  HIS A  38      -6.910   4.062  11.680  1.00 98.94           C  
ATOM    298  O   HIS A  38      -6.777   1.282  10.203  1.00 98.94           O  
ATOM    299  CG  HIS A  38      -7.484   5.039  12.656  1.00 98.94           C  
ATOM    300  CD2 HIS A  38      -7.781   6.355  12.531  1.00 98.94           C  
ATOM    301  ND1 HIS A  38      -7.816   4.691  13.953  1.00 98.94           N  
ATOM    302  CE1 HIS A  38      -8.297   5.750  14.578  1.00 98.94           C  
ATOM    303  NE2 HIS A  38      -8.281   6.773  13.742  1.00 98.94           N  
ATOM    304  N   ILE A  39      -7.406   2.852   8.672  1.00 98.94           N  
ATOM    305  CA  ILE A  39      -6.734   2.289   7.504  1.00 98.94           C  
ATOM    306  C   ILE A  39      -5.652   3.252   7.016  1.00 98.94           C  
ATOM    307  CB  ILE A  39      -7.730   1.985   6.367  1.00 98.94           C  
ATOM    308  O   ILE A  39      -5.910   4.441   6.828  1.00 98.94           O  
ATOM    309  CG1 ILE A  39      -8.820   1.024   6.855  1.00 98.94           C  
ATOM    310  CG2 ILE A  39      -7.004   1.412   5.145  1.00 98.94           C  
ATOM    311  CD1 ILE A  39      -8.305  -0.360   7.223  1.00 98.94           C  
ATOM    312  N   LEU A  40      -4.418   2.715   6.922  1.00 98.94           N  
ATOM    313  CA  LEU A  40      -3.350   3.484   6.289  1.00 98.94           C  
ATOM    314  C   LEU A  40      -3.355   3.281   4.777  1.00 98.94           C  
ATOM    315  CB  LEU A  40      -1.988   3.084   6.863  1.00 98.94           C  
ATOM    316  O   LEU A  40      -3.398   2.146   4.301  1.00 98.94           O  
ATOM    317  CG  LEU A  40      -0.771   3.814   6.293  1.00 98.94           C  
ATOM    318  CD1 LEU A  40      -0.858   5.305   6.598  1.00 98.94           C  
ATOM    319  CD2 LEU A  40       0.518   3.223   6.855  1.00 98.94           C  
ATOM    320  N   THR A  41      -3.311   4.355   4.008  1.00 98.94           N  
ATOM    321  CA  THR A  41      -3.297   4.324   2.549  1.00 98.94           C  
ATOM    322  C   THR A  41      -2.482   5.492   1.992  1.00 98.94           C  
ATOM    323  CB  THR A  41      -4.727   4.375   1.976  1.00 98.94           C  
ATOM    324  O   THR A  41      -1.666   6.082   2.703  1.00 98.94           O  
ATOM    325  CG2 THR A  41      -5.363   5.738   2.203  1.00 98.94           C  
ATOM    326  OG1 THR A  41      -4.676   4.109   0.568  1.00 98.94           O  
ATOM    327  N   ALA A  42      -2.650   5.766   0.741  1.00 98.94           N  
ATOM    328  CA  ALA A  42      -1.903   6.852   0.117  1.00 98.94           C  
ATOM    329  C   ALA A  42      -2.764   8.109  -0.013  1.00 98.94           C  
ATOM    330  CB  ALA A  42      -1.384   6.426  -1.254  1.00 98.94           C  
ATOM    331  O   ALA A  42      -3.967   8.016  -0.273  1.00 98.94           O  
ATOM    332  N   ALA A  43      -2.135   9.266   0.168  1.00 98.88           N  
ATOM    333  CA  ALA A  43      -2.828  10.547   0.027  1.00 98.88           C  
ATOM    334  C   ALA A  43      -3.410  10.703  -1.375  1.00 98.88           C  
ATOM    335  CB  ALA A  43      -1.882  11.703   0.339  1.00 98.88           C  
ATOM    336  O   ALA A  43      -4.535  11.188  -1.537  1.00 98.88           O  
ATOM    337  N   HIS A  44      -2.691  10.289  -2.375  1.00 98.75           N  
ATOM    338  CA  HIS A  44      -3.193  10.484  -3.730  1.00 98.75           C  
ATOM    339  C   HIS A  44      -4.453   9.656  -3.977  1.00 98.75           C  
ATOM    340  CB  HIS A  44      -2.119  10.117  -4.758  1.00 98.75           C  
ATOM    341  O   HIS A  44      -5.172   9.891  -4.953  1.00 98.75           O  
ATOM    342  CG  HIS A  44      -1.990   8.641  -4.992  1.00 98.75           C  
ATOM    343  CD2 HIS A  44      -2.783   7.777  -5.668  1.00 98.75           C  
ATOM    344  ND1 HIS A  44      -0.940   7.898  -4.496  1.00 98.75           N  
ATOM    345  CE1 HIS A  44      -1.093   6.637  -4.859  1.00 98.75           C  
ATOM    346  NE2 HIS A  44      -2.203   6.535  -5.570  1.00 98.75           N  
ATOM    347  N   CYS A  45      -4.715   8.672  -3.174  1.00 98.81           N  
ATOM    348  CA  CYS A  45      -5.910   7.848  -3.309  1.00 98.81           C  
ATOM    349  C   CYS A  45      -7.152   8.609  -2.871  1.00 98.81           C  
ATOM    350  CB  CYS A  45      -5.770   6.566  -2.488  1.00 98.81           C  
ATOM    351  O   CYS A  45      -8.250   8.375  -3.389  1.00 98.81           O  
ATOM    352  SG  CYS A  45      -4.750   5.305  -3.279  1.00 98.81           S  
ATOM    353  N   ILE A  46      -6.980   9.539  -1.936  1.00 98.56           N  
ATOM    354  CA  ILE A  46      -8.188  10.117  -1.347  1.00 98.56           C  
ATOM    355  C   ILE A  46      -8.328  11.570  -1.795  1.00 98.56           C  
ATOM    356  CB  ILE A  46      -8.156  10.031   0.196  1.00 98.56           C  
ATOM    357  O   ILE A  46      -9.273  12.258  -1.394  1.00 98.56           O  
ATOM    358  CG1 ILE A  46      -6.902  10.727   0.745  1.00 98.56           C  
ATOM    359  CG2 ILE A  46      -8.227   8.578   0.659  1.00 98.56           C  
ATOM    360  CD1 ILE A  46      -7.012  11.133   2.209  1.00 98.56           C  
ATOM    361  N   GLU A  47      -7.406  12.047  -2.527  1.00 97.12           N  
ATOM    362  CA  GLU A  47      -7.496  13.414  -3.043  1.00 97.12           C  
ATOM    363  C   GLU A  47      -8.695  13.570  -3.971  1.00 97.12           C  
ATOM    364  CB  GLU A  47      -6.211  13.797  -3.779  1.00 97.12           C  
ATOM    365  O   GLU A  47      -8.797  12.883  -4.988  1.00 97.12           O  
ATOM    366  CG  GLU A  47      -6.141  15.266  -4.168  1.00 97.12           C  
ATOM    367  CD  GLU A  47      -4.820  15.648  -4.816  1.00 97.12           C  
ATOM    368  OE1 GLU A  47      -4.133  16.562  -4.301  1.00 97.12           O  
ATOM    369  OE2 GLU A  47      -4.473  15.039  -5.852  1.00 97.12           O  
ATOM    370  N   GLY A  48      -9.570  14.531  -3.598  1.00 96.69           N  
ATOM    371  CA  GLY A  48     -10.734  14.828  -4.414  1.00 96.69           C  
ATOM    372  C   GLY A  48     -11.828  13.781  -4.305  1.00 96.69           C  
ATOM    373  O   GLY A  48     -12.758  13.758  -5.117  1.00 96.69           O  
ATOM    374  N   ILE A  49     -11.609  12.836  -3.396  1.00 98.31           N  
ATOM    375  CA  ILE A  49     -12.555  11.734  -3.244  1.00 98.31           C  
ATOM    376  C   ILE A  49     -13.656  12.133  -2.260  1.00 98.31           C  
ATOM    377  CB  ILE A  49     -11.844  10.445  -2.768  1.00 98.31           C  
ATOM    378  O   ILE A  49     -13.375  12.703  -1.205  1.00 98.31           O  
ATOM    379  CG1 ILE A  49     -10.820   9.984  -3.807  1.00 98.31           C  
ATOM    380  CG2 ILE A  49     -12.867   9.344  -2.480  1.00 98.31           C  
ATOM    381  CD1 ILE A  49     -11.414   9.719  -5.184  1.00 98.31           C  
ATOM    382  N   SER A  50     -14.969  11.836  -2.627  1.00 97.00           N  
ATOM    383  CA  SER A  50     -16.109  12.195  -1.787  1.00 97.00           C  
ATOM    384  C   SER A  50     -16.469  11.062  -0.834  1.00 97.00           C  
ATOM    385  CB  SER A  50     -17.312  12.562  -2.650  1.00 97.00           C  
ATOM    386  O   SER A  50     -17.000  11.305   0.250  1.00 97.00           O  
ATOM    387  OG  SER A  50     -17.656  11.492  -3.512  1.00 97.00           O  
ATOM    388  N   GLY A  51     -16.281   9.828  -1.229  1.00 97.62           N  
ATOM    389  CA  GLY A  51     -16.625   8.688  -0.396  1.00 97.62           C  
ATOM    390  C   GLY A  51     -15.594   7.566  -0.465  1.00 97.62           C  
ATOM    391  O   GLY A  51     -14.945   7.375  -1.497  1.00 97.62           O  
ATOM    392  N   VAL A  52     -15.477   6.910   0.654  1.00 98.75           N  
ATOM    393  CA  VAL A  52     -14.586   5.762   0.729  1.00 98.75           C  
ATOM    394  C   VAL A  52     -15.305   4.590   1.391  1.00 98.75           C  
ATOM    395  CB  VAL A  52     -13.289   6.094   1.502  1.00 98.75           C  
ATOM    396  O   VAL A  52     -15.883   4.734   2.473  1.00 98.75           O  
ATOM    397  CG1 VAL A  52     -12.344   4.898   1.508  1.00 98.75           C  
ATOM    398  CG2 VAL A  52     -12.609   7.320   0.897  1.00 98.75           C  
ATOM    399  N   THR A  53     -15.328   3.477   0.688  1.00 98.69           N  
ATOM    400  CA  THR A  53     -15.734   2.199   1.262  1.00 98.69           C  
ATOM    401  C   THR A  53     -14.523   1.296   1.480  1.00 98.69           C  
ATOM    402  CB  THR A  53     -16.750   1.481   0.362  1.00 98.69           C  
ATOM    403  O   THR A  53     -13.656   1.184   0.607  1.00 98.69           O  
ATOM    404  CG2 THR A  53     -17.172   0.143   0.963  1.00 98.69           C  
ATOM    405  OG1 THR A  53     -17.922   2.309   0.213  1.00 98.69           O  
ATOM    406  N   VAL A  54     -14.523   0.670   2.662  1.00 98.88           N  
ATOM    407  CA  VAL A  54     -13.391  -0.169   3.049  1.00 98.88           C  
ATOM    408  C   VAL A  54     -13.852  -1.615   3.213  1.00 98.88           C  
ATOM    409  CB  VAL A  54     -12.734   0.332   4.352  1.00 98.88           C  
ATOM    410  O   VAL A  54     -14.797  -1.892   3.965  1.00 98.88           O  
ATOM    411  CG1 VAL A  54     -11.578  -0.578   4.758  1.00 98.88           C  
ATOM    412  CG2 VAL A  54     -12.250   1.772   4.188  1.00 98.88           C  
ATOM    413  N   ARG A  55     -13.234  -2.518   2.477  1.00 98.88           N  
ATOM    414  CA  ARG A  55     -13.477  -3.943   2.672  1.00 98.88           C  
ATOM    415  C   ARG A  55     -12.266  -4.621   3.303  1.00 98.88           C  
ATOM    416  CB  ARG A  55     -13.820  -4.617   1.342  1.00 98.88           C  
ATOM    417  O   ARG A  55     -11.156  -4.516   2.789  1.00 98.88           O  
ATOM    418  CG  ARG A  55     -14.141  -6.102   1.467  1.00 98.88           C  
ATOM    419  CD  ARG A  55     -14.477  -6.723   0.119  1.00 98.88           C  
ATOM    420  NE  ARG A  55     -15.648  -6.098  -0.484  1.00 98.88           N  
ATOM    421  NH1 ARG A  55     -17.172  -7.070   0.960  1.00 98.88           N  
ATOM    422  NH2 ARG A  55     -17.891  -5.656  -0.693  1.00 98.88           N  
ATOM    423  CZ  ARG A  55     -16.906  -6.277  -0.071  1.00 98.88           C  
ATOM    424  N   ILE A  56     -12.547  -5.426   4.305  1.00 98.88           N  
ATOM    425  CA  ILE A  56     -11.492  -6.207   4.941  1.00 98.88           C  
ATOM    426  C   ILE A  56     -11.930  -7.664   5.066  1.00 98.88           C  
ATOM    427  CB  ILE A  56     -11.125  -5.637   6.332  1.00 98.88           C  
ATOM    428  O   ILE A  56     -13.117  -7.973   4.949  1.00 98.88           O  
ATOM    429  CG1 ILE A  56     -12.320  -5.758   7.289  1.00 98.88           C  
ATOM    430  CG2 ILE A  56     -10.664  -4.180   6.215  1.00 98.88           C  
ATOM    431  CD1 ILE A  56     -11.977  -5.461   8.742  1.00 98.88           C  
ATOM    432  N   GLY A  57     -10.922  -8.555   5.156  1.00 98.75           N  
ATOM    433  CA  GLY A  57     -11.180  -9.945   5.477  1.00 98.75           C  
ATOM    434  C   GLY A  57     -11.625 -10.766   4.273  1.00 98.75           C  
ATOM    435  O   GLY A  57     -12.328 -11.758   4.422  1.00 98.75           O  
ATOM    436  N   SER A  58     -11.289 -10.289   3.084  1.00 98.75           N  
ATOM    437  CA  SER A  58     -11.695 -11.008   1.885  1.00 98.75           C  
ATOM    438  C   SER A  58     -10.547 -11.125   0.889  1.00 98.75           C  
ATOM    439  CB  SER A  58     -12.891 -10.320   1.223  1.00 98.75           C  
ATOM    440  O   SER A  58      -9.758 -10.195   0.742  1.00 98.75           O  
ATOM    441  OG  SER A  58     -13.281 -11.008   0.046  1.00 98.75           O  
ATOM    442  N   SER A  59     -10.500 -12.266   0.262  1.00 98.81           N  
ATOM    443  CA  SER A  59      -9.562 -12.438  -0.845  1.00 98.81           C  
ATOM    444  C   SER A  59     -10.117 -11.844  -2.135  1.00 98.81           C  
ATOM    445  CB  SER A  59      -9.250 -13.922  -1.051  1.00 98.81           C  
ATOM    446  O   SER A  59      -9.391 -11.711  -3.125  1.00 98.81           O  
ATOM    447  OG  SER A  59      -8.523 -14.438   0.052  1.00 98.81           O  
ATOM    448  N   ASN A  60     -11.383 -11.516  -2.098  1.00 98.81           N  
ATOM    449  CA  ASN A  60     -12.016 -10.930  -3.273  1.00 98.81           C  
ATOM    450  C   ASN A  60     -12.352  -9.453  -3.057  1.00 98.81           C  
ATOM    451  CB  ASN A  60     -13.281 -11.711  -3.648  1.00 98.81           C  
ATOM    452  O   ASN A  60     -12.875  -9.078  -2.006  1.00 98.81           O  
ATOM    453  CG  ASN A  60     -12.977 -13.117  -4.121  1.00 98.81           C  
ATOM    454  ND2 ASN A  60     -13.102 -14.086  -3.223  1.00 98.81           N  
ATOM    455  OD1 ASN A  60     -12.633 -13.336  -5.285  1.00 98.81           O  
ATOM    456  N   SER A  61     -12.078  -8.719  -4.094  1.00 98.44           N  
ATOM    457  CA  SER A  61     -12.289  -7.277  -3.986  1.00 98.44           C  
ATOM    458  C   SER A  61     -13.773  -6.934  -4.023  1.00 98.44           C  
ATOM    459  CB  SER A  61     -11.555  -6.539  -5.109  1.00 98.44           C  
ATOM    460  O   SER A  61     -14.180  -5.852  -3.596  1.00 98.44           O  
ATOM    461  OG  SER A  61     -12.047  -6.949  -6.379  1.00 98.44           O  
ATOM    462  N   ASN A  62     -14.617  -7.816  -4.535  1.00 98.06           N  
ATOM    463  CA  ASN A  62     -16.000  -7.438  -4.812  1.00 98.06           C  
ATOM    464  C   ASN A  62     -16.984  -8.289  -4.023  1.00 98.06           C  
ATOM    465  CB  ASN A  62     -16.281  -7.535  -6.312  1.00 98.06           C  
ATOM    466  O   ASN A  62     -18.188  -8.281  -4.309  1.00 98.06           O  
ATOM    467  CG  ASN A  62     -16.094  -8.945  -6.852  1.00 98.06           C  
ATOM    468  ND2 ASN A  62     -16.656  -9.203  -8.031  1.00 98.06           N  
ATOM    469  OD1 ASN A  62     -15.469  -9.781  -6.215  1.00 98.06           O  
ATOM    470  N   LYS A  63     -16.578  -9.188  -3.164  1.00 98.50           N  
ATOM    471  CA  LYS A  63     -17.453  -9.984  -2.307  1.00 98.50           C  
ATOM    472  C   LYS A  63     -16.703 -10.484  -1.076  1.00 98.50           C  
ATOM    473  CB  LYS A  63     -18.031 -11.164  -3.086  1.00 98.50           C  
ATOM    474  O   LYS A  63     -15.469 -10.461  -1.036  1.00 98.50           O  
ATOM    475  CG  LYS A  63     -16.984 -12.156  -3.574  1.00 98.50           C  
ATOM    476  CD  LYS A  63     -17.625 -13.289  -4.375  1.00 98.50           C  
ATOM    477  CE  LYS A  63     -16.594 -14.312  -4.816  1.00 98.50           C  
ATOM    478  NZ  LYS A  63     -17.219 -15.445  -5.566  1.00 98.50           N  
ATOM    479  N   GLY A  64     -17.516 -10.961  -0.064  1.00 98.31           N  
ATOM    480  CA  GLY A  64     -16.938 -11.523   1.147  1.00 98.31           C  
ATOM    481  C   GLY A  64     -16.438 -10.469   2.111  1.00 98.31           C  
ATOM    482  O   GLY A  64     -16.406  -9.281   1.782  1.00 98.31           O  
ATOM    483  N   GLY A  65     -15.938 -10.867   3.260  1.00 98.38           N  
ATOM    484  CA  GLY A  65     -15.445  -9.961   4.281  1.00 98.38           C  
ATOM    485  C   GLY A  65     -16.516  -9.023   4.809  1.00 98.38           C  
ATOM    486  O   GLY A  65     -17.703  -9.359   4.793  1.00 98.38           O  
ATOM    487  N   THR A  66     -15.992  -7.980   5.391  1.00 98.75           N  
ATOM    488  CA  THR A  66     -16.859  -6.965   5.969  1.00 98.75           C  
ATOM    489  C   THR A  66     -16.578  -5.598   5.359  1.00 98.75           C  
ATOM    490  CB  THR A  66     -16.703  -6.891   7.500  1.00 98.75           C  
ATOM    491  O   THR A  66     -15.422  -5.234   5.145  1.00 98.75           O  
ATOM    492  CG2 THR A  66     -17.719  -5.934   8.117  1.00 98.75           C  
ATOM    493  OG1 THR A  66     -16.891  -8.195   8.055  1.00 98.75           O  
ATOM    494  N   VAL A  67     -17.594  -4.871   5.121  1.00 98.69           N  
ATOM    495  CA  VAL A  67     -17.469  -3.568   4.477  1.00 98.69           C  
ATOM    496  C   VAL A  67     -17.812  -2.463   5.473  1.00 98.69           C  
ATOM    497  CB  VAL A  67     -18.375  -3.461   3.230  1.00 98.69           C  
ATOM    498  O   VAL A  67     -18.781  -2.578   6.230  1.00 98.69           O  
ATOM    499  CG1 VAL A  67     -18.344  -2.047   2.652  1.00 98.69           C  
ATOM    500  CG2 VAL A  67     -17.969  -4.484   2.178  1.00 98.69           C  
ATOM    501  N   TYR A  68     -16.984  -1.445   5.422  1.00 98.75           N  
ATOM    502  CA  TYR A  68     -17.156  -0.246   6.234  1.00 98.75           C  
ATOM    503  C   TYR A  68     -17.188   1.003   5.359  1.00 98.75           C  
ATOM    504  CB  TYR A  68     -16.047  -0.131   7.273  1.00 98.75           C  
ATOM    505  O   TYR A  68     -16.641   1.009   4.258  1.00 98.75           O  
ATOM    506  CG  TYR A  68     -15.922  -1.337   8.172  1.00 98.75           C  
ATOM    507  CD1 TYR A  68     -16.547  -1.364   9.422  1.00 98.75           C  
ATOM    508  CD2 TYR A  68     -15.195  -2.451   7.777  1.00 98.75           C  
ATOM    509  CE1 TYR A  68     -16.438  -2.473  10.258  1.00 98.75           C  
ATOM    510  CE2 TYR A  68     -15.078  -3.566   8.602  1.00 98.75           C  
ATOM    511  OH  TYR A  68     -15.586  -4.668  10.656  1.00 98.75           O  
ATOM    512  CZ  TYR A  68     -15.695  -3.568   9.836  1.00 98.75           C  
ATOM    513  N   THR A  69     -17.859   2.023   5.883  1.00 98.56           N  
ATOM    514  CA  THR A  69     -17.781   3.334   5.246  1.00 98.56           C  
ATOM    515  C   THR A  69     -16.875   4.270   6.047  1.00 98.56           C  
ATOM    516  CB  THR A  69     -19.172   3.971   5.094  1.00 98.56           C  
ATOM    517  O   THR A  69     -16.781   4.148   7.270  1.00 98.56           O  
ATOM    518  CG2 THR A  69     -20.062   3.131   4.188  1.00 98.56           C  
ATOM    519  OG1 THR A  69     -19.781   4.070   6.387  1.00 98.56           O  
ATOM    520  N   ALA A  70     -16.203   5.113   5.277  1.00 98.50           N  
ATOM    521  CA  ALA A  70     -15.289   6.043   5.938  1.00 98.50           C  
ATOM    522  C   ALA A  70     -16.062   7.121   6.691  1.00 98.50           C  
ATOM    523  CB  ALA A  70     -14.344   6.676   4.918  1.00 98.50           C  
ATOM    524  O   ALA A  70     -17.000   7.711   6.156  1.00 98.50           O  
ATOM    525  N   LYS A  71     -15.727   7.340   7.980  1.00 98.38           N  
ATOM    526  CA  LYS A  71     -16.203   8.469   8.773  1.00 98.38           C  
ATOM    527  C   LYS A  71     -15.438   9.742   8.430  1.00 98.38           C  
ATOM    528  CB  LYS A  71     -16.078   8.172  10.266  1.00 98.38           C  
ATOM    529  O   LYS A  71     -16.016  10.820   8.336  1.00 98.38           O  
ATOM    530  CG  LYS A  71     -16.562   9.305  11.164  1.00 98.38           C  
ATOM    531  CD  LYS A  71     -16.453   8.930  12.641  1.00 98.38           C  
ATOM    532  CE  LYS A  71     -16.891  10.078  13.539  1.00 98.38           C  
ATOM    533  NZ  LYS A  71     -16.812   9.703  14.984  1.00 98.38           N  
ATOM    534  N   SER A  72     -14.133   9.656   8.273  1.00 98.56           N  
ATOM    535  CA  SER A  72     -13.266  10.758   7.883  1.00 98.56           C  
ATOM    536  C   SER A  72     -12.016  10.250   7.160  1.00 98.56           C  
ATOM    537  CB  SER A  72     -12.852  11.578   9.109  1.00 98.56           C  
ATOM    538  O   SER A  72     -11.734   9.055   7.168  1.00 98.56           O  
ATOM    539  OG  SER A  72     -12.031  10.812   9.977  1.00 98.56           O  
ATOM    540  N   LYS A  73     -11.367  11.141   6.457  1.00 98.44           N  
ATOM    541  CA  LYS A  73     -10.094  10.898   5.785  1.00 98.44           C  
ATOM    542  C   LYS A  73      -9.148  12.078   5.957  1.00 98.44           C  
ATOM    543  CB  LYS A  73     -10.320  10.617   4.297  1.00 98.44           C  
ATOM    544  O   LYS A  73      -9.555  13.234   5.816  1.00 98.44           O  
ATOM    545  CG  LYS A  73     -11.172  11.664   3.594  1.00 98.44           C  
ATOM    546  CD  LYS A  73     -11.500  11.250   2.164  1.00 98.44           C  
ATOM    547  CE  LYS A  73     -12.312  12.320   1.444  1.00 98.44           C  
ATOM    548  NZ  LYS A  73     -13.719  11.875   1.206  1.00 98.44           N  
ATOM    549  N   VAL A  74      -7.910  11.734   6.203  1.00 98.62           N  
ATOM    550  CA  VAL A  74      -6.930  12.789   6.445  1.00 98.62           C  
ATOM    551  C   VAL A  74      -5.637  12.461   5.699  1.00 98.62           C  
ATOM    552  CB  VAL A  74      -6.645  12.961   7.953  1.00 98.62           C  
ATOM    553  O   VAL A  74      -5.031  11.406   5.914  1.00 98.62           O  
ATOM    554  CG1 VAL A  74      -5.621  14.078   8.180  1.00 98.62           C  
ATOM    555  CG2 VAL A  74      -7.938  13.258   8.711  1.00 98.62           C  
ATOM    556  N   ALA A  75      -5.258  13.359   4.812  1.00 98.88           N  
ATOM    557  CA  ALA A  75      -3.971  13.234   4.137  1.00 98.88           C  
ATOM    558  C   ALA A  75      -2.854  13.867   4.961  1.00 98.88           C  
ATOM    559  CB  ALA A  75      -4.031  13.867   2.752  1.00 98.88           C  
ATOM    560  O   ALA A  75      -3.098  14.789   5.738  1.00 98.88           O  
ATOM    561  N   HIS A  76      -1.679  13.234   4.797  1.00 98.81           N  
ATOM    562  CA  HIS A  76      -0.524  13.875   5.418  1.00 98.81           C  
ATOM    563  C   HIS A  76      -0.443  15.352   5.039  1.00 98.81           C  
ATOM    564  CB  HIS A  76       0.766  13.156   5.016  1.00 98.81           C  
ATOM    565  O   HIS A  76      -0.532  15.703   3.861  1.00 98.81           O  
ATOM    566  CG  HIS A  76       1.928  13.469   5.902  1.00 98.81           C  
ATOM    567  CD2 HIS A  76       2.598  12.703   6.793  1.00 98.81           C  
ATOM    568  ND1 HIS A  76       2.527  14.711   5.938  1.00 98.81           N  
ATOM    569  CE1 HIS A  76       3.520  14.695   6.812  1.00 98.81           C  
ATOM    570  NE2 HIS A  76       3.584  13.484   7.344  1.00 98.81           N  
ATOM    571  N   PRO A  77      -0.266  16.281   5.980  1.00 98.38           N  
ATOM    572  CA  PRO A  77      -0.304  17.719   5.715  1.00 98.38           C  
ATOM    573  C   PRO A  77       0.814  18.172   4.781  1.00 98.38           C  
ATOM    574  CB  PRO A  77      -0.143  18.344   7.102  1.00 98.38           C  
ATOM    575  O   PRO A  77       0.698  19.219   4.137  1.00 98.38           O  
ATOM    576  CG  PRO A  77       0.468  17.266   7.934  1.00 98.38           C  
ATOM    577  CD  PRO A  77      -0.041  15.938   7.445  1.00 98.38           C  
ATOM    578  N   LYS A  78       1.884  17.344   4.734  1.00 98.50           N  
ATOM    579  CA  LYS A  78       3.012  17.766   3.902  1.00 98.50           C  
ATOM    580  C   LYS A  78       2.992  17.047   2.555  1.00 98.50           C  
ATOM    581  CB  LYS A  78       4.336  17.484   4.621  1.00 98.50           C  
ATOM    582  O   LYS A  78       3.990  17.047   1.832  1.00 98.50           O  
ATOM    583  CG  LYS A  78       4.551  18.344   5.859  1.00 98.50           C  
ATOM    584  CD  LYS A  78       5.922  18.078   6.480  1.00 98.50           C  
ATOM    585  CE  LYS A  78       6.160  18.984   7.691  1.00 98.50           C  
ATOM    586  NZ  LYS A  78       7.484  18.703   8.328  1.00 98.50           N  
ATOM    587  N   TYR A  79       1.833  16.391   2.293  1.00 98.75           N  
ATOM    588  CA  TYR A  79       1.719  15.719   0.999  1.00 98.75           C  
ATOM    589  C   TYR A  79       1.839  16.719  -0.142  1.00 98.75           C  
ATOM    590  CB  TYR A  79       0.388  14.969   0.896  1.00 98.75           C  
ATOM    591  O   TYR A  79       1.209  17.781  -0.114  1.00 98.75           O  
ATOM    592  CG  TYR A  79       0.118  14.398  -0.474  1.00 98.75           C  
ATOM    593  CD1 TYR A  79      -1.022  14.758  -1.188  1.00 98.75           C  
ATOM    594  CD2 TYR A  79       1.001  13.492  -1.058  1.00 98.75           C  
ATOM    595  CE1 TYR A  79      -1.276  14.234  -2.451  1.00 98.75           C  
ATOM    596  CE2 TYR A  79       0.757  12.961  -2.320  1.00 98.75           C  
ATOM    597  OH  TYR A  79      -0.629  12.812  -4.258  1.00 98.75           O  
ATOM    598  CZ  TYR A  79      -0.383  13.336  -3.008  1.00 98.75           C  
ATOM    599  N   ASN A  80       2.699  16.375  -1.080  1.00 98.38           N  
ATOM    600  CA  ASN A  80       2.891  17.141  -2.312  1.00 98.38           C  
ATOM    601  C   ASN A  80       2.443  16.344  -3.535  1.00 98.38           C  
ATOM    602  CB  ASN A  80       4.355  17.562  -2.463  1.00 98.38           C  
ATOM    603  O   ASN A  80       3.098  15.375  -3.924  1.00 98.38           O  
ATOM    604  CG  ASN A  80       4.570  18.516  -3.615  1.00 98.38           C  
ATOM    605  ND2 ASN A  80       5.344  19.578  -3.373  1.00 98.38           N  
ATOM    606  OD1 ASN A  80       4.047  18.328  -4.715  1.00 98.38           O  
ATOM    607  N   SER A  81       1.389  16.797  -4.199  1.00 97.81           N  
ATOM    608  CA  SER A  81       0.782  16.016  -5.273  1.00 97.81           C  
ATOM    609  C   SER A  81       1.664  16.016  -6.520  1.00 97.81           C  
ATOM    610  CB  SER A  81      -0.601  16.562  -5.621  1.00 97.81           C  
ATOM    611  O   SER A  81       1.553  15.117  -7.363  1.00 97.81           O  
ATOM    612  OG  SER A  81      -0.506  17.906  -6.078  1.00 97.81           O  
ATOM    613  N   LYS A  82       2.549  17.016  -6.570  1.00 96.25           N  
ATOM    614  CA  LYS A  82       3.434  17.094  -7.730  1.00 96.25           C  
ATOM    615  C   LYS A  82       4.582  16.094  -7.613  1.00 96.25           C  
ATOM    616  CB  LYS A  82       3.986  18.516  -7.891  1.00 96.25           C  
ATOM    617  O   LYS A  82       4.883  15.375  -8.562  1.00 96.25           O  
ATOM    618  CG  LYS A  82       2.951  19.531  -8.344  1.00 96.25           C  
ATOM    619  CD  LYS A  82       3.576  20.906  -8.555  1.00 96.25           C  
ATOM    620  CE  LYS A  82       2.527  21.953  -8.906  1.00 96.25           C  
ATOM    621  NZ  LYS A  82       3.133  23.297  -9.094  1.00 96.25           N  
ATOM    622  N   THR A  83       5.133  15.953  -6.461  1.00 97.12           N  
ATOM    623  CA  THR A  83       6.301  15.102  -6.277  1.00 97.12           C  
ATOM    624  C   THR A  83       5.902  13.773  -5.641  1.00 97.12           C  
ATOM    625  CB  THR A  83       7.363  15.789  -5.402  1.00 97.12           C  
ATOM    626  O   THR A  83       6.691  12.828  -5.617  1.00 97.12           O  
ATOM    627  CG2 THR A  83       7.758  17.141  -5.984  1.00 97.12           C  
ATOM    628  OG1 THR A  83       6.840  15.984  -4.086  1.00 97.12           O  
ATOM    629  N   LYS A  84       4.773  13.719  -5.145  1.00 98.12           N  
ATOM    630  CA  LYS A  84       4.219  12.586  -4.402  1.00 98.12           C  
ATOM    631  C   LYS A  84       4.941  12.391  -3.072  1.00 98.12           C  
ATOM    632  CB  LYS A  84       4.305  11.305  -5.234  1.00 98.12           C  
ATOM    633  O   LYS A  84       4.949  11.297  -2.520  1.00 98.12           O  
ATOM    634  CG  LYS A  84       3.531  11.367  -6.543  1.00 98.12           C  
ATOM    635  CD  LYS A  84       2.041  11.570  -6.305  1.00 98.12           C  
ATOM    636  CE  LYS A  84       1.267  11.633  -7.617  1.00 98.12           C  
ATOM    637  NZ  LYS A  84       0.049  12.484  -7.500  1.00 98.12           N  
ATOM    638  N   ASN A  85       5.652  13.383  -2.576  1.00 98.56           N  
ATOM    639  CA  ASN A  85       6.281  13.336  -1.261  1.00 98.56           C  
ATOM    640  C   ASN A  85       5.242  13.281  -0.144  1.00 98.56           C  
ATOM    641  CB  ASN A  85       7.203  14.547  -1.063  1.00 98.56           C  
ATOM    642  O   ASN A  85       4.176  13.883  -0.249  1.00 98.56           O  
ATOM    643  CG  ASN A  85       8.164  14.359   0.093  1.00 98.56           C  
ATOM    644  ND2 ASN A  85       8.438  15.438   0.817  1.00 98.56           N  
ATOM    645  OD1 ASN A  85       8.664  13.258   0.333  1.00 98.56           O  
ATOM    646  N   ASN A  86       5.543  12.422   0.872  1.00 98.69           N  
ATOM    647  CA  ASN A  86       4.676  12.227   2.029  1.00 98.69           C  
ATOM    648  C   ASN A  86       3.303  11.703   1.619  1.00 98.69           C  
ATOM    649  CB  ASN A  86       4.535  13.531   2.822  1.00 98.69           C  
ATOM    650  O   ASN A  86       2.281  12.172   2.121  1.00 98.69           O  
ATOM    651  CG  ASN A  86       5.832  13.953   3.482  1.00 98.69           C  
ATOM    652  ND2 ASN A  86       6.328  15.125   3.115  1.00 98.69           N  
ATOM    653  OD1 ASN A  86       6.383  13.227   4.316  1.00 98.69           O  
ATOM    654  N   ASP A  87       3.297  10.797   0.673  1.00 98.88           N  
ATOM    655  CA  ASP A  87       2.082  10.219   0.112  1.00 98.88           C  
ATOM    656  C   ASP A  87       1.432   9.242   1.095  1.00 98.88           C  
ATOM    657  CB  ASP A  87       2.387   9.500  -1.208  1.00 98.88           C  
ATOM    658  O   ASP A  87       1.488   8.031   0.903  1.00 98.88           O  
ATOM    659  CG  ASP A  87       1.139   9.195  -2.018  1.00 98.88           C  
ATOM    660  OD1 ASP A  87       0.041   9.664  -1.648  1.00 98.88           O  
ATOM    661  OD2 ASP A  87       1.255   8.477  -3.031  1.00 98.88           O  
ATOM    662  N   PHE A  88       0.844   9.797   2.137  1.00 98.94           N  
ATOM    663  CA  PHE A  88       0.177   9.047   3.195  1.00 98.94           C  
ATOM    664  C   PHE A  88      -1.207   9.625   3.477  1.00 98.94           C  
ATOM    665  CB  PHE A  88       1.019   9.055   4.477  1.00 98.94           C  
ATOM    666  O   PHE A  88      -1.405  10.836   3.406  1.00 98.94           O  
ATOM    667  CG  PHE A  88       2.379   8.438   4.312  1.00 98.94           C  
ATOM    668  CD1 PHE A  88       2.541   7.059   4.359  1.00 98.94           C  
ATOM    669  CD2 PHE A  88       3.500   9.234   4.109  1.00 98.94           C  
ATOM    670  CE1 PHE A  88       3.799   6.480   4.207  1.00 98.94           C  
ATOM    671  CE2 PHE A  88       4.762   8.664   3.959  1.00 98.94           C  
ATOM    672  CZ  PHE A  88       4.910   7.289   4.008  1.00 98.94           C  
ATOM    673  N   ALA A  89      -2.047   8.766   3.787  1.00 98.94           N  
ATOM    674  CA  ALA A  89      -3.363   9.164   4.277  1.00 98.94           C  
ATOM    675  C   ALA A  89      -3.916   8.133   5.262  1.00 98.94           C  
ATOM    676  CB  ALA A  89      -4.332   9.352   3.113  1.00 98.94           C  
ATOM    677  O   ALA A  89      -3.531   6.961   5.227  1.00 98.94           O  
ATOM    678  N   ILE A  90      -4.773   8.625   6.133  1.00 98.94           N  
ATOM    679  CA  ILE A  90      -5.480   7.770   7.074  1.00 98.94           C  
ATOM    680  C   ILE A  90      -6.984   7.883   6.848  1.00 98.94           C  
ATOM    681  CB  ILE A  90      -5.129   8.125   8.539  1.00 98.94           C  
ATOM    682  O   ILE A  90      -7.523   8.992   6.770  1.00 98.94           O  
ATOM    683  CG1 ILE A  90      -3.658   7.809   8.828  1.00 98.94           C  
ATOM    684  CG2 ILE A  90      -6.051   7.379   9.508  1.00 98.94           C  
ATOM    685  CD1 ILE A  90      -3.205   8.195  10.227  1.00 98.94           C  
ATOM    686  N   VAL A  91      -7.590   6.734   6.699  1.00 98.88           N  
ATOM    687  CA  VAL A  91      -9.047   6.641   6.641  1.00 98.88           C  
ATOM    688  C   VAL A  91      -9.578   6.086   7.961  1.00 98.88           C  
ATOM    689  CB  VAL A  91      -9.508   5.754   5.465  1.00 98.88           C  
ATOM    690  O   VAL A  91      -9.156   5.016   8.406  1.00 98.88           O  
ATOM    691  CG1 VAL A  91     -11.023   5.562   5.496  1.00 98.88           C  
ATOM    692  CG2 VAL A  91      -9.070   6.359   4.133  1.00 98.88           C  
ATOM    693  N   THR A  92     -10.477   6.840   8.586  1.00 98.88           N  
ATOM    694  CA  THR A  92     -11.164   6.398   9.789  1.00 98.88           C  
ATOM    695  C   THR A  92     -12.555   5.867   9.461  1.00 98.88           C  
ATOM    696  CB  THR A  92     -11.281   7.539  10.820  1.00 98.88           C  
ATOM    697  O   THR A  92     -13.383   6.582   8.891  1.00 98.88           O  
ATOM    698  CG2 THR A  92     -11.945   7.062  12.102  1.00 98.88           C  
ATOM    699  OG1 THR A  92      -9.969   8.031  11.133  1.00 98.88           O  
ATOM    700  N   VAL A  93     -12.797   4.625   9.781  1.00 98.81           N  
ATOM    701  CA  VAL A  93     -14.062   4.004   9.422  1.00 98.81           C  
ATOM    702  C   VAL A  93     -15.117   4.348  10.469  1.00 98.81           C  
ATOM    703  CB  VAL A  93     -13.930   2.471   9.289  1.00 98.81           C  
ATOM    704  O   VAL A  93     -14.789   4.828  11.555  1.00 98.81           O  
ATOM    705  CG1 VAL A  93     -13.000   2.109   8.133  1.00 98.81           C  
ATOM    706  CG2 VAL A  93     -13.422   1.861  10.594  1.00 98.81           C  
ATOM    707  N   ASN A  94     -16.406   4.164  10.180  1.00 97.94           N  
ATOM    708  CA  ASN A  94     -17.547   4.660  10.938  1.00 97.94           C  
ATOM    709  C   ASN A  94     -17.812   3.807  12.172  1.00 97.94           C  
ATOM    710  CB  ASN A  94     -18.797   4.719  10.047  1.00 97.94           C  
ATOM    711  O   ASN A  94     -18.594   4.199  13.039  1.00 97.94           O  
ATOM    712  CG  ASN A  94     -19.188   3.361   9.492  1.00 97.94           C  
ATOM    713  ND2 ASN A  94     -20.438   3.227   9.078  1.00 97.94           N  
ATOM    714  OD1 ASN A  94     -18.359   2.441   9.438  1.00 97.94           O  
ATOM    715  N   LYS A  95     -17.250   2.660  12.273  1.00 98.19           N  
ATOM    716  CA  LYS A  95     -17.344   1.788  13.438  1.00 98.19           C  
ATOM    717  C   LYS A  95     -16.125   0.891  13.570  1.00 98.19           C  
ATOM    718  CB  LYS A  95     -18.625   0.935  13.359  1.00 98.19           C  
ATOM    719  O   LYS A  95     -15.383   0.705  12.602  1.00 98.19           O  
ATOM    720  CG  LYS A  95     -18.656  -0.005  12.164  1.00 98.19           C  
ATOM    721  CD  LYS A  95     -19.953  -0.795  12.117  1.00 98.19           C  
ATOM    722  CE  LYS A  95     -19.984  -1.758  10.938  1.00 98.19           C  
ATOM    723  NZ  LYS A  95     -21.266  -2.527  10.883  1.00 98.19           N  
ATOM    724  N   ASP A  96     -15.977   0.348  14.844  1.00 98.56           N  
ATOM    725  CA  ASP A  96     -14.828  -0.515  15.094  1.00 98.56           C  
ATOM    726  C   ASP A  96     -14.875  -1.759  14.203  1.00 98.56           C  
ATOM    727  CB  ASP A  96     -14.766  -0.921  16.562  1.00 98.56           C  
ATOM    728  O   ASP A  96     -15.922  -2.393  14.070  1.00 98.56           O  
ATOM    729  CG  ASP A  96     -14.305   0.207  17.469  1.00 98.56           C  
ATOM    730  OD1 ASP A  96     -13.906   1.274  16.969  1.00 98.56           O  
ATOM    731  OD2 ASP A  96     -14.344   0.026  18.703  1.00 98.56           O  
ATOM    732  N   MET A  97     -13.680  -1.980  13.547  1.00 98.62           N  
ATOM    733  CA  MET A  97     -13.531  -3.209  12.773  1.00 98.62           C  
ATOM    734  C   MET A  97     -13.359  -4.414  13.688  1.00 98.62           C  
ATOM    735  CB  MET A  97     -12.336  -3.100  11.820  1.00 98.62           C  
ATOM    736  O   MET A  97     -12.703  -4.316  14.734  1.00 98.62           O  
ATOM    737  CG  MET A  97     -12.516  -2.062  10.727  1.00 98.62           C  
ATOM    738  SD  MET A  97     -11.047  -1.924   9.633  1.00 98.62           S  
ATOM    739  CE  MET A  97      -9.984  -0.870  10.664  1.00 98.62           C  
ATOM    740  N   ALA A  98     -13.961  -5.520  13.367  1.00 97.88           N  
ATOM    741  CA  ALA A  98     -13.719  -6.773  14.078  1.00 97.88           C  
ATOM    742  C   ALA A  98     -12.406  -7.414  13.633  1.00 97.88           C  
ATOM    743  CB  ALA A  98     -14.883  -7.738  13.859  1.00 97.88           C  
ATOM    744  O   ALA A  98     -12.273  -7.832  12.484  1.00 97.88           O  
ATOM    745  N   ILE A  99     -11.469  -7.469  14.531  1.00 98.38           N  
ATOM    746  CA  ILE A  99     -10.164  -8.062  14.281  1.00 98.38           C  
ATOM    747  C   ILE A  99     -10.125  -9.477  14.852  1.00 98.38           C  
ATOM    748  CB  ILE A  99      -9.023  -7.207  14.875  1.00 98.38           C  
ATOM    749  O   ILE A  99     -10.109  -9.656  16.078  1.00 98.38           O  
ATOM    750  CG1 ILE A  99      -9.141  -5.754  14.406  1.00 98.38           C  
ATOM    751  CG2 ILE A  99      -7.656  -7.797  14.516  1.00 98.38           C  
ATOM    752  CD1 ILE A  99      -9.078  -5.590  12.891  1.00 98.38           C  
ATOM    753  N   ASP A 100      -9.961 -10.469  13.922  1.00 98.19           N  
ATOM    754  CA  ASP A 100     -10.148 -11.836  14.383  1.00 98.19           C  
ATOM    755  C   ASP A 100      -8.812 -12.570  14.477  1.00 98.19           C  
ATOM    756  CB  ASP A 100     -11.102 -12.594  13.461  1.00 98.19           C  
ATOM    757  O   ASP A 100      -8.750 -13.719  14.930  1.00 98.19           O  
ATOM    758  CG  ASP A 100     -10.555 -12.758  12.055  1.00 98.19           C  
ATOM    759  OD1 ASP A 100      -9.352 -12.531  11.836  1.00 98.19           O  
ATOM    760  OD2 ASP A 100     -11.344 -13.109  11.148  1.00 98.19           O  
ATOM    761  N   GLY A 101      -7.816 -12.023  13.992  1.00 97.75           N  
ATOM    762  CA  GLY A 101      -6.500 -12.633  14.078  1.00 97.75           C  
ATOM    763  C   GLY A 101      -6.246 -13.672  13.000  1.00 97.75           C  
ATOM    764  O   GLY A 101      -5.184 -14.297  12.969  1.00 97.75           O  
ATOM    765  N   LYS A 102      -7.242 -13.898  12.141  1.00 98.00           N  
ATOM    766  CA  LYS A 102      -7.094 -14.875  11.070  1.00 98.00           C  
ATOM    767  C   LYS A 102      -7.219 -14.219   9.703  1.00 98.00           C  
ATOM    768  CB  LYS A 102      -8.133 -15.992  11.211  1.00 98.00           C  
ATOM    769  O   LYS A 102      -6.254 -14.180   8.938  1.00 98.00           O  
ATOM    770  CG  LYS A 102      -7.922 -17.156  10.266  1.00 98.00           C  
ATOM    771  CD  LYS A 102      -8.938 -18.266  10.516  1.00 98.00           C  
ATOM    772  CE  LYS A 102      -8.781 -19.406   9.508  1.00 98.00           C  
ATOM    773  NZ  LYS A 102      -9.789 -20.484   9.727  1.00 98.00           N  
ATOM    774  N   THR A 103      -8.375 -13.656   9.422  1.00 98.69           N  
ATOM    775  CA  THR A 103      -8.570 -13.000   8.133  1.00 98.69           C  
ATOM    776  C   THR A 103      -8.430 -11.492   8.273  1.00 98.69           C  
ATOM    777  CB  THR A 103      -9.953 -13.344   7.539  1.00 98.69           C  
ATOM    778  O   THR A 103      -8.312 -10.781   7.273  1.00 98.69           O  
ATOM    779  CG2 THR A 103     -10.078 -14.836   7.262  1.00 98.69           C  
ATOM    780  OG1 THR A 103     -10.977 -12.945   8.469  1.00 98.69           O  
ATOM    781  N   THR A 104      -8.469 -11.008   9.477  1.00 98.88           N  
ATOM    782  CA  THR A 104      -8.250  -9.602   9.789  1.00 98.88           C  
ATOM    783  C   THR A 104      -7.246  -9.453  10.930  1.00 98.88           C  
ATOM    784  CB  THR A 104      -9.562  -8.898  10.164  1.00 98.88           C  
ATOM    785  O   THR A 104      -7.426 -10.039  12.000  1.00 98.88           O  
ATOM    786  CG2 THR A 104     -10.539  -8.898   8.992  1.00 98.88           C  
ATOM    787  OG1 THR A 104     -10.172  -9.586  11.266  1.00 98.88           O  
ATOM    788  N   LYS A 105      -6.152  -8.680  10.672  1.00 98.75           N  
ATOM    789  CA  LYS A 105      -5.113  -8.406  11.656  1.00 98.75           C  
ATOM    790  C   LYS A 105      -4.562  -6.988  11.492  1.00 98.75           C  
ATOM    791  CB  LYS A 105      -3.979  -9.422  11.547  1.00 98.75           C  
ATOM    792  O   LYS A 105      -4.488  -6.473  10.375  1.00 98.75           O  
ATOM    793  CG  LYS A 105      -4.344 -10.812  12.062  1.00 98.75           C  
ATOM    794  CD  LYS A 105      -3.129 -11.727  12.102  1.00 98.75           C  
ATOM    795  CE  LYS A 105      -3.500 -13.125  12.570  1.00 98.75           C  
ATOM    796  NZ  LYS A 105      -2.312 -14.031  12.617  1.00 98.75           N  
ATOM    797  N   ILE A 106      -4.250  -6.426  12.672  1.00 98.81           N  
ATOM    798  CA  ILE A 106      -3.590  -5.125  12.672  1.00 98.81           C  
ATOM    799  C   ILE A 106      -2.100  -5.305  12.391  1.00 98.81           C  
ATOM    800  CB  ILE A 106      -3.795  -4.391  14.016  1.00 98.81           C  
ATOM    801  O   ILE A 106      -1.423  -6.090  13.062  1.00 98.81           O  
ATOM    802  CG1 ILE A 106      -5.289  -4.137  14.266  1.00 98.81           C  
ATOM    803  CG2 ILE A 106      -3.006  -3.078  14.039  1.00 98.81           C  
ATOM    804  CD1 ILE A 106      -5.609  -3.648  15.672  1.00 98.81           C  
ATOM    805  N   ILE A 107      -1.571  -4.574  11.375  1.00 98.81           N  
ATOM    806  CA  ILE A 107      -0.177  -4.719  10.969  1.00 98.81           C  
ATOM    807  C   ILE A 107       0.709  -3.848  11.859  1.00 98.81           C  
ATOM    808  CB  ILE A 107       0.026  -4.352   9.484  1.00 98.81           C  
ATOM    809  O   ILE A 107       0.287  -2.781  12.312  1.00 98.81           O  
ATOM    810  CG1 ILE A 107       1.439  -4.730   9.031  1.00 98.81           C  
ATOM    811  CG2 ILE A 107      -0.242  -2.859   9.258  1.00 98.81           C  
ATOM    812  CD1 ILE A 107       1.669  -6.230   8.906  1.00 98.81           C  
ATOM    813  N   THR A 108       1.961  -4.266  12.117  1.00 98.69           N  
ATOM    814  CA  THR A 108       2.977  -3.451  12.773  1.00 98.69           C  
ATOM    815  C   THR A 108       3.613  -2.480  11.781  1.00 98.69           C  
ATOM    816  CB  THR A 108       4.070  -4.328  13.406  1.00 98.69           C  
ATOM    817  O   THR A 108       3.902  -2.848  10.641  1.00 98.69           O  
ATOM    818  CG2 THR A 108       5.125  -3.475  14.102  1.00 98.69           C  
ATOM    819  OG1 THR A 108       3.471  -5.203  14.375  1.00 98.69           O  
ATOM    820  N   LEU A 109       3.764  -1.213  12.234  1.00 98.81           N  
ATOM    821  CA  LEU A 109       4.359  -0.207  11.367  1.00 98.81           C  
ATOM    822  C   LEU A 109       5.836  -0.009  11.695  1.00 98.81           C  
ATOM    823  CB  LEU A 109       3.615   1.124  11.492  1.00 98.81           C  
ATOM    824  O   LEU A 109       6.242  -0.142  12.852  1.00 98.81           O  
ATOM    825  CG  LEU A 109       2.133   1.109  11.109  1.00 98.81           C  
ATOM    826  CD1 LEU A 109       1.514   2.484  11.344  1.00 98.81           C  
ATOM    827  CD2 LEU A 109       1.958   0.673   9.664  1.00 98.81           C  
ATOM    828  N   ALA A 110       6.617   0.251  10.672  1.00 98.69           N  
ATOM    829  CA  ALA A 110       8.031   0.561  10.867  1.00 98.69           C  
ATOM    830  C   ALA A 110       8.211   1.703  11.867  1.00 98.69           C  
ATOM    831  CB  ALA A 110       8.688   0.914   9.539  1.00 98.69           C  
ATOM    832  O   ALA A 110       7.449   2.676  11.844  1.00 98.69           O  
ATOM    833  N   LYS A 111       9.203   1.575  12.711  1.00 97.94           N  
ATOM    834  CA  LYS A 111       9.500   2.568  13.742  1.00 97.94           C  
ATOM    835  C   LYS A 111      10.102   3.832  13.133  1.00 97.94           C  
ATOM    836  CB  LYS A 111      10.445   1.987  14.789  1.00 97.94           C  
ATOM    837  O   LYS A 111      10.797   3.768  12.117  1.00 97.94           O  
ATOM    838  CG  LYS A 111       9.844   0.860  15.617  1.00 97.94           C  
ATOM    839  CD  LYS A 111      10.828   0.352  16.672  1.00 97.94           C  
ATOM    840  CE  LYS A 111      10.242  -0.805  17.469  1.00 97.94           C  
ATOM    841  NZ  LYS A 111      11.219  -1.351  18.453  1.00 97.94           N  
ATOM    842  N   GLU A 112       9.836   4.910  13.805  1.00 97.50           N  
ATOM    843  CA  GLU A 112      10.391   6.188  13.375  1.00 97.50           C  
ATOM    844  C   GLU A 112      11.906   6.094  13.195  1.00 97.50           C  
ATOM    845  CB  GLU A 112      10.047   7.289  14.375  1.00 97.50           C  
ATOM    846  O   GLU A 112      12.602   5.543  14.047  1.00 97.50           O  
ATOM    847  CG  GLU A 112      10.531   8.672  13.961  1.00 97.50           C  
ATOM    848  CD  GLU A 112      10.172   9.758  14.961  1.00 97.50           C  
ATOM    849  OE1 GLU A 112      10.461  10.953  14.695  1.00 97.50           O  
ATOM    850  OE2 GLU A 112       9.609   9.422  16.031  1.00 97.50           O  
ATOM    851  N   GLY A 113      12.406   6.531  12.039  1.00 93.38           N  
ATOM    852  CA  GLY A 113      13.836   6.641  11.789  1.00 93.38           C  
ATOM    853  C   GLY A 113      14.445   5.363  11.242  1.00 93.38           C  
ATOM    854  O   GLY A 113      15.617   5.344  10.859  1.00 93.38           O  
ATOM    855  N   SER A 114      13.664   4.273  11.242  1.00 97.25           N  
ATOM    856  CA  SER A 114      14.227   3.037  10.703  1.00 97.25           C  
ATOM    857  C   SER A 114      14.422   3.139   9.188  1.00 97.25           C  
ATOM    858  CB  SER A 114      13.312   1.851  11.023  1.00 97.25           C  
ATOM    859  O   SER A 114      13.727   3.906   8.516  1.00 97.25           O  
ATOM    860  OG  SER A 114      12.055   1.987  10.383  1.00 97.25           O  
ATOM    861  N   SER A 115      15.516   2.520   8.734  1.00 96.25           N  
ATOM    862  CA  SER A 115      15.828   2.553   7.309  1.00 96.25           C  
ATOM    863  C   SER A 115      15.289   1.312   6.602  1.00 96.25           C  
ATOM    864  CB  SER A 115      17.328   2.664   7.094  1.00 96.25           C  
ATOM    865  O   SER A 115      14.805   0.382   7.246  1.00 96.25           O  
ATOM    866  OG  SER A 115      18.000   1.516   7.586  1.00 96.25           O  
ATOM    867  N   VAL A 116      15.211   1.348   5.254  1.00 98.44           N  
ATOM    868  CA  VAL A 116      14.953   0.210   4.375  1.00 98.44           C  
ATOM    869  C   VAL A 116      16.203  -0.119   3.572  1.00 98.44           C  
ATOM    870  CB  VAL A 116      13.766   0.485   3.424  1.00 98.44           C  
ATOM    871  O   VAL A 116      16.453   0.471   2.516  1.00 98.44           O  
ATOM    872  CG1 VAL A 116      13.430  -0.763   2.613  1.00 98.44           C  
ATOM    873  CG2 VAL A 116      12.547   0.962   4.215  1.00 98.44           C  
ATOM    874  N   PRO A 117      17.016  -0.972   4.145  1.00 97.88           N  
ATOM    875  CA  PRO A 117      18.312  -1.259   3.504  1.00 97.88           C  
ATOM    876  C   PRO A 117      18.156  -1.900   2.127  1.00 97.88           C  
ATOM    877  CB  PRO A 117      18.984  -2.225   4.484  1.00 97.88           C  
ATOM    878  O   PRO A 117      17.125  -2.525   1.846  1.00 97.88           O  
ATOM    879  CG  PRO A 117      18.250  -2.035   5.773  1.00 97.88           C  
ATOM    880  CD  PRO A 117      16.828  -1.642   5.461  1.00 97.88           C  
ATOM    881  N   ASP A 118      19.188  -1.724   1.318  1.00 98.44           N  
ATOM    882  CA  ASP A 118      19.281  -2.383   0.020  1.00 98.44           C  
ATOM    883  C   ASP A 118      19.094  -3.893   0.156  1.00 98.44           C  
ATOM    884  CB  ASP A 118      20.625  -2.078  -0.634  1.00 98.44           C  
ATOM    885  O   ASP A 118      19.656  -4.516   1.056  1.00 98.44           O  
ATOM    886  CG  ASP A 118      20.719  -2.557  -2.072  1.00 98.44           C  
ATOM    887  OD1 ASP A 118      19.828  -2.199  -2.887  1.00 98.44           O  
ATOM    888  OD2 ASP A 118      21.672  -3.297  -2.396  1.00 98.44           O  
ATOM    889  N   GLY A 119      18.172  -4.453  -0.702  1.00 98.56           N  
ATOM    890  CA  GLY A 119      17.984  -5.898  -0.725  1.00 98.56           C  
ATOM    891  C   GLY A 119      16.875  -6.375   0.191  1.00 98.56           C  
ATOM    892  O   GLY A 119      16.625  -7.578   0.281  1.00 98.56           O  
ATOM    893  N   THR A 120      16.359  -5.457   0.944  1.00 98.81           N  
ATOM    894  CA  THR A 120      15.250  -5.844   1.809  1.00 98.81           C  
ATOM    895  C   THR A 120      14.141  -6.512   1.000  1.00 98.81           C  
ATOM    896  CB  THR A 120      14.680  -4.625   2.559  1.00 98.81           C  
ATOM    897  O   THR A 120      13.641  -5.934   0.035  1.00 98.81           O  
ATOM    898  CG2 THR A 120      13.516  -5.027   3.453  1.00 98.81           C  
ATOM    899  OG1 THR A 120      15.711  -4.043   3.369  1.00 98.81           O  
ATOM    900  N   ALA A 121      13.773  -7.746   1.404  1.00 98.69           N  
ATOM    901  CA  ALA A 121      12.688  -8.484   0.762  1.00 98.69           C  
ATOM    902  C   ALA A 121      11.328  -7.973   1.220  1.00 98.69           C  
ATOM    903  CB  ALA A 121      12.820  -9.977   1.056  1.00 98.69           C  
ATOM    904  O   ALA A 121      11.039  -7.938   2.420  1.00 98.69           O  
ATOM    905  N   LEU A 122      10.516  -7.652   0.222  1.00 98.88           N  
ATOM    906  CA  LEU A 122       9.203  -7.082   0.521  1.00 98.88           C  
ATOM    907  C   LEU A 122       8.094  -7.891  -0.147  1.00 98.88           C  
ATOM    908  CB  LEU A 122       9.133  -5.621   0.061  1.00 98.88           C  
ATOM    909  O   LEU A 122       8.273  -8.391  -1.261  1.00 98.88           O  
ATOM    910  CG  LEU A 122      10.141  -4.664   0.699  1.00 98.88           C  
ATOM    911  CD1 LEU A 122      10.258  -3.387  -0.126  1.00 98.88           C  
ATOM    912  CD2 LEU A 122       9.742  -4.344   2.135  1.00 98.88           C  
ATOM    913  N   LEU A 123       7.039  -8.047   0.595  1.00 98.94           N  
ATOM    914  CA  LEU A 123       5.797  -8.547   0.021  1.00 98.94           C  
ATOM    915  C   LEU A 123       4.816  -7.410  -0.238  1.00 98.94           C  
ATOM    916  CB  LEU A 123       5.160  -9.586   0.949  1.00 98.94           C  
ATOM    917  O   LEU A 123       4.445  -6.684   0.686  1.00 98.94           O  
ATOM    918  CG  LEU A 123       3.965 -10.352   0.386  1.00 98.94           C  
ATOM    919  CD1 LEU A 123       4.422 -11.328  -0.694  1.00 98.94           C  
ATOM    920  CD2 LEU A 123       3.229 -11.094   1.501  1.00 98.94           C  
ATOM    921  N   VAL A 124       4.445  -7.258  -1.505  1.00 98.94           N  
ATOM    922  CA  VAL A 124       3.453  -6.262  -1.902  1.00 98.94           C  
ATOM    923  C   VAL A 124       2.176  -6.957  -2.365  1.00 98.94           C  
ATOM    924  CB  VAL A 124       3.992  -5.340  -3.020  1.00 98.94           C  
ATOM    925  O   VAL A 124       2.229  -7.891  -3.174  1.00 98.94           O  
ATOM    926  CG1 VAL A 124       2.988  -4.234  -3.338  1.00 98.94           C  
ATOM    927  CG2 VAL A 124       5.340  -4.742  -2.613  1.00 98.94           C  
ATOM    928  N   SER A 125       1.071  -6.520  -1.796  1.00 98.94           N  
ATOM    929  CA  SER A 125      -0.181  -7.199  -2.117  1.00 98.94           C  
ATOM    930  C   SER A 125      -1.258  -6.199  -2.533  1.00 98.94           C  
ATOM    931  CB  SER A 125      -0.669  -8.016  -0.924  1.00 98.94           C  
ATOM    932  O   SER A 125      -1.186  -5.020  -2.186  1.00 98.94           O  
ATOM    933  OG  SER A 125      -0.887  -7.188   0.203  1.00 98.94           O  
ATOM    934  N   GLY A 126      -2.221  -6.652  -3.350  1.00 98.88           N  
ATOM    935  CA  GLY A 126      -3.330  -5.832  -3.809  1.00 98.88           C  
ATOM    936  C   GLY A 126      -4.160  -6.504  -4.887  1.00 98.88           C  
ATOM    937  O   GLY A 126      -3.953  -7.676  -5.199  1.00 98.88           O  
ATOM    938  N   TRP A 127      -5.094  -5.707  -5.453  1.00 98.81           N  
ATOM    939  CA  TRP A 127      -6.020  -6.203  -6.469  1.00 98.81           C  
ATOM    940  C   TRP A 127      -5.840  -5.453  -7.785  1.00 98.81           C  
ATOM    941  CB  TRP A 127      -7.469  -6.074  -5.984  1.00 98.81           C  
ATOM    942  O   TRP A 127      -6.762  -5.395  -8.602  1.00 98.81           O  
ATOM    943  CG  TRP A 127      -7.828  -7.020  -4.883  1.00 98.81           C  
ATOM    944  CD1 TRP A 127      -8.367  -8.273  -5.012  1.00 98.81           C  
ATOM    945  CD2 TRP A 127      -7.684  -6.793  -3.477  1.00 98.81           C  
ATOM    946  CE2 TRP A 127      -8.148  -7.949  -2.814  1.00 98.81           C  
ATOM    947  CE3 TRP A 127      -7.199  -5.719  -2.715  1.00 98.81           C  
ATOM    948  NE1 TRP A 127      -8.562  -8.836  -3.771  1.00 98.81           N  
ATOM    949  CH2 TRP A 127      -7.672  -6.996  -0.699  1.00 98.81           C  
ATOM    950  CZ2 TRP A 127      -8.148  -8.062  -1.422  1.00 98.81           C  
ATOM    951  CZ3 TRP A 127      -7.199  -5.836  -1.328  1.00 98.81           C  
ATOM    952  N   GLY A 128      -4.699  -4.719  -7.875  1.00 98.69           N  
ATOM    953  CA  GLY A 128      -4.516  -3.891  -9.062  1.00 98.69           C  
ATOM    954  C   GLY A 128      -4.344  -4.699 -10.328  1.00 98.69           C  
ATOM    955  O   GLY A 128      -4.602  -5.906 -10.344  1.00 98.69           O  
ATOM    956  N   ALA A 129      -3.951  -3.959 -11.383  1.00 98.69           N  
ATOM    957  CA  ALA A 129      -3.703  -4.555 -12.688  1.00 98.69           C  
ATOM    958  C   ALA A 129      -2.596  -5.602 -12.617  1.00 98.69           C  
ATOM    959  CB  ALA A 129      -3.344  -3.477 -13.703  1.00 98.69           C  
ATOM    960  O   ALA A 129      -1.643  -5.453 -11.844  1.00 98.69           O  
ATOM    961  N   THR A 130      -2.771  -6.684 -13.500  1.00 98.62           N  
ATOM    962  CA  THR A 130      -1.808  -7.781 -13.461  1.00 98.62           C  
ATOM    963  C   THR A 130      -0.815  -7.668 -14.617  1.00 98.62           C  
ATOM    964  CB  THR A 130      -2.514  -9.148 -13.516  1.00 98.62           C  
ATOM    965  O   THR A 130       0.038  -8.539 -14.789  1.00 98.62           O  
ATOM    966  CG2 THR A 130      -3.453  -9.328 -12.328  1.00 98.62           C  
ATOM    967  OG1 THR A 130      -3.270  -9.234 -14.734  1.00 98.62           O  
ATOM    968  N   SER A 131      -0.962  -6.707 -15.438  1.00 98.31           N  
ATOM    969  CA  SER A 131      -0.052  -6.258 -16.484  1.00 98.31           C  
ATOM    970  C   SER A 131      -0.214  -4.770 -16.766  1.00 98.31           C  
ATOM    971  CB  SER A 131      -0.288  -7.051 -17.766  1.00 98.31           C  
ATOM    972  O   SER A 131      -1.240  -4.176 -16.422  1.00 98.31           O  
ATOM    973  OG  SER A 131      -1.599  -6.832 -18.266  1.00 98.31           O  
ATOM    974  N   GLU A 132       0.842  -4.117 -17.250  1.00 98.00           N  
ATOM    975  CA  GLU A 132       0.754  -2.703 -17.594  1.00 98.00           C  
ATOM    976  C   GLU A 132      -0.378  -2.443 -18.594  1.00 98.00           C  
ATOM    977  CB  GLU A 132       2.082  -2.205 -18.172  1.00 98.00           C  
ATOM    978  O   GLU A 132      -0.443  -3.074 -19.641  1.00 98.00           O  
ATOM    979  CG  GLU A 132       2.094  -0.719 -18.500  1.00 98.00           C  
ATOM    980  CD  GLU A 132       3.449  -0.219 -18.969  1.00 98.00           C  
ATOM    981  OE1 GLU A 132       3.496   0.765 -19.750  1.00 98.00           O  
ATOM    982  OE2 GLU A 132       4.473  -0.816 -18.562  1.00 98.00           O  
ATOM    983  N   GLY A 133      -1.315  -1.547 -18.234  1.00 96.81           N  
ATOM    984  CA  GLY A 133      -2.451  -1.223 -19.094  1.00 96.81           C  
ATOM    985  C   GLY A 133      -3.529  -2.289 -19.078  1.00 96.81           C  
ATOM    986  O   GLY A 133      -4.480  -2.227 -19.859  1.00 96.81           O  
ATOM    987  N   GLY A 134      -3.326  -3.270 -18.234  1.00 97.44           N  
ATOM    988  CA  GLY A 134      -4.281  -4.363 -18.172  1.00 97.44           C  
ATOM    989  C   GLY A 134      -5.383  -4.129 -17.156  1.00 97.44           C  
ATOM    990  O   GLY A 134      -5.535  -3.021 -16.641  1.00 97.44           O  
ATOM    991  N   SER A 135      -6.137  -5.230 -16.922  1.00 97.81           N  
ATOM    992  CA  SER A 135      -7.281  -5.156 -16.016  1.00 97.81           C  
ATOM    993  C   SER A 135      -6.887  -5.520 -14.586  1.00 97.81           C  
ATOM    994  CB  SER A 135      -8.398  -6.082 -16.484  1.00 97.81           C  
ATOM    995  O   SER A 135      -5.934  -6.273 -14.375  1.00 97.81           O  
ATOM    996  OG  SER A 135      -8.820  -5.730 -17.797  1.00 97.81           O  
ATOM    997  N   SER A 136      -7.652  -4.891 -13.664  1.00 98.19           N  
ATOM    998  CA  SER A 136      -7.473  -5.254 -12.258  1.00 98.19           C  
ATOM    999  C   SER A 136      -7.945  -6.680 -11.992  1.00 98.19           C  
ATOM   1000  CB  SER A 136      -8.227  -4.277 -11.352  1.00 98.19           C  
ATOM   1001  O   SER A 136      -8.742  -7.227 -12.750  1.00 98.19           O  
ATOM   1002  OG  SER A 136      -7.699  -2.969 -11.469  1.00 98.19           O  
ATOM   1003  N   SER A 137      -7.398  -7.207 -10.961  1.00 98.56           N  
ATOM   1004  CA  SER A 137      -7.758  -8.547 -10.516  1.00 98.56           C  
ATOM   1005  C   SER A 137      -8.867  -8.508  -9.469  1.00 98.56           C  
ATOM   1006  CB  SER A 137      -6.535  -9.273  -9.953  1.00 98.56           C  
ATOM   1007  O   SER A 137      -8.828  -7.676  -8.555  1.00 98.56           O  
ATOM   1008  OG  SER A 137      -6.895 -10.555  -9.469  1.00 98.56           O  
ATOM   1009  N   THR A 138      -9.836  -9.406  -9.602  1.00 98.50           N  
ATOM   1010  CA  THR A 138     -10.844  -9.508  -8.555  1.00 98.50           C  
ATOM   1011  C   THR A 138     -10.320 -10.328  -7.379  1.00 98.50           C  
ATOM   1012  CB  THR A 138     -12.141 -10.148  -9.086  1.00 98.50           C  
ATOM   1013  O   THR A 138     -10.812 -10.203  -6.258  1.00 98.50           O  
ATOM   1014  CG2 THR A 138     -12.828  -9.234 -10.102  1.00 98.50           C  
ATOM   1015  OG1 THR A 138     -11.836 -11.391  -9.719  1.00 98.50           O  
ATOM   1016  N   THR A 139      -9.328 -11.094  -7.617  1.00 98.81           N  
ATOM   1017  CA  THR A 139      -8.719 -11.922  -6.586  1.00 98.81           C  
ATOM   1018  C   THR A 139      -7.414 -11.312  -6.094  1.00 98.81           C  
ATOM   1019  CB  THR A 139      -8.461 -13.352  -7.105  1.00 98.81           C  
ATOM   1020  O   THR A 139      -6.621 -10.805  -6.891  1.00 98.81           O  
ATOM   1021  CG2 THR A 139      -7.906 -14.242  -6.000  1.00 98.81           C  
ATOM   1022  OG1 THR A 139      -9.688 -13.914  -7.590  1.00 98.81           O  
ATOM   1023  N   LEU A 140      -7.219 -11.375  -4.781  1.00 98.94           N  
ATOM   1024  CA  LEU A 140      -6.027 -10.820  -4.145  1.00 98.94           C  
ATOM   1025  C   LEU A 140      -4.766 -11.492  -4.680  1.00 98.94           C  
ATOM   1026  CB  LEU A 140      -6.105 -10.992  -2.625  1.00 98.94           C  
ATOM   1027  O   LEU A 140      -4.711 -12.711  -4.809  1.00 98.94           O  
ATOM   1028  CG  LEU A 140      -4.957 -10.383  -1.817  1.00 98.94           C  
ATOM   1029  CD1 LEU A 140      -4.910  -8.875  -2.014  1.00 98.94           C  
ATOM   1030  CD2 LEU A 140      -5.102 -10.734  -0.340  1.00 98.94           C  
ATOM   1031  N   ARG A 141      -3.752 -10.633  -4.961  1.00 98.88           N  
ATOM   1032  CA  ARG A 141      -2.453 -11.109  -5.434  1.00 98.88           C  
ATOM   1033  C   ARG A 141      -1.320 -10.492  -4.617  1.00 98.88           C  
ATOM   1034  CB  ARG A 141      -2.268 -10.781  -6.914  1.00 98.88           C  
ATOM   1035  O   ARG A 141      -1.529  -9.531  -3.879  1.00 98.88           O  
ATOM   1036  CG  ARG A 141      -3.322 -11.398  -7.820  1.00 98.88           C  
ATOM   1037  CD  ARG A 141      -3.084 -11.055  -9.281  1.00 98.88           C  
ATOM   1038  NE  ARG A 141      -2.066 -11.914  -9.883  1.00 98.88           N  
ATOM   1039  NH1 ARG A 141      -3.486 -13.703 -10.227  1.00 98.88           N  
ATOM   1040  NH2 ARG A 141      -1.283 -13.844 -10.844  1.00 98.88           N  
ATOM   1041  CZ  ARG A 141      -2.281 -13.148 -10.312  1.00 98.88           C  
ATOM   1042  N   ALA A 142      -0.176 -11.133  -4.734  1.00 98.94           N  
ATOM   1043  CA  ALA A 142       1.028 -10.617  -4.086  1.00 98.94           C  
ATOM   1044  C   ALA A 142       2.262 -10.867  -4.949  1.00 98.94           C  
ATOM   1045  CB  ALA A 142       1.205 -11.250  -2.709  1.00 98.94           C  
ATOM   1046  O   ALA A 142       2.289 -11.812  -5.746  1.00 98.94           O  
ATOM   1047  N   VAL A 143       3.221  -9.992  -4.777  1.00 98.88           N  
ATOM   1048  CA  VAL A 143       4.496 -10.148  -5.469  1.00 98.88           C  
ATOM   1049  C   VAL A 143       5.645  -9.836  -4.508  1.00 98.88           C  
ATOM   1050  CB  VAL A 143       4.582  -9.234  -6.715  1.00 98.88           C  
ATOM   1051  O   VAL A 143       5.523  -8.953  -3.656  1.00 98.88           O  
ATOM   1052  CG1 VAL A 143       4.574  -7.766  -6.309  1.00 98.88           C  
ATOM   1053  CG2 VAL A 143       5.832  -9.562  -7.527  1.00 98.88           C  
ATOM   1054  N   HIS A 144       6.707 -10.648  -4.660  1.00 98.75           N  
ATOM   1055  CA  HIS A 144       7.926 -10.391  -3.895  1.00 98.75           C  
ATOM   1056  C   HIS A 144       8.891  -9.508  -4.676  1.00 98.75           C  
ATOM   1057  CB  HIS A 144       8.602 -11.711  -3.520  1.00 98.75           C  
ATOM   1058  O   HIS A 144       9.211  -9.797  -5.828  1.00 98.75           O  
ATOM   1059  CG  HIS A 144       7.875 -12.484  -2.467  1.00 98.75           C  
ATOM   1060  CD2 HIS A 144       8.062 -12.555  -1.128  1.00 98.75           C  
ATOM   1061  ND1 HIS A 144       6.812 -13.305  -2.754  1.00 98.75           N  
ATOM   1062  CE1 HIS A 144       6.371 -13.859  -1.632  1.00 98.75           C  
ATOM   1063  NE2 HIS A 144       7.117 -13.414  -0.631  1.00 98.75           N  
ATOM   1064  N   VAL A 145       9.320  -8.406  -4.008  1.00 98.81           N  
ATOM   1065  CA  VAL A 145      10.305  -7.512  -4.609  1.00 98.81           C  
ATOM   1066  C   VAL A 145      11.367  -7.148  -3.578  1.00 98.81           C  
ATOM   1067  CB  VAL A 145       9.641  -6.230  -5.164  1.00 98.81           C  
ATOM   1068  O   VAL A 145      11.203  -7.402  -2.385  1.00 98.81           O  
ATOM   1069  CG1 VAL A 145       8.695  -6.566  -6.316  1.00 98.81           C  
ATOM   1070  CG2 VAL A 145       8.898  -5.488  -4.055  1.00 98.81           C  
ATOM   1071  N   GLN A 146      12.469  -6.637  -4.066  1.00 98.75           N  
ATOM   1072  CA  GLN A 146      13.539  -6.191  -3.180  1.00 98.75           C  
ATOM   1073  C   GLN A 146      13.750  -4.684  -3.285  1.00 98.75           C  
ATOM   1074  CB  GLN A 146      14.844  -6.930  -3.496  1.00 98.75           C  
ATOM   1075  O   GLN A 146      13.742  -4.125  -4.383  1.00 98.75           O  
ATOM   1076  CG  GLN A 146      14.805  -8.414  -3.160  1.00 98.75           C  
ATOM   1077  CD  GLN A 146      16.125  -9.117  -3.449  1.00 98.75           C  
ATOM   1078  NE2 GLN A 146      16.109 -10.438  -3.379  1.00 98.75           N  
ATOM   1079  OE1 GLN A 146      17.125  -8.469  -3.738  1.00 98.75           O  
ATOM   1080  N   ALA A 147      13.945  -4.098  -2.164  1.00 98.75           N  
ATOM   1081  CA  ALA A 147      14.258  -2.672  -2.123  1.00 98.75           C  
ATOM   1082  C   ALA A 147      15.664  -2.402  -2.646  1.00 98.75           C  
ATOM   1083  CB  ALA A 147      14.109  -2.135  -0.701  1.00 98.75           C  
ATOM   1084  O   ALA A 147      16.547  -3.270  -2.570  1.00 98.75           O  
ATOM   1085  N   HIS A 148      15.859  -1.199  -3.170  1.00 98.56           N  
ATOM   1086  CA  HIS A 148      17.172  -0.732  -3.604  1.00 98.56           C  
ATOM   1087  C   HIS A 148      17.656   0.417  -2.730  1.00 98.56           C  
ATOM   1088  CB  HIS A 148      17.125  -0.298  -5.070  1.00 98.56           C  
ATOM   1089  O   HIS A 148      16.859   1.096  -2.082  1.00 98.56           O  
ATOM   1090  CG  HIS A 148      16.750  -1.396  -6.008  1.00 98.56           C  
ATOM   1091  CD2 HIS A 148      15.625  -1.580  -6.754  1.00 98.56           C  
ATOM   1092  ND1 HIS A 148      17.562  -2.475  -6.266  1.00 98.56           N  
ATOM   1093  CE1 HIS A 148      16.969  -3.277  -7.129  1.00 98.56           C  
ATOM   1094  NE2 HIS A 148      15.789  -2.758  -7.441  1.00 98.56           N  
ATOM   1095  N   SER A 149      19.016   0.557  -2.707  1.00 97.12           N  
ATOM   1096  CA  SER A 149      19.578   1.701  -2.008  1.00 97.12           C  
ATOM   1097  C   SER A 149      19.094   3.016  -2.598  1.00 97.12           C  
ATOM   1098  CB  SER A 149      21.109   1.653  -2.066  1.00 97.12           C  
ATOM   1099  O   SER A 149      18.656   3.061  -3.752  1.00 97.12           O  
ATOM   1100  OG  SER A 149      21.578   1.857  -3.393  1.00 97.12           O  
ATOM   1101  N   ASP A 150      19.156   4.098  -1.807  1.00 95.00           N  
ATOM   1102  CA  ASP A 150      18.797   5.430  -2.281  1.00 95.00           C  
ATOM   1103  C   ASP A 150      19.578   5.797  -3.537  1.00 95.00           C  
ATOM   1104  CB  ASP A 150      19.031   6.473  -1.188  1.00 95.00           C  
ATOM   1105  O   ASP A 150      19.016   6.328  -4.496  1.00 95.00           O  
ATOM   1106  CG  ASP A 150      18.016   6.391  -0.060  1.00 95.00           C  
ATOM   1107  OD1 ASP A 150      17.016   5.656  -0.193  1.00 95.00           O  
ATOM   1108  OD2 ASP A 150      18.219   7.074   0.968  1.00 95.00           O  
ATOM   1109  N   ASP A 151      20.906   5.523  -3.521  1.00 95.44           N  
ATOM   1110  CA  ASP A 151      21.750   5.840  -4.664  1.00 95.44           C  
ATOM   1111  C   ASP A 151      21.281   5.094  -5.914  1.00 95.44           C  
ATOM   1112  CB  ASP A 151      23.203   5.492  -4.359  1.00 95.44           C  
ATOM   1113  O   ASP A 151      21.250   5.668  -7.008  1.00 95.44           O  
ATOM   1114  CG  ASP A 151      23.859   6.473  -3.404  1.00 95.44           C  
ATOM   1115  OD1 ASP A 151      23.281   7.555  -3.148  1.00 95.44           O  
ATOM   1116  OD2 ASP A 151      24.969   6.164  -2.902  1.00 95.44           O  
ATOM   1117  N   GLU A 152      20.969   3.879  -5.719  1.00 95.69           N  
ATOM   1118  CA  GLU A 152      20.484   3.098  -6.852  1.00 95.69           C  
ATOM   1119  C   GLU A 152      19.156   3.656  -7.383  1.00 95.69           C  
ATOM   1120  CB  GLU A 152      20.312   1.629  -6.457  1.00 95.69           C  
ATOM   1121  O   GLU A 152      18.984   3.781  -8.594  1.00 95.69           O  
ATOM   1122  CG  GLU A 152      19.859   0.734  -7.602  1.00 95.69           C  
ATOM   1123  CD  GLU A 152      20.891   0.627  -8.719  1.00 95.69           C  
ATOM   1124  OE1 GLU A 152      20.516   0.216  -9.844  1.00 95.69           O  
ATOM   1125  OE2 GLU A 152      22.062   0.958  -8.469  1.00 95.69           O  
ATOM   1126  N   CYS A 153      18.250   3.996  -6.539  1.00 96.25           N  
ATOM   1127  CA  CYS A 153      16.953   4.527  -6.926  1.00 96.25           C  
ATOM   1128  C   CYS A 153      17.094   5.855  -7.656  1.00 96.25           C  
ATOM   1129  CB  CYS A 153      16.047   4.711  -5.699  1.00 96.25           C  
ATOM   1130  O   CYS A 153      16.406   6.109  -8.641  1.00 96.25           O  
ATOM   1131  SG  CYS A 153      15.438   3.158  -5.008  1.00 96.25           S  
ATOM   1132  N   LYS A 154      18.016   6.629  -7.234  1.00 95.31           N  
ATOM   1133  CA  LYS A 154      18.219   7.973  -7.773  1.00 95.31           C  
ATOM   1134  C   LYS A 154      18.828   7.922  -9.172  1.00 95.31           C  
ATOM   1135  CB  LYS A 154      19.094   8.805  -6.844  1.00 95.31           C  
ATOM   1136  O   LYS A 154      18.812   8.914  -9.898  1.00 95.31           O  
ATOM   1137  CG  LYS A 154      18.375   9.328  -5.609  1.00 95.31           C  
ATOM   1138  CD  LYS A 154      19.312  10.148  -4.727  1.00 95.31           C  
ATOM   1139  CE  LYS A 154      18.594  10.688  -3.500  1.00 95.31           C  
ATOM   1140  NZ  LYS A 154      19.531  11.367  -2.557  1.00 95.31           N  
ATOM   1141  N   LYS A 155      19.312   6.742  -9.555  1.00 94.62           N  
ATOM   1142  CA  LYS A 155      19.766   6.574 -10.938  1.00 94.62           C  
ATOM   1143  C   LYS A 155      18.578   6.660 -11.906  1.00 94.62           C  
ATOM   1144  CB  LYS A 155      20.484   5.234 -11.109  1.00 94.62           C  
ATOM   1145  O   LYS A 155      18.750   7.102 -13.047  1.00 94.62           O  
ATOM   1146  CG  LYS A 155      21.812   5.156 -10.383  1.00 94.62           C  
ATOM   1147  CD  LYS A 155      22.469   3.795 -10.570  1.00 94.62           C  
ATOM   1148  CE  LYS A 155      23.766   3.680  -9.766  1.00 94.62           C  
ATOM   1149  NZ  LYS A 155      24.312   2.291  -9.797  1.00 94.62           N  
ATOM   1150  N   TYR A 156      17.453   6.297 -11.375  1.00 91.31           N  
ATOM   1151  CA  TYR A 156      16.281   6.227 -12.219  1.00 91.31           C  
ATOM   1152  C   TYR A 156      15.344   7.398 -11.945  1.00 91.31           C  
ATOM   1153  CB  TYR A 156      15.531   4.906 -12.000  1.00 91.31           C  
ATOM   1154  O   TYR A 156      14.625   7.852 -12.844  1.00 91.31           O  
ATOM   1155  CG  TYR A 156      16.422   3.688 -12.070  1.00 91.31           C  
ATOM   1156  CD1 TYR A 156      17.016   3.305 -13.273  1.00 91.31           C  
ATOM   1157  CD2 TYR A 156      16.672   2.920 -10.938  1.00 91.31           C  
ATOM   1158  CE1 TYR A 156      17.828   2.184 -13.344  1.00 91.31           C  
ATOM   1159  CE2 TYR A 156      17.500   1.798 -11.000  1.00 91.31           C  
ATOM   1160  OH  TYR A 156      18.875   0.327 -12.273  1.00 91.31           O  
ATOM   1161  CZ  TYR A 156      18.062   1.438 -12.203  1.00 91.31           C  
ATOM   1162  N   PHE A 157      15.281   7.770 -10.727  1.00 92.75           N  
ATOM   1163  CA  PHE A 157      14.422   8.852 -10.273  1.00 92.75           C  
ATOM   1164  C   PHE A 157      15.227   9.891  -9.500  1.00 92.75           C  
ATOM   1165  CB  PHE A 157      13.289   8.312  -9.398  1.00 92.75           C  
ATOM   1166  O   PHE A 157      15.414   9.766  -8.289  1.00 92.75           O  
ATOM   1167  CG  PHE A 157      12.383   7.336 -10.102  1.00 92.75           C  
ATOM   1168  CD1 PHE A 157      11.289   7.781 -10.828  1.00 92.75           C  
ATOM   1169  CD2 PHE A 157      12.641   5.973 -10.039  1.00 92.75           C  
ATOM   1170  CE1 PHE A 157      10.453   6.879 -11.484  1.00 92.75           C  
ATOM   1171  CE2 PHE A 157      11.805   5.062 -10.695  1.00 92.75           C  
ATOM   1172  CZ  PHE A 157      10.719   5.520 -11.414  1.00 92.75           C  
ATOM   1173  N   ARG A 158      15.555  11.023 -10.156  1.00 90.69           N  
ATOM   1174  CA  ARG A 158      16.516  11.977  -9.617  1.00 90.69           C  
ATOM   1175  C   ARG A 158      15.922  12.781  -8.477  1.00 90.69           C  
ATOM   1176  CB  ARG A 158      17.016  12.914 -10.719  1.00 90.69           C  
ATOM   1177  O   ARG A 158      16.641  13.234  -7.582  1.00 90.69           O  
ATOM   1178  CG  ARG A 158      17.875  12.227 -11.773  1.00 90.69           C  
ATOM   1179  CD  ARG A 158      18.359  13.211 -12.828  1.00 90.69           C  
ATOM   1180  NE  ARG A 158      19.391  14.109 -12.297  1.00 90.69           N  
ATOM   1181  NH1 ARG A 158      20.453  14.438 -14.320  1.00 90.69           N  
ATOM   1182  NH2 ARG A 158      21.234  15.477 -12.430  1.00 90.69           N  
ATOM   1183  CZ  ARG A 158      20.344  14.672 -13.016  1.00 90.69           C  
ATOM   1184  N   SER A 159      14.695  12.867  -8.383  1.00 90.62           N  
ATOM   1185  CA  SER A 159      14.078  13.781  -7.434  1.00 90.62           C  
ATOM   1186  C   SER A 159      13.484  13.023  -6.246  1.00 90.62           C  
ATOM   1187  CB  SER A 159      12.984  14.609  -8.117  1.00 90.62           C  
ATOM   1188  O   SER A 159      12.625  13.547  -5.539  1.00 90.62           O  
ATOM   1189  OG  SER A 159      12.047  13.766  -8.758  1.00 90.62           O  
ATOM   1190  N   LEU A 160      13.938  11.719  -6.094  1.00 95.06           N  
ATOM   1191  CA  LEU A 160      13.406  10.969  -4.961  1.00 95.06           C  
ATOM   1192  C   LEU A 160      13.836  11.602  -3.641  1.00 95.06           C  
ATOM   1193  CB  LEU A 160      13.875   9.516  -5.016  1.00 95.06           C  
ATOM   1194  O   LEU A 160      14.992  11.977  -3.475  1.00 95.06           O  
ATOM   1195  CG  LEU A 160      13.125   8.602  -5.988  1.00 95.06           C  
ATOM   1196  CD1 LEU A 160      13.711   7.195  -5.953  1.00 95.06           C  
ATOM   1197  CD2 LEU A 160      11.633   8.570  -5.656  1.00 95.06           C  
ATOM   1198  N   THR A 161      12.898  11.766  -2.738  1.00 97.06           N  
ATOM   1199  CA  THR A 161      13.203  12.312  -1.421  1.00 97.06           C  
ATOM   1200  C   THR A 161      13.555  11.203  -0.439  1.00 97.06           C  
ATOM   1201  CB  THR A 161      12.023  13.133  -0.871  1.00 97.06           C  
ATOM   1202  O   THR A 161      13.414  10.016  -0.755  1.00 97.06           O  
ATOM   1203  CG2 THR A 161      11.461  14.070  -1.932  1.00 97.06           C  
ATOM   1204  OG1 THR A 161      10.984  12.234  -0.450  1.00 97.06           O  
ATOM   1205  N   SER A 162      14.039  11.609   0.774  1.00 96.69           N  
ATOM   1206  CA  SER A 162      14.406  10.648   1.808  1.00 96.69           C  
ATOM   1207  C   SER A 162      13.164   9.992   2.414  1.00 96.69           C  
ATOM   1208  CB  SER A 162      15.219  11.328   2.906  1.00 96.69           C  
ATOM   1209  O   SER A 162      13.281   9.031   3.176  1.00 96.69           O  
ATOM   1210  OG  SER A 162      14.477  12.367   3.518  1.00 96.69           O  
ATOM   1211  N   ASN A 163      12.008  10.477   2.035  1.00 98.44           N  
ATOM   1212  CA  ASN A 163      10.758   9.938   2.543  1.00 98.44           C  
ATOM   1213  C   ASN A 163      10.227   8.812   1.654  1.00 98.44           C  
ATOM   1214  CB  ASN A 163       9.711  11.039   2.680  1.00 98.44           C  
ATOM   1215  O   ASN A 163       9.094   8.359   1.827  1.00 98.44           O  
ATOM   1216  CG  ASN A 163      10.125  12.125   3.656  1.00 98.44           C  
ATOM   1217  ND2 ASN A 163       9.766  13.367   3.354  1.00 98.44           N  
ATOM   1218  OD1 ASN A 163      10.766  11.844   4.672  1.00 98.44           O  
ATOM   1219  N   MET A 164      11.016   8.438   0.682  1.00 98.69           N  
ATOM   1220  CA  MET A 164      10.625   7.426  -0.289  1.00 98.69           C  
ATOM   1221  C   MET A 164      11.703   6.359  -0.432  1.00 98.69           C  
ATOM   1222  CB  MET A 164      10.328   8.062  -1.648  1.00 98.69           C  
ATOM   1223  O   MET A 164      12.852   6.578  -0.040  1.00 98.69           O  
ATOM   1224  CG  MET A 164       9.289   9.164  -1.599  1.00 98.69           C  
ATOM   1225  SD  MET A 164       9.234  10.156  -3.143  1.00 98.69           S  
ATOM   1226  CE  MET A 164       8.062  11.453  -2.652  1.00 98.69           C  
ATOM   1227  N   PHE A 165      11.297   5.191  -0.948  1.00 98.69           N  
ATOM   1228  CA  PHE A 165      12.242   4.184  -1.419  1.00 98.69           C  
ATOM   1229  C   PHE A 165      11.688   3.457  -2.641  1.00 98.69           C  
ATOM   1230  CB  PHE A 165      12.555   3.178  -0.307  1.00 98.69           C  
ATOM   1231  O   PHE A 165      10.523   3.619  -2.994  1.00 98.69           O  
ATOM   1232  CG  PHE A 165      11.375   2.322   0.086  1.00 98.69           C  
ATOM   1233  CD1 PHE A 165      10.453   2.773   1.018  1.00 98.69           C  
ATOM   1234  CD2 PHE A 165      11.203   1.064  -0.477  1.00 98.69           C  
ATOM   1235  CE1 PHE A 165       9.367   1.983   1.383  1.00 98.69           C  
ATOM   1236  CE2 PHE A 165      10.117   0.269  -0.117  1.00 98.69           C  
ATOM   1237  CZ  PHE A 165       9.203   0.730   0.814  1.00 98.69           C  
ATOM   1238  N   CYS A 166      12.578   2.775  -3.426  1.00 98.69           N  
ATOM   1239  CA  CYS A 166      12.125   2.049  -4.605  1.00 98.69           C  
ATOM   1240  C   CYS A 166      12.422   0.560  -4.477  1.00 98.69           C  
ATOM   1241  CB  CYS A 166      12.789   2.604  -5.867  1.00 98.69           C  
ATOM   1242  O   CYS A 166      13.297   0.161  -3.705  1.00 98.69           O  
ATOM   1243  SG  CYS A 166      14.547   2.201  -6.004  1.00 98.69           S  
ATOM   1244  N   ALA A 167      11.625  -0.280  -5.129  1.00 98.69           N  
ATOM   1245  CA  ALA A 167      11.781  -1.731  -5.090  1.00 98.69           C  
ATOM   1246  C   ALA A 167      11.305  -2.369  -6.395  1.00 98.69           C  
ATOM   1247  CB  ALA A 167      11.023  -2.320  -3.906  1.00 98.69           C  
ATOM   1248  O   ALA A 167      10.391  -1.859  -7.043  1.00 98.69           O  
ATOM   1249  N   GLY A 168      11.945  -3.416  -6.754  1.00 98.44           N  
ATOM   1250  CA  GLY A 168      11.648  -4.184  -7.953  1.00 98.44           C  
ATOM   1251  C   GLY A 168      12.891  -4.668  -8.672  1.00 98.44           C  
ATOM   1252  O   GLY A 168      13.984  -4.137  -8.461  1.00 98.44           O  
ATOM   1253  N   PRO A 169      12.742  -5.691  -9.422  1.00 97.50           N  
ATOM   1254  CA  PRO A 169      13.914  -6.215 -10.125  1.00 97.50           C  
ATOM   1255  C   PRO A 169      14.375  -5.316 -11.266  1.00 97.50           C  
ATOM   1256  CB  PRO A 169      13.438  -7.570 -10.656  1.00 97.50           C  
ATOM   1257  O   PRO A 169      13.547  -4.762 -11.992  1.00 97.50           O  
ATOM   1258  CG  PRO A 169      11.969  -7.398 -10.859  1.00 97.50           C  
ATOM   1259  CD  PRO A 169      11.445  -6.469  -9.805  1.00 97.50           C  
ATOM   1260  N   PRO A 170      15.688  -5.184 -11.469  1.00 94.88           N  
ATOM   1261  CA  PRO A 170      16.188  -4.332 -12.555  1.00 94.88           C  
ATOM   1262  C   PRO A 170      15.656  -4.750 -13.922  1.00 94.88           C  
ATOM   1263  CB  PRO A 170      17.703  -4.523 -12.477  1.00 94.88           C  
ATOM   1264  O   PRO A 170      15.406  -3.895 -14.781  1.00 94.88           O  
ATOM   1265  CG  PRO A 170      17.969  -4.883 -11.055  1.00 94.88           C  
ATOM   1266  CD  PRO A 170      16.812  -5.688 -10.539  1.00 94.88           C  
ATOM   1267  N   GLU A 171      15.438  -5.992 -14.094  1.00 96.81           N  
ATOM   1268  CA  GLU A 171      14.977  -6.500 -15.391  1.00 96.81           C  
ATOM   1269  C   GLU A 171      13.484  -6.266 -15.570  1.00 96.81           C  
ATOM   1270  CB  GLU A 171      15.297  -7.988 -15.523  1.00 96.81           C  
ATOM   1271  O   GLU A 171      12.945  -6.484 -16.656  1.00 96.81           O  
ATOM   1272  CG  GLU A 171      14.539  -8.875 -14.547  1.00 96.81           C  
ATOM   1273  CD  GLU A 171      15.156  -8.914 -13.164  1.00 96.81           C  
ATOM   1274  OE1 GLU A 171      14.672  -9.680 -12.305  1.00 96.81           O  
ATOM   1275  OE2 GLU A 171      16.125  -8.164 -12.930  1.00 96.81           O  
ATOM   1276  N   GLY A 172      12.789  -5.762 -14.555  1.00 97.19           N  
ATOM   1277  CA  GLY A 172      11.336  -5.645 -14.594  1.00 97.19           C  
ATOM   1278  C   GLY A 172      10.625  -6.969 -14.391  1.00 97.19           C  
ATOM   1279  O   GLY A 172      11.164  -7.875 -13.750  1.00 97.19           O  
ATOM   1280  N   GLY A 173       9.273  -7.000 -14.758  1.00 98.06           N  
ATOM   1281  CA  GLY A 173       8.547  -8.258 -14.680  1.00 98.06           C  
ATOM   1282  C   GLY A 173       7.801  -8.430 -13.375  1.00 98.06           C  
ATOM   1283  O   GLY A 173       6.871  -9.234 -13.281  1.00 98.06           O  
ATOM   1284  N   LYS A 174       8.273  -7.754 -12.367  1.00 98.62           N  
ATOM   1285  CA  LYS A 174       7.582  -7.777 -11.078  1.00 98.62           C  
ATOM   1286  C   LYS A 174       7.352  -6.363 -10.555  1.00 98.62           C  
ATOM   1287  CB  LYS A 174       8.375  -8.594 -10.055  1.00 98.62           C  
ATOM   1288  O   LYS A 174       8.289  -5.562 -10.477  1.00 98.62           O  
ATOM   1289  CG  LYS A 174       8.516 -10.062 -10.414  1.00 98.62           C  
ATOM   1290  CD  LYS A 174       9.227 -10.844  -9.320  1.00 98.62           C  
ATOM   1291  CE  LYS A 174       9.273 -12.328  -9.625  1.00 98.62           C  
ATOM   1292  NZ  LYS A 174       9.945 -13.102  -8.531  1.00 98.62           N  
ATOM   1293  N   ASP A 175       6.074  -6.062 -10.062  1.00 98.56           N  
ATOM   1294  CA  ASP A 175       5.758  -4.703  -9.625  1.00 98.56           C  
ATOM   1295  C   ASP A 175       4.340  -4.617  -9.070  1.00 98.56           C  
ATOM   1296  CB  ASP A 175       5.934  -3.715 -10.781  1.00 98.56           C  
ATOM   1297  O   ASP A 175       3.557  -5.562  -9.211  1.00 98.56           O  
ATOM   1298  CG  ASP A 175       6.133  -2.285 -10.312  1.00 98.56           C  
ATOM   1299  OD1 ASP A 175       6.160  -2.043  -9.086  1.00 98.56           O  
ATOM   1300  OD2 ASP A 175       6.262  -1.392 -11.180  1.00 98.56           O  
ATOM   1301  N   ASP A 176       4.172  -3.641  -8.266  1.00 98.31           N  
ATOM   1302  CA  ASP A 176       2.799  -3.164  -8.117  1.00 98.31           C  
ATOM   1303  C   ASP A 176       2.336  -2.428  -9.375  1.00 98.31           C  
ATOM   1304  CB  ASP A 176       2.676  -2.252  -6.898  1.00 98.31           C  
ATOM   1305  O   ASP A 176       3.156  -2.029 -10.203  1.00 98.31           O  
ATOM   1306  CG  ASP A 176       3.523  -0.996  -7.012  1.00 98.31           C  
ATOM   1307  OD1 ASP A 176       4.762  -1.082  -6.875  1.00 98.31           O  
ATOM   1308  OD2 ASP A 176       2.945   0.091  -7.234  1.00 98.31           O  
ATOM   1309  N   CYS A 177       0.967  -2.230  -9.523  1.00 98.56           N  
ATOM   1310  CA  CYS A 177       0.419  -1.561 -10.695  1.00 98.56           C  
ATOM   1311  C   CYS A 177      -0.851  -0.795 -10.344  1.00 98.56           C  
ATOM   1312  CB  CYS A 177       0.126  -2.572 -11.805  1.00 98.56           C  
ATOM   1313  O   CYS A 177      -1.177  -0.633  -9.172  1.00 98.56           O  
ATOM   1314  SG  CYS A 177       0.038  -1.842 -13.453  1.00 98.56           S  
ATOM   1315  N   GLN A 178      -1.506  -0.304 -11.469  1.00 98.56           N  
ATOM   1316  CA  GLN A 178      -2.684   0.525 -11.234  1.00 98.56           C  
ATOM   1317  C   GLN A 178      -3.719  -0.217 -10.391  1.00 98.56           C  
ATOM   1318  CB  GLN A 178      -3.303   0.968 -12.562  1.00 98.56           C  
ATOM   1319  O   GLN A 178      -4.078  -1.355 -10.703  1.00 98.56           O  
ATOM   1320  CG  GLN A 178      -2.535   2.084 -13.258  1.00 98.56           C  
ATOM   1321  CD  GLN A 178      -1.203   1.619 -13.812  1.00 98.56           C  
ATOM   1322  NE2 GLN A 178      -0.193   2.479 -13.727  1.00 98.56           N  
ATOM   1323  OE1 GLN A 178      -1.083   0.498 -14.320  1.00 98.56           O  
ATOM   1324  N   GLY A 179      -4.188   0.464  -9.336  1.00 98.56           N  
ATOM   1325  CA  GLY A 179      -5.152  -0.097  -8.406  1.00 98.56           C  
ATOM   1326  C   GLY A 179      -4.523  -0.583  -7.113  1.00 98.56           C  
ATOM   1327  O   GLY A 179      -5.215  -0.761  -6.109  1.00 98.56           O  
ATOM   1328  N   ASP A 180      -3.225  -0.742  -7.078  1.00 98.88           N  
ATOM   1329  CA  ASP A 180      -2.523  -1.220  -5.891  1.00 98.88           C  
ATOM   1330  C   ASP A 180      -2.125  -0.058  -4.984  1.00 98.88           C  
ATOM   1331  CB  ASP A 180      -1.284  -2.025  -6.289  1.00 98.88           C  
ATOM   1332  O   ASP A 180      -1.644  -0.270  -3.871  1.00 98.88           O  
ATOM   1333  CG  ASP A 180      -1.624  -3.318  -7.008  1.00 98.88           C  
ATOM   1334  OD1 ASP A 180      -2.541  -4.043  -6.562  1.00 98.88           O  
ATOM   1335  OD2 ASP A 180      -0.967  -3.619  -8.031  1.00 98.88           O  
ATOM   1336  N   SER A 181      -2.248   1.159  -5.480  1.00 98.81           N  
ATOM   1337  CA  SER A 181      -1.897   2.352  -4.715  1.00 98.81           C  
ATOM   1338  C   SER A 181      -2.486   2.297  -3.311  1.00 98.81           C  
ATOM   1339  CB  SER A 181      -2.383   3.611  -5.434  1.00 98.81           C  
ATOM   1340  O   SER A 181      -3.617   1.843  -3.121  1.00 98.81           O  
ATOM   1341  OG  SER A 181      -1.574   3.891  -6.562  1.00 98.81           O  
ATOM   1342  N   GLY A 182      -1.595   2.695  -2.389  1.00 98.94           N  
ATOM   1343  CA  GLY A 182      -2.057   2.754  -1.011  1.00 98.94           C  
ATOM   1344  C   GLY A 182      -1.884   1.443  -0.267  1.00 98.94           C  
ATOM   1345  O   GLY A 182      -1.938   1.410   0.964  1.00 98.94           O  
ATOM   1346  N   GLY A 183      -1.729   0.444  -1.068  1.00 98.94           N  
ATOM   1347  CA  GLY A 183      -1.513  -0.852  -0.446  1.00 98.94           C  
ATOM   1348  C   GLY A 183      -0.172  -0.961   0.256  1.00 98.94           C  
ATOM   1349  O   GLY A 183       0.712  -0.127   0.049  1.00 98.94           O  
ATOM   1350  N   PRO A 184       0.060  -2.100   1.009  1.00 98.94           N  
ATOM   1351  CA  PRO A 184       1.228  -2.227   1.884  1.00 98.94           C  
ATOM   1352  C   PRO A 184       2.404  -2.920   1.201  1.00 98.94           C  
ATOM   1353  CB  PRO A 184       0.703  -3.064   3.053  1.00 98.94           C  
ATOM   1354  O   PRO A 184       2.203  -3.820   0.383  1.00 98.94           O  
ATOM   1355  CG  PRO A 184      -0.353  -3.938   2.453  1.00 98.94           C  
ATOM   1356  CD  PRO A 184      -1.073  -3.154   1.394  1.00 98.94           C  
ATOM   1357  N   ALA A 185       3.602  -2.467   1.409  1.00 98.94           N  
ATOM   1358  CA  ALA A 185       4.855  -3.201   1.250  1.00 98.94           C  
ATOM   1359  C   ALA A 185       5.391  -3.672   2.600  1.00 98.94           C  
ATOM   1360  CB  ALA A 185       5.895  -2.336   0.541  1.00 98.94           C  
ATOM   1361  O   ALA A 185       5.770  -2.855   3.443  1.00 98.94           O  
ATOM   1362  N   VAL A 186       5.555  -5.000   2.746  1.00 98.94           N  
ATOM   1363  CA  VAL A 186       5.715  -5.559   4.086  1.00 98.94           C  
ATOM   1364  C   VAL A 186       6.957  -6.445   4.125  1.00 98.94           C  
ATOM   1365  CB  VAL A 186       4.469  -6.359   4.520  1.00 98.94           C  
ATOM   1366  O   VAL A 186       7.238  -7.176   3.174  1.00 98.94           O  
ATOM   1367  CG1 VAL A 186       4.707  -7.039   5.867  1.00 98.94           C  
ATOM   1368  CG2 VAL A 186       3.244  -5.449   4.582  1.00 98.94           C  
ATOM   1369  N   LYS A 187       7.734  -6.344   5.199  1.00 98.69           N  
ATOM   1370  CA  LYS A 187       8.781  -7.277   5.605  1.00 98.69           C  
ATOM   1371  C   LYS A 187       8.383  -8.039   6.867  1.00 98.69           C  
ATOM   1372  CB  LYS A 187      10.102  -6.539   5.832  1.00 98.69           C  
ATOM   1373  O   LYS A 187       8.359  -7.465   7.957  1.00 98.69           O  
ATOM   1374  CG  LYS A 187      11.266  -7.445   6.211  1.00 98.69           C  
ATOM   1375  CD  LYS A 187      12.523  -6.645   6.523  1.00 98.69           C  
ATOM   1376  CE  LYS A 187      13.680  -7.551   6.926  1.00 98.69           C  
ATOM   1377  NZ  LYS A 187      14.859  -6.766   7.391  1.00 98.69           N  
ATOM   1378  N   GLY A 188       8.148  -9.383   6.645  1.00 96.75           N  
ATOM   1379  CA  GLY A 188       7.570 -10.102   7.770  1.00 96.75           C  
ATOM   1380  C   GLY A 188       6.215  -9.555   8.188  1.00 96.75           C  
ATOM   1381  O   GLY A 188       5.281  -9.516   7.379  1.00 96.75           O  
ATOM   1382  N   ASN A 189       6.102  -8.992   9.383  1.00 96.06           N  
ATOM   1383  CA  ASN A 189       4.836  -8.430   9.852  1.00 96.06           C  
ATOM   1384  C   ASN A 189       4.938  -6.922  10.070  1.00 96.06           C  
ATOM   1385  CB  ASN A 189       4.383  -9.125  11.133  1.00 96.06           C  
ATOM   1386  O   ASN A 189       4.121  -6.340  10.789  1.00 96.06           O  
ATOM   1387  CG  ASN A 189       3.793 -10.500  10.883  1.00 96.06           C  
ATOM   1388  ND2 ASN A 189       3.914 -11.391  11.859  1.00 96.06           N  
ATOM   1389  OD1 ASN A 189       3.236 -10.758   9.812  1.00 96.06           O  
ATOM   1390  N   VAL A 190       5.945  -6.371   9.414  1.00 98.88           N  
ATOM   1391  CA  VAL A 190       6.156  -4.938   9.578  1.00 98.88           C  
ATOM   1392  C   VAL A 190       5.973  -4.230   8.234  1.00 98.88           C  
ATOM   1393  CB  VAL A 190       7.559  -4.633  10.148  1.00 98.88           C  
ATOM   1394  O   VAL A 190       6.633  -4.574   7.250  1.00 98.88           O  
ATOM   1395  CG1 VAL A 190       7.758  -3.127  10.320  1.00 98.88           C  
ATOM   1396  CG2 VAL A 190       7.762  -5.355  11.484  1.00 98.88           C  
ATOM   1397  N   GLN A 191       5.066  -3.246   8.211  1.00 98.94           N  
ATOM   1398  CA  GLN A 191       4.867  -2.449   7.008  1.00 98.94           C  
ATOM   1399  C   GLN A 191       5.930  -1.358   6.891  1.00 98.94           C  
ATOM   1400  CB  GLN A 191       3.471  -1.825   6.996  1.00 98.94           C  
ATOM   1401  O   GLN A 191       6.012  -0.473   7.746  1.00 98.94           O  
ATOM   1402  CG  GLN A 191       3.156  -1.043   5.730  1.00 98.94           C  
ATOM   1403  CD  GLN A 191       1.696  -0.641   5.637  1.00 98.94           C  
ATOM   1404  NE2 GLN A 191       1.398   0.305   4.750  1.00 98.94           N  
ATOM   1405  OE1 GLN A 191       0.844  -1.177   6.352  1.00 98.94           O  
ATOM   1406  N   LEU A 192       6.660  -1.455   5.816  1.00 98.94           N  
ATOM   1407  CA  LEU A 192       7.758  -0.517   5.609  1.00 98.94           C  
ATOM   1408  C   LEU A 192       7.375   0.558   4.598  1.00 98.94           C  
ATOM   1409  CB  LEU A 192       9.016  -1.257   5.137  1.00 98.94           C  
ATOM   1410  O   LEU A 192       7.992   1.624   4.555  1.00 98.94           O  
ATOM   1411  CG  LEU A 192       9.531  -2.369   6.047  1.00 98.94           C  
ATOM   1412  CD1 LEU A 192      10.852  -2.918   5.520  1.00 98.94           C  
ATOM   1413  CD2 LEU A 192       9.695  -1.857   7.477  1.00 98.94           C  
ATOM   1414  N   GLY A 193       6.406   0.247   3.744  1.00 98.88           N  
ATOM   1415  CA  GLY A 193       6.078   1.190   2.686  1.00 98.88           C  
ATOM   1416  C   GLY A 193       4.605   1.194   2.326  1.00 98.88           C  
ATOM   1417  O   GLY A 193       3.871   0.270   2.682  1.00 98.88           O  
ATOM   1418  N   VAL A 194       4.188   2.238   1.665  1.00 99.00           N  
ATOM   1419  CA  VAL A 194       2.887   2.406   1.031  1.00 99.00           C  
ATOM   1420  C   VAL A 194       3.062   2.576  -0.476  1.00 99.00           C  
ATOM   1421  CB  VAL A 194       2.121   3.611   1.618  1.00 99.00           C  
ATOM   1422  O   VAL A 194       3.822   3.438  -0.925  1.00 99.00           O  
ATOM   1423  CG1 VAL A 194       0.804   3.830   0.874  1.00 99.00           C  
ATOM   1424  CG2 VAL A 194       1.866   3.408   3.109  1.00 99.00           C  
ATOM   1425  N   VAL A 195       2.387   1.699  -1.218  1.00 98.94           N  
ATOM   1426  CA  VAL A 195       2.488   1.802  -2.670  1.00 98.94           C  
ATOM   1427  C   VAL A 195       2.107   3.211  -3.117  1.00 98.94           C  
ATOM   1428  CB  VAL A 195       1.595   0.758  -3.377  1.00 98.94           C  
ATOM   1429  O   VAL A 195       1.010   3.689  -2.816  1.00 98.94           O  
ATOM   1430  CG1 VAL A 195       1.688   0.906  -4.895  1.00 98.94           C  
ATOM   1431  CG2 VAL A 195       1.986  -0.656  -2.949  1.00 98.94           C  
ATOM   1432  N   SER A 196       2.975   3.908  -3.961  1.00 98.81           N  
ATOM   1433  CA  SER A 196       2.777   5.316  -4.285  1.00 98.81           C  
ATOM   1434  C   SER A 196       2.686   5.531  -5.793  1.00 98.81           C  
ATOM   1435  CB  SER A 196       3.914   6.164  -3.713  1.00 98.81           C  
ATOM   1436  O   SER A 196       1.590   5.691  -6.336  1.00 98.81           O  
ATOM   1437  OG  SER A 196       3.623   7.547  -3.836  1.00 98.81           O  
ATOM   1438  N   PHE A 197       3.840   5.453  -6.449  1.00 98.31           N  
ATOM   1439  CA  PHE A 197       3.807   5.730  -7.879  1.00 98.31           C  
ATOM   1440  C   PHE A 197       4.926   4.988  -8.602  1.00 98.31           C  
ATOM   1441  CB  PHE A 197       3.926   7.238  -8.141  1.00 98.31           C  
ATOM   1442  O   PHE A 197       5.723   4.293  -7.973  1.00 98.31           O  
ATOM   1443  CG  PHE A 197       5.281   7.805  -7.820  1.00 98.31           C  
ATOM   1444  CD1 PHE A 197       5.625   8.133  -6.516  1.00 98.31           C  
ATOM   1445  CD2 PHE A 197       6.219   8.000  -8.828  1.00 98.31           C  
ATOM   1446  CE1 PHE A 197       6.879   8.656  -6.219  1.00 98.31           C  
ATOM   1447  CE2 PHE A 197       7.477   8.523  -8.539  1.00 98.31           C  
ATOM   1448  CZ  PHE A 197       7.805   8.852  -7.234  1.00 98.31           C  
ATOM   1449  N   GLY A 198       4.953   5.180  -9.898  1.00 95.75           N  
ATOM   1450  CA  GLY A 198       5.980   4.664 -10.789  1.00 95.75           C  
ATOM   1451  C   GLY A 198       5.758   5.047 -12.242  1.00 95.75           C  
ATOM   1452  O   GLY A 198       4.801   5.754 -12.562  1.00 95.75           O  
ATOM   1453  N   VAL A 199       6.742   4.758 -13.117  1.00 95.56           N  
ATOM   1454  CA  VAL A 199       6.605   4.895 -14.562  1.00 95.56           C  
ATOM   1455  C   VAL A 199       6.254   3.541 -15.180  1.00 95.56           C  
ATOM   1456  CB  VAL A 199       7.895   5.457 -15.203  1.00 95.56           C  
ATOM   1457  O   VAL A 199       7.094   2.641 -15.234  1.00 95.56           O  
ATOM   1458  CG1 VAL A 199       7.723   5.602 -16.719  1.00 95.56           C  
ATOM   1459  CG2 VAL A 199       8.266   6.797 -14.578  1.00 95.56           C  
ATOM   1460  N   GLY A 200       4.992   3.500 -15.625  1.00 96.69           N  
ATOM   1461  CA  GLY A 200       4.559   2.189 -16.078  1.00 96.69           C  
ATOM   1462  C   GLY A 200       4.574   1.139 -14.984  1.00 96.69           C  
ATOM   1463  O   GLY A 200       4.598   1.473 -13.797  1.00 96.69           O  
ATOM   1464  N   CYS A 201       4.414  -0.174 -15.336  1.00 98.31           N  
ATOM   1465  CA  CYS A 201       4.477  -1.280 -14.391  1.00 98.31           C  
ATOM   1466  C   CYS A 201       5.453  -2.350 -14.859  1.00 98.31           C  
ATOM   1467  CB  CYS A 201       3.090  -1.895 -14.188  1.00 98.31           C  
ATOM   1468  O   CYS A 201       5.391  -2.789 -16.016  1.00 98.31           O  
ATOM   1469  SG  CYS A 201       1.877  -0.747 -13.500  1.00 98.31           S  
ATOM   1470  N   ALA A 202       6.309  -2.725 -13.969  1.00 97.75           N  
ATOM   1471  CA  ALA A 202       7.203  -3.863 -14.164  1.00 97.75           C  
ATOM   1472  C   ALA A 202       8.125  -3.643 -15.359  1.00 97.75           C  
ATOM   1473  CB  ALA A 202       6.398  -5.148 -14.344  1.00 97.75           C  
ATOM   1474  O   ALA A 202       8.391  -4.570 -16.125  1.00 97.75           O  
ATOM   1475  N   ARG A 203       8.430  -2.406 -15.719  1.00 97.69           N  
ATOM   1476  CA  ARG A 203       9.367  -2.076 -16.781  1.00 97.69           C  
ATOM   1477  C   ARG A 203      10.812  -2.217 -16.312  1.00 97.69           C  
ATOM   1478  CB  ARG A 203       9.125  -0.657 -17.297  1.00 97.69           C  
ATOM   1479  O   ARG A 203      11.102  -2.029 -15.125  1.00 97.69           O  
ATOM   1480  CG  ARG A 203       7.773  -0.472 -17.984  1.00 97.69           C  
ATOM   1481  CD  ARG A 203       7.609   0.935 -18.531  1.00 97.69           C  
ATOM   1482  NE  ARG A 203       6.297   1.124 -19.141  1.00 97.69           N  
ATOM   1483  NH1 ARG A 203       6.641   3.342 -19.688  1.00 97.69           N  
ATOM   1484  NH2 ARG A 203       4.656   2.324 -20.219  1.00 97.69           N  
ATOM   1485  CZ  ARG A 203       5.867   2.264 -19.688  1.00 97.69           C  
ATOM   1486  N   LYS A 204      11.633  -2.594 -17.219  1.00 97.19           N  
ATOM   1487  CA  LYS A 204      13.070  -2.645 -16.953  1.00 97.19           C  
ATOM   1488  C   LYS A 204      13.594  -1.293 -16.484  1.00 97.19           C  
ATOM   1489  CB  LYS A 204      13.828  -3.084 -18.219  1.00 97.19           C  
ATOM   1490  O   LYS A 204      13.211  -0.250 -17.016  1.00 97.19           O  
ATOM   1491  CG  LYS A 204      15.320  -3.264 -18.000  1.00 97.19           C  
ATOM   1492  CD  LYS A 204      16.016  -3.744 -19.281  1.00 97.19           C  
ATOM   1493  CE  LYS A 204      17.516  -3.904 -19.078  1.00 97.19           C  
ATOM   1494  NZ  LYS A 204      18.188  -4.430 -20.297  1.00 97.19           N  
ATOM   1495  N   ASN A 205      14.305  -1.330 -15.367  1.00 94.81           N  
ATOM   1496  CA  ASN A 205      15.016  -0.187 -14.805  1.00 94.81           C  
ATOM   1497  C   ASN A 205      14.047   0.890 -14.320  1.00 94.81           C  
ATOM   1498  CB  ASN A 205      15.992   0.397 -15.820  1.00 94.81           C  
ATOM   1499  O   ASN A 205      14.383   2.076 -14.320  1.00 94.81           O  
ATOM   1500  CG  ASN A 205      17.156  -0.532 -16.109  1.00 94.81           C  
ATOM   1501  ND2 ASN A 205      17.641  -0.520 -17.344  1.00 94.81           N  
ATOM   1502  OD1 ASN A 205      17.625  -1.255 -15.219  1.00 94.81           O  
ATOM   1503  N   ASN A 206      12.805   0.468 -14.109  1.00 95.94           N  
ATOM   1504  CA  ASN A 206      11.789   1.366 -13.570  1.00 95.94           C  
ATOM   1505  C   ASN A 206      11.055   0.740 -12.383  1.00 95.94           C  
ATOM   1506  CB  ASN A 206      10.797   1.764 -14.656  1.00 95.94           C  
ATOM   1507  O   ASN A 206       9.945   0.229 -12.539  1.00 95.94           O  
ATOM   1508  CG  ASN A 206      11.359   2.789 -15.625  1.00 95.94           C  
ATOM   1509  ND2 ASN A 206      11.789   2.332 -16.797  1.00 95.94           N  
ATOM   1510  OD1 ASN A 206      11.414   3.982 -15.312  1.00 95.94           O  
ATOM   1511  N   PRO A 207      11.695   0.715 -11.266  1.00 97.88           N  
ATOM   1512  CA  PRO A 207      11.070   0.106 -10.094  1.00 97.88           C  
ATOM   1513  C   PRO A 207       9.883   0.913  -9.570  1.00 97.88           C  
ATOM   1514  CB  PRO A 207      12.203   0.076  -9.062  1.00 97.88           C  
ATOM   1515  O   PRO A 207       9.734   2.092  -9.906  1.00 97.88           O  
ATOM   1516  CG  PRO A 207      13.062   1.250  -9.406  1.00 97.88           C  
ATOM   1517  CD  PRO A 207      13.078   1.404 -10.898  1.00 97.88           C  
ATOM   1518  N   GLY A 208       9.039   0.220  -8.766  1.00 98.50           N  
ATOM   1519  CA  GLY A 208       7.992   0.927  -8.055  1.00 98.50           C  
ATOM   1520  C   GLY A 208       8.516   1.824  -6.945  1.00 98.50           C  
ATOM   1521  O   GLY A 208       9.539   1.516  -6.324  1.00 98.50           O  
ATOM   1522  N   ILE A 209       7.762   2.873  -6.688  1.00 98.75           N  
ATOM   1523  CA  ILE A 209       8.133   3.816  -5.637  1.00 98.75           C  
ATOM   1524  C   ILE A 209       7.137   3.715  -4.480  1.00 98.75           C  
ATOM   1525  CB  ILE A 209       8.180   5.266  -6.172  1.00 98.75           C  
ATOM   1526  O   ILE A 209       5.922   3.676  -4.699  1.00 98.75           O  
ATOM   1527  CG1 ILE A 209       9.102   5.348  -7.398  1.00 98.75           C  
ATOM   1528  CG2 ILE A 209       8.641   6.230  -5.074  1.00 98.75           C  
ATOM   1529  CD1 ILE A 209      10.547   4.973  -7.113  1.00 98.75           C  
ATOM   1530  N   TYR A 210       7.691   3.701  -3.309  1.00 98.94           N  
ATOM   1531  CA  TYR A 210       6.902   3.557  -2.092  1.00 98.94           C  
ATOM   1532  C   TYR A 210       7.137   4.730  -1.147  1.00 98.94           C  
ATOM   1533  CB  TYR A 210       7.242   2.242  -1.383  1.00 98.94           C  
ATOM   1534  O   TYR A 210       8.258   5.230  -1.034  1.00 98.94           O  
ATOM   1535  CG  TYR A 210       7.062   1.021  -2.250  1.00 98.94           C  
ATOM   1536  CD1 TYR A 210       5.914   0.235  -2.148  1.00 98.94           C  
ATOM   1537  CD2 TYR A 210       8.031   0.649  -3.172  1.00 98.94           C  
ATOM   1538  CE1 TYR A 210       5.746  -0.893  -2.943  1.00 98.94           C  
ATOM   1539  CE2 TYR A 210       7.875  -0.477  -3.973  1.00 98.94           C  
ATOM   1540  OH  TYR A 210       6.562  -2.355  -4.641  1.00 98.94           O  
ATOM   1541  CZ  TYR A 210       6.727  -1.240  -3.852  1.00 98.94           C  
ATOM   1542  N   ALA A 211       5.992   5.203  -0.558  1.00 98.88           N  
ATOM   1543  CA  ALA A 211       6.160   6.109   0.577  1.00 98.88           C  
ATOM   1544  C   ALA A 211       6.711   5.367   1.792  1.00 98.88           C  
ATOM   1545  CB  ALA A 211       4.832   6.777   0.924  1.00 98.88           C  
ATOM   1546  O   ALA A 211       6.199   4.309   2.166  1.00 98.88           O  
ATOM   1547  N   LYS A 212       7.781   5.938   2.389  1.00 98.81           N  
ATOM   1548  CA  LYS A 212       8.484   5.293   3.494  1.00 98.81           C  
ATOM   1549  C   LYS A 212       7.750   5.508   4.812  1.00 98.81           C  
ATOM   1550  CB  LYS A 212       9.914   5.824   3.602  1.00 98.81           C  
ATOM   1551  O   LYS A 212       7.703   6.625   5.328  1.00 98.81           O  
ATOM   1552  CG  LYS A 212      10.797   5.051   4.574  1.00 98.81           C  
ATOM   1553  CD  LYS A 212      12.188   5.652   4.668  1.00 98.81           C  
ATOM   1554  CE  LYS A 212      12.961   5.480   3.369  1.00 98.81           C  
ATOM   1555  NZ  LYS A 212      14.312   6.125   3.434  1.00 98.81           N  
ATOM   1556  N   VAL A 213       7.250   4.457   5.402  1.00 98.88           N  
ATOM   1557  CA  VAL A 213       6.387   4.500   6.578  1.00 98.88           C  
ATOM   1558  C   VAL A 213       7.141   5.121   7.754  1.00 98.88           C  
ATOM   1559  CB  VAL A 213       5.871   3.096   6.957  1.00 98.88           C  
ATOM   1560  O   VAL A 213       6.586   5.945   8.484  1.00 98.88           O  
ATOM   1561  CG1 VAL A 213       5.234   3.111   8.352  1.00 98.88           C  
ATOM   1562  CG2 VAL A 213       4.871   2.594   5.918  1.00 98.88           C  
ATOM   1563  N   SER A 214       8.359   4.777   7.930  1.00 98.62           N  
ATOM   1564  CA  SER A 214       9.117   5.277   9.070  1.00 98.62           C  
ATOM   1565  C   SER A 214       9.227   6.801   9.039  1.00 98.62           C  
ATOM   1566  CB  SER A 214      10.516   4.660   9.086  1.00 98.62           C  
ATOM   1567  O   SER A 214       9.375   7.438  10.078  1.00 98.62           O  
ATOM   1568  OG  SER A 214      11.227   4.973   7.898  1.00 98.62           O  
ATOM   1569  N   ALA A 215       9.125   7.422   7.902  1.00 98.50           N  
ATOM   1570  CA  ALA A 215       9.242   8.867   7.758  1.00 98.50           C  
ATOM   1571  C   ALA A 215       7.980   9.570   8.250  1.00 98.50           C  
ATOM   1572  CB  ALA A 215       9.523   9.242   6.301  1.00 98.50           C  
ATOM   1573  O   ALA A 215       8.000  10.773   8.531  1.00 98.50           O  
ATOM   1574  N   ALA A 216       6.875   8.828   8.305  1.00 98.50           N  
ATOM   1575  CA  ALA A 216       5.613   9.438   8.711  1.00 98.50           C  
ATOM   1576  C   ALA A 216       5.102   8.828  10.016  1.00 98.50           C  
ATOM   1577  CB  ALA A 216       4.570   9.281   7.609  1.00 98.50           C  
ATOM   1578  O   ALA A 216       3.916   8.930  10.336  1.00 98.50           O  
ATOM   1579  N   ALA A 217       5.980   8.109  10.711  1.00 98.25           N  
ATOM   1580  CA  ALA A 217       5.570   7.348  11.891  1.00 98.25           C  
ATOM   1581  C   ALA A 217       4.922   8.250  12.930  1.00 98.25           C  
ATOM   1582  CB  ALA A 217       6.770   6.613  12.492  1.00 98.25           C  
ATOM   1583  O   ALA A 217       3.879   7.910  13.492  1.00 98.25           O  
ATOM   1584  N   LYS A 218       5.547   9.430  13.172  1.00 98.06           N  
ATOM   1585  CA  LYS A 218       5.016  10.352  14.172  1.00 98.06           C  
ATOM   1586  C   LYS A 218       3.629  10.852  13.781  1.00 98.06           C  
ATOM   1587  CB  LYS A 218       5.961  11.539  14.367  1.00 98.06           C  
ATOM   1588  O   LYS A 218       2.717  10.883  14.609  1.00 98.06           O  
ATOM   1589  CG  LYS A 218       7.219  11.203  15.156  1.00 98.06           C  
ATOM   1590  CD  LYS A 218       8.094  12.438  15.359  1.00 98.06           C  
ATOM   1591  CE  LYS A 218       9.398  12.086  16.062  1.00 98.06           C  
ATOM   1592  NZ  LYS A 218      10.328  13.250  16.125  1.00 98.06           N  
ATOM   1593  N   TRP A 219       3.520  11.203  12.578  1.00 98.69           N  
ATOM   1594  CA  TRP A 219       2.236  11.688  12.086  1.00 98.69           C  
ATOM   1595  C   TRP A 219       1.170  10.602  12.172  1.00 98.69           C  
ATOM   1596  CB  TRP A 219       2.369  12.172  10.641  1.00 98.69           C  
ATOM   1597  O   TRP A 219       0.047  10.859  12.617  1.00 98.69           O  
ATOM   1598  CG  TRP A 219       1.060  12.500   9.984  1.00 98.69           C  
ATOM   1599  CD1 TRP A 219       0.323  13.641  10.141  1.00 98.69           C  
ATOM   1600  CD2 TRP A 219       0.330  11.672   9.078  1.00 98.69           C  
ATOM   1601  CE2 TRP A 219      -0.842  12.375   8.719  1.00 98.69           C  
ATOM   1602  CE3 TRP A 219       0.553  10.406   8.523  1.00 98.69           C  
ATOM   1603  NE1 TRP A 219      -0.822  13.578   9.383  1.00 98.69           N  
ATOM   1604  CH2 TRP A 219      -1.545  10.609   7.312  1.00 98.69           C  
ATOM   1605  CZ2 TRP A 219      -1.788  11.852   7.832  1.00 98.69           C  
ATOM   1606  CZ3 TRP A 219      -0.389   9.883   7.648  1.00 98.69           C  
ATOM   1607  N   ILE A 220       1.538   9.391  11.789  1.00 98.69           N  
ATOM   1608  CA  ILE A 220       0.584   8.281  11.797  1.00 98.69           C  
ATOM   1609  C   ILE A 220       0.113   8.023  13.227  1.00 98.69           C  
ATOM   1610  CB  ILE A 220       1.198   7.000  11.203  1.00 98.69           C  
ATOM   1611  O   ILE A 220      -1.089   7.910  13.484  1.00 98.69           O  
ATOM   1612  CG1 ILE A 220       1.438   7.172   9.695  1.00 98.69           C  
ATOM   1613  CG2 ILE A 220       0.298   5.789  11.477  1.00 98.69           C  
ATOM   1614  CD1 ILE A 220       2.312   6.090   9.078  1.00 98.69           C  
ATOM   1615  N   LYS A 221       1.029   8.008  14.117  1.00 97.88           N  
ATOM   1616  CA  LYS A 221       0.703   7.746  15.516  1.00 97.88           C  
ATOM   1617  C   LYS A 221      -0.206   8.836  16.078  1.00 97.88           C  
ATOM   1618  CB  LYS A 221       1.979   7.645  16.359  1.00 97.88           C  
ATOM   1619  O   LYS A 221      -1.199   8.539  16.750  1.00 97.88           O  
ATOM   1620  CG  LYS A 221       1.743   7.180  17.781  1.00 97.88           C  
ATOM   1621  CD  LYS A 221       3.055   7.016  18.547  1.00 97.88           C  
ATOM   1622  CE  LYS A 221       2.818   6.629  20.000  1.00 97.88           C  
ATOM   1623  NZ  LYS A 221       4.102   6.480  20.750  1.00 97.88           N  
ATOM   1624  N   SER A 222       0.131  10.000  15.797  1.00 98.00           N  
ATOM   1625  CA  SER A 222      -0.642  11.133  16.297  1.00 98.00           C  
ATOM   1626  C   SER A 222      -2.037  11.164  15.680  1.00 98.00           C  
ATOM   1627  CB  SER A 222       0.083  12.445  16.000  1.00 98.00           C  
ATOM   1628  O   SER A 222      -3.031  11.328  16.391  1.00 98.00           O  
ATOM   1629  OG  SER A 222      -0.693  13.555  16.422  1.00 98.00           O  
ATOM   1630  N   THR A 223      -2.148  11.000  14.406  1.00 98.25           N  
ATOM   1631  CA  THR A 223      -3.402  11.109  13.672  1.00 98.25           C  
ATOM   1632  C   THR A 223      -4.336   9.945  14.008  1.00 98.25           C  
ATOM   1633  CB  THR A 223      -3.156  11.141  12.148  1.00 98.25           C  
ATOM   1634  O   THR A 223      -5.543  10.141  14.164  1.00 98.25           O  
ATOM   1635  CG2 THR A 223      -4.469  11.250  11.383  1.00 98.25           C  
ATOM   1636  OG1 THR A 223      -2.332  12.273  11.828  1.00 98.25           O  
ATOM   1637  N   ALA A 224      -3.785   8.727  14.188  1.00 96.75           N  
ATOM   1638  CA  ALA A 224      -4.602   7.539  14.422  1.00 96.75           C  
ATOM   1639  C   ALA A 224      -4.719   7.242  15.914  1.00 96.75           C  
ATOM   1640  CB  ALA A 224      -4.016   6.336  13.688  1.00 96.75           C  
ATOM   1641  O   ALA A 224      -5.395   6.293  16.312  1.00 96.75           O  
ATOM   1642  N   GLY A 225      -4.062   8.039  16.734  1.00 94.12           N  
ATOM   1643  CA  GLY A 225      -4.094   7.836  18.172  1.00 94.12           C  
ATOM   1644  C   GLY A 225      -3.496   6.508  18.609  1.00 94.12           C  
ATOM   1645  O   GLY A 225      -4.039   5.832  19.484  1.00 94.12           O  
ATOM   1646  N   LEU A 226      -2.412   6.035  17.953  1.00 87.88           N  
ATOM   1647  CA  LEU A 226      -1.735   4.781  18.250  1.00 87.88           C  
ATOM   1648  C   LEU A 226      -0.667   4.984  19.312  1.00 87.88           C  
ATOM   1649  CB  LEU A 226      -1.104   4.191  16.984  1.00 87.88           C  
ATOM   1650  O   LEU A 226      -0.175   6.098  19.516  1.00 87.88           O  
ATOM   1651  CG  LEU A 226      -2.053   3.920  15.820  1.00 87.88           C  
ATOM   1652  CD1 LEU A 226      -1.261   3.533  14.570  1.00 87.88           C  
ATOM   1653  CD2 LEU A 226      -3.053   2.830  16.188  1.00 87.88           C  
TER    1654      LEU A 226                                                      
ENDMDL                                                                          
END                                                                             
