# Supplementary material for: Mutational Analysis of Substrate Recognition in Trypsin-like Protease Cocoonase: Protein Memory Induced by Alterations in Substrate-Binding Site
Source: Molecules. 2024 Nov 20;29(22):5476. doi: 10.3390/molecules29225476 (PMC11597625; doi:10.3390/molecules29225476)
Supplement: Supplementary file 1 [file molecules-29-05476-s001.zip › coordinate data/[S188E]-CCN'.pdb]

MODEL     1                                                                     
ATOM      1  N   ILE A   1      -1.264  -4.023 -10.180  1.00 98.56           N  
ATOM      2  CA  ILE A   1      -0.264  -5.082 -10.078  1.00 98.56           C  
ATOM      3  C   ILE A   1       0.082  -5.602 -11.477  1.00 98.56           C  
ATOM      4  CB  ILE A   1      -0.756  -6.238  -9.180  1.00 98.56           C  
ATOM      5  O   ILE A   1      -0.750  -6.227 -12.133  1.00 98.56           O  
ATOM      6  CG1 ILE A   1      -1.064  -5.727  -7.770  1.00 98.56           C  
ATOM      7  CG2 ILE A   1       0.279  -7.367  -9.141  1.00 98.56           C  
ATOM      8  CD1 ILE A   1       0.154  -5.211  -7.020  1.00 98.56           C  
ATOM      9  N   VAL A   2       1.231  -5.375 -11.953  1.00 98.75           N  
ATOM     10  CA  VAL A   2       1.761  -5.816 -13.242  1.00 98.75           C  
ATOM     11  C   VAL A   2       2.738  -6.969 -13.031  1.00 98.75           C  
ATOM     12  CB  VAL A   2       2.455  -4.660 -14.000  1.00 98.75           C  
ATOM     13  O   VAL A   2       3.639  -6.883 -12.188  1.00 98.75           O  
ATOM     14  CG1 VAL A   2       2.994  -5.141 -15.344  1.00 98.75           C  
ATOM     15  CG2 VAL A   2       1.489  -3.494 -14.195  1.00 98.75           C  
ATOM     16  N   GLY A   3       2.559  -8.062 -13.867  1.00 98.31           N  
ATOM     17  CA  GLY A   3       3.475  -9.195 -13.812  1.00 98.31           C  
ATOM     18  C   GLY A   3       3.279 -10.062 -12.586  1.00 98.31           C  
ATOM     19  O   GLY A   3       4.195 -10.773 -12.172  1.00 98.31           O  
ATOM     20  N   GLY A   4       2.174  -9.898 -11.875  1.00 98.25           N  
ATOM     21  CA  GLY A   4       1.838 -10.695 -10.711  1.00 98.25           C  
ATOM     22  C   GLY A   4       0.822 -11.781 -11.008  1.00 98.25           C  
ATOM     23  O   GLY A   4       0.716 -12.250 -12.141  1.00 98.25           O  
ATOM     24  N   GLU A   5       0.227 -12.148  -9.945  1.00 98.75           N  
ATOM     25  CA  GLU A   5      -0.758 -13.227 -10.047  1.00 98.75           C  
ATOM     26  C   GLU A   5      -1.964 -12.953  -9.156  1.00 98.75           C  
ATOM     27  CB  GLU A   5      -0.126 -14.570  -9.688  1.00 98.75           C  
ATOM     28  O   GLU A   5      -1.859 -12.227  -8.164  1.00 98.75           O  
ATOM     29  CG  GLU A   5       0.371 -14.648  -8.250  1.00 98.75           C  
ATOM     30  CD  GLU A   5       1.112 -15.945  -7.945  1.00 98.75           C  
ATOM     31  OE1 GLU A   5       1.866 -15.984  -6.949  1.00 98.75           O  
ATOM     32  OE2 GLU A   5       0.938 -16.922  -8.711  1.00 98.75           O  
ATOM     33  N   GLU A   6      -3.090 -13.562  -9.539  1.00 98.81           N  
ATOM     34  CA  GLU A   6      -4.262 -13.516  -8.672  1.00 98.81           C  
ATOM     35  C   GLU A   6      -4.027 -14.320  -7.391  1.00 98.81           C  
ATOM     36  CB  GLU A   6      -5.496 -14.047  -9.406  1.00 98.81           C  
ATOM     37  O   GLU A   6      -3.451 -15.414  -7.434  1.00 98.81           O  
ATOM     38  CG  GLU A   6      -5.926 -13.180 -10.578  1.00 98.81           C  
ATOM     39  CD  GLU A   6      -7.203 -13.664 -11.250  1.00 98.81           C  
ATOM     40  OE1 GLU A   6      -7.652 -13.031 -12.227  1.00 98.81           O  
ATOM     41  OE2 GLU A   6      -7.754 -14.688 -10.789  1.00 98.81           O  
ATOM     42  N   ILE A   7      -4.418 -13.742  -6.312  1.00 98.81           N  
ATOM     43  CA  ILE A   7      -4.277 -14.430  -5.035  1.00 98.81           C  
ATOM     44  C   ILE A   7      -5.586 -14.344  -4.258  1.00 98.81           C  
ATOM     45  CB  ILE A   7      -3.119 -13.836  -4.199  1.00 98.81           C  
ATOM     46  O   ILE A   7      -6.469 -13.547  -4.594  1.00 98.81           O  
ATOM     47  CG1 ILE A   7      -3.395 -12.367  -3.867  1.00 98.81           C  
ATOM     48  CG2 ILE A   7      -1.785 -13.992  -4.934  1.00 98.81           C  
ATOM     49  CD1 ILE A   7      -2.482 -11.789  -2.795  1.00 98.81           C  
ATOM     50  N   SER A   8      -5.695 -15.188  -3.195  1.00 98.69           N  
ATOM     51  CA  SER A   8      -6.805 -15.133  -2.250  1.00 98.69           C  
ATOM     52  C   SER A   8      -6.543 -14.125  -1.140  1.00 98.69           C  
ATOM     53  CB  SER A   8      -7.055 -16.516  -1.642  1.00 98.69           C  
ATOM     54  O   SER A   8      -5.402 -13.953  -0.705  1.00 98.69           O  
ATOM     55  OG  SER A   8      -7.973 -16.438  -0.567  1.00 98.69           O  
ATOM     56  N   ILE A   9      -7.668 -13.453  -0.646  1.00 98.81           N  
ATOM     57  CA  ILE A   9      -7.562 -12.508   0.466  1.00 98.81           C  
ATOM     58  C   ILE A   9      -6.941 -13.211   1.674  1.00 98.81           C  
ATOM     59  CB  ILE A   9      -8.938 -11.922   0.839  1.00 98.81           C  
ATOM     60  O   ILE A   9      -6.348 -12.562   2.537  1.00 98.81           O  
ATOM     61  CG1 ILE A   9      -8.773 -10.781   1.855  1.00 98.81           C  
ATOM     62  CG2 ILE A   9      -9.867 -13.008   1.381  1.00 98.81           C  
ATOM     63  CD1 ILE A   9      -8.000  -9.586   1.326  1.00 98.81           C  
ATOM     64  N   ASN A  10      -7.008 -14.578   1.730  1.00 98.62           N  
ATOM     65  CA  ASN A  10      -6.457 -15.336   2.848  1.00 98.62           C  
ATOM     66  C   ASN A  10      -4.938 -15.188   2.932  1.00 98.62           C  
ATOM     67  CB  ASN A  10      -6.840 -16.812   2.738  1.00 98.62           C  
ATOM     68  O   ASN A  10      -4.352 -15.367   3.998  1.00 98.62           O  
ATOM     69  CG  ASN A  10      -8.328 -17.047   2.936  1.00 98.62           C  
ATOM     70  ND2 ASN A  10      -8.680 -18.219   3.432  1.00 98.62           N  
ATOM     71  OD1 ASN A  10      -9.148 -16.172   2.645  1.00 98.62           O  
ATOM     72  N   LYS A  11      -4.316 -14.859   1.846  1.00 98.69           N  
ATOM     73  CA  LYS A  11      -2.861 -14.750   1.814  1.00 98.69           C  
ATOM     74  C   LYS A  11      -2.398 -13.391   2.316  1.00 98.69           C  
ATOM     75  CB  LYS A  11      -2.336 -15.000   0.399  1.00 98.69           C  
ATOM     76  O   LYS A  11      -1.250 -13.234   2.734  1.00 98.69           O  
ATOM     77  CG  LYS A  11      -2.623 -16.391  -0.135  1.00 98.69           C  
ATOM     78  CD  LYS A  11      -1.813 -17.453   0.602  1.00 98.69           C  
ATOM     79  CE  LYS A  11      -2.008 -18.828  -0.011  1.00 98.69           C  
ATOM     80  NZ  LYS A  11      -1.341 -19.891   0.798  1.00 98.69           N  
ATOM     81  N   VAL A  12      -3.266 -12.414   2.158  1.00 98.81           N  
ATOM     82  CA  VAL A  12      -2.965 -11.062   2.625  1.00 98.81           C  
ATOM     83  C   VAL A  12      -4.184 -10.477   3.332  1.00 98.81           C  
ATOM     84  CB  VAL A  12      -2.531 -10.141   1.461  1.00 98.81           C  
ATOM     85  O   VAL A  12      -4.730  -9.461   2.902  1.00 98.81           O  
ATOM     86  CG1 VAL A  12      -1.172 -10.570   0.912  1.00 98.81           C  
ATOM     87  CG2 VAL A  12      -3.584 -10.148   0.355  1.00 98.81           C  
ATOM     88  N   PRO A  13      -4.574 -11.055   4.457  1.00 98.81           N  
ATOM     89  CA  PRO A  13      -5.840 -10.727   5.117  1.00 98.81           C  
ATOM     90  C   PRO A  13      -5.836  -9.328   5.734  1.00 98.81           C  
ATOM     91  CB  PRO A  13      -5.965 -11.797   6.199  1.00 98.81           C  
ATOM     92  O   PRO A  13      -6.871  -8.859   6.215  1.00 98.81           O  
ATOM     93  CG  PRO A  13      -4.559 -12.219   6.480  1.00 98.81           C  
ATOM     94  CD  PRO A  13      -3.779 -12.172   5.199  1.00 98.81           C  
ATOM     95  N   TYR A  14      -4.699  -8.633   5.574  1.00 98.88           N  
ATOM     96  CA  TYR A  14      -4.594  -7.258   6.043  1.00 98.88           C  
ATOM     97  C   TYR A  14      -4.992  -6.273   4.949  1.00 98.88           C  
ATOM     98  CB  TYR A  14      -3.168  -6.961   6.520  1.00 98.88           C  
ATOM     99  O   TYR A  14      -5.082  -5.070   5.191  1.00 98.88           O  
ATOM    100  CG  TYR A  14      -2.098  -7.480   5.590  1.00 98.88           C  
ATOM    101  CD1 TYR A  14      -1.389  -8.641   5.895  1.00 98.88           C  
ATOM    102  CD2 TYR A  14      -1.794  -6.816   4.406  1.00 98.88           C  
ATOM    103  CE1 TYR A  14      -0.400  -9.125   5.043  1.00 98.88           C  
ATOM    104  CE2 TYR A  14      -0.808  -7.293   3.549  1.00 98.88           C  
ATOM    105  OH  TYR A  14       0.859  -8.922   3.027  1.00 98.88           O  
ATOM    106  CZ  TYR A  14      -0.118  -8.445   3.873  1.00 98.88           C  
ATOM    107  N   GLN A  15      -5.129  -6.781   3.734  1.00 98.94           N  
ATOM    108  CA  GLN A  15      -5.398  -5.961   2.559  1.00 98.94           C  
ATOM    109  C   GLN A  15      -6.789  -5.336   2.631  1.00 98.94           C  
ATOM    110  CB  GLN A  15      -5.262  -6.789   1.282  1.00 98.94           C  
ATOM    111  O   GLN A  15      -7.758  -6.000   3.002  1.00 98.94           O  
ATOM    112  CG  GLN A  15      -5.508  -5.996   0.005  1.00 98.94           C  
ATOM    113  CD  GLN A  15      -4.418  -4.980  -0.275  1.00 98.94           C  
ATOM    114  NE2 GLN A  15      -4.812  -3.740  -0.533  1.00 98.94           N  
ATOM    115  OE1 GLN A  15      -3.227  -5.309  -0.260  1.00 98.94           O  
ATOM    116  N   ALA A  16      -6.844  -4.004   2.279  1.00 98.94           N  
ATOM    117  CA  ALA A  16      -8.109  -3.277   2.230  1.00 98.94           C  
ATOM    118  C   ALA A  16      -8.289  -2.576   0.888  1.00 98.94           C  
ATOM    119  CB  ALA A  16      -8.188  -2.266   3.371  1.00 98.94           C  
ATOM    120  O   ALA A  16      -7.332  -2.033   0.332  1.00 98.94           O  
ATOM    121  N   TYR A  17      -9.523  -2.631   0.431  1.00 98.94           N  
ATOM    122  CA  TYR A  17      -9.930  -1.863  -0.740  1.00 98.94           C  
ATOM    123  C   TYR A  17     -10.570  -0.544  -0.330  1.00 98.94           C  
ATOM    124  CB  TYR A  17     -10.906  -2.674  -1.600  1.00 98.94           C  
ATOM    125  O   TYR A  17     -11.453  -0.517   0.537  1.00 98.94           O  
ATOM    126  CG  TYR A  17     -11.461  -1.905  -2.773  1.00 98.94           C  
ATOM    127  CD1 TYR A  17     -12.656  -1.191  -2.658  1.00 98.94           C  
ATOM    128  CD2 TYR A  17     -10.805  -1.891  -3.996  1.00 98.94           C  
ATOM    129  CE1 TYR A  17     -13.172  -0.483  -3.738  1.00 98.94           C  
ATOM    130  CE2 TYR A  17     -11.312  -1.187  -5.082  1.00 98.94           C  
ATOM    131  OH  TYR A  17     -13.008   0.214  -6.012  1.00 98.94           O  
ATOM    132  CZ  TYR A  17     -12.492  -0.486  -4.941  1.00 98.94           C  
ATOM    133  N   LEU A  18     -10.141   0.551  -0.988  1.00 98.94           N  
ATOM    134  CA  LEU A  18     -10.742   1.858  -0.731  1.00 98.94           C  
ATOM    135  C   LEU A  18     -11.438   2.393  -1.978  1.00 98.94           C  
ATOM    136  CB  LEU A  18      -9.672   2.850  -0.262  1.00 98.94           C  
ATOM    137  O   LEU A  18     -10.820   2.506  -3.039  1.00 98.94           O  
ATOM    138  CG  LEU A  18      -8.859   2.441   0.967  1.00 98.94           C  
ATOM    139  CD1 LEU A  18      -7.961   3.590   1.414  1.00 98.94           C  
ATOM    140  CD2 LEU A  18      -9.781   2.008   2.100  1.00 98.94           C  
ATOM    141  N   LEU A  19     -12.664   2.631  -1.811  1.00 98.75           N  
ATOM    142  CA  LEU A  19     -13.422   3.383  -2.811  1.00 98.75           C  
ATOM    143  C   LEU A  19     -13.547   4.848  -2.404  1.00 98.75           C  
ATOM    144  CB  LEU A  19     -14.805   2.770  -3.010  1.00 98.75           C  
ATOM    145  O   LEU A  19     -14.164   5.160  -1.381  1.00 98.75           O  
ATOM    146  CG  LEU A  19     -15.664   3.381  -4.117  1.00 98.75           C  
ATOM    147  CD1 LEU A  19     -15.031   3.129  -5.480  1.00 98.75           C  
ATOM    148  CD2 LEU A  19     -17.078   2.816  -4.070  1.00 98.75           C  
ATOM    149  N   LEU A  20     -12.953   5.723  -3.244  1.00 98.75           N  
ATOM    150  CA  LEU A  20     -12.812   7.137  -2.918  1.00 98.75           C  
ATOM    151  C   LEU A  20     -13.727   7.988  -3.795  1.00 98.75           C  
ATOM    152  CB  LEU A  20     -11.359   7.586  -3.084  1.00 98.75           C  
ATOM    153  O   LEU A  20     -13.734   7.836  -5.020  1.00 98.75           O  
ATOM    154  CG  LEU A  20     -10.297   6.664  -2.490  1.00 98.75           C  
ATOM    155  CD1 LEU A  20      -8.906   7.121  -2.920  1.00 98.75           C  
ATOM    156  CD2 LEU A  20     -10.406   6.629  -0.970  1.00 98.75           C  
ATOM    157  N   GLN A  21     -14.398   8.820  -3.111  1.00 98.44           N  
ATOM    158  CA  GLN A  21     -15.312   9.719  -3.818  1.00 98.44           C  
ATOM    159  C   GLN A  21     -14.758  11.141  -3.863  1.00 98.44           C  
ATOM    160  CB  GLN A  21     -16.688   9.711  -3.158  1.00 98.44           C  
ATOM    161  O   GLN A  21     -14.383  11.703  -2.828  1.00 98.44           O  
ATOM    162  CG  GLN A  21     -17.734  10.539  -3.902  1.00 98.44           C  
ATOM    163  CD  GLN A  21     -19.109  10.461  -3.268  1.00 98.44           C  
ATOM    164  NE2 GLN A  21     -20.094  11.062  -3.924  1.00 98.44           N  
ATOM    165  OE1 GLN A  21     -19.281   9.867  -2.199  1.00 98.44           O  
ATOM    166  N   LYS A  22     -14.641  11.680  -5.020  1.00 97.50           N  
ATOM    167  CA  LYS A  22     -14.328  13.086  -5.258  1.00 97.50           C  
ATOM    168  C   LYS A  22     -15.367  13.742  -6.160  1.00 97.50           C  
ATOM    169  CB  LYS A  22     -12.938  13.227  -5.883  1.00 97.50           C  
ATOM    170  O   LYS A  22     -15.430  13.453  -7.359  1.00 97.50           O  
ATOM    171  CG  LYS A  22     -12.445  14.656  -5.992  1.00 97.50           C  
ATOM    172  CD  LYS A  22     -11.016  14.727  -6.520  1.00 97.50           C  
ATOM    173  CE  LYS A  22     -10.508  16.156  -6.590  1.00 97.50           C  
ATOM    174  NZ  LYS A  22      -9.094  16.219  -7.066  1.00 97.50           N  
ATOM    175  N   ASP A  23     -16.188  14.602  -5.535  1.00 94.75           N  
ATOM    176  CA  ASP A  23     -17.297  15.195  -6.281  1.00 94.75           C  
ATOM    177  C   ASP A  23     -18.188  14.109  -6.895  1.00 94.75           C  
ATOM    178  CB  ASP A  23     -16.766  16.125  -7.371  1.00 94.75           C  
ATOM    179  O   ASP A  23     -18.719  13.266  -6.180  1.00 94.75           O  
ATOM    180  CG  ASP A  23     -15.922  17.266  -6.824  1.00 94.75           C  
ATOM    181  OD1 ASP A  23     -16.297  17.859  -5.789  1.00 94.75           O  
ATOM    182  OD2 ASP A  23     -14.875  17.562  -7.438  1.00 94.75           O  
ATOM    183  N   ASN A  24     -18.344  13.992  -8.289  1.00 94.25           N  
ATOM    184  CA  ASN A  24     -19.219  13.000  -8.906  1.00 94.25           C  
ATOM    185  C   ASN A  24     -18.422  11.828  -9.469  1.00 94.25           C  
ATOM    186  CB  ASN A  24     -20.078  13.641 -10.008  1.00 94.25           C  
ATOM    187  O   ASN A  24     -18.953  11.016 -10.234  1.00 94.25           O  
ATOM    188  CG  ASN A  24     -21.078  14.641  -9.461  1.00 94.25           C  
ATOM    189  ND2 ASN A  24     -21.344  15.688 -10.234  1.00 94.25           N  
ATOM    190  OD1 ASN A  24     -21.609  14.469  -8.359  1.00 94.25           O  
ATOM    191  N   GLU A  25     -17.094  11.758  -9.047  1.00 96.88           N  
ATOM    192  CA  GLU A  25     -16.219  10.711  -9.562  1.00 96.88           C  
ATOM    193  C   GLU A  25     -15.742   9.797  -8.445  1.00 96.88           C  
ATOM    194  CB  GLU A  25     -15.023  11.328 -10.297  1.00 96.88           C  
ATOM    195  O   GLU A  25     -15.672  10.211  -7.281  1.00 96.88           O  
ATOM    196  CG  GLU A  25     -15.398  12.102 -11.547  1.00 96.88           C  
ATOM    197  CD  GLU A  25     -14.195  12.641 -12.305  1.00 96.88           C  
ATOM    198  OE1 GLU A  25     -13.953  12.203 -13.453  1.00 96.88           O  
ATOM    199  OE2 GLU A  25     -13.492  13.508 -11.742  1.00 96.88           O  
ATOM    200  N   TYR A  26     -15.500   8.531  -8.898  1.00 97.38           N  
ATOM    201  CA  TYR A  26     -14.969   7.562  -7.945  1.00 97.38           C  
ATOM    202  C   TYR A  26     -13.594   7.070  -8.383  1.00 97.38           C  
ATOM    203  CB  TYR A  26     -15.922   6.379  -7.793  1.00 97.38           C  
ATOM    204  O   TYR A  26     -13.328   6.926  -9.578  1.00 97.38           O  
ATOM    205  CG  TYR A  26     -17.219   6.727  -7.102  1.00 97.38           C  
ATOM    206  CD1 TYR A  26     -17.344   6.609  -5.719  1.00 97.38           C  
ATOM    207  CD2 TYR A  26     -18.312   7.172  -7.824  1.00 97.38           C  
ATOM    208  CE1 TYR A  26     -18.531   6.930  -5.074  1.00 97.38           C  
ATOM    209  CE2 TYR A  26     -19.516   7.492  -7.191  1.00 97.38           C  
ATOM    210  OH  TYR A  26     -20.797   7.684  -5.184  1.00 97.38           O  
ATOM    211  CZ  TYR A  26     -19.609   7.367  -5.816  1.00 97.38           C  
ATOM    212  N   PHE A  27     -12.781   6.914  -7.367  1.00 97.44           N  
ATOM    213  CA  PHE A  27     -11.438   6.391  -7.551  1.00 97.44           C  
ATOM    214  C   PHE A  27     -11.172   5.238  -6.590  1.00 97.44           C  
ATOM    215  CB  PHE A  27     -10.398   7.496  -7.352  1.00 97.44           C  
ATOM    216  O   PHE A  27     -11.906   5.051  -5.617  1.00 97.44           O  
ATOM    217  CG  PHE A  27     -10.633   8.711  -8.203  1.00 97.44           C  
ATOM    218  CD1 PHE A  27     -10.016   8.852  -9.438  1.00 97.44           C  
ATOM    219  CD2 PHE A  27     -11.477   9.727  -7.762  1.00 97.44           C  
ATOM    220  CE1 PHE A  27     -10.234   9.977 -10.227  1.00 97.44           C  
ATOM    221  CE2 PHE A  27     -11.703  10.852  -8.547  1.00 97.44           C  
ATOM    222  CZ  PHE A  27     -11.078  10.977  -9.773  1.00 97.44           C  
ATOM    223  N   GLN A  28     -10.125   4.574  -6.930  1.00 98.50           N  
ATOM    224  CA  GLN A  28      -9.805   3.486  -6.012  1.00 98.50           C  
ATOM    225  C   GLN A  28      -8.359   3.568  -5.539  1.00 98.50           C  
ATOM    226  CB  GLN A  28     -10.062   2.133  -6.676  1.00 98.50           C  
ATOM    227  O   GLN A  28      -7.480   4.023  -6.277  1.00 98.50           O  
ATOM    228  CG  GLN A  28      -9.039   1.765  -7.742  1.00 98.50           C  
ATOM    229  CD  GLN A  28      -9.273   0.386  -8.328  1.00 98.50           C  
ATOM    230  NE2 GLN A  28      -8.211  -0.402  -8.438  1.00 98.50           N  
ATOM    231  OE1 GLN A  28     -10.406   0.033  -8.688  1.00 98.50           O  
ATOM    232  N   CYS A  29      -8.141   3.094  -4.375  1.00 98.88           N  
ATOM    233  CA  CYS A  29      -6.848   2.893  -3.727  1.00 98.88           C  
ATOM    234  C   CYS A  29      -6.871   1.648  -2.846  1.00 98.88           C  
ATOM    235  CB  CYS A  29      -6.473   4.113  -2.889  1.00 98.88           C  
ATOM    236  O   CYS A  29      -7.914   1.009  -2.691  1.00 98.88           O  
ATOM    237  SG  CYS A  29      -5.559   5.375  -3.807  1.00 98.88           S  
ATOM    238  N   GLY A  30      -5.684   1.336  -2.398  1.00 98.88           N  
ATOM    239  CA  GLY A  30      -5.559   0.263  -1.424  1.00 98.88           C  
ATOM    240  C   GLY A  30      -5.246   0.761  -0.025  1.00 98.88           C  
ATOM    241  O   GLY A  30      -5.141   1.968   0.201  1.00 98.88           O  
ATOM    242  N   GLY A  31      -5.168  -0.112   0.872  1.00 98.94           N  
ATOM    243  CA  GLY A  31      -4.809   0.134   2.258  1.00 98.94           C  
ATOM    244  C   GLY A  31      -4.555  -1.139   3.045  1.00 98.94           C  
ATOM    245  O   GLY A  31      -4.645  -2.240   2.498  1.00 98.94           O  
ATOM    246  N   SER A  32      -4.125  -0.944   4.297  1.00 98.94           N  
ATOM    247  CA  SER A  32      -3.902  -2.088   5.176  1.00 98.94           C  
ATOM    248  C   SER A  32      -4.562  -1.875   6.535  1.00 98.94           C  
ATOM    249  CB  SER A  32      -2.406  -2.344   5.359  1.00 98.94           C  
ATOM    250  O   SER A  32      -4.645  -0.745   7.020  1.00 98.94           O  
ATOM    251  OG  SER A  32      -1.754  -1.182   5.840  1.00 98.94           O  
ATOM    252  N   ILE A  33      -5.059  -2.971   7.094  1.00 98.94           N  
ATOM    253  CA  ILE A  33      -5.656  -2.951   8.422  1.00 98.94           C  
ATOM    254  C   ILE A  33      -4.559  -2.865   9.484  1.00 98.94           C  
ATOM    255  CB  ILE A  33      -6.535  -4.199   8.664  1.00 98.94           C  
ATOM    256  O   ILE A  33      -3.785  -3.811   9.664  1.00 98.94           O  
ATOM    257  CG1 ILE A  33      -7.566  -4.352   7.539  1.00 98.94           C  
ATOM    258  CG2 ILE A  33      -7.227  -4.117  10.031  1.00 98.94           C  
ATOM    259  CD1 ILE A  33      -8.266  -5.703   7.520  1.00 98.94           C  
ATOM    260  N   ILE A  34      -4.578  -1.714  10.305  1.00 98.88           N  
ATOM    261  CA  ILE A  34      -3.490  -1.581  11.266  1.00 98.88           C  
ATOM    262  C   ILE A  34      -4.051  -1.578  12.688  1.00 98.88           C  
ATOM    263  CB  ILE A  34      -2.666  -0.299  11.016  1.00 98.88           C  
ATOM    264  O   ILE A  34      -3.293  -1.566  13.664  1.00 98.88           O  
ATOM    265  CG1 ILE A  34      -3.570   0.938  11.070  1.00 98.88           C  
ATOM    266  CG2 ILE A  34      -1.938  -0.383   9.672  1.00 98.88           C  
ATOM    267  CD1 ILE A  34      -2.814   2.258  11.070  1.00 98.88           C  
ATOM    268  N   SER A  35      -5.367  -1.521  12.805  1.00 98.69           N  
ATOM    269  CA  SER A  35      -6.129  -1.709  14.039  1.00 98.69           C  
ATOM    270  C   SER A  35      -7.590  -2.029  13.742  1.00 98.69           C  
ATOM    271  CB  SER A  35      -6.039  -0.462  14.922  1.00 98.69           C  
ATOM    272  O   SER A  35      -7.984  -2.131  12.578  1.00 98.69           O  
ATOM    273  OG  SER A  35      -6.891   0.561  14.430  1.00 98.69           O  
ATOM    274  N   LYS A  36      -8.406  -2.209  14.797  1.00 98.50           N  
ATOM    275  CA  LYS A  36      -9.812  -2.543  14.602  1.00 98.50           C  
ATOM    276  C   LYS A  36     -10.578  -1.362  14.023  1.00 98.50           C  
ATOM    277  CB  LYS A  36     -10.445  -2.979  15.930  1.00 98.50           C  
ATOM    278  O   LYS A  36     -11.711  -1.521  13.555  1.00 98.50           O  
ATOM    279  CG  LYS A  36      -9.992  -4.348  16.406  1.00 98.50           C  
ATOM    280  CD  LYS A  36     -10.773  -4.797  17.641  1.00 98.50           C  
ATOM    281  CE  LYS A  36     -10.445  -6.234  18.016  1.00 98.50           C  
ATOM    282  NZ  LYS A  36     -11.195  -6.672  19.234  1.00 98.50           N  
ATOM    283  N   ARG A  37      -9.844  -0.200  13.961  1.00 98.62           N  
ATOM    284  CA  ARG A  37     -10.586   0.979  13.531  1.00 98.62           C  
ATOM    285  C   ARG A  37      -9.836   1.736  12.445  1.00 98.62           C  
ATOM    286  CB  ARG A  37     -10.867   1.903  14.719  1.00 98.62           C  
ATOM    287  O   ARG A  37     -10.328   2.734  11.914  1.00 98.62           O  
ATOM    288  CG  ARG A  37     -11.898   1.363  15.688  1.00 98.62           C  
ATOM    289  CD  ARG A  37     -13.289   1.328  15.070  1.00 98.62           C  
ATOM    290  NE  ARG A  37     -13.938   2.637  15.117  1.00 98.62           N  
ATOM    291  NH1 ARG A  37     -15.828   1.894  16.219  1.00 98.62           N  
ATOM    292  NH2 ARG A  37     -15.617   4.105  15.656  1.00 98.62           N  
ATOM    293  CZ  ARG A  37     -15.125   2.875  15.664  1.00 98.62           C  
ATOM    294  N   HIS A  38      -8.617   1.305  12.133  1.00 98.94           N  
ATOM    295  CA  HIS A  38      -7.797   2.189  11.305  1.00 98.94           C  
ATOM    296  C   HIS A  38      -7.219   1.446  10.109  1.00 98.94           C  
ATOM    297  CB  HIS A  38      -6.672   2.805  12.141  1.00 98.94           C  
ATOM    298  O   HIS A  38      -6.793   0.295  10.234  1.00 98.94           O  
ATOM    299  CG  HIS A  38      -7.156   3.645  13.281  1.00 98.94           C  
ATOM    300  CD2 HIS A  38      -7.383   4.977  13.367  1.00 98.94           C  
ATOM    301  ND1 HIS A  38      -7.465   3.117  14.516  1.00 98.94           N  
ATOM    302  CE1 HIS A  38      -7.859   4.090  15.312  1.00 98.94           C  
ATOM    303  NE2 HIS A  38      -7.820   5.230  14.641  1.00 98.94           N  
ATOM    304  N   ILE A  39      -7.270   2.154   8.984  1.00 98.94           N  
ATOM    305  CA  ILE A  39      -6.641   1.729   7.734  1.00 98.94           C  
ATOM    306  C   ILE A  39      -5.480   2.664   7.398  1.00 98.94           C  
ATOM    307  CB  ILE A  39      -7.660   1.694   6.574  1.00 98.94           C  
ATOM    308  O   ILE A  39      -5.641   3.887   7.398  1.00 98.94           O  
ATOM    309  CG1 ILE A  39      -8.828   0.763   6.914  1.00 98.94           C  
ATOM    310  CG2 ILE A  39      -6.977   1.263   5.270  1.00 98.94           C  
ATOM    311  CD1 ILE A  39      -8.430  -0.699   7.062  1.00 98.94           C  
ATOM    312  N   LEU A  40      -4.297   2.041   7.207  1.00 98.94           N  
ATOM    313  CA  LEU A  40      -3.170   2.812   6.699  1.00 98.94           C  
ATOM    314  C   LEU A  40      -3.184   2.857   5.176  1.00 98.94           C  
ATOM    315  CB  LEU A  40      -1.848   2.215   7.191  1.00 98.94           C  
ATOM    316  O   LEU A  40      -3.312   1.821   4.523  1.00 98.94           O  
ATOM    317  CG  LEU A  40      -0.573   2.943   6.762  1.00 98.94           C  
ATOM    318  CD1 LEU A  40      -0.550   4.355   7.336  1.00 98.94           C  
ATOM    319  CD2 LEU A  40       0.662   2.162   7.199  1.00 98.94           C  
ATOM    320  N   THR A  41      -3.045   4.035   4.594  1.00 98.94           N  
ATOM    321  CA  THR A  41      -3.027   4.246   3.150  1.00 98.94           C  
ATOM    322  C   THR A  41      -2.115   5.414   2.785  1.00 98.94           C  
ATOM    323  CB  THR A  41      -4.441   4.504   2.605  1.00 98.94           C  
ATOM    324  O   THR A  41      -1.257   5.809   3.576  1.00 98.94           O  
ATOM    325  CG2 THR A  41      -4.965   5.863   3.059  1.00 98.94           C  
ATOM    326  OG1 THR A  41      -4.410   4.469   1.173  1.00 98.94           O  
ATOM    327  N   ALA A  42      -2.256   5.906   1.596  1.00 98.94           N  
ATOM    328  CA  ALA A  42      -1.416   7.012   1.146  1.00 98.94           C  
ATOM    329  C   ALA A  42      -2.166   8.336   1.229  1.00 98.94           C  
ATOM    330  CB  ALA A  42      -0.930   6.766  -0.280  1.00 98.94           C  
ATOM    331  O   ALA A  42      -3.373   8.391   0.983  1.00 98.94           O  
ATOM    332  N   ALA A  43      -1.435   9.391   1.576  1.00 98.88           N  
ATOM    333  CA  ALA A  43      -2.014  10.727   1.648  1.00 98.88           C  
ATOM    334  C   ALA A  43      -2.576  11.156   0.296  1.00 98.88           C  
ATOM    335  CB  ALA A  43      -0.970  11.734   2.129  1.00 98.88           C  
ATOM    336  O   ALA A  43      -3.656  11.750   0.225  1.00 98.88           O  
ATOM    337  N   HIS A  44      -1.896  10.852  -0.760  1.00 98.75           N  
ATOM    338  CA  HIS A  44      -2.377  11.297  -2.062  1.00 98.75           C  
ATOM    339  C   HIS A  44      -3.705  10.633  -2.416  1.00 98.75           C  
ATOM    340  CB  HIS A  44      -1.338  11.000  -3.146  1.00 98.75           C  
ATOM    341  O   HIS A  44      -4.402  11.086  -3.328  1.00 98.75           O  
ATOM    342  CG  HIS A  44      -1.341   9.578  -3.609  1.00 98.75           C  
ATOM    343  CD2 HIS A  44      -2.203   8.906  -4.406  1.00 98.75           C  
ATOM    344  ND1 HIS A  44      -0.365   8.672  -3.244  1.00 98.75           N  
ATOM    345  CE1 HIS A  44      -0.629   7.504  -3.797  1.00 98.75           C  
ATOM    346  NE2 HIS A  44      -1.739   7.613  -4.508  1.00 98.75           N  
ATOM    347  N   CYS A  45      -4.047   9.555  -1.786  1.00 98.81           N  
ATOM    348  CA  CYS A  45      -5.305   8.867  -2.039  1.00 98.81           C  
ATOM    349  C   CYS A  45      -6.484   9.648  -1.475  1.00 98.81           C  
ATOM    350  CB  CYS A  45      -5.277   7.461  -1.434  1.00 98.81           C  
ATOM    351  O   CYS A  45      -7.594   9.578  -2.008  1.00 98.81           O  
ATOM    352  SG  CYS A  45      -4.371   6.258  -2.428  1.00 98.81           S  
ATOM    353  N   ILE A  46      -6.246  10.414  -0.427  1.00 98.56           N  
ATOM    354  CA  ILE A  46      -7.398  11.000   0.248  1.00 98.56           C  
ATOM    355  C   ILE A  46      -7.414  12.516   0.022  1.00 98.56           C  
ATOM    356  CB  ILE A  46      -7.391  10.688   1.760  1.00 98.56           C  
ATOM    357  O   ILE A  46      -8.281  13.211   0.545  1.00 98.56           O  
ATOM    358  CG1 ILE A  46      -6.086  11.180   2.400  1.00 98.56           C  
ATOM    359  CG2 ILE A  46      -7.586   9.188   1.999  1.00 98.56           C  
ATOM    360  CD1 ILE A  46      -6.172  11.367   3.910  1.00 98.56           C  
ATOM    361  N   GLU A  47      -6.461  13.008  -0.651  1.00 97.19           N  
ATOM    362  CA  GLU A  47      -6.430  14.430  -0.961  1.00 97.19           C  
ATOM    363  C   GLU A  47      -7.625  14.836  -1.821  1.00 97.19           C  
ATOM    364  CB  GLU A  47      -5.121  14.797  -1.668  1.00 97.19           C  
ATOM    365  O   GLU A  47      -7.797  14.328  -2.930  1.00 97.19           O  
ATOM    366  CG  GLU A  47      -4.914  16.297  -1.832  1.00 97.19           C  
ATOM    367  CD  GLU A  47      -3.562  16.656  -2.434  1.00 97.19           C  
ATOM    368  OE1 GLU A  47      -2.771  17.359  -1.774  1.00 97.19           O  
ATOM    369  OE2 GLU A  47      -3.293  16.219  -3.576  1.00 97.19           O  
ATOM    370  N   GLY A  48      -8.398  15.789  -1.282  1.00 96.81           N  
ATOM    371  CA  GLY A  48      -9.539  16.312  -2.012  1.00 96.81           C  
ATOM    372  C   GLY A  48     -10.719  15.359  -2.043  1.00 96.81           C  
ATOM    373  O   GLY A  48     -11.656  15.547  -2.822  1.00 96.81           O  
ATOM    374  N   ILE A  49     -10.578  14.258  -1.290  1.00 98.31           N  
ATOM    375  CA  ILE A  49     -11.609  13.234  -1.289  1.00 98.31           C  
ATOM    376  C   ILE A  49     -12.664  13.562  -0.233  1.00 98.31           C  
ATOM    377  CB  ILE A  49     -11.016  11.828  -1.034  1.00 98.31           C  
ATOM    378  O   ILE A  49     -12.328  13.938   0.893  1.00 98.31           O  
ATOM    379  CG1 ILE A  49     -10.039  11.453  -2.152  1.00 98.31           C  
ATOM    380  CG2 ILE A  49     -12.125  10.781  -0.909  1.00 98.31           C  
ATOM    381  CD1 ILE A  49     -10.656  11.461  -3.545  1.00 98.31           C  
ATOM    382  N   SER A  50     -14.000  13.430  -0.619  1.00 97.00           N  
ATOM    383  CA  SER A  50     -15.086  13.750   0.293  1.00 97.00           C  
ATOM    384  C   SER A  50     -15.570  12.516   1.041  1.00 97.00           C  
ATOM    385  CB  SER A  50     -16.250  14.383  -0.469  1.00 97.00           C  
ATOM    386  O   SER A  50     -16.078  12.609   2.162  1.00 97.00           O  
ATOM    387  OG  SER A  50     -16.703  13.516  -1.498  1.00 97.00           O  
ATOM    388  N   GLY A  51     -15.492  11.359   0.428  1.00 97.56           N  
ATOM    389  CA  GLY A  51     -15.945  10.125   1.053  1.00 97.56           C  
ATOM    390  C   GLY A  51     -15.016   8.953   0.812  1.00 97.56           C  
ATOM    391  O   GLY A  51     -14.375   8.867  -0.241  1.00 97.56           O  
ATOM    392  N   VAL A  52     -14.961   8.117   1.812  1.00 98.75           N  
ATOM    393  CA  VAL A  52     -14.164   6.902   1.705  1.00 98.75           C  
ATOM    394  C   VAL A  52     -14.984   5.703   2.176  1.00 98.75           C  
ATOM    395  CB  VAL A  52     -12.859   7.008   2.521  1.00 98.75           C  
ATOM    396  O   VAL A  52     -15.562   5.727   3.266  1.00 98.75           O  
ATOM    397  CG1 VAL A  52     -12.000   5.758   2.334  1.00 98.75           C  
ATOM    398  CG2 VAL A  52     -12.078   8.258   2.119  1.00 98.75           C  
ATOM    399  N   THR A  53     -15.078   4.727   1.303  1.00 98.69           N  
ATOM    400  CA  THR A  53     -15.594   3.412   1.670  1.00 98.69           C  
ATOM    401  C   THR A  53     -14.469   2.383   1.721  1.00 98.69           C  
ATOM    402  CB  THR A  53     -16.688   2.943   0.681  1.00 98.69           C  
ATOM    403  O   THR A  53     -13.633   2.330   0.821  1.00 98.69           O  
ATOM    404  CG2 THR A  53     -17.219   1.568   1.064  1.00 98.69           C  
ATOM    405  OG1 THR A  53     -17.766   3.885   0.685  1.00 98.69           O  
ATOM    406  N   VAL A  54     -14.523   1.577   2.795  1.00 98.88           N  
ATOM    407  CA  VAL A  54     -13.469   0.591   3.021  1.00 98.88           C  
ATOM    408  C   VAL A  54     -14.055  -0.816   2.945  1.00 98.88           C  
ATOM    409  CB  VAL A  54     -12.773   0.807   4.383  1.00 98.88           C  
ATOM    410  O   VAL A  54     -15.031  -1.129   3.639  1.00 98.88           O  
ATOM    411  CG1 VAL A  54     -11.711  -0.263   4.621  1.00 98.88           C  
ATOM    412  CG2 VAL A  54     -12.156   2.203   4.453  1.00 98.88           C  
ATOM    413  N   ARG A  55     -13.500  -1.631   2.076  1.00 98.88           N  
ATOM    414  CA  ARG A  55     -13.859  -3.045   2.037  1.00 98.88           C  
ATOM    415  C   ARG A  55     -12.719  -3.916   2.541  1.00 98.88           C  
ATOM    416  CB  ARG A  55     -14.250  -3.461   0.616  1.00 98.88           C  
ATOM    417  O   ARG A  55     -11.594  -3.824   2.039  1.00 98.88           O  
ATOM    418  CG  ARG A  55     -14.680  -4.914   0.497  1.00 98.88           C  
ATOM    419  CD  ARG A  55     -15.086  -5.266  -0.928  1.00 98.88           C  
ATOM    420  NE  ARG A  55     -16.234  -4.477  -1.375  1.00 98.88           N  
ATOM    421  NH1 ARG A  55     -17.766  -5.543  -0.012  1.00 98.88           N  
ATOM    422  NH2 ARG A  55     -18.438  -3.854  -1.406  1.00 98.88           N  
ATOM    423  CZ  ARG A  55     -17.469  -4.625  -0.930  1.00 98.88           C  
ATOM    424  N   ILE A  56     -13.062  -4.848   3.404  1.00 98.88           N  
ATOM    425  CA  ILE A  56     -12.078  -5.805   3.896  1.00 98.88           C  
ATOM    426  C   ILE A  56     -12.633  -7.223   3.785  1.00 98.88           C  
ATOM    427  CB  ILE A  56     -11.672  -5.500   5.355  1.00 98.88           C  
ATOM    428  O   ILE A  56     -13.844  -7.410   3.635  1.00 98.88           O  
ATOM    429  CG1 ILE A  56     -12.875  -5.676   6.289  1.00 98.88           C  
ATOM    430  CG2 ILE A  56     -11.094  -4.090   5.473  1.00 98.88           C  
ATOM    431  CD1 ILE A  56     -12.523  -5.660   7.770  1.00 98.88           C  
ATOM    432  N   GLY A  57     -11.711  -8.188   3.707  1.00 98.75           N  
ATOM    433  CA  GLY A  57     -12.078  -9.586   3.795  1.00 98.75           C  
ATOM    434  C   GLY A  57     -12.578 -10.156   2.480  1.00 98.75           C  
ATOM    435  O   GLY A  57     -13.375 -11.102   2.467  1.00 98.75           O  
ATOM    436  N   SER A  58     -12.195  -9.523   1.380  1.00 98.81           N  
ATOM    437  CA  SER A  58     -12.656 -10.000   0.083  1.00 98.81           C  
ATOM    438  C   SER A  58     -11.516 -10.047  -0.930  1.00 98.81           C  
ATOM    439  CB  SER A  58     -13.789  -9.117  -0.447  1.00 98.81           C  
ATOM    440  O   SER A  58     -10.641  -9.180  -0.926  1.00 98.81           O  
ATOM    441  OG  SER A  58     -14.227  -9.570  -1.714  1.00 98.81           O  
ATOM    442  N   SER A  59     -11.578 -11.086  -1.729  1.00 98.88           N  
ATOM    443  CA  SER A  59     -10.656 -11.156  -2.861  1.00 98.88           C  
ATOM    444  C   SER A  59     -11.148 -10.305  -4.027  1.00 98.88           C  
ATOM    445  CB  SER A  59     -10.477 -12.602  -3.316  1.00 98.88           C  
ATOM    446  O   SER A  59     -10.406 -10.055  -4.980  1.00 98.88           O  
ATOM    447  OG  SER A  59      -9.828 -13.367  -2.316  1.00 98.88           O  
ATOM    448  N   ASN A  60     -12.391  -9.883  -3.912  1.00 98.81           N  
ATOM    449  CA  ASN A  60     -12.969  -9.062  -4.973  1.00 98.81           C  
ATOM    450  C   ASN A  60     -13.164  -7.617  -4.516  1.00 98.81           C  
ATOM    451  CB  ASN A  60     -14.297  -9.648  -5.441  1.00 98.81           C  
ATOM    452  O   ASN A  60     -13.633  -7.371  -3.404  1.00 98.81           O  
ATOM    453  CG  ASN A  60     -14.133 -11.000  -6.113  1.00 98.81           C  
ATOM    454  ND2 ASN A  60     -14.344 -12.070  -5.355  1.00 98.81           N  
ATOM    455  OD1 ASN A  60     -13.812 -11.086  -7.301  1.00 98.81           O  
ATOM    456  N   SER A  61     -12.828  -6.727  -5.430  1.00 98.38           N  
ATOM    457  CA  SER A  61     -12.914  -5.312  -5.094  1.00 98.38           C  
ATOM    458  C   SER A  61     -14.367  -4.840  -5.066  1.00 98.38           C  
ATOM    459  CB  SER A  61     -12.117  -4.473  -6.094  1.00 98.38           C  
ATOM    460  O   SER A  61     -14.680  -3.801  -4.480  1.00 98.38           O  
ATOM    461  OG  SER A  61     -12.641  -4.621  -7.402  1.00 98.38           O  
ATOM    462  N   ASN A  62     -15.289  -5.570  -5.680  1.00 98.06           N  
ATOM    463  CA  ASN A  62     -16.625  -5.035  -5.883  1.00 98.06           C  
ATOM    464  C   ASN A  62     -17.688  -5.914  -5.223  1.00 98.06           C  
ATOM    465  CB  ASN A  62     -16.922  -4.883  -7.375  1.00 98.06           C  
ATOM    466  O   ASN A  62     -18.891  -5.734  -5.453  1.00 98.06           O  
ATOM    467  CG  ASN A  62     -16.859  -6.199  -8.125  1.00 98.06           C  
ATOM    468  ND2 ASN A  62     -17.453  -6.234  -9.312  1.00 98.06           N  
ATOM    469  OD1 ASN A  62     -16.297  -7.180  -7.633  1.00 98.06           O  
ATOM    470  N   LYS A  63     -17.344  -6.980  -4.551  1.00 98.50           N  
ATOM    471  CA  LYS A  63     -18.281  -7.832  -3.822  1.00 98.50           C  
ATOM    472  C   LYS A  63     -17.578  -8.602  -2.707  1.00 98.50           C  
ATOM    473  CB  LYS A  63     -18.984  -8.805  -4.777  1.00 98.50           C  
ATOM    474  O   LYS A  63     -16.359  -8.680  -2.684  1.00 98.50           O  
ATOM    475  CG  LYS A  63     -18.031  -9.789  -5.445  1.00 98.50           C  
ATOM    476  CD  LYS A  63     -18.766 -10.703  -6.414  1.00 98.50           C  
ATOM    477  CE  LYS A  63     -17.828 -11.719  -7.055  1.00 98.50           C  
ATOM    478  NZ  LYS A  63     -18.562 -12.648  -7.977  1.00 98.50           N  
ATOM    479  N   GLY A  64     -18.422  -9.164  -1.778  1.00 98.31           N  
ATOM    480  CA  GLY A  64     -17.891  -9.961  -0.681  1.00 98.31           C  
ATOM    481  C   GLY A  64     -17.312  -9.117   0.439  1.00 98.31           C  
ATOM    482  O   GLY A  64     -17.172  -7.898   0.302  1.00 98.31           O  
ATOM    483  N   GLY A  65     -16.859  -9.734   1.498  1.00 98.38           N  
ATOM    484  CA  GLY A  65     -16.312  -9.031   2.648  1.00 98.38           C  
ATOM    485  C   GLY A  65     -17.312  -8.109   3.322  1.00 98.38           C  
ATOM    486  O   GLY A  65     -18.516  -8.336   3.246  1.00 98.38           O  
ATOM    487  N   THR A  66     -16.719  -7.238   4.070  1.00 98.75           N  
ATOM    488  CA  THR A  66     -17.500  -6.266   4.812  1.00 98.75           C  
ATOM    489  C   THR A  66     -17.109  -4.840   4.434  1.00 98.75           C  
ATOM    490  CB  THR A  66     -17.344  -6.461   6.332  1.00 98.75           C  
ATOM    491  O   THR A  66     -15.914  -4.543   4.289  1.00 98.75           O  
ATOM    492  CG2 THR A  66     -18.281  -5.535   7.102  1.00 98.75           C  
ATOM    493  OG1 THR A  66     -17.656  -7.820   6.664  1.00 98.75           O  
ATOM    494  N   VAL A  67     -18.062  -4.004   4.336  1.00 98.69           N  
ATOM    495  CA  VAL A  67     -17.828  -2.627   3.922  1.00 98.69           C  
ATOM    496  C   VAL A  67     -18.078  -1.683   5.094  1.00 98.69           C  
ATOM    497  CB  VAL A  67     -18.719  -2.234   2.719  1.00 98.69           C  
ATOM    498  O   VAL A  67     -19.062  -1.838   5.824  1.00 98.69           O  
ATOM    499  CG1 VAL A  67     -18.547  -0.753   2.385  1.00 98.69           C  
ATOM    500  CG2 VAL A  67     -18.391  -3.102   1.505  1.00 98.69           C  
ATOM    501  N   TYR A  68     -17.156  -0.742   5.215  1.00 98.75           N  
ATOM    502  CA  TYR A  68     -17.250   0.309   6.223  1.00 98.75           C  
ATOM    503  C   TYR A  68     -17.156   1.688   5.582  1.00 98.75           C  
ATOM    504  CB  TYR A  68     -16.141   0.146   7.262  1.00 98.75           C  
ATOM    505  O   TYR A  68     -16.547   1.852   4.523  1.00 98.75           O  
ATOM    506  CG  TYR A  68     -16.125  -1.203   7.941  1.00 98.75           C  
ATOM    507  CD1 TYR A  68     -16.766  -1.393   9.164  1.00 98.75           C  
ATOM    508  CD2 TYR A  68     -15.484  -2.291   7.355  1.00 98.75           C  
ATOM    509  CE1 TYR A  68     -16.766  -2.635   9.789  1.00 98.75           C  
ATOM    510  CE2 TYR A  68     -15.477  -3.537   7.977  1.00 98.75           C  
ATOM    511  OH  TYR A  68     -16.109  -4.930   9.805  1.00 98.75           O  
ATOM    512  CZ  TYR A  68     -16.109  -3.697   9.188  1.00 98.75           C  
ATOM    513  N   THR A  69     -17.797   2.633   6.254  1.00 98.50           N  
ATOM    514  CA  THR A  69     -17.625   4.023   5.848  1.00 98.50           C  
ATOM    515  C   THR A  69     -16.641   4.738   6.773  1.00 98.50           C  
ATOM    516  CB  THR A  69     -18.969   4.773   5.840  1.00 98.50           C  
ATOM    517  O   THR A  69     -16.562   4.426   7.965  1.00 98.50           O  
ATOM    518  CG2 THR A  69     -19.922   4.184   4.809  1.00 98.50           C  
ATOM    519  OG1 THR A  69     -19.562   4.684   7.141  1.00 98.50           O  
ATOM    520  N   ALA A  70     -15.883   5.621   6.121  1.00 98.44           N  
ATOM    521  CA  ALA A  70     -14.891   6.352   6.906  1.00 98.44           C  
ATOM    522  C   ALA A  70     -15.562   7.375   7.820  1.00 98.44           C  
ATOM    523  CB  ALA A  70     -13.891   7.039   5.988  1.00 98.44           C  
ATOM    524  O   ALA A  70     -16.453   8.109   7.391  1.00 98.44           O  
ATOM    525  N   LYS A  71     -15.188   7.383   9.109  1.00 98.31           N  
ATOM    526  CA  LYS A  71     -15.570   8.422  10.062  1.00 98.31           C  
ATOM    527  C   LYS A  71     -14.688   9.656   9.914  1.00 98.31           C  
ATOM    528  CB  LYS A  71     -15.484   7.887  11.500  1.00 98.31           C  
ATOM    529  O   LYS A  71     -15.180  10.781  10.000  1.00 98.31           O  
ATOM    530  CG  LYS A  71     -15.875   8.898  12.562  1.00 98.31           C  
ATOM    531  CD  LYS A  71     -15.812   8.305  13.961  1.00 98.31           C  
ATOM    532  CE  LYS A  71     -16.172   9.328  15.023  1.00 98.31           C  
ATOM    533  NZ  LYS A  71     -16.141   8.734  16.391  1.00 98.31           N  
ATOM    534  N   SER A  72     -13.406   9.477   9.719  1.00 98.56           N  
ATOM    535  CA  SER A  72     -12.438  10.547   9.500  1.00 98.56           C  
ATOM    536  C   SER A  72     -11.242  10.055   8.695  1.00 98.56           C  
ATOM    537  CB  SER A  72     -11.961  11.117  10.844  1.00 98.56           C  
ATOM    538  O   SER A  72     -11.055   8.852   8.516  1.00 98.56           O  
ATOM    539  OG  SER A  72     -11.219  10.156  11.562  1.00 98.56           O  
ATOM    540  N   LYS A  73     -10.500  10.992   8.141  1.00 98.44           N  
ATOM    541  CA  LYS A  73      -9.250  10.750   7.426  1.00 98.44           C  
ATOM    542  C   LYS A  73      -8.211  11.812   7.770  1.00 98.44           C  
ATOM    543  CB  LYS A  73      -9.492  10.719   5.914  1.00 98.44           C  
ATOM    544  O   LYS A  73      -8.523  13.008   7.805  1.00 98.44           O  
ATOM    545  CG  LYS A  73     -10.242  11.938   5.383  1.00 98.44           C  
ATOM    546  CD  LYS A  73     -10.594  11.773   3.910  1.00 98.44           C  
ATOM    547  CE  LYS A  73     -11.289  13.008   3.363  1.00 98.44           C  
ATOM    548  NZ  LYS A  73     -12.773  12.828   3.295  1.00 98.44           N  
ATOM    549  N   VAL A  74      -7.016  11.336   7.957  1.00 98.62           N  
ATOM    550  CA  VAL A  74      -5.949  12.250   8.352  1.00 98.62           C  
ATOM    551  C   VAL A  74      -4.684  11.945   7.555  1.00 98.62           C  
ATOM    552  CB  VAL A  74      -5.660  12.164   9.867  1.00 98.62           C  
ATOM    553  O   VAL A  74      -4.176  10.828   7.590  1.00 98.62           O  
ATOM    554  CG1 VAL A  74      -4.547  13.133  10.258  1.00 98.62           C  
ATOM    555  CG2 VAL A  74      -6.930  12.445  10.672  1.00 98.62           C  
ATOM    556  N   ALA A  75      -4.234  12.945   6.836  1.00 98.88           N  
ATOM    557  CA  ALA A  75      -2.961  12.828   6.133  1.00 98.88           C  
ATOM    558  C   ALA A  75      -1.798  13.227   7.039  1.00 98.88           C  
ATOM    559  CB  ALA A  75      -2.965  13.688   4.871  1.00 98.88           C  
ATOM    560  O   ALA A  75      -1.966  14.031   7.961  1.00 98.88           O  
ATOM    561  N   HIS A  76      -0.676  12.539   6.754  1.00 98.81           N  
ATOM    562  CA  HIS A  76       0.526  12.969   7.457  1.00 98.81           C  
ATOM    563  C   HIS A  76       0.736  14.477   7.316  1.00 98.81           C  
ATOM    564  CB  HIS A  76       1.752  12.219   6.934  1.00 98.81           C  
ATOM    565  O   HIS A  76       0.689  15.008   6.207  1.00 98.81           O  
ATOM    566  CG  HIS A  76       2.932  12.281   7.852  1.00 98.81           C  
ATOM    567  CD2 HIS A  76       3.529  11.328   8.602  1.00 98.81           C  
ATOM    568  ND1 HIS A  76       3.633  13.445   8.078  1.00 98.81           N  
ATOM    569  CE1 HIS A  76       4.613  13.203   8.930  1.00 98.81           C  
ATOM    570  NE2 HIS A  76       4.574  11.922   9.266  1.00 98.81           N  
ATOM    571  N   PRO A  77       0.985  15.227   8.375  1.00 98.38           N  
ATOM    572  CA  PRO A  77       1.075  16.688   8.336  1.00 98.38           C  
ATOM    573  C   PRO A  77       2.238  17.188   7.484  1.00 98.38           C  
ATOM    574  CB  PRO A  77       1.275  17.062   9.805  1.00 98.38           C  
ATOM    575  O   PRO A  77       2.219  18.328   7.012  1.00 98.38           O  
ATOM    576  CG  PRO A  77       1.790  15.820  10.453  1.00 98.38           C  
ATOM    577  CD  PRO A  77       1.177  14.633   9.766  1.00 98.38           C  
ATOM    578  N   LYS A  78       3.234  16.281   7.309  1.00 98.50           N  
ATOM    579  CA  LYS A  78       4.398  16.719   6.543  1.00 98.50           C  
ATOM    580  C   LYS A  78       4.320  16.234   5.098  1.00 98.50           C  
ATOM    581  CB  LYS A  78       5.688  16.219   7.195  1.00 98.50           C  
ATOM    582  O   LYS A  78       5.320  16.266   4.375  1.00 98.50           O  
ATOM    583  CG  LYS A  78       5.980  16.844   8.555  1.00 98.50           C  
ATOM    584  CD  LYS A  78       7.312  16.359   9.109  1.00 98.50           C  
ATOM    585  CE  LYS A  78       7.629  17.031  10.445  1.00 98.50           C  
ATOM    586  NZ  LYS A  78       8.914  16.531  11.023  1.00 98.50           N  
ATOM    587  N   TYR A  79       3.111  15.719   4.750  1.00 98.69           N  
ATOM    588  CA  TYR A  79       2.947  15.281   3.369  1.00 98.69           C  
ATOM    589  C   TYR A  79       3.160  16.438   2.400  1.00 98.69           C  
ATOM    590  CB  TYR A  79       1.557  14.672   3.158  1.00 98.69           C  
ATOM    591  O   TYR A  79       2.621  17.531   2.600  1.00 98.69           O  
ATOM    592  CG  TYR A  79       1.249  14.344   1.717  1.00 98.69           C  
ATOM    593  CD1 TYR A  79       0.150  14.906   1.073  1.00 98.69           C  
ATOM    594  CD2 TYR A  79       2.057  13.469   0.996  1.00 98.69           C  
ATOM    595  CE1 TYR A  79      -0.138  14.609  -0.254  1.00 98.69           C  
ATOM    596  CE2 TYR A  79       1.777  13.164  -0.332  1.00 98.69           C  
ATOM    597  OH  TYR A  79       0.399  13.438  -2.262  1.00 98.69           O  
ATOM    598  CZ  TYR A  79       0.680  13.734  -0.947  1.00 98.69           C  
ATOM    599  N   ASN A  80       3.994  16.172   1.411  1.00 98.31           N  
ATOM    600  CA  ASN A  80       4.262  17.109   0.317  1.00 98.31           C  
ATOM    601  C   ASN A  80       3.754  16.562  -1.016  1.00 98.31           C  
ATOM    602  CB  ASN A  80       5.758  17.406   0.230  1.00 98.31           C  
ATOM    603  O   ASN A  80       4.324  15.617  -1.562  1.00 98.31           O  
ATOM    604  CG  ASN A  80       6.070  18.516  -0.767  1.00 98.31           C  
ATOM    605  ND2 ASN A  80       6.914  19.453  -0.364  1.00 98.31           N  
ATOM    606  OD1 ASN A  80       5.559  18.516  -1.890  1.00 98.31           O  
ATOM    607  N   SER A  81       2.748  17.203  -1.574  1.00 97.62           N  
ATOM    608  CA  SER A  81       2.084  16.656  -2.760  1.00 97.62           C  
ATOM    609  C   SER A  81       2.975  16.781  -3.992  1.00 97.62           C  
ATOM    610  CB  SER A  81       0.759  17.391  -3.002  1.00 97.62           C  
ATOM    611  O   SER A  81       2.789  16.062  -4.973  1.00 97.62           O  
ATOM    612  OG  SER A  81       0.974  18.766  -3.227  1.00 97.62           O  
ATOM    613  N   LYS A  82       3.947  17.703  -3.883  1.00 96.00           N  
ATOM    614  CA  LYS A  82       4.848  17.891  -5.016  1.00 96.00           C  
ATOM    615  C   LYS A  82       5.898  16.797  -5.070  1.00 96.00           C  
ATOM    616  CB  LYS A  82       5.523  19.266  -4.945  1.00 96.00           C  
ATOM    617  O   LYS A  82       6.137  16.203  -6.129  1.00 96.00           O  
ATOM    618  CG  LYS A  82       5.242  20.156  -6.148  1.00 96.00           C  
ATOM    619  CD  LYS A  82       6.004  21.469  -6.055  1.00 96.00           C  
ATOM    620  CE  LYS A  82       5.703  22.375  -7.242  1.00 96.00           C  
ATOM    621  NZ  LYS A  82       6.426  23.672  -7.145  1.00 96.00           N  
ATOM    622  N   THR A  83       6.434  16.406  -3.965  1.00 96.88           N  
ATOM    623  CA  THR A  83       7.516  15.430  -3.924  1.00 96.88           C  
ATOM    624  C   THR A  83       6.988  14.055  -3.506  1.00 96.88           C  
ATOM    625  CB  THR A  83       8.633  15.867  -2.959  1.00 96.88           C  
ATOM    626  O   THR A  83       7.688  13.055  -3.646  1.00 96.88           O  
ATOM    627  CG2 THR A  83       9.156  17.250  -3.324  1.00 96.88           C  
ATOM    628  OG1 THR A  83       8.117  15.906  -1.624  1.00 96.88           O  
ATOM    629  N   LYS A  84       5.855  14.039  -3.008  1.00 97.94           N  
ATOM    630  CA  LYS A  84       5.191  12.859  -2.451  1.00 97.94           C  
ATOM    631  C   LYS A  84       5.887  12.391  -1.178  1.00 97.94           C  
ATOM    632  CB  LYS A  84       5.152  11.727  -3.479  1.00 97.94           C  
ATOM    633  O   LYS A  84       5.789  11.219  -0.810  1.00 97.94           O  
ATOM    634  CG  LYS A  84       4.414  12.078  -4.762  1.00 97.94           C  
ATOM    635  CD  LYS A  84       2.951  12.406  -4.492  1.00 97.94           C  
ATOM    636  CE  LYS A  84       2.209  12.750  -5.777  1.00 97.94           C  
ATOM    637  NZ  LYS A  84       0.992  13.578  -5.508  1.00 97.94           N  
ATOM    638  N   ASN A  85       6.680  13.219  -0.550  1.00 98.50           N  
ATOM    639  CA  ASN A  85       7.297  12.906   0.733  1.00 98.50           C  
ATOM    640  C   ASN A  85       6.254  12.758   1.837  1.00 98.50           C  
ATOM    641  CB  ASN A  85       8.320  13.977   1.112  1.00 98.50           C  
ATOM    642  O   ASN A  85       5.250  13.469   1.848  1.00 98.50           O  
ATOM    643  CG  ASN A  85       9.266  13.516   2.207  1.00 98.50           C  
ATOM    644  ND2 ASN A  85       9.641  14.438   3.090  1.00 98.50           N  
ATOM    645  OD1 ASN A  85       9.656  12.344   2.258  1.00 98.50           O  
ATOM    646  N   ASN A  86       6.465  11.734   2.699  1.00 98.62           N  
ATOM    647  CA  ASN A  86       5.582  11.430   3.818  1.00 98.62           C  
ATOM    648  C   ASN A  86       4.168  11.094   3.342  1.00 98.62           C  
ATOM    649  CB  ASN A  86       5.547  12.594   4.809  1.00 98.62           C  
ATOM    650  O   ASN A  86       3.188  11.555   3.928  1.00 98.62           O  
ATOM    651  CG  ASN A  86       6.871  12.797   5.516  1.00 98.62           C  
ATOM    652  ND2 ASN A  86       7.457  13.977   5.344  1.00 98.62           N  
ATOM    653  OD1 ASN A  86       7.363  11.906   6.207  1.00 98.62           O  
ATOM    654  N   ASP A  87       4.094  10.359   2.256  1.00 98.88           N  
ATOM    655  CA  ASP A  87       2.832   9.984   1.623  1.00 98.88           C  
ATOM    656  C   ASP A  87       2.100   8.930   2.445  1.00 98.88           C  
ATOM    657  CB  ASP A  87       3.078   9.469   0.203  1.00 98.88           C  
ATOM    658  O   ASP A  87       2.053   7.758   2.062  1.00 98.88           O  
ATOM    659  CG  ASP A  87       1.810   9.398  -0.628  1.00 98.88           C  
ATOM    660  OD1 ASP A  87       0.755   9.891  -0.178  1.00 98.88           O  
ATOM    661  OD2 ASP A  87       1.864   8.836  -1.744  1.00 98.88           O  
ATOM    662  N   PHE A  88       1.549   9.352   3.574  1.00 98.94           N  
ATOM    663  CA  PHE A  88       0.815   8.500   4.504  1.00 98.94           C  
ATOM    664  C   PHE A  88      -0.514   9.141   4.891  1.00 98.94           C  
ATOM    665  CB  PHE A  88       1.649   8.234   5.762  1.00 98.94           C  
ATOM    666  O   PHE A  88      -0.607  10.367   5.020  1.00 98.94           O  
ATOM    667  CG  PHE A  88       2.938   7.504   5.488  1.00 98.94           C  
ATOM    668  CD1 PHE A  88       2.947   6.125   5.316  1.00 98.94           C  
ATOM    669  CD2 PHE A  88       4.137   8.195   5.410  1.00 98.94           C  
ATOM    670  CE1 PHE A  88       4.137   5.445   5.062  1.00 98.94           C  
ATOM    671  CE2 PHE A  88       5.332   7.527   5.160  1.00 98.94           C  
ATOM    672  CZ  PHE A  88       5.328   6.152   4.988  1.00 98.94           C  
ATOM    673  N   ALA A  89      -1.428   8.305   5.062  1.00 98.94           N  
ATOM    674  CA  ALA A  89      -2.709   8.727   5.625  1.00 98.94           C  
ATOM    675  C   ALA A  89      -3.348   7.598   6.430  1.00 98.94           C  
ATOM    676  CB  ALA A  89      -3.654   9.188   4.516  1.00 98.94           C  
ATOM    677  O   ALA A  89      -3.051   6.422   6.207  1.00 98.94           O  
ATOM    678  N   ILE A  90      -4.164   8.016   7.379  1.00 98.94           N  
ATOM    679  CA  ILE A  90      -4.941   7.066   8.172  1.00 98.94           C  
ATOM    680  C   ILE A  90      -6.434   7.348   7.988  1.00 98.94           C  
ATOM    681  CB  ILE A  90      -4.562   7.133   9.664  1.00 98.94           C  
ATOM    682  O   ILE A  90      -6.875   8.492   8.109  1.00 98.94           O  
ATOM    683  CG1 ILE A  90      -3.125   6.645   9.875  1.00 98.94           C  
ATOM    684  CG2 ILE A  90      -5.547   6.316  10.508  1.00 98.94           C  
ATOM    685  CD1 ILE A  90      -2.629   6.773  11.305  1.00 98.94           C  
ATOM    686  N   VAL A  91      -7.129   6.301   7.660  1.00 98.88           N  
ATOM    687  CA  VAL A  91      -8.586   6.340   7.602  1.00 98.88           C  
ATOM    688  C   VAL A  91      -9.172   5.621   8.820  1.00 98.88           C  
ATOM    689  CB  VAL A  91      -9.117   5.703   6.301  1.00 98.88           C  
ATOM    690  O   VAL A  91      -8.844   4.461   9.078  1.00 98.88           O  
ATOM    691  CG1 VAL A  91     -10.648   5.637   6.316  1.00 98.88           C  
ATOM    692  CG2 VAL A  91      -8.625   6.484   5.082  1.00 98.88           C  
ATOM    693  N   THR A  92     -10.016   6.336   9.562  1.00 98.88           N  
ATOM    694  CA  THR A  92     -10.734   5.766  10.695  1.00 98.88           C  
ATOM    695  C   THR A  92     -12.164   5.414  10.312  1.00 98.88           C  
ATOM    696  CB  THR A  92     -10.742   6.730  11.891  1.00 98.88           C  
ATOM    697  O   THR A  92     -12.922   6.281   9.875  1.00 98.88           O  
ATOM    698  CG2 THR A  92     -11.438   6.109  13.094  1.00 98.88           C  
ATOM    699  OG1 THR A  92      -9.391   7.051  12.250  1.00 98.88           O  
ATOM    700  N   VAL A  93     -12.523   4.168  10.438  1.00 98.81           N  
ATOM    701  CA  VAL A  93     -13.844   3.725  10.016  1.00 98.81           C  
ATOM    702  C   VAL A  93     -14.852   3.977  11.133  1.00 98.81           C  
ATOM    703  CB  VAL A  93     -13.852   2.229   9.625  1.00 98.81           C  
ATOM    704  O   VAL A  93     -14.469   4.227  12.281  1.00 98.81           O  
ATOM    705  CG1 VAL A  93     -12.969   1.991   8.398  1.00 98.81           C  
ATOM    706  CG2 VAL A  93     -13.383   1.370  10.797  1.00 98.81           C  
ATOM    707  N   ASN A  94     -16.141   3.973  10.859  1.00 97.75           N  
ATOM    708  CA  ASN A  94     -17.219   4.441  11.719  1.00 97.75           C  
ATOM    709  C   ASN A  94     -17.578   3.416  12.797  1.00 97.75           C  
ATOM    710  CB  ASN A  94     -18.469   4.785  10.891  1.00 97.75           C  
ATOM    711  O   ASN A  94     -18.328   3.715  13.727  1.00 97.75           O  
ATOM    712  CG  ASN A  94     -19.000   3.596  10.117  1.00 97.75           C  
ATOM    713  ND2 ASN A  94     -20.234   3.703   9.641  1.00 97.75           N  
ATOM    714  OD1 ASN A  94     -18.297   2.588   9.953  1.00 97.75           O  
ATOM    715  N   LYS A  95     -17.078   2.219  12.656  1.00 98.06           N  
ATOM    716  CA  LYS A  95     -17.281   1.172  13.656  1.00 98.06           C  
ATOM    717  C   LYS A  95     -16.125   0.162  13.617  1.00 98.06           C  
ATOM    718  CB  LYS A  95     -18.609   0.458  13.438  1.00 98.06           C  
ATOM    719  O   LYS A  95     -15.406   0.069  12.625  1.00 98.06           O  
ATOM    720  CG  LYS A  95     -18.719  -0.267  12.102  1.00 98.06           C  
ATOM    721  CD  LYS A  95     -20.078  -0.930  11.938  1.00 98.06           C  
ATOM    722  CE  LYS A  95     -20.172  -1.687  10.617  1.00 98.06           C  
ATOM    723  NZ  LYS A  95     -21.500  -2.346  10.445  1.00 98.06           N  
ATOM    724  N   ASP A  96     -16.031  -0.601  14.797  1.00 98.56           N  
ATOM    725  CA  ASP A  96     -14.961  -1.592  14.875  1.00 98.56           C  
ATOM    726  C   ASP A  96     -15.125  -2.664  13.805  1.00 98.56           C  
ATOM    727  CB  ASP A  96     -14.930  -2.238  16.266  1.00 98.56           C  
ATOM    728  O   ASP A  96     -16.219  -3.174  13.586  1.00 98.56           O  
ATOM    729  CG  ASP A  96     -14.352  -1.325  17.328  1.00 98.56           C  
ATOM    730  OD1 ASP A  96     -13.859  -0.228  17.000  1.00 98.56           O  
ATOM    731  OD2 ASP A  96     -14.391  -1.708  18.516  1.00 98.56           O  
ATOM    732  N   MET A  97     -13.977  -2.865  13.094  1.00 98.62           N  
ATOM    733  CA  MET A  97     -13.945  -3.955  12.125  1.00 98.62           C  
ATOM    734  C   MET A  97     -13.883  -5.309  12.828  1.00 98.62           C  
ATOM    735  CB  MET A  97     -12.750  -3.805  11.188  1.00 98.62           C  
ATOM    736  O   MET A  97     -13.242  -5.445  13.867  1.00 98.62           O  
ATOM    737  CG  MET A  97     -12.836  -2.592  10.273  1.00 98.62           C  
ATOM    738  SD  MET A  97     -11.344  -2.398   9.219  1.00 98.62           S  
ATOM    739  CE  MET A  97     -10.227  -1.588  10.391  1.00 98.62           C  
ATOM    740  N   ALA A  98     -14.594  -6.277  12.328  1.00 97.81           N  
ATOM    741  CA  ALA A  98     -14.469  -7.648  12.812  1.00 97.81           C  
ATOM    742  C   ALA A  98     -13.219  -8.320  12.258  1.00 97.81           C  
ATOM    743  CB  ALA A  98     -15.711  -8.453  12.438  1.00 97.81           C  
ATOM    744  O   ALA A  98     -13.117  -8.562  11.047  1.00 97.81           O  
ATOM    745  N   ILE A  99     -12.281  -8.594  13.117  1.00 98.44           N  
ATOM    746  CA  ILE A  99     -11.023  -9.242  12.750  1.00 98.44           C  
ATOM    747  C   ILE A  99     -11.094 -10.727  13.102  1.00 98.44           C  
ATOM    748  CB  ILE A  99      -9.820  -8.586  13.461  1.00 98.44           C  
ATOM    749  O   ILE A  99     -11.102 -11.094  14.281  1.00 98.44           O  
ATOM    750  CG1 ILE A  99      -9.820  -7.070  13.211  1.00 98.44           C  
ATOM    751  CG2 ILE A  99      -8.508  -9.211  12.992  1.00 98.44           C  
ATOM    752  CD1 ILE A  99      -9.734  -6.684  11.742  1.00 98.44           C  
ATOM    753  N   ASP A 100     -10.992 -11.578  12.039  1.00 98.19           N  
ATOM    754  CA  ASP A 100     -11.266 -12.984  12.289  1.00 98.19           C  
ATOM    755  C   ASP A 100      -9.984 -13.812  12.242  1.00 98.19           C  
ATOM    756  CB  ASP A 100     -12.273 -13.523  11.273  1.00 98.19           C  
ATOM    757  O   ASP A 100     -10.000 -15.008  12.531  1.00 98.19           O  
ATOM    758  CG  ASP A 100     -11.750 -13.500   9.852  1.00 98.19           C  
ATOM    759  OD1 ASP A 100     -10.531 -13.328   9.648  1.00 98.19           O  
ATOM    760  OD2 ASP A 100     -12.570 -13.641   8.914  1.00 98.19           O  
ATOM    761  N   GLY A 101      -8.969 -13.266  11.812  1.00 97.69           N  
ATOM    762  CA  GLY A 101      -7.695 -13.961  11.789  1.00 97.69           C  
ATOM    763  C   GLY A 101      -7.512 -14.828  10.555  1.00 97.69           C  
ATOM    764  O   GLY A 101      -6.488 -15.500  10.406  1.00 97.69           O  
ATOM    765  N   LYS A 102      -8.523 -14.867   9.688  1.00 98.00           N  
ATOM    766  CA  LYS A 102      -8.438 -15.672   8.477  1.00 98.00           C  
ATOM    767  C   LYS A 102      -8.508 -14.797   7.227  1.00 98.00           C  
ATOM    768  CB  LYS A 102      -9.555 -16.719   8.445  1.00 98.00           C  
ATOM    769  O   LYS A 102      -7.535 -14.695   6.477  1.00 98.00           O  
ATOM    770  CG  LYS A 102      -9.430 -17.719   7.309  1.00 98.00           C  
ATOM    771  CD  LYS A 102     -10.523 -18.781   7.379  1.00 98.00           C  
ATOM    772  CE  LYS A 102     -10.445 -19.734   6.199  1.00 98.00           C  
ATOM    773  NZ  LYS A 102     -11.539 -20.766   6.246  1.00 98.00           N  
ATOM    774  N   THR A 103      -9.641 -14.125   7.070  1.00 98.69           N  
ATOM    775  CA  THR A 103      -9.773 -13.258   5.906  1.00 98.69           C  
ATOM    776  C   THR A 103      -9.508 -11.805   6.277  1.00 98.69           C  
ATOM    777  CB  THR A 103     -11.180 -13.375   5.281  1.00 98.69           C  
ATOM    778  O   THR A 103      -9.336 -10.953   5.402  1.00 98.69           O  
ATOM    779  CG2 THR A 103     -11.430 -14.789   4.758  1.00 98.69           C  
ATOM    780  OG1 THR A 103     -12.164 -13.070   6.273  1.00 98.69           O  
ATOM    781  N   THR A 104      -9.500 -11.516   7.543  1.00 98.81           N  
ATOM    782  CA  THR A 104      -9.156 -10.203   8.078  1.00 98.81           C  
ATOM    783  C   THR A 104      -8.148 -10.328   9.211  1.00 98.81           C  
ATOM    784  CB  THR A 104     -10.406  -9.453   8.578  1.00 98.81           C  
ATOM    785  O   THR A 104      -8.359 -11.086  10.164  1.00 98.81           O  
ATOM    786  CG2 THR A 104     -11.383  -9.180   7.438  1.00 98.81           C  
ATOM    787  OG1 THR A 104     -11.070 -10.258   9.570  1.00 98.81           O  
ATOM    788  N   LYS A 105      -6.992  -9.594   9.070  1.00 98.75           N  
ATOM    789  CA  LYS A 105      -5.938  -9.578  10.086  1.00 98.75           C  
ATOM    790  C   LYS A 105      -5.266  -8.203  10.148  1.00 98.75           C  
ATOM    791  CB  LYS A 105      -4.895 -10.656   9.789  1.00 98.75           C  
ATOM    792  O   LYS A 105      -5.148  -7.520   9.133  1.00 98.75           O  
ATOM    793  CG  LYS A 105      -5.367 -12.070  10.102  1.00 98.75           C  
ATOM    794  CD  LYS A 105      -4.230 -13.078   9.977  1.00 98.75           C  
ATOM    795  CE  LYS A 105      -4.711 -14.500  10.250  1.00 98.75           C  
ATOM    796  NZ  LYS A 105      -3.600 -15.484  10.133  1.00 98.75           N  
ATOM    797  N   ILE A 106      -4.922  -7.879  11.391  1.00 98.81           N  
ATOM    798  CA  ILE A 106      -4.160  -6.652  11.609  1.00 98.81           C  
ATOM    799  C   ILE A 106      -2.686  -6.898  11.297  1.00 98.81           C  
ATOM    800  CB  ILE A 106      -4.324  -6.129  13.055  1.00 98.81           C  
ATOM    801  O   ILE A 106      -2.078  -7.828  11.836  1.00 98.81           O  
ATOM    802  CG1 ILE A 106      -5.793  -5.801  13.336  1.00 98.81           C  
ATOM    803  CG2 ILE A 106      -3.434  -4.906  13.289  1.00 98.81           C  
ATOM    804  CD1 ILE A 106      -6.094  -5.535  14.805  1.00 98.81           C  
ATOM    805  N   ILE A 107      -2.080  -6.078  10.406  1.00 98.81           N  
ATOM    806  CA  ILE A 107      -0.698  -6.270   9.984  1.00 98.81           C  
ATOM    807  C   ILE A 107       0.245  -5.613  10.992  1.00 98.81           C  
ATOM    808  CB  ILE A 107      -0.457  -5.695   8.570  1.00 98.81           C  
ATOM    809  O   ILE A 107      -0.097  -4.598  11.602  1.00 98.81           O  
ATOM    810  CG1 ILE A 107       0.925  -6.113   8.055  1.00 98.81           C  
ATOM    811  CG2 ILE A 107      -0.603  -4.172   8.570  1.00 98.81           C  
ATOM    812  CD1 ILE A 107       1.032  -7.590   7.695  1.00 98.81           C  
ATOM    813  N   THR A 108       1.458  -6.160  11.156  1.00 98.69           N  
ATOM    814  CA  THR A 108       2.527  -5.535  11.930  1.00 98.69           C  
ATOM    815  C   THR A 108       3.246  -4.477  11.094  1.00 98.69           C  
ATOM    816  CB  THR A 108       3.545  -6.578  12.422  1.00 98.69           C  
ATOM    817  O   THR A 108       3.504  -4.684   9.906  1.00 98.69           O  
ATOM    818  CG2 THR A 108       4.656  -5.926  13.234  1.00 98.69           C  
ATOM    819  OG1 THR A 108       2.873  -7.543  13.242  1.00 98.69           O  
ATOM    820  N   LEU A 109       3.500  -3.316  11.758  1.00 98.81           N  
ATOM    821  CA  LEU A 109       4.180  -2.238  11.047  1.00 98.81           C  
ATOM    822  C   LEU A 109       5.664  -2.213  11.391  1.00 98.81           C  
ATOM    823  CB  LEU A 109       3.541  -0.889  11.375  1.00 98.81           C  
ATOM    824  O   LEU A 109       6.051  -2.549  12.516  1.00 98.81           O  
ATOM    825  CG  LEU A 109       2.062  -0.732  11.023  1.00 98.81           C  
ATOM    826  CD1 LEU A 109       1.559   0.645  11.445  1.00 98.81           C  
ATOM    827  CD2 LEU A 109       1.844  -0.954   9.531  1.00 98.81           C  
ATOM    828  N   ALA A 110       6.461  -1.861  10.406  1.00 98.62           N  
ATOM    829  CA  ALA A 110       7.895  -1.705  10.641  1.00 98.62           C  
ATOM    830  C   ALA A 110       8.164  -0.748  11.797  1.00 98.62           C  
ATOM    831  CB  ALA A 110       8.594  -1.210   9.375  1.00 98.62           C  
ATOM    832  O   ALA A 110       7.492   0.280  11.922  1.00 98.62           O  
ATOM    833  N   LYS A 111       9.125  -1.085  12.617  1.00 97.88           N  
ATOM    834  CA  LYS A 111       9.492  -0.291  13.781  1.00 97.88           C  
ATOM    835  C   LYS A 111      10.219   0.988  13.375  1.00 97.88           C  
ATOM    836  CB  LYS A 111      10.367  -1.108  14.734  1.00 97.88           C  
ATOM    837  O   LYS A 111      10.914   1.016  12.359  1.00 97.88           O  
ATOM    838  CG  LYS A 111       9.656  -2.289  15.375  1.00 97.88           C  
ATOM    839  CD  LYS A 111      10.562  -3.039  16.344  1.00 97.88           C  
ATOM    840  CE  LYS A 111       9.859  -4.246  16.953  1.00 97.88           C  
ATOM    841  NZ  LYS A 111      10.773  -5.027  17.828  1.00 97.88           N  
ATOM    842  N   GLU A 112      10.055   1.966  14.219  1.00 97.56           N  
ATOM    843  CA  GLU A 112      10.734   3.236  13.984  1.00 97.56           C  
ATOM    844  C   GLU A 112      12.227   3.031  13.766  1.00 97.56           C  
ATOM    845  CB  GLU A 112      10.500   4.195  15.156  1.00 97.56           C  
ATOM    846  O   GLU A 112      12.875   2.277  14.508  1.00 97.56           O  
ATOM    847  CG  GLU A 112      11.109   5.574  14.953  1.00 97.56           C  
ATOM    848  CD  GLU A 112      10.867   6.516  16.125  1.00 97.56           C  
ATOM    849  OE1 GLU A 112      11.289   7.691  16.047  1.00 97.56           O  
ATOM    850  OE2 GLU A 112      10.242   6.070  17.125  1.00 97.56           O  
ATOM    851  N   GLY A 113      12.773   3.586  12.695  1.00 93.44           N  
ATOM    852  CA  GLY A 113      14.211   3.604  12.445  1.00 93.44           C  
ATOM    853  C   GLY A 113      14.695   2.381  11.688  1.00 93.44           C  
ATOM    854  O   GLY A 113      15.867   2.312  11.297  1.00 93.44           O  
ATOM    855  N   SER A 114      13.812   1.402  11.516  1.00 97.12           N  
ATOM    856  CA  SER A 114      14.250   0.229  10.766  1.00 97.12           C  
ATOM    857  C   SER A 114      14.461   0.561   9.297  1.00 97.12           C  
ATOM    858  CB  SER A 114      13.234  -0.904  10.906  1.00 97.12           C  
ATOM    859  O   SER A 114      13.844   1.485   8.766  1.00 97.12           O  
ATOM    860  OG  SER A 114      11.992  -0.542  10.312  1.00 97.12           O  
ATOM    861  N   SER A 115      15.492  -0.079   8.734  1.00 96.12           N  
ATOM    862  CA  SER A 115      15.805   0.158   7.328  1.00 96.12           C  
ATOM    863  C   SER A 115      15.188  -0.911   6.434  1.00 96.12           C  
ATOM    864  CB  SER A 115      17.328   0.193   7.117  1.00 96.12           C  
ATOM    865  O   SER A 115      14.633  -1.896   6.926  1.00 96.12           O  
ATOM    866  OG  SER A 115      17.906  -1.060   7.434  1.00 96.12           O  
ATOM    867  N   VAL A 116      15.117  -0.650   5.109  1.00 98.38           N  
ATOM    868  CA  VAL A 116      14.773  -1.613   4.066  1.00 98.38           C  
ATOM    869  C   VAL A 116      16.000  -1.907   3.211  1.00 98.38           C  
ATOM    870  CB  VAL A 116      13.617  -1.102   3.180  1.00 98.38           C  
ATOM    871  O   VAL A 116      16.297  -1.178   2.260  1.00 98.38           O  
ATOM    872  CG1 VAL A 116      13.180  -2.178   2.189  1.00 98.38           C  
ATOM    873  CG2 VAL A 116      12.438  -0.657   4.047  1.00 98.38           C  
ATOM    874  N   PRO A 117      16.734  -2.908   3.645  1.00 97.81           N  
ATOM    875  CA  PRO A 117      18.000  -3.191   2.959  1.00 97.81           C  
ATOM    876  C   PRO A 117      17.812  -3.594   1.500  1.00 97.81           C  
ATOM    877  CB  PRO A 117      18.594  -4.352   3.770  1.00 97.81           C  
ATOM    878  O   PRO A 117      16.734  -4.078   1.129  1.00 97.81           O  
ATOM    879  CG  PRO A 117      17.875  -4.305   5.078  1.00 97.81           C  
ATOM    880  CD  PRO A 117      16.500  -3.754   4.848  1.00 97.81           C  
ATOM    881  N   ASP A 118      18.859  -3.373   0.721  1.00 98.44           N  
ATOM    882  CA  ASP A 118      18.906  -3.826  -0.666  1.00 98.44           C  
ATOM    883  C   ASP A 118      18.594  -5.316  -0.771  1.00 98.44           C  
ATOM    884  CB  ASP A 118      20.281  -3.531  -1.273  1.00 98.44           C  
ATOM    885  O   ASP A 118      19.109  -6.121   0.014  1.00 98.44           O  
ATOM    886  CG  ASP A 118      20.328  -3.781  -2.771  1.00 98.44           C  
ATOM    887  OD1 ASP A 118      19.516  -3.201  -3.514  1.00 98.44           O  
ATOM    888  OD2 ASP A 118      21.203  -4.566  -3.211  1.00 98.44           O  
ATOM    889  N   GLY A 119      17.641  -5.652  -1.703  1.00 98.50           N  
ATOM    890  CA  GLY A 119      17.344  -7.051  -1.959  1.00 98.50           C  
ATOM    891  C   GLY A 119      16.188  -7.578  -1.126  1.00 98.50           C  
ATOM    892  O   GLY A 119      15.820  -8.750  -1.233  1.00 98.50           O  
ATOM    893  N   THR A 120      15.742  -6.754  -0.226  1.00 98.81           N  
ATOM    894  CA  THR A 120      14.594  -7.176   0.572  1.00 98.81           C  
ATOM    895  C   THR A 120      13.438  -7.609  -0.326  1.00 98.81           C  
ATOM    896  CB  THR A 120      14.125  -6.055   1.517  1.00 98.81           C  
ATOM    897  O   THR A 120      12.992  -6.844  -1.183  1.00 98.81           O  
ATOM    898  CG2 THR A 120      12.922  -6.500   2.346  1.00 98.81           C  
ATOM    899  OG1 THR A 120      15.195  -5.699   2.398  1.00 98.81           O  
ATOM    900  N   ALA A 121      12.961  -8.867  -0.126  1.00 98.69           N  
ATOM    901  CA  ALA A 121      11.820  -9.391  -0.873  1.00 98.69           C  
ATOM    902  C   ALA A 121      10.508  -8.852  -0.319  1.00 98.69           C  
ATOM    903  CB  ALA A 121      11.820 -10.914  -0.837  1.00 98.69           C  
ATOM    904  O   ALA A 121      10.219  -9.000   0.869  1.00 98.69           O  
ATOM    905  N   LEU A 122       9.734  -8.281  -1.233  1.00 98.88           N  
ATOM    906  CA  LEU A 122       8.484  -7.656  -0.829  1.00 98.88           C  
ATOM    907  C   LEU A 122       7.309  -8.242  -1.606  1.00 98.88           C  
ATOM    908  CB  LEU A 122       8.547  -6.141  -1.039  1.00 98.88           C  
ATOM    909  O   LEU A 122       7.438  -8.555  -2.793  1.00 98.88           O  
ATOM    910  CG  LEU A 122       9.633  -5.391  -0.266  1.00 98.88           C  
ATOM    911  CD1 LEU A 122       9.844  -4.004  -0.863  1.00 98.88           C  
ATOM    912  CD2 LEU A 122       9.266  -5.293   1.211  1.00 98.88           C  
ATOM    913  N   LEU A 123       6.250  -8.430  -0.877  1.00 98.88           N  
ATOM    914  CA  LEU A 123       4.973  -8.734  -1.511  1.00 98.88           C  
ATOM    915  C   LEU A 123       4.094  -7.492  -1.579  1.00 98.88           C  
ATOM    916  CB  LEU A 123       4.246  -9.852  -0.750  1.00 98.88           C  
ATOM    917  O   LEU A 123       3.781  -6.891  -0.549  1.00 98.88           O  
ATOM    918  CG  LEU A 123       3.000 -10.430  -1.420  1.00 98.88           C  
ATOM    919  CD1 LEU A 123       3.389 -11.250  -2.643  1.00 98.88           C  
ATOM    920  CD2 LEU A 123       2.203 -11.273  -0.431  1.00 98.88           C  
ATOM    921  N   VAL A 124       3.738  -7.121  -2.799  1.00 98.94           N  
ATOM    922  CA  VAL A 124       2.838  -5.996  -3.027  1.00 98.94           C  
ATOM    923  C   VAL A 124       1.509  -6.500  -3.582  1.00 98.94           C  
ATOM    924  CB  VAL A 124       3.459  -4.957  -3.990  1.00 98.94           C  
ATOM    925  O   VAL A 124       1.485  -7.305  -4.520  1.00 98.94           O  
ATOM    926  CG1 VAL A 124       2.555  -3.732  -4.121  1.00 98.94           C  
ATOM    927  CG2 VAL A 124       4.852  -4.551  -3.510  1.00 98.94           C  
ATOM    928  N   SER A 125       0.446  -6.047  -2.957  1.00 98.94           N  
ATOM    929  CA  SER A 125      -0.857  -6.555  -3.373  1.00 98.94           C  
ATOM    930  C   SER A 125      -1.847  -5.418  -3.604  1.00 98.94           C  
ATOM    931  CB  SER A 125      -1.415  -7.523  -2.328  1.00 98.94           C  
ATOM    932  O   SER A 125      -1.678  -4.324  -3.064  1.00 98.94           O  
ATOM    933  OG  SER A 125      -1.551  -6.883  -1.071  1.00 98.94           O  
ATOM    934  N   GLY A 126      -2.834  -5.645  -4.477  1.00 98.88           N  
ATOM    935  CA  GLY A 126      -3.863  -4.664  -4.785  1.00 98.88           C  
ATOM    936  C   GLY A 126      -4.758  -5.078  -5.938  1.00 98.88           C  
ATOM    937  O   GLY A 126      -4.660  -6.203  -6.434  1.00 98.88           O  
ATOM    938  N   TRP A 127      -5.609  -4.125  -6.348  1.00 98.81           N  
ATOM    939  CA  TRP A 127      -6.578  -4.371  -7.410  1.00 98.81           C  
ATOM    940  C   TRP A 127      -6.348  -3.432  -8.586  1.00 98.81           C  
ATOM    941  CB  TRP A 127      -8.008  -4.207  -6.883  1.00 98.81           C  
ATOM    942  O   TRP A 127      -7.266  -3.158  -9.367  1.00 98.81           O  
ATOM    943  CG  TRP A 127      -8.438  -5.293  -5.949  1.00 98.81           C  
ATOM    944  CD1 TRP A 127      -9.086  -6.457  -6.277  1.00 98.81           C  
ATOM    945  CD2 TRP A 127      -8.266  -5.320  -4.527  1.00 98.81           C  
ATOM    946  CE2 TRP A 127      -8.828  -6.531  -4.062  1.00 98.81           C  
ATOM    947  CE3 TRP A 127      -7.691  -4.438  -3.605  1.00 98.81           C  
ATOM    948  NE1 TRP A 127      -9.320  -7.203  -5.148  1.00 98.81           N  
ATOM    949  CH2 TRP A 127      -8.266  -5.996  -1.826  1.00 98.81           C  
ATOM    950  CZ2 TRP A 127      -8.828  -6.879  -2.709  1.00 98.81           C  
ATOM    951  CZ3 TRP A 127      -7.695  -4.789  -2.260  1.00 98.81           C  
ATOM    952  N   GLY A 128      -5.145  -2.795  -8.594  1.00 98.69           N  
ATOM    953  CA  GLY A 128      -4.895  -1.807  -9.625  1.00 98.69           C  
ATOM    954  C   GLY A 128      -4.789  -2.410 -11.016  1.00 98.69           C  
ATOM    955  O   GLY A 128      -5.148  -3.570 -11.227  1.00 98.69           O  
ATOM    956  N   ALA A 129      -4.320  -1.531 -11.930  1.00 98.62           N  
ATOM    957  CA  ALA A 129      -4.113  -1.929 -13.320  1.00 98.62           C  
ATOM    958  C   ALA A 129      -3.098  -3.062 -13.422  1.00 98.62           C  
ATOM    959  CB  ALA A 129      -3.654  -0.733 -14.156  1.00 98.62           C  
ATOM    960  O   ALA A 129      -2.137  -3.113 -12.648  1.00 98.62           O  
ATOM    961  N   THR A 130      -3.359  -3.973 -14.461  1.00 98.50           N  
ATOM    962  CA  THR A 130      -2.492  -5.137 -14.609  1.00 98.50           C  
ATOM    963  C   THR A 130      -1.489  -4.930 -15.734  1.00 98.50           C  
ATOM    964  CB  THR A 130      -3.312  -6.414 -14.867  1.00 98.50           C  
ATOM    965  O   THR A 130      -0.711  -5.832 -16.062  1.00 98.50           O  
ATOM    966  CG2 THR A 130      -4.273  -6.699 -13.719  1.00 98.50           C  
ATOM    967  OG1 THR A 130      -4.062  -6.250 -16.078  1.00 98.50           O  
ATOM    968  N   SER A 131      -1.550  -3.844 -16.391  1.00 98.06           N  
ATOM    969  CA  SER A 131      -0.603  -3.316 -17.375  1.00 98.06           C  
ATOM    970  C   SER A 131      -0.632  -1.791 -17.406  1.00 98.06           C  
ATOM    971  CB  SER A 131      -0.907  -3.865 -18.766  1.00 98.06           C  
ATOM    972  O   SER A 131      -1.601  -1.175 -16.953  1.00 98.06           O  
ATOM    973  OG  SER A 131      -2.195  -3.461 -19.203  1.00 98.06           O  
ATOM    974  N   GLU A 132       0.475  -1.186 -17.781  1.00 97.62           N  
ATOM    975  CA  GLU A 132       0.516   0.269 -17.891  1.00 97.62           C  
ATOM    976  C   GLU A 132      -0.593   0.788 -18.797  1.00 97.62           C  
ATOM    977  CB  GLU A 132       1.881   0.732 -18.406  1.00 97.62           C  
ATOM    978  O   GLU A 132      -0.721   0.346 -19.953  1.00 97.62           O  
ATOM    979  CG  GLU A 132       2.025   2.244 -18.500  1.00 97.62           C  
ATOM    980  CD  GLU A 132       3.424   2.693 -18.891  1.00 97.62           C  
ATOM    981  OE1 GLU A 132       3.553   3.688 -19.641  1.00 97.62           O  
ATOM    982  OE2 GLU A 132       4.398   2.043 -18.453  1.00 97.62           O  
ATOM    983  N   GLY A 133      -1.426   1.690 -18.297  1.00 95.88           N  
ATOM    984  CA  GLY A 133      -2.527   2.258 -19.062  1.00 95.88           C  
ATOM    985  C   GLY A 133      -3.699   1.308 -19.203  1.00 95.88           C  
ATOM    986  O   GLY A 133      -4.641   1.588 -19.953  1.00 95.88           O  
ATOM    987  N   GLY A 134      -3.580   0.182 -18.547  1.00 96.81           N  
ATOM    988  CA  GLY A 134      -4.633  -0.815 -18.641  1.00 96.81           C  
ATOM    989  C   GLY A 134      -5.727  -0.632 -17.609  1.00 96.81           C  
ATOM    990  O   GLY A 134      -5.777   0.393 -16.922  1.00 96.81           O  
ATOM    991  N   SER A 135      -6.602  -1.664 -17.531  1.00 97.38           N  
ATOM    992  CA  SER A 135      -7.738  -1.620 -16.625  1.00 97.38           C  
ATOM    993  C   SER A 135      -7.395  -2.258 -15.273  1.00 97.38           C  
ATOM    994  CB  SER A 135      -8.945  -2.326 -17.234  1.00 97.38           C  
ATOM    995  O   SER A 135      -6.512  -3.115 -15.195  1.00 97.38           O  
ATOM    996  OG  SER A 135      -9.289  -1.743 -18.484  1.00 97.38           O  
ATOM    997  N   SER A 136      -8.117  -1.736 -14.250  1.00 97.88           N  
ATOM    998  CA  SER A 136      -7.965  -2.334 -12.930  1.00 97.88           C  
ATOM    999  C   SER A 136      -8.539  -3.746 -12.891  1.00 97.88           C  
ATOM   1000  CB  SER A 136      -8.648  -1.469 -11.867  1.00 97.88           C  
ATOM   1001  O   SER A 136      -9.367  -4.105 -13.727  1.00 97.88           O  
ATOM   1002  OG  SER A 136      -8.023  -0.198 -11.781  1.00 97.88           O  
ATOM   1003  N   SER A 137      -8.023  -4.469 -11.961  1.00 98.50           N  
ATOM   1004  CA  SER A 137      -8.469  -5.840 -11.742  1.00 98.50           C  
ATOM   1005  C   SER A 137      -9.586  -5.898 -10.711  1.00 98.50           C  
ATOM   1006  CB  SER A 137      -7.301  -6.719 -11.297  1.00 98.50           C  
ATOM   1007  O   SER A 137      -9.516  -5.238  -9.672  1.00 98.50           O  
ATOM   1008  OG  SER A 137      -7.738  -8.039 -11.031  1.00 98.50           O  
ATOM   1009  N   THR A 138     -10.617  -6.699 -10.992  1.00 98.44           N  
ATOM   1010  CA  THR A 138     -11.656  -6.898 -10.000  1.00 98.44           C  
ATOM   1011  C   THR A 138     -11.227  -7.930  -8.961  1.00 98.44           C  
ATOM   1012  CB  THR A 138     -12.977  -7.352 -10.648  1.00 98.44           C  
ATOM   1013  O   THR A 138     -11.727  -7.934  -7.832  1.00 98.44           O  
ATOM   1014  CG2 THR A 138     -13.586  -6.234 -11.500  1.00 98.44           C  
ATOM   1015  OG1 THR A 138     -12.727  -8.484 -11.492  1.00 98.44           O  
ATOM   1016  N   THR A 139     -10.289  -8.711  -9.305  1.00 98.75           N  
ATOM   1017  CA  THR A 139      -9.781  -9.727  -8.391  1.00 98.75           C  
ATOM   1018  C   THR A 139      -8.422  -9.320  -7.832  1.00 98.75           C  
ATOM   1019  CB  THR A 139      -9.664 -11.102  -9.078  1.00 98.75           C  
ATOM   1020  O   THR A 139      -7.617  -8.703  -8.531  1.00 98.75           O  
ATOM   1021  CG2 THR A 139     -11.023 -11.602  -9.547  1.00 98.75           C  
ATOM   1022  OG1 THR A 139      -8.797 -10.984 -10.211  1.00 98.75           O  
ATOM   1023  N   LEU A 140      -8.211  -9.656  -6.574  1.00 98.94           N  
ATOM   1024  CA  LEU A 140      -6.980  -9.312  -5.871  1.00 98.94           C  
ATOM   1025  C   LEU A 140      -5.777  -9.977  -6.527  1.00 98.94           C  
ATOM   1026  CB  LEU A 140      -7.070  -9.727  -4.398  1.00 98.94           C  
ATOM   1027  O   LEU A 140      -5.824 -11.164  -6.855  1.00 98.94           O  
ATOM   1028  CG  LEU A 140      -5.879  -9.352  -3.516  1.00 98.94           C  
ATOM   1029  CD1 LEU A 140      -5.715  -7.836  -3.457  1.00 98.94           C  
ATOM   1030  CD2 LEU A 140      -6.051  -9.930  -2.115  1.00 98.94           C  
ATOM   1031  N   ARG A 141      -4.699  -9.172  -6.680  1.00 98.88           N  
ATOM   1032  CA  ARG A 141      -3.443  -9.664  -7.238  1.00 98.88           C  
ATOM   1033  C   ARG A 141      -2.262  -9.289  -6.352  1.00 98.88           C  
ATOM   1034  CB  ARG A 141      -3.230  -9.109  -8.648  1.00 98.88           C  
ATOM   1035  O   ARG A 141      -2.383  -8.430  -5.477  1.00 98.88           O  
ATOM   1036  CG  ARG A 141      -4.328  -9.492  -9.633  1.00 98.88           C  
ATOM   1037  CD  ARG A 141      -4.039  -8.969 -11.031  1.00 98.88           C  
ATOM   1038  NE  ARG A 141      -3.277  -9.930 -11.820  1.00 98.88           N  
ATOM   1039  NH1 ARG A 141      -1.214  -9.258 -11.031  1.00 98.88           N  
ATOM   1040  NH2 ARG A 141      -1.360 -10.953 -12.562  1.00 98.88           N  
ATOM   1041  CZ  ARG A 141      -1.952 -10.047 -11.805  1.00 98.88           C  
ATOM   1042  N   ALA A 142      -1.195 -10.008  -6.559  1.00 98.94           N  
ATOM   1043  CA  ALA A 142       0.045  -9.719  -5.848  1.00 98.94           C  
ATOM   1044  C   ALA A 142       1.260  -9.930  -6.746  1.00 98.94           C  
ATOM   1045  CB  ALA A 142       0.156 -10.578  -4.594  1.00 98.94           C  
ATOM   1046  O   ALA A 142       1.206 -10.719  -7.691  1.00 98.94           O  
ATOM   1047  N   VAL A 143       2.285  -9.188  -6.438  1.00 98.88           N  
ATOM   1048  CA  VAL A 143       3.547  -9.336  -7.156  1.00 98.88           C  
ATOM   1049  C   VAL A 143       4.711  -9.273  -6.172  1.00 98.88           C  
ATOM   1050  CB  VAL A 143       3.711  -8.258  -8.250  1.00 98.88           C  
ATOM   1051  O   VAL A 143       4.664  -8.531  -5.191  1.00 98.88           O  
ATOM   1052  CG1 VAL A 143       3.811  -6.867  -7.617  1.00 98.88           C  
ATOM   1053  CG2 VAL A 143       4.941  -8.547  -9.109  1.00 98.88           C  
ATOM   1054  N   HIS A 144       5.707 -10.133  -6.469  1.00 98.75           N  
ATOM   1055  CA  HIS A 144       6.938 -10.094  -5.688  1.00 98.75           C  
ATOM   1056  C   HIS A 144       7.969  -9.172  -6.332  1.00 98.75           C  
ATOM   1057  CB  HIS A 144       7.520 -11.500  -5.531  1.00 98.75           C  
ATOM   1058  O   HIS A 144       8.266  -9.297  -7.520  1.00 98.75           O  
ATOM   1059  CG  HIS A 144       6.742 -12.367  -4.590  1.00 98.75           C  
ATOM   1060  CD2 HIS A 144       6.938 -12.656  -3.281  1.00 98.75           C  
ATOM   1061  ND1 HIS A 144       5.617 -13.062  -4.973  1.00 98.75           N  
ATOM   1062  CE1 HIS A 144       5.148 -13.734  -3.938  1.00 98.75           C  
ATOM   1063  NE2 HIS A 144       5.934 -13.508  -2.898  1.00 98.75           N  
ATOM   1064  N   VAL A 145       8.484  -8.227  -5.500  1.00 98.81           N  
ATOM   1065  CA  VAL A 145       9.547  -7.332  -5.961  1.00 98.81           C  
ATOM   1066  C   VAL A 145      10.641  -7.234  -4.902  1.00 98.81           C  
ATOM   1067  CB  VAL A 145       8.992  -5.926  -6.289  1.00 98.81           C  
ATOM   1068  O   VAL A 145      10.445  -7.660  -3.760  1.00 98.81           O  
ATOM   1069  CG1 VAL A 145       8.016  -5.988  -7.457  1.00 98.81           C  
ATOM   1070  CG2 VAL A 145       8.328  -5.316  -5.059  1.00 98.81           C  
ATOM   1071  N   GLN A 146      11.781  -6.754  -5.324  1.00 98.69           N  
ATOM   1072  CA  GLN A 146      12.883  -6.559  -4.395  1.00 98.69           C  
ATOM   1073  C   GLN A 146      13.227  -5.078  -4.250  1.00 98.69           C  
ATOM   1074  CB  GLN A 146      14.117  -7.336  -4.855  1.00 98.69           C  
ATOM   1075  O   GLN A 146      13.273  -4.344  -5.242  1.00 98.69           O  
ATOM   1076  CG  GLN A 146      13.953  -8.852  -4.773  1.00 98.69           C  
ATOM   1077  CD  GLN A 146      15.195  -9.602  -5.215  1.00 98.69           C  
ATOM   1078  NE2 GLN A 146      15.156 -10.922  -5.117  1.00 98.69           N  
ATOM   1079  OE1 GLN A 146      16.188  -8.992  -5.641  1.00 98.69           O  
ATOM   1080  N   ALA A 147      13.461  -4.715  -3.047  1.00 98.75           N  
ATOM   1081  CA  ALA A 147      13.891  -3.344  -2.777  1.00 98.75           C  
ATOM   1082  C   ALA A 147      15.320  -3.111  -3.264  1.00 98.75           C  
ATOM   1083  CB  ALA A 147      13.781  -3.037  -1.286  1.00 98.75           C  
ATOM   1084  O   ALA A 147      16.125  -4.047  -3.328  1.00 98.75           O  
ATOM   1085  N   HIS A 148      15.617  -1.852  -3.604  1.00 98.50           N  
ATOM   1086  CA  HIS A 148      16.969  -1.433  -3.967  1.00 98.50           C  
ATOM   1087  C   HIS A 148      17.547  -0.479  -2.928  1.00 98.50           C  
ATOM   1088  CB  HIS A 148      16.969  -0.769  -5.348  1.00 98.50           C  
ATOM   1089  O   HIS A 148      16.797   0.151  -2.174  1.00 98.50           O  
ATOM   1090  CG  HIS A 148      16.500  -1.672  -6.445  1.00 98.50           C  
ATOM   1091  CD2 HIS A 148      15.383  -1.657  -7.199  1.00 98.50           C  
ATOM   1092  ND1 HIS A 148      17.250  -2.750  -6.879  1.00 98.50           N  
ATOM   1093  CE1 HIS A 148      16.594  -3.361  -7.855  1.00 98.50           C  
ATOM   1094  NE2 HIS A 148      15.461  -2.717  -8.070  1.00 98.50           N  
ATOM   1095  N   SER A 149      18.891  -0.458  -2.895  1.00 96.94           N  
ATOM   1096  CA  SER A 149      19.547   0.514  -2.029  1.00 96.94           C  
ATOM   1097  C   SER A 149      19.172   1.941  -2.410  1.00 96.94           C  
ATOM   1098  CB  SER A 149      21.062   0.345  -2.100  1.00 96.94           C  
ATOM   1099  O   SER A 149      18.750   2.199  -3.543  1.00 96.94           O  
ATOM   1100  OG  SER A 149      21.547   0.712  -3.379  1.00 96.94           O  
ATOM   1101  N   ASP A 150      19.328   2.869  -1.465  1.00 94.56           N  
ATOM   1102  CA  ASP A 150      19.078   4.281  -1.731  1.00 94.56           C  
ATOM   1103  C   ASP A 150      19.906   4.773  -2.914  1.00 94.56           C  
ATOM   1104  CB  ASP A 150      19.375   5.125  -0.490  1.00 94.56           C  
ATOM   1105  O   ASP A 150      19.406   5.500  -3.775  1.00 94.56           O  
ATOM   1106  CG  ASP A 150      18.344   4.953   0.609  1.00 94.56           C  
ATOM   1107  OD1 ASP A 150      17.281   4.340   0.359  1.00 94.56           O  
ATOM   1108  OD2 ASP A 150      18.594   5.438   1.733  1.00 94.56           O  
ATOM   1109  N   ASP A 151      21.188   4.383  -2.951  1.00 95.12           N  
ATOM   1110  CA  ASP A 151      22.078   4.793  -4.031  1.00 95.12           C  
ATOM   1111  C   ASP A 151      21.562   4.301  -5.383  1.00 95.12           C  
ATOM   1112  CB  ASP A 151      23.500   4.273  -3.787  1.00 95.12           C  
ATOM   1113  O   ASP A 151      21.594   5.039  -6.371  1.00 95.12           O  
ATOM   1114  CG  ASP A 151      24.219   5.027  -2.689  1.00 95.12           C  
ATOM   1115  OD1 ASP A 151      23.734   6.102  -2.264  1.00 95.12           O  
ATOM   1116  OD2 ASP A 151      25.297   4.551  -2.248  1.00 95.12           O  
ATOM   1117  N   GLU A 152      21.141   3.121  -5.387  1.00 95.56           N  
ATOM   1118  CA  GLU A 152      20.609   2.574  -6.629  1.00 95.56           C  
ATOM   1119  C   GLU A 152      19.344   3.320  -7.059  1.00 95.56           C  
ATOM   1120  CB  GLU A 152      20.312   1.081  -6.473  1.00 95.56           C  
ATOM   1121  O   GLU A 152      19.188   3.648  -8.234  1.00 95.56           O  
ATOM   1122  CG  GLU A 152      19.797   0.422  -7.746  1.00 95.56           C  
ATOM   1123  CD  GLU A 152      20.812   0.423  -8.875  1.00 95.56           C  
ATOM   1124  OE1 GLU A 152      20.422   0.237 -10.047  1.00 95.56           O  
ATOM   1125  OE2 GLU A 152      22.016   0.609  -8.586  1.00 95.56           O  
ATOM   1126  N   CYS A 153      18.469   3.594  -6.152  1.00 96.00           N  
ATOM   1127  CA  CYS A 153      17.219   4.289  -6.445  1.00 96.00           C  
ATOM   1128  C   CYS A 153      17.484   5.699  -6.953  1.00 96.00           C  
ATOM   1129  CB  CYS A 153      16.328   4.340  -5.203  1.00 96.00           C  
ATOM   1130  O   CYS A 153      16.812   6.168  -7.879  1.00 96.00           O  
ATOM   1131  SG  CYS A 153      15.578   2.756  -4.777  1.00 96.00           S  
ATOM   1132  N   LYS A 154      18.469   6.305  -6.414  1.00 95.00           N  
ATOM   1133  CA  LYS A 154      18.766   7.695  -6.730  1.00 95.00           C  
ATOM   1134  C   LYS A 154      19.375   7.820  -8.125  1.00 95.00           C  
ATOM   1135  CB  LYS A 154      19.719   8.289  -5.688  1.00 95.00           C  
ATOM   1136  O   LYS A 154      19.453   8.922  -8.680  1.00 95.00           O  
ATOM   1137  CG  LYS A 154      19.047   8.656  -4.375  1.00 95.00           C  
ATOM   1138  CD  LYS A 154      20.047   9.234  -3.381  1.00 95.00           C  
ATOM   1139  CE  LYS A 154      19.375   9.625  -2.072  1.00 95.00           C  
ATOM   1140  NZ  LYS A 154      20.359  10.055  -1.044  1.00 95.00           N  
ATOM   1141  N   LYS A 155      19.766   6.699  -8.711  1.00 94.38           N  
ATOM   1142  CA  LYS A 155      20.203   6.719 -10.109  1.00 94.38           C  
ATOM   1143  C   LYS A 155      19.047   7.070 -11.039  1.00 94.38           C  
ATOM   1144  CB  LYS A 155      20.797   5.367 -10.500  1.00 94.38           C  
ATOM   1145  O   LYS A 155      19.250   7.668 -12.094  1.00 94.38           O  
ATOM   1146  CG  LYS A 155      22.109   5.051  -9.812  1.00 94.38           C  
ATOM   1147  CD  LYS A 155      22.656   3.688 -10.234  1.00 94.38           C  
ATOM   1148  CE  LYS A 155      23.922   3.328  -9.477  1.00 94.38           C  
ATOM   1149  NZ  LYS A 155      24.344   1.920  -9.734  1.00 94.38           N  
ATOM   1150  N   TYR A 156      17.891   6.734 -10.539  1.00 91.25           N  
ATOM   1151  CA  TYR A 156      16.703   6.914 -11.375  1.00 91.25           C  
ATOM   1152  C   TYR A 156      15.867   8.094 -10.891  1.00 91.25           C  
ATOM   1153  CB  TYR A 156      15.859   5.641 -11.391  1.00 91.25           C  
ATOM   1154  O   TYR A 156      15.188   8.750 -11.688  1.00 91.25           O  
ATOM   1155  CG  TYR A 156      16.641   4.391 -11.695  1.00 91.25           C  
ATOM   1156  CD1 TYR A 156      17.219   4.184 -12.953  1.00 91.25           C  
ATOM   1157  CD2 TYR A 156      16.828   3.408 -10.727  1.00 91.25           C  
ATOM   1158  CE1 TYR A 156      17.938   3.033 -13.234  1.00 91.25           C  
ATOM   1159  CE2 TYR A 156      17.547   2.252 -10.992  1.00 91.25           C  
ATOM   1160  OH  TYR A 156      18.812   0.931 -12.523  1.00 91.25           O  
ATOM   1161  CZ  TYR A 156      18.094   2.074 -12.250  1.00 91.25           C  
ATOM   1162  N   PHE A 157      15.844   8.250  -9.625  1.00 92.44           N  
ATOM   1163  CA  PHE A 157      15.070   9.305  -8.969  1.00 92.44           C  
ATOM   1164  C   PHE A 157      15.953  10.141  -8.055  1.00 92.44           C  
ATOM   1165  CB  PHE A 157      13.906   8.703  -8.172  1.00 92.44           C  
ATOM   1166  O   PHE A 157      16.141   9.797  -6.883  1.00 92.44           O  
ATOM   1167  CG  PHE A 157      12.945   7.898  -9.008  1.00 92.44           C  
ATOM   1168  CD1 PHE A 157      11.883   8.516  -9.656  1.00 92.44           C  
ATOM   1169  CD2 PHE A 157      13.109   6.527  -9.141  1.00 92.44           C  
ATOM   1170  CE1 PHE A 157      10.992   7.777 -10.430  1.00 92.44           C  
ATOM   1171  CE2 PHE A 157      12.219   5.781  -9.914  1.00 92.44           C  
ATOM   1172  CZ  PHE A 157      11.164   6.406 -10.555  1.00 92.44           C  
ATOM   1173  N   ARG A 158      16.391  11.320  -8.523  1.00 89.75           N  
ATOM   1174  CA  ARG A 158      17.422  12.094  -7.844  1.00 89.75           C  
ATOM   1175  C   ARG A 158      16.875  12.750  -6.582  1.00 89.75           C  
ATOM   1176  CB  ARG A 158      18.000  13.156  -8.781  1.00 89.75           C  
ATOM   1177  O   ARG A 158      17.625  12.992  -5.629  1.00 89.75           O  
ATOM   1178  CG  ARG A 158      18.812  12.586  -9.938  1.00 89.75           C  
ATOM   1179  CD  ARG A 158      19.406  13.680 -10.805  1.00 89.75           C  
ATOM   1180  NE  ARG A 158      20.531  14.344 -10.156  1.00 89.75           N  
ATOM   1181  NH1 ARG A 158      21.469  15.125 -12.117  1.00 89.75           N  
ATOM   1182  NH2 ARG A 158      22.469  15.570 -10.102  1.00 89.75           N  
ATOM   1183  CZ  ARG A 158      21.484  15.016 -10.797  1.00 89.75           C  
ATOM   1184  N   SER A 159      15.656  12.906  -6.488  1.00 89.69           N  
ATOM   1185  CA  SER A 159      15.086  13.688  -5.391  1.00 89.69           C  
ATOM   1186  C   SER A 159      14.438  12.781  -4.348  1.00 89.69           C  
ATOM   1187  CB  SER A 159      14.062  14.688  -5.922  1.00 89.69           C  
ATOM   1188  O   SER A 159      13.609  13.242  -3.557  1.00 89.69           O  
ATOM   1189  OG  SER A 159      13.055  14.031  -6.672  1.00 89.69           O  
ATOM   1190  N   LEU A 160      14.781  11.422  -4.426  1.00 94.38           N  
ATOM   1191  CA  LEU A 160      14.195  10.516  -3.443  1.00 94.38           C  
ATOM   1192  C   LEU A 160      14.656  10.875  -2.035  1.00 94.38           C  
ATOM   1193  CB  LEU A 160      14.555   9.070  -3.762  1.00 94.38           C  
ATOM   1194  O   LEU A 160      15.852  11.070  -1.802  1.00 94.38           O  
ATOM   1195  CG  LEU A 160      13.609   7.996  -3.221  1.00 94.38           C  
ATOM   1196  CD1 LEU A 160      12.289   8.023  -3.980  1.00 94.38           C  
ATOM   1197  CD2 LEU A 160      14.258   6.617  -3.312  1.00 94.38           C  
ATOM   1198  N   THR A 161      13.750  11.031  -1.133  1.00 96.62           N  
ATOM   1199  CA  THR A 161      14.094  11.344   0.250  1.00 96.62           C  
ATOM   1200  C   THR A 161      14.367  10.070   1.046  1.00 96.62           C  
ATOM   1201  CB  THR A 161      12.969  12.148   0.931  1.00 96.62           C  
ATOM   1202  O   THR A 161      14.133   8.969   0.555  1.00 96.62           O  
ATOM   1203  CG2 THR A 161      12.484  13.281   0.035  1.00 96.62           C  
ATOM   1204  OG1 THR A 161      11.867  11.273   1.215  1.00 96.62           O  
ATOM   1205  N   SER A 162      14.867  10.258   2.309  1.00 96.31           N  
ATOM   1206  CA  SER A 162      15.164   9.125   3.180  1.00 96.31           C  
ATOM   1207  C   SER A 162      13.883   8.477   3.701  1.00 96.31           C  
ATOM   1208  CB  SER A 162      16.031   9.570   4.355  1.00 96.31           C  
ATOM   1209  O   SER A 162      13.930   7.402   4.297  1.00 96.31           O  
ATOM   1210  OG  SER A 162      15.383  10.562   5.121  1.00 96.31           O  
ATOM   1211  N   ASN A 163      12.766   9.102   3.428  1.00 98.31           N  
ATOM   1212  CA  ASN A 163      11.477   8.586   3.875  1.00 98.31           C  
ATOM   1213  C   ASN A 163      10.852   7.668   2.828  1.00 98.31           C  
ATOM   1214  CB  ASN A 163      10.523   9.734   4.215  1.00 98.31           C  
ATOM   1215  O   ASN A 163       9.680   7.285   2.949  1.00 98.31           O  
ATOM   1216  CG  ASN A 163      11.031  10.586   5.359  1.00 98.31           C  
ATOM   1217  ND2 ASN A 163      10.758  11.891   5.293  1.00 98.31           N  
ATOM   1218  OD1 ASN A 163      11.656  10.086   6.297  1.00 98.31           O  
ATOM   1219  N   MET A 164      11.594   7.387   1.801  1.00 98.62           N  
ATOM   1220  CA  MET A 164      11.109   6.570   0.692  1.00 98.62           C  
ATOM   1221  C   MET A 164      12.102   5.461   0.360  1.00 98.62           C  
ATOM   1222  CB  MET A 164      10.859   7.434  -0.545  1.00 98.62           C  
ATOM   1223  O   MET A 164      13.266   5.527   0.760  1.00 98.62           O  
ATOM   1224  CG  MET A 164       9.914   8.602  -0.296  1.00 98.62           C  
ATOM   1225  SD  MET A 164       9.891   9.797  -1.689  1.00 98.62           S  
ATOM   1226  CE  MET A 164       8.867  11.109  -0.967  1.00 98.62           C  
ATOM   1227  N   PHE A 165      11.602   4.430  -0.340  1.00 98.69           N  
ATOM   1228  CA  PHE A 165      12.461   3.439  -0.982  1.00 98.69           C  
ATOM   1229  C   PHE A 165      11.852   2.977  -2.303  1.00 98.69           C  
ATOM   1230  CB  PHE A 165      12.688   2.240  -0.057  1.00 98.69           C  
ATOM   1231  O   PHE A 165      10.703   3.291  -2.609  1.00 98.69           O  
ATOM   1232  CG  PHE A 165      11.438   1.435   0.207  1.00 98.69           C  
ATOM   1233  CD1 PHE A 165      10.562   1.796   1.224  1.00 98.69           C  
ATOM   1234  CD2 PHE A 165      11.148   0.316  -0.562  1.00 98.69           C  
ATOM   1235  CE1 PHE A 165       9.414   1.052   1.471  1.00 98.69           C  
ATOM   1236  CE2 PHE A 165      10.000  -0.432  -0.321  1.00 98.69           C  
ATOM   1237  CZ  PHE A 165       9.133  -0.063   0.696  1.00 98.69           C  
ATOM   1238  N   CYS A 166      12.688   2.365  -3.199  1.00 98.69           N  
ATOM   1239  CA  CYS A 166      12.172   1.879  -4.477  1.00 98.69           C  
ATOM   1240  C   CYS A 166      12.344   0.369  -4.594  1.00 98.69           C  
ATOM   1241  CB  CYS A 166      12.883   2.574  -5.637  1.00 98.69           C  
ATOM   1242  O   CYS A 166      13.180  -0.220  -3.908  1.00 98.69           O  
ATOM   1243  SG  CYS A 166      14.609   2.068  -5.844  1.00 98.69           S  
ATOM   1244  N   ALA A 167      11.492  -0.288  -5.355  1.00 98.69           N  
ATOM   1245  CA  ALA A 167      11.523  -1.735  -5.547  1.00 98.69           C  
ATOM   1246  C   ALA A 167      11.000  -2.119  -6.930  1.00 98.69           C  
ATOM   1247  CB  ALA A 167      10.711  -2.436  -4.461  1.00 98.69           C  
ATOM   1248  O   ALA A 167      10.125  -1.441  -7.477  1.00 98.69           O  
ATOM   1249  N   GLY A 168      11.547  -3.139  -7.441  1.00 98.50           N  
ATOM   1250  CA  GLY A 168      11.195  -3.676  -8.742  1.00 98.50           C  
ATOM   1251  C   GLY A 168      12.391  -4.141  -9.547  1.00 98.50           C  
ATOM   1252  O   GLY A 168      13.523  -3.736  -9.273  1.00 98.50           O  
ATOM   1253  N   PRO A 169      12.141  -5.016 -10.461  1.00 97.50           N  
ATOM   1254  CA  PRO A 169      13.273  -5.516 -11.250  1.00 97.50           C  
ATOM   1255  C   PRO A 169      13.805  -4.480 -12.234  1.00 97.50           C  
ATOM   1256  CB  PRO A 169      12.672  -6.719 -11.984  1.00 97.50           C  
ATOM   1257  O   PRO A 169      13.031  -3.740 -12.844  1.00 97.50           O  
ATOM   1258  CG  PRO A 169      11.227  -6.391 -12.141  1.00 97.50           C  
ATOM   1259  CD  PRO A 169      10.789  -5.598 -10.945  1.00 97.50           C  
ATOM   1260  N   PRO A 170      15.117  -4.449 -12.430  1.00 95.06           N  
ATOM   1261  CA  PRO A 170      15.695  -3.480 -13.359  1.00 95.06           C  
ATOM   1262  C   PRO A 170      15.125  -3.609 -14.773  1.00 95.06           C  
ATOM   1263  CB  PRO A 170      17.188  -3.822 -13.336  1.00 95.06           C  
ATOM   1264  O   PRO A 170      14.953  -2.604 -15.469  1.00 95.06           O  
ATOM   1265  CG  PRO A 170      17.422  -4.434 -11.992  1.00 95.06           C  
ATOM   1266  CD  PRO A 170      16.188  -5.203 -11.602  1.00 95.06           C  
ATOM   1267  N   GLU A 171      14.789  -4.773 -15.148  1.00 96.81           N  
ATOM   1268  CA  GLU A 171      14.289  -5.016 -16.500  1.00 96.81           C  
ATOM   1269  C   GLU A 171      12.820  -4.625 -16.625  1.00 96.81           C  
ATOM   1270  CB  GLU A 171      14.477  -6.484 -16.891  1.00 96.81           C  
ATOM   1271  O   GLU A 171      12.266  -4.621 -17.719  1.00 96.81           O  
ATOM   1272  CG  GLU A 171      13.648  -7.449 -16.047  1.00 96.81           C  
ATOM   1273  CD  GLU A 171      14.266  -7.758 -14.695  1.00 96.81           C  
ATOM   1274  OE1 GLU A 171      13.727  -8.617 -13.961  1.00 96.81           O  
ATOM   1275  OE2 GLU A 171      15.305  -7.137 -14.367  1.00 96.81           O  
ATOM   1276  N   GLY A 172      12.180  -4.230 -15.500  1.00 97.25           N  
ATOM   1277  CA  GLY A 172      10.750  -3.980 -15.500  1.00 97.25           C  
ATOM   1278  C   GLY A 172       9.922  -5.254 -15.500  1.00 97.25           C  
ATOM   1279  O   GLY A 172      10.367  -6.289 -15.000  1.00 97.25           O  
ATOM   1280  N   GLY A 173       8.578  -5.117 -15.875  1.00 98.06           N  
ATOM   1281  CA  GLY A 173       7.742  -6.297 -16.000  1.00 98.06           C  
ATOM   1282  C   GLY A 173       6.988  -6.625 -14.727  1.00 98.06           C  
ATOM   1283  O   GLY A 173       5.992  -7.352 -14.758  1.00 98.06           O  
ATOM   1284  N   LYS A 174       7.508  -6.184 -13.617  1.00 98.62           N  
ATOM   1285  CA  LYS A 174       6.816  -6.359 -12.344  1.00 98.62           C  
ATOM   1286  C   LYS A 174       6.715  -5.039 -11.586  1.00 98.62           C  
ATOM   1287  CB  LYS A 174       7.527  -7.402 -11.484  1.00 98.62           C  
ATOM   1288  O   LYS A 174       7.727  -4.363 -11.367  1.00 98.62           O  
ATOM   1289  CG  LYS A 174       7.543  -8.797 -12.094  1.00 98.62           C  
ATOM   1290  CD  LYS A 174       8.188  -9.812 -11.156  1.00 98.62           C  
ATOM   1291  CE  LYS A 174       8.102 -11.227 -11.711  1.00 98.62           C  
ATOM   1292  NZ  LYS A 174       8.703 -12.227 -10.773  1.00 98.62           N  
ATOM   1293  N   ASP A 175       5.488  -4.703 -11.062  1.00 98.50           N  
ATOM   1294  CA  ASP A 175       5.316  -3.402 -10.422  1.00 98.50           C  
ATOM   1295  C   ASP A 175       3.910  -3.260  -9.844  1.00 98.50           C  
ATOM   1296  CB  ASP A 175       5.590  -2.271 -11.414  1.00 98.50           C  
ATOM   1297  O   ASP A 175       3.037  -4.090 -10.102  1.00 98.50           O  
ATOM   1298  CG  ASP A 175       5.930  -0.956 -10.734  1.00 98.50           C  
ATOM   1299  OD1 ASP A 175       5.980  -0.910  -9.484  1.00 98.50           O  
ATOM   1300  OD2 ASP A 175       6.141   0.045 -11.453  1.00 98.50           O  
ATOM   1301  N   GLU A 176       3.861  -2.381  -8.930  1.00 98.38           N  
ATOM   1302  CA  GLU A 176       2.553  -1.787  -8.664  1.00 98.38           C  
ATOM   1303  C   GLU A 176       2.121  -0.877  -9.812  1.00 98.38           C  
ATOM   1304  CB  GLU A 176       2.570  -1.003  -7.352  1.00 98.38           C  
ATOM   1305  O   GLU A 176       2.951  -0.440 -10.609  1.00 98.38           O  
ATOM   1306  CG  GLU A 176       3.502   0.201  -7.367  1.00 98.38           C  
ATOM   1307  CD  GLU A 176       2.861   1.447  -7.957  1.00 98.38           C  
ATOM   1308  OE1 GLU A 176       3.590   2.424  -8.250  1.00 98.38           O  
ATOM   1309  OE2 GLU A 176       1.622   1.448  -8.125  1.00 98.38           O  
ATOM   1310  N   CYS A 177       0.773  -0.550  -9.883  1.00 98.44           N  
ATOM   1311  CA  CYS A 177       0.266   0.330 -10.930  1.00 98.44           C  
ATOM   1312  C   CYS A 177      -0.929   1.135 -10.430  1.00 98.44           C  
ATOM   1313  CB  CYS A 177      -0.130  -0.478 -12.164  1.00 98.44           C  
ATOM   1314  O   CYS A 177      -1.238   1.122  -9.234  1.00 98.44           O  
ATOM   1315  SG  CYS A 177      -0.152   0.489 -13.688  1.00 98.44           S  
ATOM   1316  N   GLN A 178      -1.529   1.861 -11.414  1.00 98.50           N  
ATOM   1317  CA  GLN A 178      -2.635   2.730 -11.023  1.00 98.50           C  
ATOM   1318  C   GLN A 178      -3.736   1.940 -10.320  1.00 98.50           C  
ATOM   1319  CB  GLN A 178      -3.203   3.457 -12.242  1.00 98.50           C  
ATOM   1320  O   GLN A 178      -4.176   0.901 -10.820  1.00 98.50           O  
ATOM   1321  CG  GLN A 178      -2.299   4.562 -12.781  1.00 98.50           C  
ATOM   1322  CD  GLN A 178      -1.073   4.023 -13.492  1.00 98.50           C  
ATOM   1323  NE2 GLN A 178       0.018   4.777 -13.445  1.00 98.50           N  
ATOM   1324  OE1 GLN A 178      -1.106   2.934 -14.078  1.00 98.50           O  
ATOM   1325  N   GLY A 179      -4.172   2.461  -9.195  1.00 98.50           N  
ATOM   1326  CA  GLY A 179      -5.184   1.824  -8.359  1.00 98.50           C  
ATOM   1327  C   GLY A 179      -4.602   1.084  -7.172  1.00 98.50           C  
ATOM   1328  O   GLY A 179      -5.305   0.809  -6.199  1.00 98.50           O  
ATOM   1329  N   ASP A 180      -3.322   0.817  -7.176  1.00 98.88           N  
ATOM   1330  CA  ASP A 180      -2.664   0.100  -6.090  1.00 98.88           C  
ATOM   1331  C   ASP A 180      -2.186   1.063  -5.004  1.00 98.88           C  
ATOM   1332  CB  ASP A 180      -1.487  -0.720  -6.621  1.00 98.88           C  
ATOM   1333  O   ASP A 180      -1.732   0.635  -3.941  1.00 98.88           O  
ATOM   1334  CG  ASP A 180      -1.917  -1.844  -7.547  1.00 98.88           C  
ATOM   1335  OD1 ASP A 180      -2.906  -2.543  -7.238  1.00 98.88           O  
ATOM   1336  OD2 ASP A 180      -1.260  -2.033  -8.594  1.00 98.88           O  
ATOM   1337  N   SER A 181      -2.211   2.354  -5.297  1.00 98.81           N  
ATOM   1338  CA  SER A 181      -1.772   3.375  -4.352  1.00 98.81           C  
ATOM   1339  C   SER A 181      -2.369   3.139  -2.969  1.00 98.81           C  
ATOM   1340  CB  SER A 181      -2.158   4.770  -4.852  1.00 98.81           C  
ATOM   1341  O   SER A 181      -3.533   2.756  -2.846  1.00 98.81           O  
ATOM   1342  OG  SER A 181      -1.335   5.156  -5.938  1.00 98.81           O  
ATOM   1343  N   GLY A 182      -1.454   3.316  -2.008  1.00 98.94           N  
ATOM   1344  CA  GLY A 182      -1.914   3.188  -0.634  1.00 98.94           C  
ATOM   1345  C   GLY A 182      -1.847   1.765  -0.113  1.00 98.94           C  
ATOM   1346  O   GLY A 182      -1.910   1.537   1.097  1.00 98.94           O  
ATOM   1347  N   GLY A 183      -1.770   0.896  -1.080  1.00 98.94           N  
ATOM   1348  CA  GLY A 183      -1.660  -0.497  -0.676  1.00 98.94           C  
ATOM   1349  C   GLY A 183      -0.335  -0.824  -0.015  1.00 98.94           C  
ATOM   1350  O   GLY A 183       0.615  -0.041  -0.095  1.00 98.94           O  
ATOM   1351  N   PRO A 184      -0.200  -2.086   0.537  1.00 98.94           N  
ATOM   1352  CA  PRO A 184       0.952  -2.443   1.369  1.00 98.94           C  
ATOM   1353  C   PRO A 184       2.070  -3.111   0.573  1.00 98.94           C  
ATOM   1354  CB  PRO A 184       0.358  -3.410   2.396  1.00 98.94           C  
ATOM   1355  O   PRO A 184       1.799  -3.842  -0.384  1.00 98.94           O  
ATOM   1356  CG  PRO A 184      -0.761  -4.090   1.677  1.00 98.94           C  
ATOM   1357  CD  PRO A 184      -1.415  -3.098   0.761  1.00 98.94           C  
ATOM   1358  N   ALA A 185       3.293  -2.805   0.848  1.00 98.94           N  
ATOM   1359  CA  ALA A 185       4.477  -3.611   0.567  1.00 98.94           C  
ATOM   1360  C   ALA A 185       4.961  -4.332   1.822  1.00 98.94           C  
ATOM   1361  CB  ALA A 185       5.594  -2.736  -0.002  1.00 98.94           C  
ATOM   1362  O   ALA A 185       5.398  -3.697   2.783  1.00 98.94           O  
ATOM   1363  N   VAL A 186       5.004  -5.684   1.751  1.00 98.94           N  
ATOM   1364  CA  VAL A 186       5.109  -6.461   2.980  1.00 98.94           C  
ATOM   1365  C   VAL A 186       6.270  -7.449   2.869  1.00 98.94           C  
ATOM   1366  CB  VAL A 186       3.797  -7.211   3.295  1.00 98.94           C  
ATOM   1367  O   VAL A 186       6.500  -8.023   1.803  1.00 98.94           O  
ATOM   1368  CG1 VAL A 186       3.971  -8.117   4.512  1.00 98.94           C  
ATOM   1369  CG2 VAL A 186       2.658  -6.219   3.521  1.00 98.94           C  
ATOM   1370  N   LYS A 187       7.043  -7.590   3.932  1.00 98.69           N  
ATOM   1371  CA  LYS A 187       8.000  -8.672   4.172  1.00 98.69           C  
ATOM   1372  C   LYS A 187       7.531  -9.570   5.309  1.00 98.69           C  
ATOM   1373  CB  LYS A 187       9.383  -8.102   4.484  1.00 98.69           C  
ATOM   1374  O   LYS A 187       7.562  -9.180   6.473  1.00 98.69           O  
ATOM   1375  CG  LYS A 187      10.453  -9.164   4.688  1.00 98.69           C  
ATOM   1376  CD  LYS A 187      11.789  -8.539   5.074  1.00 98.69           C  
ATOM   1377  CE  LYS A 187      12.859  -9.602   5.297  1.00 98.69           C  
ATOM   1378  NZ  LYS A 187      14.148  -9.000   5.762  1.00 98.69           N  
ATOM   1379  N   GLY A 188       7.164 -10.836   4.871  1.00 96.69           N  
ATOM   1380  CA  GLY A 188       6.523 -11.664   5.883  1.00 96.69           C  
ATOM   1381  C   GLY A 188       5.223 -11.078   6.395  1.00 96.69           C  
ATOM   1382  O   GLY A 188       4.301 -10.828   5.617  1.00 96.69           O  
ATOM   1383  N   ASN A 189       5.152 -10.711   7.680  1.00 95.88           N  
ATOM   1384  CA  ASN A 189       3.941 -10.133   8.242  1.00 95.88           C  
ATOM   1385  C   ASN A 189       4.168  -8.695   8.695  1.00 95.88           C  
ATOM   1386  CB  ASN A 189       3.426 -10.984   9.406  1.00 95.88           C  
ATOM   1387  O   ASN A 189       3.410  -8.172   9.516  1.00 95.88           O  
ATOM   1388  CG  ASN A 189       2.797 -12.281   8.945  1.00 95.88           C  
ATOM   1389  ND2 ASN A 189       2.945 -13.328   9.742  1.00 95.88           N  
ATOM   1390  OD1 ASN A 189       2.182 -12.344   7.875  1.00 95.88           O  
ATOM   1391  N   VAL A 190       5.227  -8.117   8.125  1.00 98.88           N  
ATOM   1392  CA  VAL A 190       5.559  -6.750   8.508  1.00 98.88           C  
ATOM   1393  C   VAL A 190       5.438  -5.828   7.297  1.00 98.88           C  
ATOM   1394  CB  VAL A 190       6.980  -6.656   9.102  1.00 98.88           C  
ATOM   1395  O   VAL A 190       6.059  -6.070   6.258  1.00 98.88           O  
ATOM   1396  CG1 VAL A 190       7.309  -5.219   9.508  1.00 98.88           C  
ATOM   1397  CG2 VAL A 190       7.117  -7.594  10.305  1.00 98.88           C  
ATOM   1398  N   GLN A 191       4.625  -4.781   7.438  1.00 98.94           N  
ATOM   1399  CA  GLN A 191       4.500  -3.789   6.375  1.00 98.94           C  
ATOM   1400  C   GLN A 191       5.652  -2.787   6.422  1.00 98.94           C  
ATOM   1401  CB  GLN A 191       3.162  -3.057   6.480  1.00 98.94           C  
ATOM   1402  O   GLN A 191       5.801  -2.051   7.398  1.00 98.94           O  
ATOM   1403  CG  GLN A 191       2.918  -2.057   5.359  1.00 98.94           C  
ATOM   1404  CD  GLN A 191       1.500  -1.519   5.348  1.00 98.94           C  
ATOM   1405  NE2 GLN A 191       1.292  -0.409   4.648  1.00 98.94           N  
ATOM   1406  OE1 GLN A 191       0.600  -2.094   5.969  1.00 98.94           O  
ATOM   1407  N   LEU A 192       6.387  -2.779   5.336  1.00 98.94           N  
ATOM   1408  CA  LEU A 192       7.566  -1.922   5.273  1.00 98.94           C  
ATOM   1409  C   LEU A 192       7.285  -0.669   4.449  1.00 98.94           C  
ATOM   1410  CB  LEU A 192       8.750  -2.686   4.676  1.00 98.94           C  
ATOM   1411  O   LEU A 192       7.996   0.331   4.570  1.00 98.94           O  
ATOM   1412  CG  LEU A 192       9.164  -3.971   5.395  1.00 98.94           C  
ATOM   1413  CD1 LEU A 192      10.422  -4.551   4.762  1.00 98.94           C  
ATOM   1414  CD2 LEU A 192       9.375  -3.707   6.879  1.00 98.94           C  
ATOM   1415  N   GLY A 193       6.293  -0.762   3.572  1.00 98.88           N  
ATOM   1416  CA  GLY A 193       6.051   0.364   2.684  1.00 98.88           C  
ATOM   1417  C   GLY A 193       4.586   0.548   2.336  1.00 98.88           C  
ATOM   1418  O   GLY A 193       3.775  -0.356   2.543  1.00 98.88           O  
ATOM   1419  N   VAL A 194       4.266   1.719   1.860  1.00 98.94           N  
ATOM   1420  CA  VAL A 194       2.984   2.090   1.273  1.00 98.94           C  
ATOM   1421  C   VAL A 194       3.182   2.492  -0.187  1.00 98.94           C  
ATOM   1422  CB  VAL A 194       2.312   3.240   2.057  1.00 98.94           C  
ATOM   1423  O   VAL A 194       4.016   3.346  -0.495  1.00 98.94           O  
ATOM   1424  CG1 VAL A 194       1.033   3.695   1.359  1.00 98.94           C  
ATOM   1425  CG2 VAL A 194       2.018   2.807   3.492  1.00 98.94           C  
ATOM   1426  N   VAL A 195       2.434   1.804  -1.042  1.00 98.94           N  
ATOM   1427  CA  VAL A 195       2.545   2.135  -2.459  1.00 98.94           C  
ATOM   1428  C   VAL A 195       2.285   3.625  -2.662  1.00 98.94           C  
ATOM   1429  CB  VAL A 195       1.567   1.301  -3.316  1.00 98.94           C  
ATOM   1430  O   VAL A 195       1.229   4.137  -2.283  1.00 98.94           O  
ATOM   1431  CG1 VAL A 195       1.653   1.709  -4.785  1.00 98.94           C  
ATOM   1432  CG2 VAL A 195       1.856  -0.190  -3.154  1.00 98.94           C  
ATOM   1433  N   SER A 196       3.221   4.375  -3.367  1.00 98.81           N  
ATOM   1434  CA  SER A 196       3.143   5.828  -3.480  1.00 98.81           C  
ATOM   1435  C   SER A 196       3.045   6.262  -4.938  1.00 98.81           C  
ATOM   1436  CB  SER A 196       4.359   6.480  -2.824  1.00 98.81           C  
ATOM   1437  O   SER A 196       1.958   6.574  -5.426  1.00 98.81           O  
ATOM   1438  OG  SER A 196       4.188   7.887  -2.740  1.00 98.81           O  
ATOM   1439  N   PHE A 197       4.180   6.168  -5.641  1.00 98.06           N  
ATOM   1440  CA  PHE A 197       4.145   6.648  -7.016  1.00 98.06           C  
ATOM   1441  C   PHE A 197       5.195   5.941  -7.863  1.00 98.06           C  
ATOM   1442  CB  PHE A 197       4.367   8.164  -7.066  1.00 98.06           C  
ATOM   1443  O   PHE A 197       5.957   5.113  -7.355  1.00 98.06           O  
ATOM   1444  CG  PHE A 197       5.766   8.586  -6.695  1.00 98.06           C  
ATOM   1445  CD1 PHE A 197       6.141   8.703  -5.363  1.00 98.06           C  
ATOM   1446  CD2 PHE A 197       6.703   8.859  -7.680  1.00 98.06           C  
ATOM   1447  CE1 PHE A 197       7.434   9.094  -5.020  1.00 98.06           C  
ATOM   1448  CE2 PHE A 197       7.996   9.250  -7.344  1.00 98.06           C  
ATOM   1449  CZ  PHE A 197       8.359   9.367  -6.012  1.00 98.06           C  
ATOM   1450  N   GLY A 198       5.223   6.289  -9.125  1.00 95.19           N  
ATOM   1451  CA  GLY A 198       6.195   5.844 -10.109  1.00 95.19           C  
ATOM   1452  C   GLY A 198       6.020   6.504 -11.469  1.00 95.19           C  
ATOM   1453  O   GLY A 198       5.090   7.289 -11.664  1.00 95.19           O  
ATOM   1454  N   VAL A 199       7.012   6.363 -12.352  1.00 94.94           N  
ATOM   1455  CA  VAL A 199       6.898   6.766 -13.750  1.00 94.94           C  
ATOM   1456  C   VAL A 199       6.457   5.574 -14.602  1.00 94.94           C  
ATOM   1457  CB  VAL A 199       8.227   7.340 -14.289  1.00 94.94           C  
ATOM   1458  O   VAL A 199       7.234   4.641 -14.820  1.00 94.94           O  
ATOM   1459  CG1 VAL A 199       8.086   7.770 -15.742  1.00 94.94           C  
ATOM   1460  CG2 VAL A 199       8.695   8.508 -13.422  1.00 94.94           C  
ATOM   1461  N   GLY A 200       5.188   5.695 -15.023  1.00 96.50           N  
ATOM   1462  CA  GLY A 200       4.660   4.512 -15.688  1.00 96.50           C  
ATOM   1463  C   GLY A 200       4.586   3.299 -14.781  1.00 96.50           C  
ATOM   1464  O   GLY A 200       4.617   3.436 -13.555  1.00 96.50           O  
ATOM   1465  N   CYS A 201       4.352   2.090 -15.328  1.00 98.12           N  
ATOM   1466  CA  CYS A 201       4.320   0.848 -14.562  1.00 98.12           C  
ATOM   1467  C   CYS A 201       5.211  -0.209 -15.211  1.00 98.12           C  
ATOM   1468  CB  CYS A 201       2.891   0.322 -14.453  1.00 98.12           C  
ATOM   1469  O   CYS A 201       5.137  -0.436 -16.422  1.00 98.12           O  
ATOM   1470  SG  CYS A 201       1.771   1.443 -13.586  1.00 98.12           S  
ATOM   1471  N   ALA A 202       6.016  -0.781 -14.391  1.00 97.69           N  
ATOM   1472  CA  ALA A 202       6.809  -1.947 -14.773  1.00 97.69           C  
ATOM   1473  C   ALA A 202       7.738  -1.624 -15.938  1.00 97.69           C  
ATOM   1474  CB  ALA A 202       5.895  -3.117 -15.133  1.00 97.69           C  
ATOM   1475  O   ALA A 202       7.926  -2.445 -16.844  1.00 97.69           O  
ATOM   1476  N   ARG A 203       8.156  -0.371 -16.094  1.00 97.62           N  
ATOM   1477  CA  ARG A 203       9.125   0.039 -17.109  1.00 97.62           C  
ATOM   1478  C   ARG A 203      10.547  -0.308 -16.672  1.00 97.62           C  
ATOM   1479  CB  ARG A 203       9.016   1.541 -17.391  1.00 97.62           C  
ATOM   1480  O   ARG A 203      10.844  -0.351 -15.484  1.00 97.62           O  
ATOM   1481  CG  ARG A 203       7.695   1.956 -18.000  1.00 97.62           C  
ATOM   1482  CD  ARG A 203       7.660   3.447 -18.312  1.00 97.62           C  
ATOM   1483  NE  ARG A 203       6.371   3.852 -18.875  1.00 97.62           N  
ATOM   1484  NH1 ARG A 203       6.906   6.094 -19.016  1.00 97.62           N  
ATOM   1485  NH2 ARG A 203       4.848   5.355 -19.703  1.00 97.62           N  
ATOM   1486  CZ  ARG A 203       6.047   5.102 -19.203  1.00 97.62           C  
ATOM   1487  N   LYS A 204      11.336  -0.603 -17.641  1.00 97.12           N  
ATOM   1488  CA  LYS A 204      12.766  -0.816 -17.406  1.00 97.12           C  
ATOM   1489  C   LYS A 204      13.391   0.393 -16.719  1.00 97.12           C  
ATOM   1490  CB  LYS A 204      13.484  -1.112 -18.719  1.00 97.12           C  
ATOM   1491  O   LYS A 204      13.109   1.536 -17.078  1.00 97.12           O  
ATOM   1492  CG  LYS A 204      14.961  -1.455 -18.547  1.00 97.12           C  
ATOM   1493  CD  LYS A 204      15.617  -1.780 -19.891  1.00 97.12           C  
ATOM   1494  CE  LYS A 204      17.094  -2.102 -19.719  1.00 97.12           C  
ATOM   1495  NZ  LYS A 204      17.734  -2.471 -21.016  1.00 97.12           N  
ATOM   1496  N   ASN A 205      14.102   0.115 -15.633  1.00 94.88           N  
ATOM   1497  CA  ASN A 205      14.898   1.090 -14.898  1.00 94.88           C  
ATOM   1498  C   ASN A 205      14.023   2.146 -14.234  1.00 94.88           C  
ATOM   1499  CB  ASN A 205      15.922   1.753 -15.820  1.00 94.88           C  
ATOM   1500  O   ASN A 205      14.445   3.289 -14.055  1.00 94.88           O  
ATOM   1501  CG  ASN A 205      17.000   0.792 -16.281  1.00 94.88           C  
ATOM   1502  ND2 ASN A 205      17.469   0.971 -17.516  1.00 94.88           N  
ATOM   1503  OD1 ASN A 205      17.406  -0.104 -15.547  1.00 94.88           O  
ATOM   1504  N   ASN A 206      12.758   1.780 -14.062  1.00 95.94           N  
ATOM   1505  CA  ASN A 206      11.812   2.662 -13.383  1.00 95.94           C  
ATOM   1506  C   ASN A 206      11.031   1.915 -12.305  1.00 95.94           C  
ATOM   1507  CB  ASN A 206      10.859   3.311 -14.383  1.00 95.94           C  
ATOM   1508  O   ASN A 206       9.875   1.535 -12.523  1.00 95.94           O  
ATOM   1509  CG  ASN A 206      11.508   4.434 -15.164  1.00 95.94           C  
ATOM   1510  ND2 ASN A 206      11.898   4.145 -16.406  1.00 95.94           N  
ATOM   1511  OD1 ASN A 206      11.664   5.547 -14.664  1.00 95.94           O  
ATOM   1512  N   PRO A 207      11.672   1.653 -11.211  1.00 97.94           N  
ATOM   1513  CA  PRO A 207      10.992   0.917 -10.148  1.00 97.94           C  
ATOM   1514  C   PRO A 207       9.875   1.729  -9.484  1.00 97.94           C  
ATOM   1515  CB  PRO A 207      12.109   0.615  -9.148  1.00 97.94           C  
ATOM   1516  O   PRO A 207       9.844   2.955  -9.617  1.00 97.94           O  
ATOM   1517  CG  PRO A 207      13.070   1.747  -9.305  1.00 97.94           C  
ATOM   1518  CD  PRO A 207      13.117   2.145 -10.750  1.00 97.94           C  
ATOM   1519  N   GLY A 208       8.969   1.001  -8.812  1.00 98.44           N  
ATOM   1520  CA  GLY A 208       7.973   1.671  -7.988  1.00 98.44           C  
ATOM   1521  C   GLY A 208       8.562   2.334  -6.758  1.00 98.44           C  
ATOM   1522  O   GLY A 208       9.555   1.856  -6.207  1.00 98.44           O  
ATOM   1523  N   ILE A 209       7.883   3.361  -6.328  1.00 98.69           N  
ATOM   1524  CA  ILE A 209       8.320   4.094  -5.145  1.00 98.69           C  
ATOM   1525  C   ILE A 209       7.324   3.889  -4.008  1.00 98.69           C  
ATOM   1526  CB  ILE A 209       8.492   5.602  -5.445  1.00 98.69           C  
ATOM   1527  O   ILE A 209       6.113   3.982  -4.215  1.00 98.69           O  
ATOM   1528  CG1 ILE A 209       9.422   5.805  -6.648  1.00 98.69           C  
ATOM   1529  CG2 ILE A 209       9.023   6.344  -4.215  1.00 98.69           C  
ATOM   1530  CD1 ILE A 209      10.836   5.293  -6.434  1.00 98.69           C  
ATOM   1531  N   TYR A 210       7.875   3.656  -2.865  1.00 98.88           N  
ATOM   1532  CA  TYR A 210       7.078   3.379  -1.675  1.00 98.88           C  
ATOM   1533  C   TYR A 210       7.414   4.352  -0.553  1.00 98.88           C  
ATOM   1534  CB  TYR A 210       7.305   1.939  -1.201  1.00 98.88           C  
ATOM   1535  O   TYR A 210       8.578   4.719  -0.368  1.00 98.88           O  
ATOM   1536  CG  TYR A 210       7.012   0.900  -2.256  1.00 98.88           C  
ATOM   1537  CD1 TYR A 210       5.805   0.204  -2.262  1.00 98.88           C  
ATOM   1538  CD2 TYR A 210       7.941   0.613  -3.250  1.00 98.88           C  
ATOM   1539  CE1 TYR A 210       5.535  -0.756  -3.232  1.00 98.88           C  
ATOM   1540  CE2 TYR A 210       7.684  -0.345  -4.223  1.00 98.88           C  
ATOM   1541  OH  TYR A 210       6.215  -1.972  -5.168  1.00 98.88           O  
ATOM   1542  CZ  TYR A 210       6.477  -1.022  -4.207  1.00 98.88           C  
ATOM   1543  N   ALA A 211       6.316   4.836   0.111  1.00 98.88           N  
ATOM   1544  CA  ALA A 211       6.562   5.531   1.372  1.00 98.88           C  
ATOM   1545  C   ALA A 211       7.051   4.559   2.445  1.00 98.88           C  
ATOM   1546  CB  ALA A 211       5.305   6.250   1.842  1.00 98.88           C  
ATOM   1547  O   ALA A 211       6.457   3.496   2.643  1.00 98.88           O  
ATOM   1548  N   LYS A 212       8.156   4.938   3.139  1.00 98.81           N  
ATOM   1549  CA  LYS A 212       8.797   4.074   4.125  1.00 98.81           C  
ATOM   1550  C   LYS A 212       8.062   4.137   5.465  1.00 98.81           C  
ATOM   1551  CB  LYS A 212      10.258   4.465   4.309  1.00 98.81           C  
ATOM   1552  O   LYS A 212       8.094   5.160   6.148  1.00 98.81           O  
ATOM   1553  CG  LYS A 212      11.062   3.480   5.152  1.00 98.81           C  
ATOM   1554  CD  LYS A 212      12.500   3.941   5.328  1.00 98.81           C  
ATOM   1555  CE  LYS A 212      13.266   3.920   4.008  1.00 98.81           C  
ATOM   1556  NZ  LYS A 212      14.656   4.426   4.168  1.00 98.81           N  
ATOM   1557  N   VAL A 213       7.488   3.059   5.883  1.00 98.88           N  
ATOM   1558  CA  VAL A 213       6.617   2.990   7.051  1.00 98.88           C  
ATOM   1559  C   VAL A 213       7.410   3.350   8.305  1.00 98.88           C  
ATOM   1560  CB  VAL A 213       5.984   1.592   7.203  1.00 98.88           C  
ATOM   1561  O   VAL A 213       6.918   4.082   9.172  1.00 98.88           O  
ATOM   1562  CG1 VAL A 213       5.336   1.439   8.578  1.00 98.88           C  
ATOM   1563  CG2 VAL A 213       4.957   1.349   6.098  1.00 98.88           C  
ATOM   1564  N   SER A 214       8.594   2.873   8.414  1.00 98.62           N  
ATOM   1565  CA  SER A 214       9.391   3.123   9.617  1.00 98.62           C  
ATOM   1566  C   SER A 214       9.609   4.617   9.828  1.00 98.62           C  
ATOM   1567  CB  SER A 214      10.734   2.404   9.531  1.00 98.62           C  
ATOM   1568  O   SER A 214       9.789   5.066  10.961  1.00 98.62           O  
ATOM   1569  OG  SER A 214      11.469   2.844   8.398  1.00 98.62           O  
ATOM   1570  N   ALA A 215       9.562   5.422   8.805  1.00 98.50           N  
ATOM   1571  CA  ALA A 215       9.789   6.863   8.891  1.00 98.50           C  
ATOM   1572  C   ALA A 215       8.586   7.570   9.500  1.00 98.50           C  
ATOM   1573  CB  ALA A 215      10.102   7.438   7.516  1.00 98.50           C  
ATOM   1574  O   ALA A 215       8.695   8.703   9.977  1.00 98.50           O  
ATOM   1575  N   ALA A 216       7.426   6.914   9.445  1.00 98.50           N  
ATOM   1576  CA  ALA A 216       6.207   7.547   9.953  1.00 98.50           C  
ATOM   1577  C   ALA A 216       5.664   6.793  11.164  1.00 98.50           C  
ATOM   1578  CB  ALA A 216       5.148   7.617   8.852  1.00 98.50           C  
ATOM   1579  O   ALA A 216       4.492   6.941  11.516  1.00 98.50           O  
ATOM   1580  N   ALA A 217       6.484   5.922  11.742  1.00 98.31           N  
ATOM   1581  CA  ALA A 217       6.027   5.020  12.797  1.00 98.31           C  
ATOM   1582  C   ALA A 217       5.457   5.801  13.977  1.00 98.31           C  
ATOM   1583  CB  ALA A 217       7.172   4.121  13.258  1.00 98.31           C  
ATOM   1584  O   ALA A 217       4.395   5.461  14.500  1.00 98.31           O  
ATOM   1585  N   LYS A 218       6.160   6.883  14.359  1.00 98.06           N  
ATOM   1586  CA  LYS A 218       5.703   7.680  15.492  1.00 98.06           C  
ATOM   1587  C   LYS A 218       4.359   8.344  15.203  1.00 98.06           C  
ATOM   1588  CB  LYS A 218       6.742   8.742  15.852  1.00 98.06           C  
ATOM   1589  O   LYS A 218       3.459   8.328  16.047  1.00 98.06           O  
ATOM   1590  CG  LYS A 218       7.973   8.195  16.562  1.00 98.06           C  
ATOM   1591  CD  LYS A 218       8.945   9.305  16.938  1.00 98.06           C  
ATOM   1592  CE  LYS A 218      10.211   8.750  17.562  1.00 98.06           C  
ATOM   1593  NZ  LYS A 218      11.227   9.820  17.812  1.00 98.06           N  
ATOM   1594  N   TRP A 219       4.285   8.867  14.070  1.00 98.69           N  
ATOM   1595  CA  TRP A 219       3.045   9.523  13.672  1.00 98.69           C  
ATOM   1596  C   TRP A 219       1.892   8.523  13.617  1.00 98.69           C  
ATOM   1597  CB  TRP A 219       3.211  10.203  12.305  1.00 98.69           C  
ATOM   1598  O   TRP A 219       0.796   8.812  14.109  1.00 98.69           O  
ATOM   1599  CG  TRP A 219       1.931  10.719  11.727  1.00 98.69           C  
ATOM   1600  CD1 TRP A 219       1.283  11.875  12.055  1.00 98.69           C  
ATOM   1601  CD2 TRP A 219       1.140  10.094  10.711  1.00 98.69           C  
ATOM   1602  CE2 TRP A 219       0.025  10.930  10.477  1.00 98.69           C  
ATOM   1603  CE3 TRP A 219       1.265   8.914   9.969  1.00 98.69           C  
ATOM   1604  NE1 TRP A 219       0.137  12.016  11.312  1.00 98.69           N  
ATOM   1605  CH2 TRP A 219      -0.812   9.453   8.828  1.00 98.69           C  
ATOM   1606  CZ2 TRP A 219      -0.958  10.617   9.531  1.00 98.69           C  
ATOM   1607  CZ3 TRP A 219       0.285   8.602   9.031  1.00 98.69           C  
ATOM   1608  N   ILE A 220       2.166   7.355  13.062  1.00 98.69           N  
ATOM   1609  CA  ILE A 220       1.125   6.344  12.930  1.00 98.69           C  
ATOM   1610  C   ILE A 220       0.642   5.922  14.320  1.00 98.69           C  
ATOM   1611  CB  ILE A 220       1.626   5.113  12.141  1.00 98.69           C  
ATOM   1612  O   ILE A 220      -0.563   5.863  14.570  1.00 98.69           O  
ATOM   1613  CG1 ILE A 220       1.868   5.484  10.672  1.00 98.69           C  
ATOM   1614  CG2 ILE A 220       0.631   3.955  12.258  1.00 98.69           C  
ATOM   1615  CD1 ILE A 220       2.650   4.441   9.891  1.00 98.69           C  
ATOM   1616  N   LYS A 221       1.575   5.691  15.172  1.00 97.94           N  
ATOM   1617  CA  LYS A 221       1.237   5.262  16.531  1.00 97.94           C  
ATOM   1618  C   LYS A 221       0.413   6.324  17.250  1.00 97.94           C  
ATOM   1619  CB  LYS A 221       2.506   4.953  17.328  1.00 97.94           C  
ATOM   1620  O   LYS A 221      -0.600   6.008  17.875  1.00 97.94           O  
ATOM   1621  CG  LYS A 221       2.244   4.324  18.688  1.00 97.94           C  
ATOM   1622  CD  LYS A 221       3.543   3.973  19.406  1.00 97.94           C  
ATOM   1623  CE  LYS A 221       3.283   3.404  20.781  1.00 97.94           C  
ATOM   1624  NZ  LYS A 221       4.555   3.062  21.500  1.00 97.94           N  
ATOM   1625  N   SER A 222       0.827   7.488  17.125  1.00 98.00           N  
ATOM   1626  CA  SER A 222       0.147   8.594  17.797  1.00 98.00           C  
ATOM   1627  C   SER A 222      -1.240   8.828  17.203  1.00 98.00           C  
ATOM   1628  CB  SER A 222       0.976   9.875  17.688  1.00 98.00           C  
ATOM   1629  O   SER A 222      -2.219   8.961  17.938  1.00 98.00           O  
ATOM   1630  OG  SER A 222       0.292  10.969  18.281  1.00 98.00           O  
ATOM   1631  N   THR A 223      -1.366   8.867  15.930  1.00 98.19           N  
ATOM   1632  CA  THR A 223      -2.605   9.195  15.234  1.00 98.19           C  
ATOM   1633  C   THR A 223      -3.629   8.078  15.398  1.00 98.19           C  
ATOM   1634  CB  THR A 223      -2.354   9.453  13.734  1.00 98.19           C  
ATOM   1635  O   THR A 223      -4.820   8.344  15.594  1.00 98.19           O  
ATOM   1636  CG2 THR A 223      -3.650   9.789  13.008  1.00 98.19           C  
ATOM   1637  OG1 THR A 223      -1.436  10.539  13.586  1.00 98.19           O  
ATOM   1638  N   ALA A 224      -3.188   6.801  15.375  1.00 96.62           N  
ATOM   1639  CA  ALA A 224      -4.098   5.660  15.438  1.00 96.62           C  
ATOM   1640  C   ALA A 224      -4.250   5.152  16.859  1.00 96.62           C  
ATOM   1641  CB  ALA A 224      -3.611   4.539  14.523  1.00 96.62           C  
ATOM   1642  O   ALA A 224      -5.020   4.223  17.125  1.00 96.62           O  
ATOM   1643  N   GLY A 225      -3.514   5.738  17.781  1.00 93.88           N  
ATOM   1644  CA  GLY A 225      -3.564   5.316  19.172  1.00 93.88           C  
ATOM   1645  C   GLY A 225      -3.082   3.893  19.375  1.00 93.88           C  
ATOM   1646  O   GLY A 225      -3.678   3.139  20.156  1.00 93.88           O  
ATOM   1647  N   LEU A 226      -2.047   3.443  18.625  1.00 87.31           N  
ATOM   1648  CA  LEU A 226      -1.479   2.104  18.719  1.00 87.31           C  
ATOM   1649  C   LEU A 226      -0.380   2.053  19.781  1.00 87.31           C  
ATOM   1650  CB  LEU A 226      -0.923   1.659  17.375  1.00 87.31           C  
ATOM   1651  O   LEU A 226       0.210   3.080  20.125  1.00 87.31           O  
ATOM   1652  CG  LEU A 226      -1.914   1.634  16.203  1.00 87.31           C  
ATOM   1653  CD1 LEU A 226      -1.183   1.372  14.891  1.00 87.31           C  
ATOM   1654  CD2 LEU A 226      -2.992   0.581  16.438  1.00 87.31           C  
TER    1655      LEU A 226                                                      
ENDMDL                                                                          
END                                                                             
