# Supplementary material for: Mutational Analysis of Substrate Recognition in Trypsin-like Protease Cocoonase: Protein Memory Induced by Alterations in Substrate-Binding Site
Source: Molecules. 2024 Nov 20;29(22):5476. doi: 10.3390/molecules29225476 (PMC11597625; doi:10.3390/molecules29225476)
Supplement: Supplementary file 1 [file molecules-29-05476-s001.zip › coordinate data/CCN'.pdb]

MODEL     1                                                                     
ATOM      1  N   ILE A   1      -1.345  -2.695 -10.102  1.00 98.69           N  
ATOM      2  CA  ILE A   1      -0.468  -3.861 -10.109  1.00 98.69           C  
ATOM      3  C   ILE A   1      -0.129  -4.238 -11.555  1.00 98.69           C  
ATOM      4  CB  ILE A   1      -1.112  -5.059  -9.383  1.00 98.69           C  
ATOM      5  O   ILE A   1      -0.998  -4.688 -12.305  1.00 98.69           O  
ATOM      6  CG1 ILE A   1      -1.422  -4.695  -7.926  1.00 98.69           C  
ATOM      7  CG2 ILE A   1      -0.202  -6.289  -9.453  1.00 98.69           C  
ATOM      8  CD1 ILE A   1      -0.188  -4.383  -7.090  1.00 98.69           C  
ATOM      9  N   VAL A   2       1.041  -4.090 -11.969  1.00 98.81           N  
ATOM     10  CA  VAL A   2       1.559  -4.406 -13.297  1.00 98.81           C  
ATOM     11  C   VAL A   2       2.410  -5.668 -13.234  1.00 98.81           C  
ATOM     12  CB  VAL A   2       2.383  -3.234 -13.883  1.00 98.81           C  
ATOM     13  O   VAL A   2       3.285  -5.793 -12.375  1.00 98.81           O  
ATOM     14  CG1 VAL A   2       2.895  -3.578 -15.281  1.00 98.81           C  
ATOM     15  CG2 VAL A   2       1.548  -1.957 -13.914  1.00 98.81           C  
ATOM     16  N   GLY A   3       2.148  -6.605 -14.227  1.00 98.50           N  
ATOM     17  CA  GLY A   3       2.943  -7.820 -14.312  1.00 98.50           C  
ATOM     18  C   GLY A   3       2.619  -8.828 -13.219  1.00 98.50           C  
ATOM     19  O   GLY A   3       3.449  -9.672 -12.883  1.00 98.50           O  
ATOM     20  N   GLY A   4       1.503  -8.641 -12.523  1.00 98.38           N  
ATOM     21  CA  GLY A   4       1.053  -9.547 -11.484  1.00 98.38           C  
ATOM     22  C   GLY A   4      -0.057 -10.477 -11.938  1.00 98.38           C  
ATOM     23  O   GLY A   4      -0.174 -10.773 -13.125  1.00 98.38           O  
ATOM     24  N   GLU A   5      -0.718 -10.930 -10.961  1.00 98.75           N  
ATOM     25  CA  GLU A   5      -1.802 -11.875 -11.219  1.00 98.75           C  
ATOM     26  C   GLU A   5      -2.998 -11.602 -10.312  1.00 98.75           C  
ATOM     27  CB  GLU A   5      -1.317 -13.312 -11.031  1.00 98.75           C  
ATOM     28  O   GLU A   5      -2.848 -11.031  -9.227  1.00 98.75           O  
ATOM     29  CG  GLU A   5      -0.870 -13.633  -9.617  1.00 98.75           C  
ATOM     30  CD  GLU A   5      -0.260 -15.023  -9.477  1.00 98.75           C  
ATOM     31  OE1 GLU A   5       0.436 -15.281  -8.469  1.00 98.75           O  
ATOM     32  OE2 GLU A   5      -0.480 -15.852 -10.383  1.00 98.75           O  
ATOM     33  N   GLU A   6      -4.164 -12.031 -10.789  1.00 98.88           N  
ATOM     34  CA  GLU A   6      -5.348 -11.977  -9.938  1.00 98.88           C  
ATOM     35  C   GLU A   6      -5.238 -12.961  -8.781  1.00 98.88           C  
ATOM     36  CB  GLU A   6      -6.609 -12.266 -10.758  1.00 98.88           C  
ATOM     37  O   GLU A   6      -4.770 -14.086  -8.953  1.00 98.88           O  
ATOM     38  CG  GLU A   6      -6.918 -11.211 -11.812  1.00 98.88           C  
ATOM     39  CD  GLU A   6      -8.211 -11.469 -12.562  1.00 98.88           C  
ATOM     40  OE1 GLU A   6      -8.586 -10.656 -13.430  1.00 98.88           O  
ATOM     41  OE2 GLU A   6      -8.867 -12.500 -12.273  1.00 98.88           O  
ATOM     42  N   ILE A   7      -5.609 -12.484  -7.645  1.00 98.81           N  
ATOM     43  CA  ILE A   7      -5.582 -13.344  -6.465  1.00 98.81           C  
ATOM     44  C   ILE A   7      -6.906 -13.227  -5.711  1.00 98.81           C  
ATOM     45  CB  ILE A   7      -4.402 -12.992  -5.535  1.00 98.81           C  
ATOM     46  O   ILE A   7      -7.691 -12.312  -5.969  1.00 98.81           O  
ATOM     47  CG1 ILE A   7      -4.539 -11.555  -5.020  1.00 98.81           C  
ATOM     48  CG2 ILE A   7      -3.066 -13.188  -6.262  1.00 98.81           C  
ATOM     49  CD1 ILE A   7      -3.604 -11.219  -3.867  1.00 98.81           C  
ATOM     50  N   SER A   8      -7.129 -14.172  -4.766  1.00 98.69           N  
ATOM     51  CA  SER A   8      -8.258 -14.125  -3.842  1.00 98.69           C  
ATOM     52  C   SER A   8      -7.914 -13.305  -2.602  1.00 98.69           C  
ATOM     53  CB  SER A   8      -8.680 -15.531  -3.430  1.00 98.69           C  
ATOM     54  O   SER A   8      -6.777 -13.320  -2.133  1.00 98.69           O  
ATOM     55  OG  SER A   8      -9.617 -15.484  -2.367  1.00 98.69           O  
ATOM     56  N   ILE A   9      -8.969 -12.570  -2.035  1.00 98.81           N  
ATOM     57  CA  ILE A   9      -8.789 -11.805  -0.808  1.00 98.81           C  
ATOM     58  C   ILE A   9      -8.281 -12.719   0.305  1.00 98.81           C  
ATOM     59  CB  ILE A   9     -10.102 -11.117  -0.378  1.00 98.81           C  
ATOM     60  O   ILE A   9      -7.652 -12.250   1.260  1.00 98.81           O  
ATOM     61  CG1 ILE A   9      -9.844 -10.148   0.784  1.00 98.81           C  
ATOM     62  CG2 ILE A   9     -11.156 -12.156   0.001  1.00 98.81           C  
ATOM     63  CD1 ILE A   9      -8.914  -8.992   0.433  1.00 98.81           C  
ATOM     64  N   ASN A  10      -8.492 -14.078   0.170  1.00 98.62           N  
ATOM     65  CA  ASN A  10      -8.047 -15.031   1.182  1.00 98.62           C  
ATOM     66  C   ASN A  10      -6.531 -15.055   1.310  1.00 98.62           C  
ATOM     67  CB  ASN A  10      -8.578 -16.438   0.863  1.00 98.62           C  
ATOM     68  O   ASN A  10      -5.996 -15.438   2.354  1.00 98.62           O  
ATOM     69  CG  ASN A  10     -10.086 -16.531   0.975  1.00 98.62           C  
ATOM     70  ND2 ASN A  10     -10.562 -17.547   1.683  1.00 98.62           N  
ATOM     71  OD1 ASN A  10     -10.812 -15.695   0.431  1.00 98.62           O  
ATOM     72  N   LYS A  11      -5.840 -14.633   0.284  1.00 98.69           N  
ATOM     73  CA  LYS A  11      -4.383 -14.680   0.291  1.00 98.69           C  
ATOM     74  C   LYS A  11      -3.797 -13.453   0.979  1.00 98.69           C  
ATOM     75  CB  LYS A  11      -3.840 -14.789  -1.136  1.00 98.69           C  
ATOM     76  O   LYS A  11      -2.654 -13.477   1.442  1.00 98.69           O  
ATOM     77  CG  LYS A  11      -4.250 -16.062  -1.857  1.00 98.69           C  
ATOM     78  CD  LYS A  11      -3.557 -17.281  -1.270  1.00 98.69           C  
ATOM     79  CE  LYS A  11      -3.865 -18.547  -2.070  1.00 98.69           C  
ATOM     80  NZ  LYS A  11      -3.324 -19.766  -1.407  1.00 98.69           N  
ATOM     81  N   VAL A  12      -4.547 -12.375   0.918  1.00 98.81           N  
ATOM     82  CA  VAL A  12      -4.121 -11.141   1.565  1.00 98.81           C  
ATOM     83  C   VAL A  12      -5.293 -10.523   2.322  1.00 98.81           C  
ATOM     84  CB  VAL A  12      -3.557 -10.125   0.542  1.00 98.81           C  
ATOM     85  O   VAL A  12      -5.727  -9.406   2.010  1.00 98.81           O  
ATOM     86  CG1 VAL A  12      -2.236 -10.633  -0.041  1.00 98.81           C  
ATOM     87  CG2 VAL A  12      -4.570  -9.875  -0.570  1.00 98.81           C  
ATOM     88  N   PRO A  13      -5.781 -11.195   3.357  1.00 98.81           N  
ATOM     89  CA  PRO A  13      -7.020 -10.820   4.039  1.00 98.81           C  
ATOM     90  C   PRO A  13      -6.891  -9.516   4.828  1.00 98.81           C  
ATOM     91  CB  PRO A  13      -7.281 -12.000   4.977  1.00 98.81           C  
ATOM     92  O   PRO A  13      -7.883  -9.008   5.355  1.00 98.81           O  
ATOM     93  CG  PRO A  13      -5.934 -12.602   5.219  1.00 98.81           C  
ATOM     94  CD  PRO A  13      -5.117 -12.469   3.963  1.00 98.81           C  
ATOM     95  N   TYR A  14      -5.688  -8.938   4.773  1.00 98.88           N  
ATOM     96  CA  TYR A  14      -5.449  -7.648   5.418  1.00 98.88           C  
ATOM     97  C   TYR A  14      -5.703  -6.500   4.453  1.00 98.88           C  
ATOM     98  CB  TYR A  14      -4.016  -7.574   5.953  1.00 98.88           C  
ATOM     99  O   TYR A  14      -5.668  -5.332   4.848  1.00 98.88           O  
ATOM    100  CG  TYR A  14      -2.980  -8.102   4.988  1.00 98.88           C  
ATOM    101  CD1 TYR A  14      -2.412  -9.359   5.164  1.00 98.88           C  
ATOM    102  CD2 TYR A  14      -2.566  -7.336   3.900  1.00 98.88           C  
ATOM    103  CE1 TYR A  14      -1.456  -9.844   4.277  1.00 98.88           C  
ATOM    104  CE2 TYR A  14      -1.611  -7.816   3.010  1.00 98.88           C  
ATOM    105  OH  TYR A  14      -0.117  -9.547   2.328  1.00 98.88           O  
ATOM    106  CZ  TYR A  14      -1.062  -9.070   3.207  1.00 98.88           C  
ATOM    107  N   GLN A  15      -5.859  -6.816   3.182  1.00 98.94           N  
ATOM    108  CA  GLN A  15      -6.016  -5.828   2.121  1.00 98.94           C  
ATOM    109  C   GLN A  15      -7.336  -5.078   2.258  1.00 98.94           C  
ATOM    110  CB  GLN A  15      -5.930  -6.500   0.747  1.00 98.94           C  
ATOM    111  O   GLN A  15      -8.375  -5.688   2.516  1.00 98.94           O  
ATOM    112  CG  GLN A  15      -6.082  -5.531  -0.418  1.00 98.94           C  
ATOM    113  CD  GLN A  15      -4.898  -4.590  -0.558  1.00 98.94           C  
ATOM    114  NE2 GLN A  15      -5.180  -3.293  -0.621  1.00 98.94           N  
ATOM    115  OE1 GLN A  15      -3.746  -5.027  -0.607  1.00 98.94           O  
ATOM    116  N   ALA A  16      -7.250  -3.711   2.098  1.00 98.94           N  
ATOM    117  CA  ALA A  16      -8.430  -2.855   2.127  1.00 98.94           C  
ATOM    118  C   ALA A  16      -8.508  -1.974   0.884  1.00 98.94           C  
ATOM    119  CB  ALA A  16      -8.438  -1.995   3.389  1.00 98.94           C  
ATOM    120  O   ALA A  16      -7.484  -1.466   0.416  1.00 98.94           O  
ATOM    121  N   TYR A  17      -9.711  -1.838   0.410  1.00 98.94           N  
ATOM    122  CA  TYR A  17     -10.016  -0.889  -0.656  1.00 98.94           C  
ATOM    123  C   TYR A  17     -10.523   0.430  -0.087  1.00 98.94           C  
ATOM    124  CB  TYR A  17     -11.047  -1.474  -1.622  1.00 98.94           C  
ATOM    125  O   TYR A  17     -11.406   0.443   0.768  1.00 98.94           O  
ATOM    126  CG  TYR A  17     -11.492  -0.507  -2.693  1.00 98.94           C  
ATOM    127  CD1 TYR A  17     -12.602   0.317  -2.498  1.00 98.94           C  
ATOM    128  CD2 TYR A  17     -10.812  -0.417  -3.900  1.00 98.94           C  
ATOM    129  CE1 TYR A  17     -13.016   1.207  -3.482  1.00 98.94           C  
ATOM    130  CE2 TYR A  17     -11.219   0.470  -4.891  1.00 98.94           C  
ATOM    131  OH  TYR A  17     -12.727   2.156  -5.652  1.00 98.94           O  
ATOM    132  CZ  TYR A  17     -12.320   1.277  -4.676  1.00 98.94           C  
ATOM    133  N   LEU A  18      -9.961   1.550  -0.592  1.00 98.94           N  
ATOM    134  CA  LEU A  18     -10.422   2.869  -0.170  1.00 98.94           C  
ATOM    135  C   LEU A  18     -11.031   3.635  -1.342  1.00 98.94           C  
ATOM    136  CB  LEU A  18      -9.266   3.670   0.432  1.00 98.94           C  
ATOM    137  O   LEU A  18     -10.375   3.816  -2.373  1.00 98.94           O  
ATOM    138  CG  LEU A  18      -8.523   3.016   1.598  1.00 98.94           C  
ATOM    139  CD1 LEU A  18      -7.516   3.992   2.203  1.00 98.94           C  
ATOM    140  CD2 LEU A  18      -9.508   2.529   2.654  1.00 98.94           C  
ATOM    141  N   LEU A  19     -12.227   3.977  -1.163  1.00 98.75           N  
ATOM    142  CA  LEU A  19     -12.875   4.926  -2.062  1.00 98.75           C  
ATOM    143  C   LEU A  19     -12.852   6.332  -1.472  1.00 98.75           C  
ATOM    144  CB  LEU A  19     -14.312   4.496  -2.348  1.00 98.75           C  
ATOM    145  O   LEU A  19     -13.445   6.574  -0.415  1.00 98.75           O  
ATOM    146  CG  LEU A  19     -15.078   5.336  -3.373  1.00 98.75           C  
ATOM    147  CD1 LEU A  19     -14.453   5.184  -4.754  1.00 98.75           C  
ATOM    148  CD2 LEU A  19     -16.547   4.934  -3.400  1.00 98.75           C  
ATOM    149  N   LEU A  20     -12.156   7.250  -2.186  1.00 98.75           N  
ATOM    150  CA  LEU A  20     -11.883   8.594  -1.682  1.00 98.75           C  
ATOM    151  C   LEU A  20     -12.688   9.633  -2.445  1.00 98.75           C  
ATOM    152  CB  LEU A  20     -10.391   8.906  -1.788  1.00 98.75           C  
ATOM    153  O   LEU A  20     -12.703   9.633  -3.680  1.00 98.75           O  
ATOM    154  CG  LEU A  20      -9.430   7.809  -1.325  1.00 98.75           C  
ATOM    155  CD1 LEU A  20      -7.992   8.172  -1.681  1.00 98.75           C  
ATOM    156  CD2 LEU A  20      -9.570   7.570   0.175  1.00 98.75           C  
ATOM    157  N   GLN A  21     -13.273  10.438  -1.667  1.00 98.38           N  
ATOM    158  CA  GLN A  21     -14.062  11.508  -2.256  1.00 98.38           C  
ATOM    159  C   GLN A  21     -13.367  12.859  -2.105  1.00 98.38           C  
ATOM    160  CB  GLN A  21     -15.453  11.562  -1.616  1.00 98.38           C  
ATOM    161  O   GLN A  21     -12.969  13.242  -1.000  1.00 98.38           O  
ATOM    162  CG  GLN A  21     -16.391  12.578  -2.260  1.00 98.38           C  
ATOM    163  CD  GLN A  21     -17.781  12.555  -1.660  1.00 98.38           C  
ATOM    164  NE2 GLN A  21     -18.703  13.289  -2.277  1.00 98.38           N  
ATOM    165  OE1 GLN A  21     -18.031  11.883  -0.653  1.00 98.38           O  
ATOM    166  N   LYS A  22     -13.164  13.531  -3.182  1.00 97.25           N  
ATOM    167  CA  LYS A  22     -12.688  14.914  -3.232  1.00 97.25           C  
ATOM    168  C   LYS A  22     -13.625  15.789  -4.055  1.00 97.25           C  
ATOM    169  CB  LYS A  22     -11.273  14.969  -3.812  1.00 97.25           C  
ATOM    170  O   LYS A  22     -13.680  15.672  -5.281  1.00 97.25           O  
ATOM    171  CG  LYS A  22     -10.625  16.344  -3.723  1.00 97.25           C  
ATOM    172  CD  LYS A  22      -9.188  16.328  -4.223  1.00 97.25           C  
ATOM    173  CE  LYS A  22      -8.531  17.688  -4.109  1.00 97.25           C  
ATOM    174  NZ  LYS A  22      -7.113  17.672  -4.570  1.00 97.25           N  
ATOM    175  N   ASP A  23     -14.367  16.641  -3.330  1.00 94.50           N  
ATOM    176  CA  ASP A  23     -15.383  17.453  -4.004  1.00 94.50           C  
ATOM    177  C   ASP A  23     -16.359  16.562  -4.766  1.00 94.50           C  
ATOM    178  CB  ASP A  23     -14.734  18.453  -4.957  1.00 94.50           C  
ATOM    179  O   ASP A  23     -17.016  15.695  -4.176  1.00 94.50           O  
ATOM    180  CG  ASP A  23     -13.789  19.406  -4.254  1.00 94.50           C  
ATOM    181  OD1 ASP A  23     -14.117  19.891  -3.150  1.00 94.50           O  
ATOM    182  OD2 ASP A  23     -12.703  19.688  -4.809  1.00 94.50           O  
ATOM    183  N   ASN A  24     -16.500  16.625  -6.184  1.00 93.94           N  
ATOM    184  CA  ASN A  24     -17.453  15.820  -6.941  1.00 93.94           C  
ATOM    185  C   ASN A  24     -16.766  14.656  -7.652  1.00 93.94           C  
ATOM    186  CB  ASN A  24     -18.203  16.688  -7.953  1.00 93.94           C  
ATOM    187  O   ASN A  24     -17.344  14.031  -8.531  1.00 93.94           O  
ATOM    188  CG  ASN A  24     -19.125  17.703  -7.289  1.00 93.94           C  
ATOM    189  ND2 ASN A  24     -19.281  18.859  -7.918  1.00 93.94           N  
ATOM    190  OD1 ASN A  24     -19.672  17.438  -6.215  1.00 93.94           O  
ATOM    191  N   GLU A  25     -15.469  14.391  -7.230  1.00 96.75           N  
ATOM    192  CA  GLU A  25     -14.688  13.328  -7.867  1.00 96.75           C  
ATOM    193  C   GLU A  25     -14.336  12.227  -6.871  1.00 96.75           C  
ATOM    194  CB  GLU A  25     -13.414  13.906  -8.484  1.00 96.75           C  
ATOM    195  O   GLU A  25     -14.250  12.477  -5.668  1.00 96.75           O  
ATOM    196  CG  GLU A  25     -13.664  14.875  -9.633  1.00 96.75           C  
ATOM    197  CD  GLU A  25     -12.391  15.383 -10.281  1.00 96.75           C  
ATOM    198  OE1 GLU A  25     -12.094  15.000 -11.438  1.00 96.75           O  
ATOM    199  OE2 GLU A  25     -11.672  16.172  -9.633  1.00 96.75           O  
ATOM    200  N   TYR A  26     -14.227  11.023  -7.473  1.00 97.38           N  
ATOM    201  CA  TYR A  26     -13.836   9.883  -6.652  1.00 97.38           C  
ATOM    202  C   TYR A  26     -12.500   9.305  -7.125  1.00 97.38           C  
ATOM    203  CB  TYR A  26     -14.914   8.797  -6.688  1.00 97.38           C  
ATOM    204  O   TYR A  26     -12.211   9.297  -8.320  1.00 97.38           O  
ATOM    205  CG  TYR A  26     -16.188   9.188  -5.988  1.00 97.38           C  
ATOM    206  CD1 TYR A  26     -16.375   8.914  -4.633  1.00 97.38           C  
ATOM    207  CD2 TYR A  26     -17.203   9.836  -6.676  1.00 97.38           C  
ATOM    208  CE1 TYR A  26     -17.562   9.273  -3.984  1.00 97.38           C  
ATOM    209  CE2 TYR A  26     -18.391  10.203  -6.035  1.00 97.38           C  
ATOM    210  OH  TYR A  26     -19.719  10.273  -4.055  1.00 97.38           O  
ATOM    211  CZ  TYR A  26     -18.562   9.914  -4.691  1.00 97.38           C  
ATOM    212  N   PHE A  27     -11.750   8.930  -6.145  1.00 97.50           N  
ATOM    213  CA  PHE A  27     -10.461   8.289  -6.371  1.00 97.50           C  
ATOM    214  C   PHE A  27     -10.352   7.000  -5.562  1.00 97.50           C  
ATOM    215  CB  PHE A  27      -9.312   9.234  -6.012  1.00 97.50           C  
ATOM    216  O   PHE A  27     -11.148   6.766  -4.648  1.00 97.50           O  
ATOM    217  CG  PHE A  27      -9.383  10.562  -6.707  1.00 97.50           C  
ATOM    218  CD1 PHE A  27      -8.727  10.773  -7.910  1.00 97.50           C  
ATOM    219  CD2 PHE A  27     -10.109  11.609  -6.152  1.00 97.50           C  
ATOM    220  CE1 PHE A  27      -8.789  12.008  -8.555  1.00 97.50           C  
ATOM    221  CE2 PHE A  27     -10.180  12.844  -6.789  1.00 97.50           C  
ATOM    222  CZ  PHE A  27      -9.516  13.047  -7.988  1.00 97.50           C  
ATOM    223  N   GLN A  28      -9.367   6.273  -5.953  1.00 98.56           N  
ATOM    224  CA  GLN A  28      -9.195   5.055  -5.168  1.00 98.56           C  
ATOM    225  C   GLN A  28      -7.754   4.914  -4.684  1.00 98.56           C  
ATOM    226  CB  GLN A  28      -9.594   3.828  -5.988  1.00 98.56           C  
ATOM    227  O   GLN A  28      -6.820   5.352  -5.355  1.00 98.56           O  
ATOM    228  CG  GLN A  28      -8.602   3.473  -7.090  1.00 98.56           C  
ATOM    229  CD  GLN A  28      -9.000   2.229  -7.859  1.00 98.56           C  
ATOM    230  NE2 GLN A  28      -8.055   1.320  -8.055  1.00 98.56           N  
ATOM    231  OE1 GLN A  28     -10.156   2.086  -8.281  1.00 98.56           O  
ATOM    232  N   CYS A  29      -7.605   4.297  -3.584  1.00 98.88           N  
ATOM    233  CA  CYS A  29      -6.355   3.875  -2.961  1.00 98.88           C  
ATOM    234  C   CYS A  29      -6.527   2.539  -2.246  1.00 98.88           C  
ATOM    235  CB  CYS A  29      -5.867   4.934  -1.974  1.00 98.88           C  
ATOM    236  O   CYS A  29      -7.633   1.996  -2.193  1.00 98.88           O  
ATOM    237  SG  CYS A  29      -4.809   6.191  -2.721  1.00 98.88           S  
ATOM    238  N   GLY A  30      -5.398   2.047  -1.835  1.00 98.94           N  
ATOM    239  CA  GLY A  30      -5.406   0.849  -1.010  1.00 98.94           C  
ATOM    240  C   GLY A  30      -5.082   1.125   0.446  1.00 98.94           C  
ATOM    241  O   GLY A  30      -4.836   2.271   0.826  1.00 98.94           O  
ATOM    242  N   GLY A  31      -5.137   0.146   1.230  1.00 98.94           N  
ATOM    243  CA  GLY A  31      -4.785   0.171   2.643  1.00 98.94           C  
ATOM    244  C   GLY A  31      -4.695  -1.213   3.258  1.00 98.94           C  
ATOM    245  O   GLY A  31      -4.898  -2.217   2.574  1.00 98.94           O  
ATOM    246  N   SER A  32      -4.270  -1.229   4.523  1.00 98.94           N  
ATOM    247  CA  SER A  32      -4.195  -2.492   5.250  1.00 98.94           C  
ATOM    248  C   SER A  32      -4.867  -2.387   6.617  1.00 98.94           C  
ATOM    249  CB  SER A  32      -2.738  -2.926   5.426  1.00 98.94           C  
ATOM    250  O   SER A  32      -4.844  -1.327   7.246  1.00 98.94           O  
ATOM    251  OG  SER A  32      -1.985  -1.912   6.066  1.00 98.94           O  
ATOM    252  N   ILE A  33      -5.496  -3.494   7.020  1.00 98.94           N  
ATOM    253  CA  ILE A  33      -6.121  -3.582   8.336  1.00 98.94           C  
ATOM    254  C   ILE A  33      -5.047  -3.750   9.406  1.00 98.94           C  
ATOM    255  CB  ILE A  33      -7.133  -4.746   8.398  1.00 98.94           C  
ATOM    256  O   ILE A  33      -4.383  -4.789   9.477  1.00 98.94           O  
ATOM    257  CG1 ILE A  33      -8.141  -4.648   7.250  1.00 98.94           C  
ATOM    258  CG2 ILE A  33      -7.852  -4.762   9.758  1.00 98.94           C  
ATOM    259  CD1 ILE A  33      -8.977  -5.906   7.047  1.00 98.94           C  
ATOM    260  N   ILE A  34      -4.969  -2.715  10.367  1.00 98.88           N  
ATOM    261  CA  ILE A  34      -3.895  -2.822  11.352  1.00 98.88           C  
ATOM    262  C   ILE A  34      -4.488  -2.943  12.750  1.00 98.88           C  
ATOM    263  CB  ILE A  34      -2.936  -1.614  11.273  1.00 98.88           C  
ATOM    264  O   ILE A  34      -3.758  -3.146  13.727  1.00 98.88           O  
ATOM    265  CG1 ILE A  34      -3.707  -0.306  11.484  1.00 98.88           C  
ATOM    266  CG2 ILE A  34      -2.184  -1.603   9.938  1.00 98.88           C  
ATOM    267  CD1 ILE A  34      -2.818   0.918  11.648  1.00 98.88           C  
ATOM    268  N   SER A  35      -5.797  -2.760  12.859  1.00 98.69           N  
ATOM    269  CA  SER A  35      -6.605  -3.023  14.047  1.00 98.69           C  
ATOM    270  C   SER A  35      -8.086  -3.137  13.688  1.00 98.69           C  
ATOM    271  CB  SER A  35      -6.406  -1.925  15.086  1.00 98.69           C  
ATOM    272  O   SER A  35      -8.461  -3.041  12.516  1.00 98.69           O  
ATOM    273  OG  SER A  35      -7.121  -0.754  14.727  1.00 98.69           O  
ATOM    274  N   LYS A  36      -8.945  -3.355  14.711  1.00 98.50           N  
ATOM    275  CA  LYS A  36     -10.375  -3.504  14.461  1.00 98.50           C  
ATOM    276  C   LYS A  36     -11.000  -2.180  14.031  1.00 98.50           C  
ATOM    277  CB  LYS A  36     -11.086  -4.035  15.711  1.00 98.50           C  
ATOM    278  O   LYS A  36     -12.125  -2.152  13.531  1.00 98.50           O  
ATOM    279  CG  LYS A  36     -10.797  -5.500  16.000  1.00 98.50           C  
ATOM    280  CD  LYS A  36     -11.664  -6.016  17.156  1.00 98.50           C  
ATOM    281  CE  LYS A  36     -11.523  -7.520  17.328  1.00 98.50           C  
ATOM    282  NZ  LYS A  36     -12.352  -8.023  18.469  1.00 98.50           N  
ATOM    283  N   ARG A  37     -10.133  -1.111  14.141  1.00 98.62           N  
ATOM    284  CA  ARG A  37     -10.742   0.188  13.859  1.00 98.62           C  
ATOM    285  C   ARG A  37      -9.883   0.991  12.891  1.00 98.62           C  
ATOM    286  CB  ARG A  37     -10.938   0.978  15.156  1.00 98.62           C  
ATOM    287  O   ARG A  37     -10.250   2.100  12.492  1.00 98.62           O  
ATOM    288  CG  ARG A  37     -12.031   0.416  16.062  1.00 98.62           C  
ATOM    289  CD  ARG A  37     -13.422   0.656  15.484  1.00 98.62           C  
ATOM    290  NE  ARG A  37     -13.852   2.039  15.672  1.00 98.62           N  
ATOM    291  NH1 ARG A  37     -15.828   1.494  16.734  1.00 98.62           N  
ATOM    292  NH2 ARG A  37     -15.273   3.691  16.391  1.00 98.62           N  
ATOM    293  CZ  ARG A  37     -14.984   2.404  16.266  1.00 98.62           C  
ATOM    294  N   HIS A  38      -8.711   0.458  12.523  1.00 98.94           N  
ATOM    295  CA  HIS A  38      -7.781   1.348  11.836  1.00 98.94           C  
ATOM    296  C   HIS A  38      -7.246   0.707  10.555  1.00 98.94           C  
ATOM    297  CB  HIS A  38      -6.621   1.726  12.758  1.00 98.94           C  
ATOM    298  O   HIS A  38      -6.949  -0.490  10.539  1.00 98.94           O  
ATOM    299  CG  HIS A  38      -7.051   2.461  13.992  1.00 98.94           C  
ATOM    300  CD2 HIS A  38      -7.117   3.785  14.258  1.00 98.94           C  
ATOM    301  ND1 HIS A  38      -7.477   1.815  15.133  1.00 98.94           N  
ATOM    302  CE1 HIS A  38      -7.785   2.717  16.047  1.00 98.94           C  
ATOM    303  NE2 HIS A  38      -7.574   3.920  15.539  1.00 98.94           N  
ATOM    304  N   ILE A  39      -7.180   1.549   9.531  1.00 98.94           N  
ATOM    305  CA  ILE A  39      -6.562   1.227   8.250  1.00 98.94           C  
ATOM    306  C   ILE A  39      -5.305   2.066   8.062  1.00 98.94           C  
ATOM    307  CB  ILE A  39      -7.543   1.457   7.078  1.00 98.94           C  
ATOM    308  O   ILE A  39      -5.332   3.287   8.234  1.00 98.94           O  
ATOM    309  CG1 ILE A  39      -8.812   0.613   7.270  1.00 98.94           C  
ATOM    310  CG2 ILE A  39      -6.871   1.141   5.742  1.00 98.94           C  
ATOM    311  CD1 ILE A  39      -8.562  -0.889   7.215  1.00 98.94           C  
ATOM    312  N   LEU A  40      -4.191   1.347   7.809  1.00 98.94           N  
ATOM    313  CA  LEU A  40      -2.975   2.053   7.418  1.00 98.94           C  
ATOM    314  C   LEU A  40      -2.947   2.295   5.910  1.00 98.94           C  
ATOM    315  CB  LEU A  40      -1.734   1.258   7.840  1.00 98.94           C  
ATOM    316  O   LEU A  40      -3.166   1.372   5.125  1.00 98.94           O  
ATOM    317  CG  LEU A  40      -0.381   1.885   7.504  1.00 98.94           C  
ATOM    318  CD1 LEU A  40      -0.214   3.211   8.234  1.00 98.94           C  
ATOM    319  CD2 LEU A  40       0.753   0.928   7.852  1.00 98.94           C  
ATOM    320  N   THR A  41      -2.674   3.523   5.477  1.00 98.94           N  
ATOM    321  CA  THR A  41      -2.598   3.912   4.070  1.00 98.94           C  
ATOM    322  C   THR A  41      -1.561   5.016   3.873  1.00 98.94           C  
ATOM    323  CB  THR A  41      -3.965   4.391   3.549  1.00 98.94           C  
ATOM    324  O   THR A  41      -0.686   5.211   4.719  1.00 98.94           O  
ATOM    325  CG2 THR A  41      -4.355   5.727   4.164  1.00 98.94           C  
ATOM    326  OG1 THR A  41      -3.900   4.531   2.125  1.00 98.94           O  
ATOM    327  N   ALA A  42      -1.612   5.664   2.758  1.00 98.94           N  
ATOM    328  CA  ALA A  42      -0.651   6.727   2.471  1.00 98.94           C  
ATOM    329  C   ALA A  42      -1.262   8.102   2.721  1.00 98.94           C  
ATOM    330  CB  ALA A  42      -0.158   6.621   1.029  1.00 98.94           C  
ATOM    331  O   ALA A  42      -2.449   8.320   2.467  1.00 98.94           O  
ATOM    332  N   ALA A  43      -0.446   9.023   3.225  1.00 98.94           N  
ATOM    333  CA  ALA A  43      -0.886  10.391   3.465  1.00 98.94           C  
ATOM    334  C   ALA A  43      -1.368  11.047   2.174  1.00 98.94           C  
ATOM    335  CB  ALA A  43       0.243  11.211   4.086  1.00 98.94           C  
ATOM    336  O   ALA A  43      -2.379  11.758   2.170  1.00 98.94           O  
ATOM    337  N   HIS A  44      -0.688  10.812   1.097  1.00 98.75           N  
ATOM    338  CA  HIS A  44      -1.083  11.477  -0.141  1.00 98.75           C  
ATOM    339  C   HIS A  44      -2.457  11.008  -0.604  1.00 98.75           C  
ATOM    340  CB  HIS A  44      -0.046  11.227  -1.237  1.00 98.75           C  
ATOM    341  O   HIS A  44      -3.076  11.641  -1.465  1.00 98.75           O  
ATOM    342  CG  HIS A  44      -0.168   9.883  -1.885  1.00 98.75           C  
ATOM    343  CD2 HIS A  44      -1.061   9.414  -2.785  1.00 98.75           C  
ATOM    344  ND1 HIS A  44       0.699   8.852  -1.617  1.00 98.75           N  
ATOM    345  CE1 HIS A  44       0.345   7.793  -2.328  1.00 98.75           C  
ATOM    346  NE2 HIS A  44      -0.720   8.109  -3.047  1.00 98.75           N  
ATOM    347  N   CYS A  45      -2.928   9.898  -0.119  1.00 98.81           N  
ATOM    348  CA  CYS A  45      -4.242   9.383  -0.481  1.00 98.81           C  
ATOM    349  C   CYS A  45      -5.348  10.203   0.174  1.00 98.81           C  
ATOM    350  CB  CYS A  45      -4.375   7.914  -0.076  1.00 98.81           C  
ATOM    351  O   CYS A  45      -6.445  10.328  -0.375  1.00 98.81           O  
ATOM    352  SG  CYS A  45      -3.564   6.770  -1.214  1.00 98.81           S  
ATOM    353  N   ILE A  46      -5.059  10.789   1.322  1.00 98.56           N  
ATOM    354  CA  ILE A  46      -6.160  11.391   2.064  1.00 98.56           C  
ATOM    355  C   ILE A  46      -6.020  12.914   2.053  1.00 98.56           C  
ATOM    356  CB  ILE A  46      -6.219  10.867   3.518  1.00 98.56           C  
ATOM    357  O   ILE A  46      -6.828  13.625   2.650  1.00 98.56           O  
ATOM    358  CG1 ILE A  46      -4.883  11.125   4.227  1.00 98.56           C  
ATOM    359  CG2 ILE A  46      -6.578   9.383   3.543  1.00 98.56           C  
ATOM    360  CD1 ILE A  46      -4.969  11.062   5.746  1.00 98.56           C  
ATOM    361  N   GLU A  47      -4.992  13.391   1.476  1.00 96.94           N  
ATOM    362  CA  GLU A  47      -4.809  14.836   1.364  1.00 96.94           C  
ATOM    363  C   GLU A  47      -5.918  15.469   0.534  1.00 96.94           C  
ATOM    364  CB  GLU A  47      -3.443  15.156   0.752  1.00 96.94           C  
ATOM    365  O   GLU A  47      -6.105  15.117  -0.634  1.00 96.94           O  
ATOM    366  CG  GLU A  47      -3.086  16.641   0.789  1.00 96.94           C  
ATOM    367  CD  GLU A  47      -1.688  16.922   0.267  1.00 96.94           C  
ATOM    368  OE1 GLU A  47      -0.872  17.516   1.015  1.00 96.94           O  
ATOM    369  OE2 GLU A  47      -1.409  16.578  -0.899  1.00 96.94           O  
ATOM    370  N   GLY A  48      -6.598  16.438   1.166  1.00 96.62           N  
ATOM    371  CA  GLY A  48      -7.652  17.156   0.481  1.00 96.62           C  
ATOM    372  C   GLY A  48      -8.922  16.344   0.303  1.00 96.62           C  
ATOM    373  O   GLY A  48      -9.812  16.734  -0.457  1.00 96.62           O  
ATOM    374  N   ILE A  49      -8.938  15.156   0.900  1.00 98.31           N  
ATOM    375  CA  ILE A  49     -10.070  14.250   0.749  1.00 98.31           C  
ATOM    376  C   ILE A  49     -11.117  14.555   1.821  1.00 98.31           C  
ATOM    377  CB  ILE A  49      -9.633  12.773   0.830  1.00 98.31           C  
ATOM    378  O   ILE A  49     -10.773  14.734   2.994  1.00 98.31           O  
ATOM    379  CG1 ILE A  49      -8.680  12.430  -0.324  1.00 98.31           C  
ATOM    380  CG2 ILE A  49     -10.852  11.844   0.822  1.00 98.31           C  
ATOM    381  CD1 ILE A  49      -9.273  12.664  -1.706  1.00 98.31           C  
ATOM    382  N   SER A  50     -12.438  14.633   1.396  1.00 96.88           N  
ATOM    383  CA  SER A  50     -13.516  14.945   2.326  1.00 96.88           C  
ATOM    384  C   SER A  50     -14.125  13.680   2.914  1.00 96.88           C  
ATOM    385  CB  SER A  50     -14.602  15.766   1.628  1.00 96.88           C  
ATOM    386  O   SER A  50     -14.625  13.688   4.043  1.00 96.88           O  
ATOM    387  OG  SER A  50     -15.109  15.070   0.498  1.00 96.88           O  
ATOM    388  N   GLY A  51     -14.172  12.602   2.148  1.00 97.56           N  
ATOM    389  CA  GLY A  51     -14.758  11.359   2.615  1.00 97.56           C  
ATOM    390  C   GLY A  51     -13.945  10.133   2.225  1.00 97.56           C  
ATOM    391  O   GLY A  51     -13.297  10.125   1.175  1.00 97.56           O  
ATOM    392  N   VAL A  52     -14.008   9.172   3.115  1.00 98.75           N  
ATOM    393  CA  VAL A  52     -13.344   7.902   2.857  1.00 98.75           C  
ATOM    394  C   VAL A  52     -14.297   6.750   3.168  1.00 98.75           C  
ATOM    395  CB  VAL A  52     -12.047   7.762   3.686  1.00 98.75           C  
ATOM    396  O   VAL A  52     -14.883   6.695   4.250  1.00 98.75           O  
ATOM    397  CG1 VAL A  52     -11.328   6.457   3.346  1.00 98.75           C  
ATOM    398  CG2 VAL A  52     -11.125   8.961   3.447  1.00 98.75           C  
ATOM    399  N   THR A  53     -14.469   5.898   2.176  1.00 98.69           N  
ATOM    400  CA  THR A  53     -15.125   4.613   2.373  1.00 98.69           C  
ATOM    401  C   THR A  53     -14.117   3.473   2.305  1.00 98.69           C  
ATOM    402  CB  THR A  53     -16.234   4.383   1.327  1.00 98.69           C  
ATOM    403  O   THR A  53     -13.250   3.455   1.424  1.00 98.69           O  
ATOM    404  CG2 THR A  53     -16.938   3.049   1.554  1.00 98.69           C  
ATOM    405  OG1 THR A  53     -17.203   5.441   1.419  1.00 98.69           O  
ATOM    406  N   VAL A  54     -14.281   2.543   3.252  1.00 98.88           N  
ATOM    407  CA  VAL A  54     -13.344   1.427   3.361  1.00 98.88           C  
ATOM    408  C   VAL A  54     -14.078   0.113   3.100  1.00 98.88           C  
ATOM    409  CB  VAL A  54     -12.664   1.390   4.746  1.00 98.88           C  
ATOM    410  O   VAL A  54     -15.094  -0.179   3.740  1.00 98.88           O  
ATOM    411  CG1 VAL A  54     -11.727   0.190   4.855  1.00 98.88           C  
ATOM    412  CG2 VAL A  54     -11.906   2.691   5.004  1.00 98.88           C  
ATOM    413  N   ARG A  55     -13.594  -0.635   2.131  1.00 98.88           N  
ATOM    414  CA  ARG A  55     -14.109  -1.983   1.906  1.00 98.88           C  
ATOM    415  C   ARG A  55     -13.070  -3.033   2.303  1.00 98.88           C  
ATOM    416  CB  ARG A  55     -14.508  -2.170   0.441  1.00 98.88           C  
ATOM    417  O   ARG A  55     -11.938  -3.008   1.823  1.00 98.88           O  
ATOM    418  CG  ARG A  55     -15.102  -3.537   0.134  1.00 98.88           C  
ATOM    419  CD  ARG A  55     -15.484  -3.666  -1.332  1.00 98.88           C  
ATOM    420  NE  ARG A  55     -16.516  -2.691  -1.706  1.00 98.88           N  
ATOM    421  NH1 ARG A  55     -18.219  -3.744  -0.569  1.00 98.88           N  
ATOM    422  NH2 ARG A  55     -18.625  -1.812  -1.731  1.00 98.88           N  
ATOM    423  CZ  ARG A  55     -17.781  -2.752  -1.335  1.00 98.88           C  
ATOM    424  N   ILE A  56     -13.539  -4.016   3.053  1.00 98.88           N  
ATOM    425  CA  ILE A  56     -12.680  -5.137   3.426  1.00 98.88           C  
ATOM    426  C   ILE A  56     -13.383  -6.453   3.117  1.00 98.88           C  
ATOM    427  CB  ILE A  56     -12.289  -5.074   4.918  1.00 98.88           C  
ATOM    428  O   ILE A  56     -14.602  -6.484   2.928  1.00 98.88           O  
ATOM    429  CG1 ILE A  56     -13.531  -5.234   5.805  1.00 98.88           C  
ATOM    430  CG2 ILE A  56     -11.555  -3.764   5.230  1.00 98.88           C  
ATOM    431  CD1 ILE A  56     -13.211  -5.453   7.277  1.00 98.88           C  
ATOM    432  N   GLY A  57     -12.562  -7.500   2.920  1.00 98.75           N  
ATOM    433  CA  GLY A  57     -13.086  -8.852   2.814  1.00 98.75           C  
ATOM    434  C   GLY A  57     -13.609  -9.188   1.431  1.00 98.75           C  
ATOM    435  O   GLY A  57     -14.508 -10.023   1.283  1.00 98.75           O  
ATOM    436  N   SER A  58     -13.125  -8.461   0.432  1.00 98.75           N  
ATOM    437  CA  SER A  58     -13.602  -8.711  -0.924  1.00 98.75           C  
ATOM    438  C   SER A  58     -12.445  -8.766  -1.916  1.00 98.75           C  
ATOM    439  CB  SER A  58     -14.602  -7.637  -1.351  1.00 98.75           C  
ATOM    440  O   SER A  58     -11.469  -8.016  -1.781  1.00 98.75           O  
ATOM    441  OG  SER A  58     -15.055  -7.871  -2.672  1.00 98.75           O  
ATOM    442  N   SER A  59     -12.586  -9.664  -2.846  1.00 98.88           N  
ATOM    443  CA  SER A  59     -11.648  -9.695  -3.961  1.00 98.88           C  
ATOM    444  C   SER A  59     -12.008  -8.656  -5.016  1.00 98.88           C  
ATOM    445  CB  SER A  59     -11.617 -11.086  -4.594  1.00 98.88           C  
ATOM    446  O   SER A  59     -11.219  -8.383  -5.918  1.00 98.88           O  
ATOM    447  OG  SER A  59     -11.086 -12.039  -3.688  1.00 98.88           O  
ATOM    448  N   ASN A  60     -13.211  -8.133  -4.867  1.00 98.81           N  
ATOM    449  CA  ASN A  60     -13.664  -7.117  -5.812  1.00 98.81           C  
ATOM    450  C   ASN A  60     -13.719  -5.734  -5.172  1.00 98.81           C  
ATOM    451  CB  ASN A  60     -15.023  -7.492  -6.395  1.00 98.81           C  
ATOM    452  O   ASN A  60     -14.195  -5.590  -4.043  1.00 98.81           O  
ATOM    453  CG  ASN A  60     -14.961  -8.727  -7.277  1.00 98.81           C  
ATOM    454  ND2 ASN A  60     -15.312  -9.875  -6.711  1.00 98.81           N  
ATOM    455  OD1 ASN A  60     -14.609  -8.641  -8.453  1.00 98.81           O  
ATOM    456  N   SER A  61     -13.289  -4.770  -5.953  1.00 98.38           N  
ATOM    457  CA  SER A  61     -13.242  -3.406  -5.430  1.00 98.38           C  
ATOM    458  C   SER A  61     -14.633  -2.799  -5.344  1.00 98.38           C  
ATOM    459  CB  SER A  61     -12.344  -2.527  -6.301  1.00 98.38           C  
ATOM    460  O   SER A  61     -14.852  -1.832  -4.609  1.00 98.38           O  
ATOM    461  OG  SER A  61     -12.836  -2.463  -7.625  1.00 98.38           O  
ATOM    462  N   ASN A  62     -15.602  -3.320  -6.062  1.00 98.00           N  
ATOM    463  CA  ASN A  62     -16.875  -2.627  -6.195  1.00 98.00           C  
ATOM    464  C   ASN A  62     -18.047  -3.482  -5.695  1.00 98.00           C  
ATOM    465  CB  ASN A  62     -17.109  -2.211  -7.652  1.00 98.00           C  
ATOM    466  O   ASN A  62     -19.203  -3.162  -5.941  1.00 98.00           O  
ATOM    467  CG  ASN A  62     -17.156  -3.396  -8.594  1.00 98.00           C  
ATOM    468  ND2 ASN A  62     -17.703  -3.180  -9.789  1.00 98.00           N  
ATOM    469  OD1 ASN A  62     -16.719  -4.496  -8.250  1.00 98.00           O  
ATOM    470  N   LYS A  63     -17.828  -4.660  -5.172  1.00 98.50           N  
ATOM    471  CA  LYS A  63     -18.875  -5.504  -4.586  1.00 98.50           C  
ATOM    472  C   LYS A  63     -18.281  -6.477  -3.568  1.00 98.50           C  
ATOM    473  CB  LYS A  63     -19.609  -6.277  -5.680  1.00 98.50           C  
ATOM    474  O   LYS A  63     -17.062  -6.688  -3.533  1.00 98.50           O  
ATOM    475  CG  LYS A  63     -18.734  -7.258  -6.445  1.00 98.50           C  
ATOM    476  CD  LYS A  63     -19.516  -7.969  -7.543  1.00 98.50           C  
ATOM    477  CE  LYS A  63     -18.656  -8.984  -8.281  1.00 98.50           C  
ATOM    478  NZ  LYS A  63     -19.438  -9.711  -9.328  1.00 98.50           N  
ATOM    479  N   GLY A  64     -19.203  -7.066  -2.736  1.00 98.25           N  
ATOM    480  CA  GLY A  64     -18.797  -8.039  -1.740  1.00 98.25           C  
ATOM    481  C   GLY A  64     -18.156  -7.410  -0.516  1.00 98.25           C  
ATOM    482  O   GLY A  64     -17.906  -6.203  -0.491  1.00 98.25           O  
ATOM    483  N   GLY A  65     -17.797  -8.188   0.460  1.00 98.38           N  
ATOM    484  CA  GLY A  65     -17.203  -7.699   1.695  1.00 98.38           C  
ATOM    485  C   GLY A  65     -18.125  -6.773   2.471  1.00 98.38           C  
ATOM    486  O   GLY A  65     -19.344  -6.879   2.369  1.00 98.38           O  
ATOM    487  N   THR A  66     -17.453  -6.055   3.328  1.00 98.75           N  
ATOM    488  CA  THR A  66     -18.156  -5.102   4.180  1.00 98.75           C  
ATOM    489  C   THR A  66     -17.594  -3.695   4.004  1.00 98.75           C  
ATOM    490  CB  THR A  66     -18.078  -5.508   5.664  1.00 98.75           C  
ATOM    491  O   THR A  66     -16.375  -3.520   3.912  1.00 98.75           O  
ATOM    492  CG2 THR A  66     -18.922  -4.598   6.535  1.00 98.75           C  
ATOM    493  OG1 THR A  66     -18.531  -6.859   5.809  1.00 98.75           O  
ATOM    494  N   VAL A  67     -18.453  -2.754   3.990  1.00 98.69           N  
ATOM    495  CA  VAL A  67     -18.047  -1.369   3.770  1.00 98.69           C  
ATOM    496  C   VAL A  67     -18.219  -0.566   5.055  1.00 98.69           C  
ATOM    497  CB  VAL A  67     -18.844  -0.721   2.619  1.00 98.69           C  
ATOM    498  O   VAL A  67     -19.234  -0.708   5.746  1.00 98.69           O  
ATOM    499  CG1 VAL A  67     -18.516   0.763   2.494  1.00 98.69           C  
ATOM    500  CG2 VAL A  67     -18.578  -1.448   1.304  1.00 98.69           C  
ATOM    501  N   TYR A  68     -17.219   0.243   5.312  1.00 98.75           N  
ATOM    502  CA  TYR A  68     -17.219   1.160   6.445  1.00 98.75           C  
ATOM    503  C   TYR A  68     -16.969   2.592   5.988  1.00 98.75           C  
ATOM    504  CB  TYR A  68     -16.156   0.744   7.469  1.00 98.75           C  
ATOM    505  O   TYR A  68     -16.312   2.818   4.969  1.00 98.75           O  
ATOM    506  CG  TYR A  68     -16.312  -0.674   7.961  1.00 98.75           C  
ATOM    507  CD1 TYR A  68     -16.984  -0.951   9.148  1.00 98.75           C  
ATOM    508  CD2 TYR A  68     -15.773  -1.740   7.242  1.00 98.75           C  
ATOM    509  CE1 TYR A  68     -17.125  -2.256   9.609  1.00 98.75           C  
ATOM    510  CE2 TYR A  68     -15.914  -3.049   7.691  1.00 98.75           C  
ATOM    511  OH  TYR A  68     -16.719  -4.590   9.320  1.00 98.75           O  
ATOM    512  CZ  TYR A  68     -16.594  -3.297   8.875  1.00 98.75           C  
ATOM    513  N   THR A  69     -17.516   3.512   6.773  1.00 98.50           N  
ATOM    514  CA  THR A  69     -17.172   4.914   6.551  1.00 98.50           C  
ATOM    515  C   THR A  69     -16.156   5.395   7.574  1.00 98.50           C  
ATOM    516  CB  THR A  69     -18.438   5.805   6.621  1.00 98.50           C  
ATOM    517  O   THR A  69     -16.141   4.922   8.711  1.00 98.50           O  
ATOM    518  CG2 THR A  69     -19.422   5.449   5.520  1.00 98.50           C  
ATOM    519  OG1 THR A  69     -19.062   5.629   7.895  1.00 98.50           O  
ATOM    520  N   ALA A  70     -15.289   6.273   7.070  1.00 98.50           N  
ATOM    521  CA  ALA A  70     -14.250   6.789   7.957  1.00 98.50           C  
ATOM    522  C   ALA A  70     -14.836   7.738   8.992  1.00 98.50           C  
ATOM    523  CB  ALA A  70     -13.164   7.488   7.145  1.00 98.50           C  
ATOM    524  O   ALA A  70     -15.641   8.609   8.664  1.00 98.50           O  
ATOM    525  N   LYS A  71     -14.508   7.535  10.281  1.00 98.31           N  
ATOM    526  CA  LYS A  71     -14.797   8.469  11.367  1.00 98.31           C  
ATOM    527  C   LYS A  71     -13.789   9.617  11.383  1.00 98.31           C  
ATOM    528  CB  LYS A  71     -14.789   7.750  12.719  1.00 98.31           C  
ATOM    529  O   LYS A  71     -14.156  10.773  11.617  1.00 98.31           O  
ATOM    530  CG  LYS A  71     -15.086   8.656  13.906  1.00 98.31           C  
ATOM    531  CD  LYS A  71     -15.109   7.871  15.211  1.00 98.31           C  
ATOM    532  CE  LYS A  71     -15.367   8.781  16.406  1.00 98.31           C  
ATOM    533  NZ  LYS A  71     -15.414   8.016  17.688  1.00 98.31           N  
ATOM    534  N   SER A  72     -12.516   9.320  11.180  1.00 98.56           N  
ATOM    535  CA  SER A  72     -11.445  10.305  11.117  1.00 98.56           C  
ATOM    536  C   SER A  72     -10.281   9.805  10.266  1.00 98.56           C  
ATOM    537  CB  SER A  72     -10.945  10.648  12.523  1.00 98.56           C  
ATOM    538  O   SER A  72     -10.219   8.617   9.930  1.00 98.56           O  
ATOM    539  OG  SER A  72     -10.312   9.531  13.117  1.00 98.56           O  
ATOM    540  N   LYS A  73      -9.453  10.719   9.836  1.00 98.44           N  
ATOM    541  CA  LYS A  73      -8.211  10.445   9.102  1.00 98.44           C  
ATOM    542  C   LYS A  73      -7.074  11.328   9.609  1.00 98.44           C  
ATOM    543  CB  LYS A  73      -8.422  10.656   7.605  1.00 98.44           C  
ATOM    544  O   LYS A  73      -7.254  12.531   9.789  1.00 98.44           O  
ATOM    545  CG  LYS A  73      -9.023  12.000   7.242  1.00 98.44           C  
ATOM    546  CD  LYS A  73      -9.352  12.086   5.758  1.00 98.44           C  
ATOM    547  CE  LYS A  73      -9.914  13.453   5.387  1.00 98.44           C  
ATOM    548  NZ  LYS A  73     -11.375  13.391   5.082  1.00 98.44           N  
ATOM    549  N   VAL A  74      -5.945  10.695   9.758  1.00 98.62           N  
ATOM    550  CA  VAL A  74      -4.801  11.430  10.289  1.00 98.62           C  
ATOM    551  C   VAL A  74      -3.551  11.102   9.469  1.00 98.62           C  
ATOM    552  CB  VAL A  74      -4.559  11.102  11.781  1.00 98.62           C  
ATOM    553  O   VAL A  74      -3.148   9.938   9.383  1.00 98.62           O  
ATOM    554  CG1 VAL A  74      -3.367  11.891  12.320  1.00 98.62           C  
ATOM    555  CG2 VAL A  74      -5.816  11.398  12.602  1.00 98.62           C  
ATOM    556  N   ALA A  75      -2.984  12.125   8.859  1.00 98.88           N  
ATOM    557  CA  ALA A  75      -1.710  11.961   8.164  1.00 98.88           C  
ATOM    558  C   ALA A  75      -0.536  12.109   9.133  1.00 98.88           C  
ATOM    559  CB  ALA A  75      -1.593  12.969   7.027  1.00 98.88           C  
ATOM    560  O   ALA A  75      -0.644  12.797  10.148  1.00 98.88           O  
ATOM    561  N   HIS A  76       0.523  11.352   8.789  1.00 98.81           N  
ATOM    562  CA  HIS A  76       1.744  11.555   9.555  1.00 98.81           C  
ATOM    563  C   HIS A  76       2.115  13.031   9.625  1.00 98.81           C  
ATOM    564  CB  HIS A  76       2.898  10.750   8.953  1.00 98.81           C  
ATOM    565  O   HIS A  76       2.152  13.711   8.594  1.00 98.81           O  
ATOM    566  CG  HIS A  76       4.055  10.578   9.891  1.00 98.81           C  
ATOM    567  CD2 HIS A  76       4.531   9.477  10.516  1.00 98.81           C  
ATOM    568  ND1 HIS A  76       4.871  11.617  10.266  1.00 98.81           N  
ATOM    569  CE1 HIS A  76       5.801  11.164  11.094  1.00 98.81           C  
ATOM    570  NE2 HIS A  76       5.617   9.867  11.258  1.00 98.81           N  
ATOM    571  N   PRO A  77       2.412  13.609  10.789  1.00 98.31           N  
ATOM    572  CA  PRO A  77       2.662  15.047  10.945  1.00 98.31           C  
ATOM    573  C   PRO A  77       3.893  15.523  10.180  1.00 98.31           C  
ATOM    574  CB  PRO A  77       2.871  15.203  12.453  1.00 98.31           C  
ATOM    575  O   PRO A  77       4.008  16.703   9.867  1.00 98.31           O  
ATOM    576  CG  PRO A  77       3.234  13.828  12.930  1.00 98.31           C  
ATOM    577  CD  PRO A  77       2.518  12.820  12.078  1.00 98.31           C  
ATOM    578  N   LYS A  78       4.793  14.547   9.875  1.00 98.50           N  
ATOM    579  CA  LYS A  78       6.012  14.953   9.180  1.00 98.50           C  
ATOM    580  C   LYS A  78       5.918  14.664   7.688  1.00 98.50           C  
ATOM    581  CB  LYS A  78       7.227  14.227   9.773  1.00 98.50           C  
ATOM    582  O   LYS A  78       6.930  14.672   6.980  1.00 98.50           O  
ATOM    583  CG  LYS A  78       7.551  14.641  11.203  1.00 98.50           C  
ATOM    584  CD  LYS A  78       8.820  13.961  11.703  1.00 98.50           C  
ATOM    585  CE  LYS A  78       9.172  14.406  13.117  1.00 98.50           C  
ATOM    586  NZ  LYS A  78      10.398  13.711  13.625  1.00 98.50           N  
ATOM    587  N   TYR A  79       4.656  14.336   7.246  1.00 98.75           N  
ATOM    588  CA  TYR A  79       4.477  14.109   5.820  1.00 98.75           C  
ATOM    589  C   TYR A  79       4.832  15.352   5.016  1.00 98.75           C  
ATOM    590  CB  TYR A  79       3.037  13.680   5.520  1.00 98.75           C  
ATOM    591  O   TYR A  79       4.406  16.453   5.352  1.00 98.75           O  
ATOM    592  CG  TYR A  79       2.725  13.594   4.043  1.00 98.75           C  
ATOM    593  CD1 TYR A  79       1.703  14.352   3.479  1.00 98.75           C  
ATOM    594  CD2 TYR A  79       3.451  12.742   3.213  1.00 98.75           C  
ATOM    595  CE1 TYR A  79       1.412  14.266   2.121  1.00 98.75           C  
ATOM    596  CE2 TYR A  79       3.170  12.656   1.854  1.00 98.75           C  
ATOM    597  OH  TYR A  79       1.865  13.336  -0.027  1.00 98.75           O  
ATOM    598  CZ  TYR A  79       2.150  13.422   1.318  1.00 98.75           C  
ATOM    599  N   ASN A  80       5.664  15.133   4.008  1.00 98.38           N  
ATOM    600  CA  ASN A  80       6.047  16.156   3.049  1.00 98.38           C  
ATOM    601  C   ASN A  80       5.520  15.852   1.650  1.00 98.38           C  
ATOM    602  CB  ASN A  80       7.566  16.328   3.018  1.00 98.38           C  
ATOM    603  O   ASN A  80       6.008  14.930   0.990  1.00 98.38           O  
ATOM    604  CG  ASN A  80       8.008  17.516   2.186  1.00 98.38           C  
ATOM    605  ND2 ASN A  80       8.922  18.312   2.729  1.00 98.38           N  
ATOM    606  OD1 ASN A  80       7.535  17.719   1.064  1.00 98.38           O  
ATOM    607  N   SER A  81       4.602  16.656   1.158  1.00 97.75           N  
ATOM    608  CA  SER A  81       3.914  16.344  -0.092  1.00 97.75           C  
ATOM    609  C   SER A  81       4.840  16.531  -1.291  1.00 97.75           C  
ATOM    610  CB  SER A  81       2.680  17.234  -0.253  1.00 97.75           C  
ATOM    611  O   SER A  81       4.605  15.953  -2.354  1.00 97.75           O  
ATOM    612  OG  SER A  81       3.045  18.609  -0.307  1.00 97.75           O  
ATOM    613  N   LYS A  82       5.895  17.312  -1.065  1.00 96.25           N  
ATOM    614  CA  LYS A  82       6.832  17.547  -2.160  1.00 96.25           C  
ATOM    615  C   LYS A  82       7.773  16.359  -2.338  1.00 96.25           C  
ATOM    616  CB  LYS A  82       7.641  18.812  -1.914  1.00 96.25           C  
ATOM    617  O   LYS A  82       7.973  15.883  -3.457  1.00 96.25           O  
ATOM    618  CG  LYS A  82       6.828  20.094  -2.037  1.00 96.25           C  
ATOM    619  CD  LYS A  82       7.699  21.328  -1.851  1.00 96.25           C  
ATOM    620  CE  LYS A  82       6.875  22.609  -1.868  1.00 96.25           C  
ATOM    621  NZ  LYS A  82       7.723  23.828  -1.669  1.00 96.25           N  
ATOM    622  N   THR A  83       8.242  15.797  -1.279  1.00 97.19           N  
ATOM    623  CA  THR A  83       9.227  14.727  -1.349  1.00 97.19           C  
ATOM    624  C   THR A  83       8.562  13.367  -1.118  1.00 97.19           C  
ATOM    625  CB  THR A  83      10.352  14.930  -0.319  1.00 97.19           C  
ATOM    626  O   THR A  83       9.172  12.328  -1.377  1.00 97.19           O  
ATOM    627  CG2 THR A  83      11.008  16.297  -0.489  1.00 97.19           C  
ATOM    628  OG1 THR A  83       9.805  14.836   1.002  1.00 97.19           O  
ATOM    629  N   LYS A  84       7.414  13.391  -0.647  1.00 98.12           N  
ATOM    630  CA  LYS A  84       6.629  12.227  -0.258  1.00 98.12           C  
ATOM    631  C   LYS A  84       7.238  11.531   0.956  1.00 98.12           C  
ATOM    632  CB  LYS A  84       6.516  11.242  -1.423  1.00 98.12           C  
ATOM    633  O   LYS A  84       7.027  10.336   1.167  1.00 98.12           O  
ATOM    634  CG  LYS A  84       5.812  11.812  -2.646  1.00 98.12           C  
ATOM    635  CD  LYS A  84       4.375  12.203  -2.332  1.00 98.12           C  
ATOM    636  CE  LYS A  84       3.664  12.758  -3.562  1.00 98.12           C  
ATOM    637  NZ  LYS A  84       3.008  14.070  -3.283  1.00 98.12           N  
ATOM    638  N   ASN A  85       8.086  12.188   1.713  1.00 98.56           N  
ATOM    639  CA  ASN A  85       8.633  11.656   2.955  1.00 98.56           C  
ATOM    640  C   ASN A  85       7.547  11.469   4.012  1.00 98.56           C  
ATOM    641  CB  ASN A  85       9.742  12.555   3.486  1.00 98.56           C  
ATOM    642  O   ASN A  85       6.613  12.273   4.090  1.00 98.56           O  
ATOM    643  CG  ASN A  85      10.602  11.867   4.531  1.00 98.56           C  
ATOM    644  ND2 ASN A  85      11.070  12.633   5.516  1.00 98.56           N  
ATOM    645  OD1 ASN A  85      10.852  10.664   4.457  1.00 98.56           O  
ATOM    646  N   ASN A  86       7.629  10.336   4.738  1.00 98.62           N  
ATOM    647  CA  ASN A  86       6.684   9.984   5.793  1.00 98.62           C  
ATOM    648  C   ASN A  86       5.262   9.867   5.258  1.00 98.62           C  
ATOM    649  CB  ASN A  86       6.742  11.016   6.926  1.00 98.62           C  
ATOM    650  O   ASN A  86       4.316  10.352   5.883  1.00 98.62           O  
ATOM    651  CG  ASN A  86       8.062  10.984   7.672  1.00 98.62           C  
ATOM    652  ND2 ASN A  86       8.789  12.094   7.633  1.00 98.62           N  
ATOM    653  OD1 ASN A  86       8.422   9.977   8.281  1.00 98.62           O  
ATOM    654  N   ASP A  87       5.137   9.289   4.090  1.00 98.88           N  
ATOM    655  CA  ASP A  87       3.865   9.133   3.391  1.00 98.88           C  
ATOM    656  C   ASP A  87       3.000   8.062   4.055  1.00 98.88           C  
ATOM    657  CB  ASP A  87       4.102   8.781   1.920  1.00 98.88           C  
ATOM    658  O   ASP A  87       2.834   6.969   3.512  1.00 98.88           O  
ATOM    659  CG  ASP A  87       2.857   8.953   1.063  1.00 98.88           C  
ATOM    660  OD1 ASP A  87       1.848   9.500   1.557  1.00 98.88           O  
ATOM    661  OD2 ASP A  87       2.889   8.539  -0.115  1.00 98.88           O  
ATOM    662  N   PHE A  88       2.479   8.391   5.227  1.00 98.94           N  
ATOM    663  CA  PHE A  88       1.632   7.512   6.027  1.00 98.94           C  
ATOM    664  C   PHE A  88       0.366   8.234   6.469  1.00 98.94           C  
ATOM    665  CB  PHE A  88       2.396   6.996   7.250  1.00 98.94           C  
ATOM    666  O   PHE A  88       0.397   9.438   6.750  1.00 98.94           O  
ATOM    667  CG  PHE A  88       3.613   6.180   6.906  1.00 98.94           C  
ATOM    668  CD1 PHE A  88       3.494   4.844   6.539  1.00 98.94           C  
ATOM    669  CD2 PHE A  88       4.879   6.750   6.949  1.00 98.94           C  
ATOM    670  CE1 PHE A  88       4.621   4.090   6.219  1.00 98.94           C  
ATOM    671  CE2 PHE A  88       6.008   6.004   6.629  1.00 98.94           C  
ATOM    672  CZ  PHE A  88       5.875   4.672   6.266  1.00 98.94           C  
ATOM    673  N   ALA A  89      -0.633   7.492   6.527  1.00 98.94           N  
ATOM    674  CA  ALA A  89      -1.875   7.973   7.129  1.00 98.94           C  
ATOM    675  C   ALA A  89      -2.650   6.824   7.773  1.00 98.94           C  
ATOM    676  CB  ALA A  89      -2.736   8.672   6.078  1.00 98.94           C  
ATOM    677  O   ALA A  89      -2.486   5.664   7.395  1.00 98.94           O  
ATOM    678  N   ILE A  90      -3.436   7.203   8.766  1.00 98.94           N  
ATOM    679  CA  ILE A  90      -4.332   6.258   9.414  1.00 98.94           C  
ATOM    680  C   ILE A  90      -5.781   6.719   9.242  1.00 98.94           C  
ATOM    681  CB  ILE A  90      -3.996   6.102  10.914  1.00 98.94           C  
ATOM    682  O   ILE A  90      -6.102   7.883   9.500  1.00 98.94           O  
ATOM    683  CG1 ILE A  90      -2.623   5.441  11.086  1.00 98.94           C  
ATOM    684  CG2 ILE A  90      -5.086   5.301  11.633  1.00 98.94           C  
ATOM    685  CD1 ILE A  90      -2.170   5.320  12.531  1.00 98.94           C  
ATOM    686  N   VAL A  91      -6.574   5.801   8.773  1.00 98.88           N  
ATOM    687  CA  VAL A  91      -8.023   6.000   8.703  1.00 98.88           C  
ATOM    688  C   VAL A  91      -8.703   5.199   9.812  1.00 98.88           C  
ATOM    689  CB  VAL A  91      -8.586   5.590   7.324  1.00 98.88           C  
ATOM    690  O   VAL A  91      -8.500   3.988   9.922  1.00 98.88           O  
ATOM    691  CG1 VAL A  91     -10.109   5.680   7.316  1.00 98.88           C  
ATOM    692  CG2 VAL A  91      -7.988   6.469   6.227  1.00 98.88           C  
ATOM    693  N   THR A  92      -9.492   5.891  10.625  1.00 98.88           N  
ATOM    694  CA  THR A  92     -10.297   5.262  11.672  1.00 98.88           C  
ATOM    695  C   THR A  92     -11.750   5.121  11.227  1.00 98.88           C  
ATOM    696  CB  THR A  92     -10.234   6.062  12.984  1.00 98.88           C  
ATOM    697  O   THR A  92     -12.398   6.113  10.891  1.00 98.88           O  
ATOM    698  CG2 THR A  92     -11.031   5.371  14.086  1.00 98.88           C  
ATOM    699  OG1 THR A  92      -8.867   6.184  13.398  1.00 98.88           O  
ATOM    700  N   VAL A  93     -12.227   3.916  11.188  1.00 98.81           N  
ATOM    701  CA  VAL A  93     -13.578   3.678  10.695  1.00 98.81           C  
ATOM    702  C   VAL A  93     -14.586   3.906  11.828  1.00 98.81           C  
ATOM    703  CB  VAL A  93     -13.734   2.252  10.125  1.00 98.81           C  
ATOM    704  O   VAL A  93     -14.203   3.969  13.000  1.00 98.81           O  
ATOM    705  CG1 VAL A  93     -12.852   2.064   8.898  1.00 98.81           C  
ATOM    706  CG2 VAL A  93     -13.398   1.211  11.195  1.00 98.81           C  
ATOM    707  N   ASN A  94     -15.867   4.094  11.531  1.00 97.81           N  
ATOM    708  CA  ASN A  94     -16.922   4.562  12.430  1.00 97.81           C  
ATOM    709  C   ASN A  94     -17.406   3.447  13.352  1.00 97.81           C  
ATOM    710  CB  ASN A  94     -18.094   5.141  11.633  1.00 97.81           C  
ATOM    711  O   ASN A  94     -18.141   3.703  14.305  1.00 97.81           O  
ATOM    712  CG  ASN A  94     -18.719   4.121  10.711  1.00 97.81           C  
ATOM    713  ND2 ASN A  94     -19.906   4.445  10.195  1.00 97.81           N  
ATOM    714  OD1 ASN A  94     -18.156   3.053  10.461  1.00 97.81           O  
ATOM    715  N   LYS A  95     -17.047   2.227  13.078  1.00 98.12           N  
ATOM    716  CA  LYS A  95     -17.375   1.082  13.922  1.00 98.12           C  
ATOM    717  C   LYS A  95     -16.344  -0.031  13.766  1.00 98.12           C  
ATOM    718  CB  LYS A  95     -18.766   0.553  13.594  1.00 98.12           C  
ATOM    719  O   LYS A  95     -15.602  -0.066  12.781  1.00 98.12           O  
ATOM    720  CG  LYS A  95     -18.922   0.026  12.172  1.00 98.12           C  
ATOM    721  CD  LYS A  95     -20.328  -0.450  11.898  1.00 98.12           C  
ATOM    722  CE  LYS A  95     -20.469  -1.004  10.484  1.00 98.12           C  
ATOM    723  NZ  LYS A  95     -21.859  -1.481  10.211  1.00 98.12           N  
ATOM    724  N   ASP A  96     -16.344  -0.947  14.836  1.00 98.56           N  
ATOM    725  CA  ASP A  96     -15.391  -2.051  14.797  1.00 98.56           C  
ATOM    726  C   ASP A  96     -15.633  -2.941  13.586  1.00 98.56           C  
ATOM    727  CB  ASP A  96     -15.469  -2.879  16.078  1.00 98.56           C  
ATOM    728  O   ASP A  96     -16.781  -3.295  13.281  1.00 98.56           O  
ATOM    729  CG  ASP A  96     -14.836  -2.188  17.281  1.00 98.56           C  
ATOM    730  OD1 ASP A  96     -14.219  -1.113  17.094  1.00 98.56           O  
ATOM    731  OD2 ASP A  96     -14.945  -2.723  18.391  1.00 98.56           O  
ATOM    732  N   MET A  97     -14.477  -3.172  12.867  1.00 98.62           N  
ATOM    733  CA  MET A  97     -14.531  -4.121  11.758  1.00 98.62           C  
ATOM    734  C   MET A  97     -14.648  -5.551  12.266  1.00 98.62           C  
ATOM    735  CB  MET A  97     -13.297  -3.980  10.867  1.00 98.62           C  
ATOM    736  O   MET A  97     -14.047  -5.898  13.289  1.00 98.62           O  
ATOM    737  CG  MET A  97     -13.219  -2.654  10.125  1.00 98.62           C  
ATOM    738  SD  MET A  97     -11.688  -2.490   9.133  1.00 98.62           S  
ATOM    739  CE  MET A  97     -10.523  -1.967  10.422  1.00 98.62           C  
ATOM    740  N   ALA A  98     -15.445  -6.367  11.633  1.00 97.75           N  
ATOM    741  CA  ALA A  98     -15.500  -7.797  11.930  1.00 97.75           C  
ATOM    742  C   ALA A  98     -14.312  -8.531  11.312  1.00 97.75           C  
ATOM    743  CB  ALA A  98     -16.812  -8.398  11.438  1.00 97.75           C  
ATOM    744  O   ALA A  98     -14.211  -8.633  10.086  1.00 97.75           O  
ATOM    745  N   ILE A  99     -13.430  -9.016  12.141  1.00 98.38           N  
ATOM    746  CA  ILE A  99     -12.242  -9.742  11.719  1.00 98.38           C  
ATOM    747  C   ILE A  99     -12.477 -11.242  11.875  1.00 98.38           C  
ATOM    748  CB  ILE A  99     -11.000  -9.312  12.523  1.00 98.38           C  
ATOM    749  O   ILE A  99     -12.562 -11.758  12.992  1.00 98.38           O  
ATOM    750  CG1 ILE A  99     -10.836  -7.785  12.477  1.00 98.38           C  
ATOM    751  CG2 ILE A  99      -9.742 -10.008  12.000  1.00 98.38           C  
ATOM    752  CD1 ILE A  99     -10.680  -7.223  11.078  1.00 98.38           C  
ATOM    753  N   ASP A 100     -12.445 -11.961  10.711  1.00 98.12           N  
ATOM    754  CA  ASP A 100     -12.867 -13.359  10.773  1.00 98.12           C  
ATOM    755  C   ASP A 100     -11.672 -14.297  10.648  1.00 98.12           C  
ATOM    756  CB  ASP A 100     -13.891 -13.664   9.672  1.00 98.12           C  
ATOM    757  O   ASP A 100     -11.812 -15.516  10.781  1.00 98.12           O  
ATOM    758  CG  ASP A 100     -13.312 -13.523   8.273  1.00 98.12           C  
ATOM    759  OD1 ASP A 100     -12.070 -13.461   8.133  1.00 98.12           O  
ATOM    760  OD2 ASP A 100     -14.109 -13.469   7.312  1.00 98.12           O  
ATOM    761  N   GLY A 101     -10.586 -13.828  10.320  1.00 97.75           N  
ATOM    762  CA  GLY A 101      -9.391 -14.641  10.242  1.00 97.75           C  
ATOM    763  C   GLY A 101      -9.242 -15.359   8.914  1.00 97.75           C  
ATOM    764  O   GLY A 101      -8.281 -16.094   8.703  1.00 97.75           O  
ATOM    765  N   LYS A 102     -10.219 -15.195   8.031  1.00 98.00           N  
ATOM    766  CA  LYS A 102     -10.164 -15.844   6.730  1.00 98.00           C  
ATOM    767  C   LYS A 102     -10.117 -14.820   5.602  1.00 98.00           C  
ATOM    768  CB  LYS A 102     -11.375 -16.766   6.543  1.00 98.00           C  
ATOM    769  O   LYS A 102      -9.117 -14.734   4.879  1.00 98.00           O  
ATOM    770  CG  LYS A 102     -11.297 -17.641   5.301  1.00 98.00           C  
ATOM    771  CD  LYS A 102     -12.484 -18.594   5.215  1.00 98.00           C  
ATOM    772  CE  LYS A 102     -12.445 -19.422   3.932  1.00 98.00           C  
ATOM    773  NZ  LYS A 102     -13.617 -20.344   3.834  1.00 98.00           N  
ATOM    774  N   THR A 103     -11.164 -14.016   5.508  1.00 98.69           N  
ATOM    775  CA  THR A 103     -11.180 -13.008   4.453  1.00 98.69           C  
ATOM    776  C   THR A 103     -10.781 -11.641   5.008  1.00 98.69           C  
ATOM    777  CB  THR A 103     -12.570 -12.914   3.799  1.00 98.69           C  
ATOM    778  O   THR A 103     -10.492 -10.719   4.246  1.00 98.69           O  
ATOM    779  CG2 THR A 103     -12.945 -14.219   3.109  1.00 98.69           C  
ATOM    780  OG1 THR A 103     -13.555 -12.617   4.805  1.00 98.69           O  
ATOM    781  N   THR A 104     -10.805 -11.500   6.309  1.00 98.88           N  
ATOM    782  CA  THR A 104     -10.359 -10.305   7.008  1.00 98.88           C  
ATOM    783  C   THR A 104      -9.406 -10.672   8.148  1.00 98.88           C  
ATOM    784  CB  THR A 104     -11.547  -9.508   7.570  1.00 98.88           C  
ATOM    785  O   THR A 104      -9.734 -11.492   9.000  1.00 98.88           O  
ATOM    786  CG2 THR A 104     -12.445  -9.000   6.445  1.00 98.88           C  
ATOM    787  OG1 THR A 104     -12.312 -10.344   8.438  1.00 98.88           O  
ATOM    788  N   LYS A 105      -8.180 -10.070   8.102  1.00 98.75           N  
ATOM    789  CA  LYS A 105      -7.164 -10.297   9.125  1.00 98.75           C  
ATOM    790  C   LYS A 105      -6.344  -9.031   9.367  1.00 98.75           C  
ATOM    791  CB  LYS A 105      -6.238 -11.445   8.719  1.00 98.75           C  
ATOM    792  O   LYS A 105      -6.117  -8.242   8.445  1.00 98.75           O  
ATOM    793  CG  LYS A 105      -6.875 -12.820   8.852  1.00 98.75           C  
ATOM    794  CD  LYS A 105      -5.867 -13.930   8.578  1.00 98.75           C  
ATOM    795  CE  LYS A 105      -6.512 -15.305   8.664  1.00 98.75           C  
ATOM    796  NZ  LYS A 105      -5.523 -16.406   8.414  1.00 98.75           N  
ATOM    797  N   ILE A 106      -6.008  -8.898  10.648  1.00 98.81           N  
ATOM    798  CA  ILE A 106      -5.121  -7.805  11.031  1.00 98.81           C  
ATOM    799  C   ILE A 106      -3.674  -8.172  10.711  1.00 98.81           C  
ATOM    800  CB  ILE A 106      -5.262  -7.457  12.531  1.00 98.81           C  
ATOM    801  O   ILE A 106      -3.191  -9.234  11.125  1.00 98.81           O  
ATOM    802  CG1 ILE A 106      -6.695  -7.000  12.836  1.00 98.81           C  
ATOM    803  CG2 ILE A 106      -4.250  -6.383  12.938  1.00 98.81           C  
ATOM    804  CD1 ILE A 106      -7.004  -6.898  14.328  1.00 98.81           C  
ATOM    805  N   ILE A 107      -2.959  -7.309   9.945  1.00 98.81           N  
ATOM    806  CA  ILE A 107      -1.593  -7.594   9.523  1.00 98.81           C  
ATOM    807  C   ILE A 107      -0.615  -7.180  10.617  1.00 98.81           C  
ATOM    808  CB  ILE A 107      -1.249  -6.875   8.203  1.00 98.81           C  
ATOM    809  O   ILE A 107      -0.863  -6.219  11.352  1.00 98.81           O  
ATOM    810  CG1 ILE A 107       0.094  -7.375   7.656  1.00 98.81           C  
ATOM    811  CG2 ILE A 107      -1.231  -5.359   8.398  1.00 98.81           C  
ATOM    812  CD1 ILE A 107       0.051  -8.789   7.102  1.00 98.81           C  
ATOM    813  N   THR A 108       0.524  -7.871  10.742  1.00 98.69           N  
ATOM    814  CA  THR A 108       1.637  -7.469  11.602  1.00 98.69           C  
ATOM    815  C   THR A 108       2.482  -6.395  10.922  1.00 98.69           C  
ATOM    816  CB  THR A 108       2.525  -8.672  11.961  1.00 98.69           C  
ATOM    817  O   THR A 108       2.738  -6.473   9.719  1.00 98.69           O  
ATOM    818  CG2 THR A 108       3.688  -8.250  12.859  1.00 98.69           C  
ATOM    819  OG1 THR A 108       1.737  -9.648  12.648  1.00 98.69           O  
ATOM    820  N   LEU A 109       2.852  -5.363  11.719  1.00 98.81           N  
ATOM    821  CA  LEU A 109       3.664  -4.285  11.164  1.00 98.81           C  
ATOM    822  C   LEU A 109       5.133  -4.465  11.531  1.00 98.81           C  
ATOM    823  CB  LEU A 109       3.162  -2.926  11.656  1.00 98.81           C  
ATOM    824  O   LEU A 109       5.445  -4.984  12.609  1.00 98.81           O  
ATOM    825  CG  LEU A 109       1.723  -2.561  11.289  1.00 98.81           C  
ATOM    826  CD1 LEU A 109       1.352  -1.206  11.883  1.00 98.81           C  
ATOM    827  CD2 LEU A 109       1.543  -2.557   9.773  1.00 98.81           C  
ATOM    828  N   ALA A 110       6.004  -4.074  10.625  1.00 98.69           N  
ATOM    829  CA  ALA A 110       7.441  -4.102  10.898  1.00 98.69           C  
ATOM    830  C   ALA A 110       7.770  -3.336  12.172  1.00 98.69           C  
ATOM    831  CB  ALA A 110       8.219  -3.525   9.719  1.00 98.69           C  
ATOM    832  O   ALA A 110       7.207  -2.270  12.430  1.00 98.69           O  
ATOM    833  N   LYS A 111       8.664  -3.885  12.953  1.00 97.94           N  
ATOM    834  CA  LYS A 111       9.086  -3.293  14.219  1.00 97.94           C  
ATOM    835  C   LYS A 111       9.938  -2.047  13.992  1.00 97.94           C  
ATOM    836  CB  LYS A 111       9.859  -4.312  15.055  1.00 97.94           C  
ATOM    837  O   LYS A 111      10.656  -1.955  13.000  1.00 97.94           O  
ATOM    838  CG  LYS A 111       9.023  -5.488  15.531  1.00 97.94           C  
ATOM    839  CD  LYS A 111       9.844  -6.445  16.391  1.00 97.94           C  
ATOM    840  CE  LYS A 111       9.016  -7.648  16.828  1.00 97.94           C  
ATOM    841  NZ  LYS A 111       9.828  -8.625  17.609  1.00 97.94           N  
ATOM    842  N   GLU A 112       9.836  -1.179  14.953  1.00 97.62           N  
ATOM    843  CA  GLU A 112      10.633   0.044  14.898  1.00 97.62           C  
ATOM    844  C   GLU A 112      12.109  -0.269  14.672  1.00 97.62           C  
ATOM    845  CB  GLU A 112      10.461   0.861  16.172  1.00 97.62           C  
ATOM    846  O   GLU A 112      12.672  -1.156  15.320  1.00 97.62           O  
ATOM    847  CG  GLU A 112      11.203   2.188  16.172  1.00 97.62           C  
ATOM    848  CD  GLU A 112      11.031   2.982  17.453  1.00 97.62           C  
ATOM    849  OE1 GLU A 112      11.562   4.113  17.547  1.00 97.62           O  
ATOM    850  OE2 GLU A 112      10.359   2.471  18.375  1.00 97.62           O  
ATOM    851  N   GLY A 113      12.719   0.366  13.680  1.00 93.62           N  
ATOM    852  CA  GLY A 113      14.148   0.289  13.445  1.00 93.62           C  
ATOM    853  C   GLY A 113      14.555  -0.878  12.570  1.00 93.62           C  
ATOM    854  O   GLY A 113      15.719  -1.000  12.180  1.00 93.62           O  
ATOM    855  N   SER A 114      13.594  -1.771  12.273  1.00 97.38           N  
ATOM    856  CA  SER A 114      13.953  -2.885  11.406  1.00 97.38           C  
ATOM    857  C   SER A 114      14.234  -2.408   9.984  1.00 97.38           C  
ATOM    858  CB  SER A 114      12.844  -3.934  11.391  1.00 97.38           C  
ATOM    859  O   SER A 114      13.711  -1.376   9.555  1.00 97.38           O  
ATOM    860  OG  SER A 114      11.656  -3.398  10.836  1.00 97.38           O  
ATOM    861  N   SER A 115      15.219  -3.057   9.359  1.00 96.38           N  
ATOM    862  CA  SER A 115      15.594  -2.686   7.996  1.00 96.38           C  
ATOM    863  C   SER A 115      14.883  -3.555   6.969  1.00 96.38           C  
ATOM    864  CB  SER A 115      17.109  -2.801   7.812  1.00 96.38           C  
ATOM    865  O   SER A 115      14.203  -4.523   7.324  1.00 96.38           O  
ATOM    866  OG  SER A 115      17.531  -4.145   7.973  1.00 96.38           O  
ATOM    867  N   VAL A 116      14.883  -3.125   5.691  1.00 98.44           N  
ATOM    868  CA  VAL A 116      14.469  -3.902   4.527  1.00 98.44           C  
ATOM    869  C   VAL A 116      15.680  -4.219   3.656  1.00 98.44           C  
ATOM    870  CB  VAL A 116      13.391  -3.158   3.699  1.00 98.44           C  
ATOM    871  O   VAL A 116      16.062  -3.414   2.807  1.00 98.44           O  
ATOM    872  CG1 VAL A 116      12.875  -4.043   2.568  1.00 98.44           C  
ATOM    873  CG2 VAL A 116      12.242  -2.707   4.598  1.00 98.44           C  
ATOM    874  N   PRO A 117      16.297  -5.332   3.961  1.00 97.88           N  
ATOM    875  CA  PRO A 117      17.531  -5.664   3.262  1.00 97.88           C  
ATOM    876  C   PRO A 117      17.344  -5.855   1.759  1.00 97.88           C  
ATOM    877  CB  PRO A 117      17.969  -6.973   3.924  1.00 97.88           C  
ATOM    878  O   PRO A 117      16.234  -6.172   1.315  1.00 97.88           O  
ATOM    879  CG  PRO A 117      17.234  -7.008   5.223  1.00 97.88           C  
ATOM    880  CD  PRO A 117      15.930  -6.297   5.051  1.00 97.88           C  
ATOM    881  N   ASP A 118      18.438  -5.664   1.032  1.00 98.50           N  
ATOM    882  CA  ASP A 118      18.469  -5.938  -0.401  1.00 98.50           C  
ATOM    883  C   ASP A 118      18.016  -7.359  -0.704  1.00 98.50           C  
ATOM    884  CB  ASP A 118      19.891  -5.715  -0.947  1.00 98.50           C  
ATOM    885  O   ASP A 118      18.406  -8.305  -0.019  1.00 98.50           O  
ATOM    886  CG  ASP A 118      19.953  -5.766  -2.463  1.00 98.50           C  
ATOM    887  OD1 ASP A 118      19.219  -5.004  -3.131  1.00 98.50           O  
ATOM    888  OD2 ASP A 118      20.734  -6.578  -2.996  1.00 98.50           O  
ATOM    889  N   GLY A 119      17.062  -7.473  -1.678  1.00 98.56           N  
ATOM    890  CA  GLY A 119      16.625  -8.789  -2.117  1.00 98.56           C  
ATOM    891  C   GLY A 119      15.391  -9.289  -1.381  1.00 98.56           C  
ATOM    892  O   GLY A 119      14.914 -10.391  -1.641  1.00 98.56           O  
ATOM    893  N   THR A 120      14.992  -8.539  -0.398  1.00 98.81           N  
ATOM    894  CA  THR A 120      13.789  -8.930   0.320  1.00 98.81           C  
ATOM    895  C   THR A 120      12.625  -9.125  -0.646  1.00 98.81           C  
ATOM    896  CB  THR A 120      13.406  -7.891   1.388  1.00 98.81           C  
ATOM    897  O   THR A 120      12.289  -8.219  -1.408  1.00 98.81           O  
ATOM    898  CG2 THR A 120      12.141  -8.297   2.129  1.00 98.81           C  
ATOM    899  OG1 THR A 120      14.484  -7.766   2.330  1.00 98.81           O  
ATOM    900  N   ALA A 121      12.016 -10.328  -0.621  1.00 98.75           N  
ATOM    901  CA  ALA A 121      10.852 -10.641  -1.442  1.00 98.75           C  
ATOM    902  C   ALA A 121       9.586 -10.031  -0.847  1.00 98.75           C  
ATOM    903  CB  ALA A 121      10.695 -12.148  -1.595  1.00 98.75           C  
ATOM    904  O   ALA A 121       9.250 -10.289   0.310  1.00 98.75           O  
ATOM    905  N   LEU A 122       8.906  -9.273  -1.692  1.00 98.94           N  
ATOM    906  CA  LEU A 122       7.711  -8.570  -1.229  1.00 98.94           C  
ATOM    907  C   LEU A 122       6.504  -8.922  -2.094  1.00 98.94           C  
ATOM    908  CB  LEU A 122       7.938  -7.059  -1.242  1.00 98.94           C  
ATOM    909  O   LEU A 122       6.637  -9.102  -3.307  1.00 98.94           O  
ATOM    910  CG  LEU A 122       9.062  -6.531  -0.351  1.00 98.94           C  
ATOM    911  CD1 LEU A 122       9.453  -5.117  -0.764  1.00 98.94           C  
ATOM    912  CD2 LEU A 122       8.648  -6.574   1.115  1.00 98.94           C  
ATOM    913  N   LEU A 123       5.406  -9.094  -1.423  1.00 98.94           N  
ATOM    914  CA  LEU A 123       4.121  -9.172  -2.107  1.00 98.94           C  
ATOM    915  C   LEU A 123       3.377  -7.844  -2.021  1.00 98.94           C  
ATOM    916  CB  LEU A 123       3.260 -10.289  -1.511  1.00 98.94           C  
ATOM    917  O   LEU A 123       3.104  -7.352  -0.924  1.00 98.94           O  
ATOM    918  CG  LEU A 123       1.974 -10.633  -2.264  1.00 98.94           C  
ATOM    919  CD1 LEU A 123       2.299 -11.320  -3.584  1.00 98.94           C  
ATOM    920  CD2 LEU A 123       1.067 -11.508  -1.404  1.00 98.94           C  
ATOM    921  N   VAL A 124       3.086  -7.262  -3.176  1.00 98.94           N  
ATOM    922  CA  VAL A 124       2.314  -6.023  -3.266  1.00 98.94           C  
ATOM    923  C   VAL A 124       0.955  -6.309  -3.900  1.00 98.94           C  
ATOM    924  CB  VAL A 124       3.066  -4.945  -4.078  1.00 98.94           C  
ATOM    925  O   VAL A 124       0.873  -6.977  -4.934  1.00 98.94           O  
ATOM    926  CG1 VAL A 124       2.303  -3.621  -4.055  1.00 98.94           C  
ATOM    927  CG2 VAL A 124       4.480  -4.758  -3.531  1.00 98.94           C  
ATOM    928  N   SER A 125      -0.075  -5.828  -3.236  1.00 98.94           N  
ATOM    929  CA  SER A 125      -1.410  -6.137  -3.736  1.00 98.94           C  
ATOM    930  C   SER A 125      -2.275  -4.887  -3.820  1.00 98.94           C  
ATOM    931  CB  SER A 125      -2.088  -7.180  -2.844  1.00 98.94           C  
ATOM    932  O   SER A 125      -2.014  -3.896  -3.133  1.00 98.94           O  
ATOM    933  OG  SER A 125      -2.201  -6.703  -1.514  1.00 98.94           O  
ATOM    934  N   GLY A 126      -3.264  -4.895  -4.723  1.00 98.88           N  
ATOM    935  CA  GLY A 126      -4.188  -3.787  -4.910  1.00 98.88           C  
ATOM    936  C   GLY A 126      -5.078  -3.951  -6.129  1.00 98.88           C  
ATOM    937  O   GLY A 126      -5.082  -5.008  -6.762  1.00 98.88           O  
ATOM    938  N   TRP A 127      -5.824  -2.871  -6.426  1.00 98.88           N  
ATOM    939  CA  TRP A 127      -6.781  -2.875  -7.527  1.00 98.88           C  
ATOM    940  C   TRP A 127      -6.418  -1.820  -8.570  1.00 98.88           C  
ATOM    941  CB  TRP A 127      -8.203  -2.633  -7.012  1.00 98.88           C  
ATOM    942  O   TRP A 127      -7.277  -1.363  -9.320  1.00 98.88           O  
ATOM    943  CG  TRP A 127      -8.773  -3.783  -6.234  1.00 98.88           C  
ATOM    944  CD1 TRP A 127      -9.516  -4.820  -6.723  1.00 98.88           C  
ATOM    945  CD2 TRP A 127      -8.648  -4.008  -4.824  1.00 98.88           C  
ATOM    946  CE2 TRP A 127      -9.344  -5.203  -4.531  1.00 98.88           C  
ATOM    947  CE3 TRP A 127      -8.016  -3.312  -3.785  1.00 98.88           C  
ATOM    948  NE1 TRP A 127      -9.859  -5.680  -5.703  1.00 98.88           N  
ATOM    949  CH2 TRP A 127      -8.797  -5.020  -2.234  1.00 98.88           C  
ATOM    950  CZ2 TRP A 127      -9.422  -5.719  -3.234  1.00 98.88           C  
ATOM    951  CZ3 TRP A 127      -8.094  -3.828  -2.496  1.00 98.88           C  
ATOM    952  N   GLY A 128      -5.160  -1.312  -8.469  1.00 98.75           N  
ATOM    953  CA  GLY A 128      -4.781  -0.229  -9.359  1.00 98.75           C  
ATOM    954  C   GLY A 128      -4.688  -0.661 -10.812  1.00 98.75           C  
ATOM    955  O   GLY A 128      -5.141  -1.748 -11.172  1.00 98.75           O  
ATOM    956  N   ALA A 129      -4.102   0.273 -11.586  1.00 98.75           N  
ATOM    957  CA  ALA A 129      -3.893   0.038 -13.016  1.00 98.75           C  
ATOM    958  C   ALA A 129      -2.988  -1.169 -13.242  1.00 98.75           C  
ATOM    959  CB  ALA A 129      -3.297   1.278 -13.680  1.00 98.75           C  
ATOM    960  O   ALA A 129      -2.062  -1.417 -12.469  1.00 98.75           O  
ATOM    961  N   THR A 130      -3.305  -1.909 -14.406  1.00 98.69           N  
ATOM    962  CA  THR A 130      -2.551  -3.125 -14.688  1.00 98.69           C  
ATOM    963  C   THR A 130      -1.491  -2.873 -15.758  1.00 98.69           C  
ATOM    964  CB  THR A 130      -3.479  -4.266 -15.141  1.00 98.69           C  
ATOM    965  O   THR A 130      -0.798  -3.799 -16.188  1.00 98.69           O  
ATOM    966  CG2 THR A 130      -4.492  -4.613 -14.055  1.00 98.69           C  
ATOM    967  OG1 THR A 130      -4.180  -3.863 -16.328  1.00 98.69           O  
ATOM    968  N   SER A 131      -1.418  -1.703 -16.250  1.00 98.38           N  
ATOM    969  CA  SER A 131      -0.389  -1.157 -17.125  1.00 98.38           C  
ATOM    970  C   SER A 131      -0.258   0.353 -16.953  1.00 98.38           C  
ATOM    971  CB  SER A 131      -0.701  -1.486 -18.594  1.00 98.38           C  
ATOM    972  O   SER A 131      -1.172   1.006 -16.453  1.00 98.38           O  
ATOM    973  OG  SER A 131      -1.925  -0.893 -18.984  1.00 98.38           O  
ATOM    974  N   GLU A 132       0.906   0.896 -17.250  1.00 98.19           N  
ATOM    975  CA  GLU A 132       1.101   2.340 -17.172  1.00 98.19           C  
ATOM    976  C   GLU A 132       0.087   3.082 -18.031  1.00 98.19           C  
ATOM    977  CB  GLU A 132       2.525   2.715 -17.594  1.00 98.19           C  
ATOM    978  O   GLU A 132      -0.039   2.801 -19.234  1.00 98.19           O  
ATOM    979  CG  GLU A 132       2.826   4.203 -17.484  1.00 98.19           C  
ATOM    980  CD  GLU A 132       4.277   4.543 -17.781  1.00 98.19           C  
ATOM    981  OE1 GLU A 132       4.531   5.566 -18.453  1.00 98.19           O  
ATOM    982  OE2 GLU A 132       5.164   3.785 -17.328  1.00 98.19           O  
ATOM    983  N   GLY A 133      -0.685   4.012 -17.453  1.00 96.88           N  
ATOM    984  CA  GLY A 133      -1.699   4.773 -18.172  1.00 96.88           C  
ATOM    985  C   GLY A 133      -2.957   3.973 -18.453  1.00 96.88           C  
ATOM    986  O   GLY A 133      -3.850   4.438 -19.156  1.00 96.88           O  
ATOM    987  N   GLY A 134      -2.961   2.760 -17.938  1.00 97.38           N  
ATOM    988  CA  GLY A 134      -4.105   1.893 -18.172  1.00 97.38           C  
ATOM    989  C   GLY A 134      -5.199   2.051 -17.141  1.00 97.38           C  
ATOM    990  O   GLY A 134      -5.168   2.982 -16.328  1.00 97.38           O  
ATOM    991  N   SER A 135      -6.156   1.093 -17.203  1.00 97.81           N  
ATOM    992  CA  SER A 135      -7.312   1.140 -16.312  1.00 97.81           C  
ATOM    993  C   SER A 135      -7.086   0.292 -15.062  1.00 97.81           C  
ATOM    994  CB  SER A 135      -8.570   0.663 -17.031  1.00 97.81           C  
ATOM    995  O   SER A 135      -6.316  -0.669 -15.094  1.00 97.81           O  
ATOM    996  OG  SER A 135      -8.797   1.439 -18.203  1.00 97.81           O  
ATOM    997  N   SER A 136      -7.773   0.758 -13.992  1.00 98.06           N  
ATOM    998  CA  SER A 136      -7.734  -0.019 -12.758  1.00 98.06           C  
ATOM    999  C   SER A 136      -8.453  -1.354 -12.922  1.00 98.06           C  
ATOM   1000  CB  SER A 136      -8.359   0.771 -11.609  1.00 98.06           C  
ATOM   1001  O   SER A 136      -9.273  -1.518 -13.836  1.00 98.06           O  
ATOM   1002  OG  SER A 136      -9.688   1.147 -11.922  1.00 98.06           O  
ATOM   1003  N   SER A 137      -8.070  -2.240 -12.078  1.00 98.56           N  
ATOM   1004  CA  SER A 137      -8.664  -3.570 -12.055  1.00 98.56           C  
ATOM   1005  C   SER A 137      -9.812  -3.641 -11.047  1.00 98.56           C  
ATOM   1006  CB  SER A 137      -7.613  -4.625 -11.711  1.00 98.56           C  
ATOM   1007  O   SER A 137      -9.703  -3.127  -9.938  1.00 98.56           O  
ATOM   1008  OG  SER A 137      -8.195  -5.914 -11.641  1.00 98.56           O  
ATOM   1009  N   THR A 138     -10.922  -4.289 -11.469  1.00 98.50           N  
ATOM   1010  CA  THR A 138     -12.008  -4.512 -10.516  1.00 98.50           C  
ATOM   1011  C   THR A 138     -11.695  -5.695  -9.609  1.00 98.50           C  
ATOM   1012  CB  THR A 138     -13.344  -4.750 -11.242  1.00 98.50           C  
ATOM   1013  O   THR A 138     -12.195  -5.773  -8.484  1.00 98.50           O  
ATOM   1014  CG2 THR A 138     -13.836  -3.480 -11.922  1.00 98.50           C  
ATOM   1015  OG1 THR A 138     -13.164  -5.777 -12.227  1.00 98.50           O  
ATOM   1016  N   THR A 139     -10.828  -6.535 -10.039  1.00 98.75           N  
ATOM   1017  CA  THR A 139     -10.445  -7.707  -9.258  1.00 98.75           C  
ATOM   1018  C   THR A 139      -9.070  -7.504  -8.625  1.00 98.75           C  
ATOM   1019  CB  THR A 139     -10.430  -8.977 -10.125  1.00 98.75           C  
ATOM   1020  O   THR A 139      -8.195  -6.875  -9.219  1.00 98.75           O  
ATOM   1021  CG2 THR A 139     -11.820  -9.266 -10.695  1.00 98.75           C  
ATOM   1022  OG1 THR A 139      -9.508  -8.797 -11.211  1.00 98.75           O  
ATOM   1023  N   LEU A 140      -8.938  -8.016  -7.422  1.00 98.94           N  
ATOM   1024  CA  LEU A 140      -7.699  -7.898  -6.656  1.00 98.94           C  
ATOM   1025  C   LEU A 140      -6.551  -8.602  -7.371  1.00 98.94           C  
ATOM   1026  CB  LEU A 140      -7.879  -8.484  -5.254  1.00 98.94           C  
ATOM   1027  O   LEU A 140      -6.707  -9.727  -7.852  1.00 98.94           O  
ATOM   1028  CG  LEU A 140      -6.688  -8.344  -4.305  1.00 98.94           C  
ATOM   1029  CD1 LEU A 140      -6.383  -6.875  -4.051  1.00 98.94           C  
ATOM   1030  CD2 LEU A 140      -6.961  -9.078  -2.994  1.00 98.94           C  
ATOM   1031  N   ARG A 141      -5.387  -7.898  -7.398  1.00 98.88           N  
ATOM   1032  CA  ARG A 141      -4.180  -8.445  -8.000  1.00 98.88           C  
ATOM   1033  C   ARG A 141      -2.988  -8.320  -7.055  1.00 98.88           C  
ATOM   1034  CB  ARG A 141      -3.871  -7.742  -9.328  1.00 98.88           C  
ATOM   1035  O   ARG A 141      -3.037  -7.566  -6.086  1.00 98.88           O  
ATOM   1036  CG  ARG A 141      -4.980  -7.859 -10.359  1.00 98.88           C  
ATOM   1037  CD  ARG A 141      -4.613  -7.164 -11.664  1.00 98.88           C  
ATOM   1038  NE  ARG A 141      -3.863  -8.047 -12.547  1.00 98.88           N  
ATOM   1039  NH1 ARG A 141      -5.570  -9.586 -12.805  1.00 98.88           N  
ATOM   1040  NH2 ARG A 141      -3.566  -9.906 -13.867  1.00 98.88           N  
ATOM   1041  CZ  ARG A 141      -4.336  -9.180 -13.070  1.00 98.88           C  
ATOM   1042  N   ALA A 142      -1.997  -9.117  -7.340  1.00 98.94           N  
ATOM   1043  CA  ALA A 142      -0.752  -9.055  -6.578  1.00 98.94           C  
ATOM   1044  C   ALA A 142       0.456  -9.266  -7.488  1.00 98.94           C  
ATOM   1045  CB  ALA A 142      -0.762 -10.094  -5.461  1.00 98.94           C  
ATOM   1046  O   ALA A 142       0.351  -9.914  -8.531  1.00 98.94           O  
ATOM   1047  N   VAL A 143       1.540  -8.672  -7.082  1.00 98.88           N  
ATOM   1048  CA  VAL A 143       2.801  -8.852  -7.793  1.00 98.88           C  
ATOM   1049  C   VAL A 143       3.938  -9.047  -6.793  1.00 98.88           C  
ATOM   1050  CB  VAL A 143       3.105  -7.648  -8.719  1.00 98.88           C  
ATOM   1051  O   VAL A 143       3.938  -8.445  -5.719  1.00 98.88           O  
ATOM   1052  CG1 VAL A 143       3.336  -6.383  -7.891  1.00 98.88           C  
ATOM   1053  CG2 VAL A 143       4.316  -7.945  -9.594  1.00 98.88           C  
ATOM   1054  N   HIS A 144       4.844  -9.969  -7.184  1.00 98.81           N  
ATOM   1055  CA  HIS A 144       6.047 -10.172  -6.391  1.00 98.81           C  
ATOM   1056  C   HIS A 144       7.195  -9.297  -6.883  1.00 98.81           C  
ATOM   1057  CB  HIS A 144       6.465 -11.648  -6.422  1.00 98.81           C  
ATOM   1058  O   HIS A 144       7.516  -9.305  -8.078  1.00 98.81           O  
ATOM   1059  CG  HIS A 144       5.562 -12.539  -5.629  1.00 98.81           C  
ATOM   1060  CD2 HIS A 144       5.672 -13.023  -4.371  1.00 98.81           C  
ATOM   1061  ND1 HIS A 144       4.383 -13.039  -6.133  1.00 98.81           N  
ATOM   1062  CE1 HIS A 144       3.803 -13.797  -5.215  1.00 98.81           C  
ATOM   1063  NE2 HIS A 144       4.566 -13.805  -4.137  1.00 98.81           N  
ATOM   1064  N   VAL A 145       7.789  -8.531  -5.938  1.00 98.81           N  
ATOM   1065  CA  VAL A 145       8.945  -7.703  -6.258  1.00 98.81           C  
ATOM   1066  C   VAL A 145      10.016  -7.867  -5.176  1.00 98.81           C  
ATOM   1067  CB  VAL A 145       8.555  -6.215  -6.398  1.00 98.81           C  
ATOM   1068  O   VAL A 145       9.742  -8.406  -4.102  1.00 98.81           O  
ATOM   1069  CG1 VAL A 145       7.609  -6.016  -7.582  1.00 98.81           C  
ATOM   1070  CG2 VAL A 145       7.910  -5.707  -5.109  1.00 98.81           C  
ATOM   1071  N   GLN A 146      11.219  -7.469  -5.500  1.00 98.75           N  
ATOM   1072  CA  GLN A 146      12.312  -7.512  -4.535  1.00 98.75           C  
ATOM   1073  C   GLN A 146      12.805  -6.105  -4.195  1.00 98.75           C  
ATOM   1074  CB  GLN A 146      13.469  -8.359  -5.074  1.00 98.75           C  
ATOM   1075  O   GLN A 146      12.961  -5.266  -5.086  1.00 98.75           O  
ATOM   1076  CG  GLN A 146      13.148  -9.836  -5.191  1.00 98.75           C  
ATOM   1077  CD  GLN A 146      14.320 -10.656  -5.691  1.00 98.75           C  
ATOM   1078  NE2 GLN A 146      14.047 -11.898  -6.086  1.00 98.75           N  
ATOM   1079  OE1 GLN A 146      15.461 -10.180  -5.727  1.00 98.75           O  
ATOM   1080  N   ALA A 147      13.031  -5.926  -2.955  1.00 98.81           N  
ATOM   1081  CA  ALA A 147      13.594  -4.652  -2.504  1.00 98.81           C  
ATOM   1082  C   ALA A 147      15.055  -4.516  -2.932  1.00 98.81           C  
ATOM   1083  CB  ALA A 147      13.469  -4.527  -0.988  1.00 98.81           C  
ATOM   1084  O   ALA A 147      15.750  -5.516  -3.113  1.00 98.81           O  
ATOM   1085  N   HIS A 148      15.492  -3.262  -3.078  1.00 98.56           N  
ATOM   1086  CA  HIS A 148      16.891  -2.945  -3.359  1.00 98.56           C  
ATOM   1087  C   HIS A 148      17.531  -2.203  -2.193  1.00 98.56           C  
ATOM   1088  CB  HIS A 148      17.000  -2.113  -4.637  1.00 98.56           C  
ATOM   1089  O   HIS A 148      16.828  -1.607  -1.370  1.00 98.56           O  
ATOM   1090  CG  HIS A 148      16.484  -2.809  -5.855  1.00 98.56           C  
ATOM   1091  CD2 HIS A 148      15.375  -2.574  -6.605  1.00 98.56           C  
ATOM   1092  ND1 HIS A 148      17.109  -3.891  -6.426  1.00 98.56           N  
ATOM   1093  CE1 HIS A 148      16.422  -4.293  -7.477  1.00 98.56           C  
ATOM   1094  NE2 HIS A 148      15.367  -3.510  -7.609  1.00 98.56           N  
ATOM   1095  N   SER A 149      18.875  -2.340  -2.141  1.00 97.19           N  
ATOM   1096  CA  SER A 149      19.609  -1.565  -1.145  1.00 97.19           C  
ATOM   1097  C   SER A 149      19.375  -0.068  -1.337  1.00 97.19           C  
ATOM   1098  CB  SER A 149      21.094  -1.883  -1.211  1.00 97.19           C  
ATOM   1099  O   SER A 149      19.031   0.377  -2.432  1.00 97.19           O  
ATOM   1100  OG  SER A 149      21.656  -1.411  -2.424  1.00 97.19           O  
ATOM   1101  N   ASP A 150      19.594   0.714  -0.269  1.00 94.88           N  
ATOM   1102  CA  ASP A 150      19.500   2.168  -0.348  1.00 94.88           C  
ATOM   1103  C   ASP A 150      20.406   2.719  -1.446  1.00 94.88           C  
ATOM   1104  CB  ASP A 150      19.859   2.803   0.998  1.00 94.88           C  
ATOM   1105  O   ASP A 150      20.016   3.596  -2.213  1.00 94.88           O  
ATOM   1106  CG  ASP A 150      18.797   2.600   2.053  1.00 94.88           C  
ATOM   1107  OD1 ASP A 150      17.688   2.125   1.716  1.00 94.88           O  
ATOM   1108  OD2 ASP A 150      19.047   2.920   3.232  1.00 94.88           O  
ATOM   1109  N   ASP A 151      21.656   2.199  -1.515  1.00 95.38           N  
ATOM   1110  CA  ASP A 151      22.609   2.650  -2.521  1.00 95.38           C  
ATOM   1111  C   ASP A 151      22.078   2.391  -3.932  1.00 95.38           C  
ATOM   1112  CB  ASP A 151      23.953   1.956  -2.326  1.00 95.38           C  
ATOM   1113  O   ASP A 151      22.219   3.242  -4.816  1.00 95.38           O  
ATOM   1114  CG  ASP A 151      24.719   2.480  -1.126  1.00 95.38           C  
ATOM   1115  OD1 ASP A 151      24.344   3.531  -0.569  1.00 95.38           O  
ATOM   1116  OD2 ASP A 151      25.719   1.838  -0.736  1.00 95.38           O  
ATOM   1117  N   GLU A 152      21.531   1.252  -4.090  1.00 95.62           N  
ATOM   1118  CA  GLU A 152      20.984   0.929  -5.398  1.00 95.62           C  
ATOM   1119  C   GLU A 152      19.812   1.856  -5.750  1.00 95.62           C  
ATOM   1120  CB  GLU A 152      20.516  -0.530  -5.441  1.00 95.62           C  
ATOM   1121  O   GLU A 152      19.719   2.348  -6.875  1.00 95.62           O  
ATOM   1122  CG  GLU A 152      19.984  -0.964  -6.797  1.00 95.62           C  
ATOM   1123  CD  GLU A 152      21.016  -0.921  -7.902  1.00 95.62           C  
ATOM   1124  OE1 GLU A 152      20.641  -0.890  -9.094  1.00 95.62           O  
ATOM   1125  OE2 GLU A 152      22.234  -0.920  -7.570  1.00 95.62           O  
ATOM   1126  N   CYS A 153      18.953   2.129  -4.840  1.00 96.31           N  
ATOM   1127  CA  CYS A 153      17.781   2.986  -5.059  1.00 96.31           C  
ATOM   1128  C   CYS A 153      18.219   4.414  -5.383  1.00 96.31           C  
ATOM   1129  CB  CYS A 153      16.875   2.984  -3.832  1.00 96.31           C  
ATOM   1130  O   CYS A 153      17.625   5.059  -6.254  1.00 96.31           O  
ATOM   1131  SG  CYS A 153      15.961   1.444  -3.609  1.00 96.31           S  
ATOM   1132  N   LYS A 154      19.250   4.848  -4.754  1.00 95.31           N  
ATOM   1133  CA  LYS A 154      19.703   6.223  -4.891  1.00 95.31           C  
ATOM   1134  C   LYS A 154      20.375   6.449  -6.246  1.00 95.31           C  
ATOM   1135  CB  LYS A 154      20.688   6.574  -3.768  1.00 95.31           C  
ATOM   1136  O   LYS A 154      20.578   7.594  -6.660  1.00 95.31           O  
ATOM   1137  CG  LYS A 154      20.016   6.852  -2.430  1.00 95.31           C  
ATOM   1138  CD  LYS A 154      21.047   7.184  -1.352  1.00 95.31           C  
ATOM   1139  CE  LYS A 154      20.375   7.477  -0.015  1.00 95.31           C  
ATOM   1140  NZ  LYS A 154      21.375   7.648   1.079  1.00 95.31           N  
ATOM   1141  N   LYS A 155      20.641   5.367  -6.961  1.00 94.62           N  
ATOM   1142  CA  LYS A 155      21.125   5.512  -8.328  1.00 94.62           C  
ATOM   1143  C   LYS A 155      20.031   6.094  -9.234  1.00 94.62           C  
ATOM   1144  CB  LYS A 155      21.594   4.164  -8.883  1.00 94.62           C  
ATOM   1145  O   LYS A 155      20.344   6.789 -10.203  1.00 94.62           O  
ATOM   1146  CG  LYS A 155      22.844   3.629  -8.211  1.00 94.62           C  
ATOM   1147  CD  LYS A 155      23.250   2.275  -8.781  1.00 94.62           C  
ATOM   1148  CE  LYS A 155      24.453   1.692  -8.047  1.00 94.62           C  
ATOM   1149  NZ  LYS A 155      24.734   0.286  -8.469  1.00 94.62           N  
ATOM   1150  N   TYR A 156      18.828   5.824  -8.812  1.00 91.56           N  
ATOM   1151  CA  TYR A 156      17.703   6.227  -9.648  1.00 91.56           C  
ATOM   1152  C   TYR A 156      16.969   7.418  -9.039  1.00 91.56           C  
ATOM   1153  CB  TYR A 156      16.734   5.059  -9.836  1.00 91.56           C  
ATOM   1154  O   TYR A 156      16.391   8.227  -9.766  1.00 91.56           O  
ATOM   1155  CG  TYR A 156      17.391   3.781 -10.289  1.00 91.56           C  
ATOM   1156  CD1 TYR A 156      17.984   3.691 -11.547  1.00 91.56           C  
ATOM   1157  CD2 TYR A 156      17.438   2.664  -9.469  1.00 91.56           C  
ATOM   1158  CE1 TYR A 156      18.594   2.516 -11.977  1.00 91.56           C  
ATOM   1159  CE2 TYR A 156      18.047   1.484  -9.883  1.00 91.56           C  
ATOM   1160  OH  TYR A 156      19.234   0.255 -11.547  1.00 91.56           O  
ATOM   1161  CZ  TYR A 156      18.625   1.420 -11.133  1.00 91.56           C  
ATOM   1162  N   PHE A 157      16.938   7.438  -7.762  1.00 92.75           N  
ATOM   1163  CA  PHE A 157      16.266   8.477  -7.000  1.00 92.75           C  
ATOM   1164  C   PHE A 157      17.188   9.094  -5.965  1.00 92.75           C  
ATOM   1165  CB  PHE A 157      15.016   7.910  -6.309  1.00 92.75           C  
ATOM   1166  O   PHE A 157      17.312   8.586  -4.848  1.00 92.75           O  
ATOM   1167  CG  PHE A 157      13.992   7.355  -7.262  1.00 92.75           C  
ATOM   1168  CD1 PHE A 157      13.016   8.180  -7.816  1.00 92.75           C  
ATOM   1169  CD2 PHE A 157      14.000   6.012  -7.605  1.00 92.75           C  
ATOM   1170  CE1 PHE A 157      12.070   7.668  -8.695  1.00 92.75           C  
ATOM   1171  CE2 PHE A 157      13.055   5.492  -8.492  1.00 92.75           C  
ATOM   1172  CZ  PHE A 157      12.094   6.324  -9.031  1.00 92.75           C  
ATOM   1173  N   ARG A 158      17.734  10.273  -6.262  1.00 89.94           N  
ATOM   1174  CA  ARG A 158      18.828  10.836  -5.469  1.00 89.94           C  
ATOM   1175  C   ARG A 158      18.312  11.383  -4.145  1.00 89.94           C  
ATOM   1176  CB  ARG A 158      19.547  11.945  -6.250  1.00 89.94           C  
ATOM   1177  O   ARG A 158      19.047  11.414  -3.152  1.00 89.94           O  
ATOM   1178  CG  ARG A 158      20.328  11.438  -7.449  1.00 89.94           C  
ATOM   1179  CD  ARG A 158      21.047  12.570  -8.172  1.00 89.94           C  
ATOM   1180  NE  ARG A 158      22.234  13.023  -7.438  1.00 89.94           N  
ATOM   1181  NH1 ARG A 158      23.328  13.836  -9.297  1.00 89.94           N  
ATOM   1182  NH2 ARG A 158      24.297  13.984  -7.227  1.00 89.94           N  
ATOM   1183  CZ  ARG A 158      23.281  13.609  -7.988  1.00 89.94           C  
ATOM   1184  N   SER A 159      17.109  11.656  -4.039  1.00 90.19           N  
ATOM   1185  CA  SER A 159      16.594  12.359  -2.865  1.00 90.19           C  
ATOM   1186  C   SER A 159      15.836  11.414  -1.947  1.00 90.19           C  
ATOM   1187  CB  SER A 159      15.695  13.516  -3.285  1.00 90.19           C  
ATOM   1188  O   SER A 159      15.031  11.852  -1.123  1.00 90.19           O  
ATOM   1189  OG  SER A 159      14.664  13.070  -4.141  1.00 90.19           O  
ATOM   1190  N   LEU A 160      16.062  10.055  -2.164  1.00 94.81           N  
ATOM   1191  CA  LEU A 160      15.352   9.109  -1.297  1.00 94.81           C  
ATOM   1192  C   LEU A 160      15.828   9.242   0.146  1.00 94.81           C  
ATOM   1193  CB  LEU A 160      15.555   7.676  -1.785  1.00 94.81           C  
ATOM   1194  O   LEU A 160      17.031   9.305   0.403  1.00 94.81           O  
ATOM   1195  CG  LEU A 160      14.672   7.223  -2.943  1.00 94.81           C  
ATOM   1196  CD1 LEU A 160      15.031   5.801  -3.365  1.00 94.81           C  
ATOM   1197  CD2 LEU A 160      13.195   7.309  -2.557  1.00 94.81           C  
ATOM   1198  N   THR A 161      14.922   9.336   1.058  1.00 96.94           N  
ATOM   1199  CA  THR A 161      15.258   9.430   2.473  1.00 96.94           C  
ATOM   1200  C   THR A 161      15.352   8.039   3.098  1.00 96.94           C  
ATOM   1201  CB  THR A 161      14.234  10.273   3.242  1.00 96.94           C  
ATOM   1202  O   THR A 161      15.008   7.039   2.457  1.00 96.94           O  
ATOM   1203  CG2 THR A 161      13.922  11.570   2.500  1.00 96.94           C  
ATOM   1204  OG1 THR A 161      13.023   9.523   3.396  1.00 96.94           O  
ATOM   1205  N   SER A 162      15.828   7.996   4.395  1.00 96.56           N  
ATOM   1206  CA  SER A 162      15.953   6.730   5.113  1.00 96.56           C  
ATOM   1207  C   SER A 162      14.586   6.180   5.500  1.00 96.56           C  
ATOM   1208  CB  SER A 162      16.812   6.910   6.363  1.00 96.56           C  
ATOM   1209  O   SER A 162      14.477   5.039   5.953  1.00 96.56           O  
ATOM   1210  OG  SER A 162      16.234   7.859   7.242  1.00 96.56           O  
ATOM   1211  N   ASN A 163      13.547   6.965   5.273  1.00 98.44           N  
ATOM   1212  CA  ASN A 163      12.188   6.551   5.602  1.00 98.44           C  
ATOM   1213  C   ASN A 163      11.516   5.855   4.422  1.00 98.44           C  
ATOM   1214  CB  ASN A 163      11.359   7.754   6.055  1.00 98.44           C  
ATOM   1215  O   ASN A 163      10.312   5.602   4.453  1.00 98.44           O  
ATOM   1216  CG  ASN A 163      11.914   8.414   7.301  1.00 98.44           C  
ATOM   1217  ND2 ASN A 163      11.820   9.734   7.367  1.00 98.44           N  
ATOM   1218  OD1 ASN A 163      12.414   7.734   8.203  1.00 98.44           O  
ATOM   1219  N   MET A 164      12.281   5.625   3.381  1.00 98.69           N  
ATOM   1220  CA  MET A 164      11.758   5.020   2.158  1.00 98.69           C  
ATOM   1221  C   MET A 164      12.641   3.863   1.703  1.00 98.69           C  
ATOM   1222  CB  MET A 164      11.648   6.062   1.046  1.00 98.69           C  
ATOM   1223  O   MET A 164      13.789   3.750   2.131  1.00 98.69           O  
ATOM   1224  CG  MET A 164      10.812   7.273   1.423  1.00 98.69           C  
ATOM   1225  SD  MET A 164      10.984   8.648   0.222  1.00 98.69           S  
ATOM   1226  CE  MET A 164      10.047   9.945   1.077  1.00 98.69           C  
ATOM   1227  N   PHE A 165      12.062   2.986   0.877  1.00 98.75           N  
ATOM   1228  CA  PHE A 165      12.836   2.002   0.128  1.00 98.75           C  
ATOM   1229  C   PHE A 165      12.219   1.767  -1.247  1.00 98.75           C  
ATOM   1230  CB  PHE A 165      12.914   0.680   0.900  1.00 98.75           C  
ATOM   1231  O   PHE A 165      11.125   2.250  -1.533  1.00 98.75           O  
ATOM   1232  CG  PHE A 165      11.594  -0.021   1.041  1.00 98.75           C  
ATOM   1233  CD1 PHE A 165      10.719   0.306   2.074  1.00 98.75           C  
ATOM   1234  CD2 PHE A 165      11.219  -1.010   0.140  1.00 98.75           C  
ATOM   1235  CE1 PHE A 165       9.492  -0.342   2.207  1.00 98.75           C  
ATOM   1236  CE2 PHE A 165       9.992  -1.661   0.267  1.00 98.75           C  
ATOM   1237  CZ  PHE A 165       9.133  -1.327   1.302  1.00 98.75           C  
ATOM   1238  N   CYS A 166      13.000   1.172  -2.201  1.00 98.75           N  
ATOM   1239  CA  CYS A 166      12.477   0.905  -3.537  1.00 98.75           C  
ATOM   1240  C   CYS A 166      12.492  -0.588  -3.842  1.00 98.75           C  
ATOM   1241  CB  CYS A 166      13.281   1.659  -4.590  1.00 98.75           C  
ATOM   1242  O   CYS A 166      13.242  -1.344  -3.221  1.00 98.75           O  
ATOM   1243  SG  CYS A 166      14.945   1.000  -4.844  1.00 98.75           S  
ATOM   1244  N   ALA A 167      11.602  -1.048  -4.703  1.00 98.75           N  
ATOM   1245  CA  ALA A 167      11.492  -2.455  -5.082  1.00 98.75           C  
ATOM   1246  C   ALA A 167      10.969  -2.600  -6.508  1.00 98.75           C  
ATOM   1247  CB  ALA A 167      10.578  -3.197  -4.109  1.00 98.75           C  
ATOM   1248  O   ALA A 167      10.195  -1.765  -6.980  1.00 98.75           O  
ATOM   1249  N   GLY A 168      11.422  -3.609  -7.145  1.00 98.56           N  
ATOM   1250  CA  GLY A 168      11.055  -3.938  -8.516  1.00 98.56           C  
ATOM   1251  C   GLY A 168      12.227  -4.414  -9.344  1.00 98.56           C  
ATOM   1252  O   GLY A 168      13.383  -4.180  -8.992  1.00 98.56           O  
ATOM   1253  N   PRO A 169      11.930  -5.125 -10.375  1.00 97.75           N  
ATOM   1254  CA  PRO A 169      13.031  -5.629 -11.203  1.00 97.75           C  
ATOM   1255  C   PRO A 169      13.695  -4.531 -12.031  1.00 97.75           C  
ATOM   1256  CB  PRO A 169      12.336  -6.652 -12.109  1.00 97.75           C  
ATOM   1257  O   PRO A 169      13.016  -3.641 -12.539  1.00 97.75           O  
ATOM   1258  CG  PRO A 169      10.938  -6.156 -12.250  1.00 97.75           C  
ATOM   1259  CD  PRO A 169      10.539  -5.492 -10.961  1.00 97.75           C  
ATOM   1260  N   PRO A 170      15.000  -4.594 -12.195  1.00 95.56           N  
ATOM   1261  CA  PRO A 170      15.703  -3.574 -12.984  1.00 95.56           C  
ATOM   1262  C   PRO A 170      15.164  -3.457 -14.406  1.00 95.56           C  
ATOM   1263  CB  PRO A 170      17.156  -4.066 -12.992  1.00 95.56           C  
ATOM   1264  O   PRO A 170      15.109  -2.357 -14.961  1.00 95.56           O  
ATOM   1265  CG  PRO A 170      17.281  -4.871 -11.742  1.00 95.56           C  
ATOM   1266  CD  PRO A 170      15.977  -5.559 -11.469  1.00 95.56           C  
ATOM   1267  N   GLU A 171      14.719  -4.520 -14.938  1.00 97.31           N  
ATOM   1268  CA  GLU A 171      14.227  -4.523 -16.312  1.00 97.31           C  
ATOM   1269  C   GLU A 171      12.812  -3.973 -16.391  1.00 97.31           C  
ATOM   1270  CB  GLU A 171      14.281  -5.941 -16.891  1.00 97.31           C  
ATOM   1271  O   GLU A 171      12.281  -3.760 -17.500  1.00 97.31           O  
ATOM   1272  CG  GLU A 171      13.312  -6.910 -16.234  1.00 97.31           C  
ATOM   1273  CD  GLU A 171      13.828  -7.461 -14.906  1.00 97.31           C  
ATOM   1274  OE1 GLU A 171      13.141  -8.297 -14.289  1.00 97.31           O  
ATOM   1275  OE2 GLU A 171      14.938  -7.047 -14.492  1.00 97.31           O  
ATOM   1276  N   GLY A 172      12.188  -3.660 -15.250  1.00 97.81           N  
ATOM   1277  CA  GLY A 172      10.789  -3.262 -15.234  1.00 97.81           C  
ATOM   1278  C   GLY A 172       9.828  -4.426 -15.398  1.00 97.81           C  
ATOM   1279  O   GLY A 172      10.164  -5.562 -15.062  1.00 97.81           O  
ATOM   1280  N   GLY A 173       8.508  -4.090 -15.742  1.00 98.38           N  
ATOM   1281  CA  GLY A 173       7.547  -5.145 -16.016  1.00 98.38           C  
ATOM   1282  C   GLY A 173       6.730  -5.543 -14.805  1.00 98.38           C  
ATOM   1283  O   GLY A 173       5.676  -6.160 -14.938  1.00 98.38           O  
ATOM   1284  N   LYS A 174       7.262  -5.270 -13.656  1.00 98.81           N  
ATOM   1285  CA  LYS A 174       6.523  -5.535 -12.430  1.00 98.81           C  
ATOM   1286  C   LYS A 174       6.527  -4.316 -11.508  1.00 98.81           C  
ATOM   1287  CB  LYS A 174       7.113  -6.742 -11.695  1.00 98.81           C  
ATOM   1288  O   LYS A 174       7.586  -3.762 -11.211  1.00 98.81           O  
ATOM   1289  CG  LYS A 174       7.023  -8.047 -12.477  1.00 98.81           C  
ATOM   1290  CD  LYS A 174       7.547  -9.219 -11.664  1.00 98.81           C  
ATOM   1291  CE  LYS A 174       7.348 -10.539 -12.398  1.00 98.81           C  
ATOM   1292  NZ  LYS A 174       7.820 -11.703 -11.594  1.00 98.81           N  
ATOM   1293  N   ASP A 175       5.320  -3.924 -10.953  1.00 98.75           N  
ATOM   1294  CA  ASP A 175       5.230  -2.717 -10.133  1.00 98.75           C  
ATOM   1295  C   ASP A 175       3.816  -2.523  -9.594  1.00 98.75           C  
ATOM   1296  CB  ASP A 175       5.656  -1.488 -10.945  1.00 98.75           C  
ATOM   1297  O   ASP A 175       2.887  -3.219 -10.008  1.00 98.75           O  
ATOM   1298  CG  ASP A 175       6.066  -0.316 -10.070  1.00 98.75           C  
ATOM   1299  OD1 ASP A 175       6.039  -0.443  -8.828  1.00 98.75           O  
ATOM   1300  OD2 ASP A 175       6.410   0.747 -10.633  1.00 98.75           O  
ATOM   1301  N   SER A 176       3.793  -1.763  -8.562  1.00 98.69           N  
ATOM   1302  CA  SER A 176       2.518  -1.111  -8.281  1.00 98.69           C  
ATOM   1303  C   SER A 176       2.244   0.018  -9.273  1.00 98.69           C  
ATOM   1304  CB  SER A 176       2.496  -0.567  -6.855  1.00 98.69           C  
ATOM   1305  O   SER A 176       3.168   0.532  -9.906  1.00 98.69           O  
ATOM   1306  OG  SER A 176       3.453   0.467  -6.695  1.00 98.69           O  
ATOM   1307  N   CYS A 177       0.962   0.455  -9.352  1.00 98.69           N  
ATOM   1308  CA  CYS A 177       0.599   1.521 -10.281  1.00 98.69           C  
ATOM   1309  C   CYS A 177      -0.531   2.373  -9.711  1.00 98.69           C  
ATOM   1310  CB  CYS A 177       0.185   0.938 -11.625  1.00 98.69           C  
ATOM   1311  O   CYS A 177      -0.876   2.254  -8.539  1.00 98.69           O  
ATOM   1312  SG  CYS A 177       0.316   2.107 -13.000  1.00 98.69           S  
ATOM   1313  N   GLN A 178      -1.050   3.283 -10.656  1.00 98.69           N  
ATOM   1314  CA  GLN A 178      -2.072   4.211 -10.180  1.00 98.69           C  
ATOM   1315  C   GLN A 178      -3.260   3.459  -9.586  1.00 98.69           C  
ATOM   1316  CB  GLN A 178      -2.541   5.121 -11.312  1.00 98.69           C  
ATOM   1317  O   GLN A 178      -3.801   2.545 -10.211  1.00 98.69           O  
ATOM   1318  CG  GLN A 178      -1.555   6.223 -11.664  1.00 98.69           C  
ATOM   1319  CD  GLN A 178      -0.310   5.703 -12.359  1.00 98.69           C  
ATOM   1320  NE2 GLN A 178       0.837   6.293 -12.047  1.00 98.69           N  
ATOM   1321  OE1 GLN A 178      -0.379   4.773 -13.172  1.00 98.69           O  
ATOM   1322  N   GLY A 179      -3.656   3.887  -8.375  1.00 98.62           N  
ATOM   1323  CA  GLY A 179      -4.750   3.271  -7.641  1.00 98.62           C  
ATOM   1324  C   GLY A 179      -4.277   2.322  -6.555  1.00 98.62           C  
ATOM   1325  O   GLY A 179      -5.035   1.989  -5.641  1.00 98.62           O  
ATOM   1326  N   ASP A 180      -3.033   1.937  -6.574  1.00 98.94           N  
ATOM   1327  CA  ASP A 180      -2.486   1.007  -5.590  1.00 98.94           C  
ATOM   1328  C   ASP A 180      -1.908   1.754  -4.391  1.00 98.94           C  
ATOM   1329  CB  ASP A 180      -1.412   0.122  -6.227  1.00 98.94           C  
ATOM   1330  O   ASP A 180      -1.527   1.137  -3.393  1.00 98.94           O  
ATOM   1331  CG  ASP A 180      -1.971  -0.835  -7.266  1.00 98.94           C  
ATOM   1332  OD1 ASP A 180      -3.016  -1.472  -7.008  1.00 98.94           O  
ATOM   1333  OD2 ASP A 180      -1.359  -0.957  -8.352  1.00 98.94           O  
ATOM   1334  N   SER A 181      -1.773   3.055  -4.508  1.00 98.88           N  
ATOM   1335  CA  SER A 181      -1.233   3.879  -3.432  1.00 98.88           C  
ATOM   1336  C   SER A 181      -1.890   3.545  -2.096  1.00 98.88           C  
ATOM   1337  CB  SER A 181      -1.427   5.363  -3.746  1.00 98.88           C  
ATOM   1338  O   SER A 181      -3.096   3.297  -2.035  1.00 98.88           O  
ATOM   1339  OG  SER A 181      -0.528   5.785  -4.758  1.00 98.88           O  
ATOM   1340  N   GLY A 182      -0.985   3.486  -1.103  1.00 98.94           N  
ATOM   1341  CA  GLY A 182      -1.491   3.236   0.237  1.00 98.94           C  
ATOM   1342  C   GLY A 182      -1.600   1.759   0.567  1.00 98.94           C  
ATOM   1343  O   GLY A 182      -1.719   1.386   1.736  1.00 98.94           O  
ATOM   1344  N   GLY A 183      -1.586   1.031  -0.497  1.00 98.94           N  
ATOM   1345  CA  GLY A 183      -1.646  -0.406  -0.281  1.00 98.94           C  
ATOM   1346  C   GLY A 183      -0.381  -0.970   0.337  1.00 98.94           C  
ATOM   1347  O   GLY A 183       0.655  -0.302   0.363  1.00 98.94           O  
ATOM   1348  N   PRO A 184      -0.399  -2.311   0.725  1.00 98.94           N  
ATOM   1349  CA  PRO A 184       0.681  -2.902   1.518  1.00 98.94           C  
ATOM   1350  C   PRO A 184       1.745  -3.576   0.654  1.00 98.94           C  
ATOM   1351  CB  PRO A 184      -0.045  -3.930   2.389  1.00 98.94           C  
ATOM   1352  O   PRO A 184       1.427  -4.145  -0.395  1.00 98.94           O  
ATOM   1353  CG  PRO A 184      -1.207  -4.379   1.563  1.00 98.94           C  
ATOM   1354  CD  PRO A 184      -1.723  -3.203   0.786  1.00 98.94           C  
ATOM   1355  N   ALA A 185       2.988  -3.441   0.982  1.00 98.94           N  
ATOM   1356  CA  ALA A 185       4.090  -4.328   0.616  1.00 98.94           C  
ATOM   1357  C   ALA A 185       4.461  -5.246   1.774  1.00 98.94           C  
ATOM   1358  CB  ALA A 185       5.305  -3.512   0.176  1.00 98.94           C  
ATOM   1359  O   ALA A 185       4.938  -4.785   2.814  1.00 98.94           O  
ATOM   1360  N   VAL A 186       4.375  -6.570   1.537  1.00 98.94           N  
ATOM   1361  CA  VAL A 186       4.367  -7.504   2.658  1.00 98.94           C  
ATOM   1362  C   VAL A 186       5.422  -8.586   2.438  1.00 98.94           C  
ATOM   1363  CB  VAL A 186       2.977  -8.148   2.852  1.00 98.94           C  
ATOM   1364  O   VAL A 186       5.617  -9.055   1.312  1.00 98.94           O  
ATOM   1365  CG1 VAL A 186       3.020  -9.211   3.945  1.00 98.94           C  
ATOM   1366  CG2 VAL A 186       1.936  -7.082   3.182  1.00 98.94           C  
ATOM   1367  N   LYS A 187       6.148  -8.938   3.482  1.00 98.69           N  
ATOM   1368  CA  LYS A 187       6.980 -10.133   3.592  1.00 98.69           C  
ATOM   1369  C   LYS A 187       6.387 -11.125   4.590  1.00 98.69           C  
ATOM   1370  CB  LYS A 187       8.406  -9.766   4.008  1.00 98.69           C  
ATOM   1371  O   LYS A 187       6.418 -10.891   5.801  1.00 98.69           O  
ATOM   1372  CG  LYS A 187       9.359 -10.945   4.090  1.00 98.69           C  
ATOM   1373  CD  LYS A 187      10.734 -10.523   4.594  1.00 98.69           C  
ATOM   1374  CE  LYS A 187      11.680 -11.711   4.691  1.00 98.69           C  
ATOM   1375  NZ  LYS A 187      12.984 -11.328   5.316  1.00 98.69           N  
ATOM   1376  N   GLY A 188       5.922 -12.289   3.984  1.00 96.69           N  
ATOM   1377  CA  GLY A 188       5.168 -13.164   4.867  1.00 96.69           C  
ATOM   1378  C   GLY A 188       3.918 -12.516   5.430  1.00 96.69           C  
ATOM   1379  O   GLY A 188       3.043 -12.078   4.676  1.00 96.69           O  
ATOM   1380  N   ASN A 189       3.852 -12.312   6.750  1.00 96.00           N  
ATOM   1381  CA  ASN A 189       2.691 -11.680   7.367  1.00 96.00           C  
ATOM   1382  C   ASN A 189       3.057 -10.352   8.016  1.00 96.00           C  
ATOM   1383  CB  ASN A 189       2.055 -12.617   8.398  1.00 96.00           C  
ATOM   1384  O   ASN A 189       2.336  -9.867   8.891  1.00 96.00           O  
ATOM   1385  CG  ASN A 189       1.305 -13.766   7.754  1.00 96.00           C  
ATOM   1386  ND2 ASN A 189       1.302 -14.922   8.422  1.00 96.00           N  
ATOM   1387  OD1 ASN A 189       0.734 -13.625   6.672  1.00 96.00           O  
ATOM   1388  N   VAL A 190       4.172  -9.820   7.523  1.00 98.88           N  
ATOM   1389  CA  VAL A 190       4.633  -8.555   8.086  1.00 98.88           C  
ATOM   1390  C   VAL A 190       4.648  -7.477   7.004  1.00 98.88           C  
ATOM   1391  CB  VAL A 190       6.035  -8.695   8.719  1.00 98.88           C  
ATOM   1392  O   VAL A 190       5.281  -7.648   5.961  1.00 98.88           O  
ATOM   1393  CG1 VAL A 190       6.496  -7.363   9.312  1.00 98.88           C  
ATOM   1394  CG2 VAL A 190       6.035  -9.789   9.789  1.00 98.88           C  
ATOM   1395  N   GLN A 191       3.941  -6.379   7.270  1.00 98.94           N  
ATOM   1396  CA  GLN A 191       3.951  -5.254   6.340  1.00 98.94           C  
ATOM   1397  C   GLN A 191       5.195  -4.391   6.535  1.00 98.94           C  
ATOM   1398  CB  GLN A 191       2.693  -4.402   6.516  1.00 98.94           C  
ATOM   1399  O   GLN A 191       5.402  -3.818   7.609  1.00 98.94           O  
ATOM   1400  CG  GLN A 191       2.586  -3.250   5.523  1.00 98.94           C  
ATOM   1401  CD  GLN A 191       1.231  -2.570   5.559  1.00 98.94           C  
ATOM   1402  NE2 GLN A 191       1.154  -1.375   4.980  1.00 98.94           N  
ATOM   1403  OE1 GLN A 191       0.262  -3.113   6.098  1.00 98.94           O  
ATOM   1404  N   LEU A 192       5.949  -4.312   5.461  1.00 98.94           N  
ATOM   1405  CA  LEU A 192       7.211  -3.584   5.531  1.00 98.94           C  
ATOM   1406  C   LEU A 192       7.086  -2.219   4.863  1.00 98.94           C  
ATOM   1407  CB  LEU A 192       8.336  -4.391   4.867  1.00 98.94           C  
ATOM   1408  O   LEU A 192       7.895  -1.322   5.121  1.00 98.94           O  
ATOM   1409  CG  LEU A 192       8.586  -5.793   5.426  1.00 98.94           C  
ATOM   1410  CD1 LEU A 192       9.812  -6.410   4.773  1.00 98.94           C  
ATOM   1411  CD2 LEU A 192       8.742  -5.742   6.941  1.00 98.94           C  
ATOM   1412  N   GLY A 193       6.121  -2.090   3.971  1.00 98.94           N  
ATOM   1413  CA  GLY A 193       6.031  -0.845   3.225  1.00 98.94           C  
ATOM   1414  C   GLY A 193       4.605  -0.458   2.881  1.00 98.94           C  
ATOM   1415  O   GLY A 193       3.695  -1.284   2.963  1.00 98.94           O  
ATOM   1416  N   VAL A 194       4.430   0.785   2.539  1.00 99.00           N  
ATOM   1417  CA  VAL A 194       3.209   1.371   1.993  1.00 99.00           C  
ATOM   1418  C   VAL A 194       3.484   1.932   0.599  1.00 99.00           C  
ATOM   1419  CB  VAL A 194       2.652   2.480   2.912  1.00 99.00           C  
ATOM   1420  O   VAL A 194       4.406   2.729   0.414  1.00 99.00           O  
ATOM   1421  CG1 VAL A 194       1.438   3.154   2.273  1.00 99.00           C  
ATOM   1422  CG2 VAL A 194       2.289   1.906   4.281  1.00 99.00           C  
ATOM   1423  N   VAL A 195       2.713   1.443  -0.366  1.00 98.94           N  
ATOM   1424  CA  VAL A 195       2.898   1.946  -1.724  1.00 98.94           C  
ATOM   1425  C   VAL A 195       2.799   3.471  -1.728  1.00 98.94           C  
ATOM   1426  CB  VAL A 195       1.865   1.342  -2.699  1.00 98.94           C  
ATOM   1427  O   VAL A 195       1.789   4.035  -1.303  1.00 98.94           O  
ATOM   1428  CG1 VAL A 195       2.053   1.911  -4.105  1.00 98.94           C  
ATOM   1429  CG2 VAL A 195       1.976  -0.181  -2.717  1.00 98.94           C  
ATOM   1430  N   SER A 196       3.826   4.203  -2.322  1.00 98.88           N  
ATOM   1431  CA  SER A 196       3.904   5.656  -2.229  1.00 98.88           C  
ATOM   1432  C   SER A 196       3.906   6.301  -3.609  1.00 98.88           C  
ATOM   1433  CB  SER A 196       5.156   6.078  -1.456  1.00 98.88           C  
ATOM   1434  O   SER A 196       2.879   6.801  -4.070  1.00 98.88           O  
ATOM   1435  OG  SER A 196       5.125   7.465  -1.173  1.00 98.88           O  
ATOM   1436  N   PHE A 197       5.062   6.176  -4.297  1.00 98.44           N  
ATOM   1437  CA  PHE A 197       5.145   6.844  -5.590  1.00 98.44           C  
ATOM   1438  C   PHE A 197       6.148   6.141  -6.500  1.00 98.44           C  
ATOM   1439  CB  PHE A 197       5.531   8.312  -5.418  1.00 98.44           C  
ATOM   1440  O   PHE A 197       6.762   5.148  -6.102  1.00 98.44           O  
ATOM   1441  CG  PHE A 197       6.949   8.516  -4.949  1.00 98.44           C  
ATOM   1442  CD1 PHE A 197       7.273   8.406  -3.605  1.00 98.44           C  
ATOM   1443  CD2 PHE A 197       7.953   8.820  -5.859  1.00 98.44           C  
ATOM   1444  CE1 PHE A 197       8.586   8.594  -3.170  1.00 98.44           C  
ATOM   1445  CE2 PHE A 197       9.266   9.008  -5.434  1.00 98.44           C  
ATOM   1446  CZ  PHE A 197       9.578   8.898  -4.090  1.00 98.44           C  
ATOM   1447  N   GLY A 198       6.289   6.695  -7.691  1.00 96.31           N  
ATOM   1448  CA  GLY A 198       7.258   6.277  -8.688  1.00 96.31           C  
ATOM   1449  C   GLY A 198       7.203   7.105  -9.961  1.00 96.31           C  
ATOM   1450  O   GLY A 198       6.395   8.031 -10.070  1.00 96.31           O  
ATOM   1451  N   VAL A 199       8.180   6.934 -10.859  1.00 96.19           N  
ATOM   1452  CA  VAL A 199       8.141   7.488 -12.211  1.00 96.19           C  
ATOM   1453  C   VAL A 199       7.555   6.465 -13.180  1.00 96.19           C  
ATOM   1454  CB  VAL A 199       9.555   7.922 -12.680  1.00 96.19           C  
ATOM   1455  O   VAL A 199       8.203   5.469 -13.500  1.00 96.19           O  
ATOM   1456  CG1 VAL A 199       9.492   8.500 -14.094  1.00 96.19           C  
ATOM   1457  CG2 VAL A 199      10.148   8.938 -11.703  1.00 96.19           C  
ATOM   1458  N   GLY A 200       6.332   6.789 -13.586  1.00 97.31           N  
ATOM   1459  CA  GLY A 200       5.664   5.770 -14.375  1.00 97.31           C  
ATOM   1460  C   GLY A 200       5.426   4.480 -13.609  1.00 97.31           C  
ATOM   1461  O   GLY A 200       5.438   4.477 -12.375  1.00 97.31           O  
ATOM   1462  N   CYS A 201       5.047   3.383 -14.297  1.00 98.50           N  
ATOM   1463  CA  CYS A 201       4.855   2.066 -13.695  1.00 98.50           C  
ATOM   1464  C   CYS A 201       5.633   1.001 -14.461  1.00 98.50           C  
ATOM   1465  CB  CYS A 201       3.373   1.703 -13.664  1.00 98.50           C  
ATOM   1466  O   CYS A 201       5.523   0.904 -15.688  1.00 98.50           O  
ATOM   1467  SG  CYS A 201       2.369   2.832 -12.672  1.00 98.50           S  
ATOM   1468  N   ALA A 202       6.379   0.245 -13.719  1.00 98.12           N  
ATOM   1469  CA  ALA A 202       7.055  -0.940 -14.234  1.00 98.12           C  
ATOM   1470  C   ALA A 202       8.039  -0.569 -15.344  1.00 98.12           C  
ATOM   1471  CB  ALA A 202       6.031  -1.948 -14.758  1.00 98.12           C  
ATOM   1472  O   ALA A 202       8.164  -1.284 -16.344  1.00 98.12           O  
ATOM   1473  N   ARG A 203       8.586   0.633 -15.344  1.00 98.12           N  
ATOM   1474  CA  ARG A 203       9.609   1.065 -16.297  1.00 98.12           C  
ATOM   1475  C   ARG A 203      10.977   0.526 -15.898  1.00 98.12           C  
ATOM   1476  CB  ARG A 203       9.648   2.592 -16.375  1.00 98.12           C  
ATOM   1477  O   ARG A 203      11.250   0.312 -14.719  1.00 98.12           O  
ATOM   1478  CG  ARG A 203       8.391   3.211 -16.969  1.00 98.12           C  
ATOM   1479  CD  ARG A 203       8.516   4.723 -17.094  1.00 98.12           C  
ATOM   1480  NE  ARG A 203       7.293   5.320 -17.625  1.00 98.12           N  
ATOM   1481  NH1 ARG A 203       8.062   7.496 -17.516  1.00 98.12           N  
ATOM   1482  NH2 ARG A 203       5.953   7.059 -18.312  1.00 98.12           N  
ATOM   1483  CZ  ARG A 203       7.105   6.621 -17.812  1.00 98.12           C  
ATOM   1484  N   LYS A 204      11.750   0.272 -16.891  1.00 97.69           N  
ATOM   1485  CA  LYS A 204      13.141  -0.122 -16.688  1.00 97.69           C  
ATOM   1486  C   LYS A 204      13.883   0.912 -15.844  1.00 97.69           C  
ATOM   1487  CB  LYS A 204      13.852  -0.316 -18.016  1.00 97.69           C  
ATOM   1488  O   LYS A 204      13.734   2.117 -16.047  1.00 97.69           O  
ATOM   1489  CG  LYS A 204      15.281  -0.829 -17.891  1.00 97.69           C  
ATOM   1490  CD  LYS A 204      15.922  -1.047 -19.266  1.00 97.69           C  
ATOM   1491  CE  LYS A 204      17.359  -1.544 -19.141  1.00 97.69           C  
ATOM   1492  NZ  LYS A 204      17.969  -1.817 -20.469  1.00 97.69           N  
ATOM   1493  N   ASN A 205      14.523   0.424 -14.797  1.00 95.75           N  
ATOM   1494  CA  ASN A 205      15.406   1.197 -13.930  1.00 95.75           C  
ATOM   1495  C   ASN A 205      14.633   2.248 -13.133  1.00 95.75           C  
ATOM   1496  CB  ASN A 205      16.516   1.858 -14.742  1.00 95.75           C  
ATOM   1497  O   ASN A 205      15.188   3.283 -12.766  1.00 95.75           O  
ATOM   1498  CG  ASN A 205      17.500   0.854 -15.305  1.00 95.75           C  
ATOM   1499  ND2 ASN A 205      18.016   1.130 -16.500  1.00 95.75           N  
ATOM   1500  OD1 ASN A 205      17.812  -0.161 -14.672  1.00 95.75           O  
ATOM   1501  N   ASN A 206      13.336   2.039 -13.055  1.00 96.69           N  
ATOM   1502  CA  ASN A 206      12.477   2.910 -12.266  1.00 96.69           C  
ATOM   1503  C   ASN A 206      11.594   2.109 -11.320  1.00 96.69           C  
ATOM   1504  CB  ASN A 206      11.625   3.797 -13.172  1.00 96.69           C  
ATOM   1505  O   ASN A 206      10.406   1.907 -11.594  1.00 96.69           O  
ATOM   1506  CG  ASN A 206      12.422   4.906 -13.828  1.00 96.69           C  
ATOM   1507  ND2 ASN A 206      12.812   4.695 -15.078  1.00 96.69           N  
ATOM   1508  OD1 ASN A 206      12.695   5.941 -13.211  1.00 96.69           O  
ATOM   1509  N   PRO A 207      12.172   1.608 -10.273  1.00 98.19           N  
ATOM   1510  CA  PRO A 207      11.383   0.812  -9.336  1.00 98.19           C  
ATOM   1511  C   PRO A 207      10.344   1.643  -8.586  1.00 98.19           C  
ATOM   1512  CB  PRO A 207      12.438   0.263  -8.367  1.00 98.19           C  
ATOM   1513  O   PRO A 207      10.438   2.873  -8.547  1.00 98.19           O  
ATOM   1514  CG  PRO A 207      13.516   1.300  -8.344  1.00 98.19           C  
ATOM   1515  CD  PRO A 207      13.648   1.880  -9.727  1.00 98.19           C  
ATOM   1516  N   GLY A 208       9.344   0.917  -8.031  1.00 98.56           N  
ATOM   1517  CA  GLY A 208       8.398   1.574  -7.141  1.00 98.56           C  
ATOM   1518  C   GLY A 208       9.016   2.010  -5.828  1.00 98.56           C  
ATOM   1519  O   GLY A 208       9.930   1.354  -5.316  1.00 98.56           O  
ATOM   1520  N   ILE A 209       8.438   3.064  -5.277  1.00 98.81           N  
ATOM   1521  CA  ILE A 209       8.914   3.592  -4.004  1.00 98.81           C  
ATOM   1522  C   ILE A 209       7.867   3.354  -2.918  1.00 98.81           C  
ATOM   1523  CB  ILE A 209       9.250   5.098  -4.105  1.00 98.81           C  
ATOM   1524  O   ILE A 209       6.680   3.596  -3.131  1.00 98.81           O  
ATOM   1525  CG1 ILE A 209      10.227   5.352  -5.254  1.00 98.81           C  
ATOM   1526  CG2 ILE A 209       9.812   5.617  -2.779  1.00 98.81           C  
ATOM   1527  CD1 ILE A 209      11.578   4.660  -5.086  1.00 98.81           C  
ATOM   1528  N   TYR A 210       8.359   2.918  -1.797  1.00 98.94           N  
ATOM   1529  CA  TYR A 210       7.500   2.580  -0.665  1.00 98.94           C  
ATOM   1530  C   TYR A 210       7.902   3.369   0.576  1.00 98.94           C  
ATOM   1531  CB  TYR A 210       7.566   1.078  -0.372  1.00 98.94           C  
ATOM   1532  O   TYR A 210       9.086   3.586   0.824  1.00 98.94           O  
ATOM   1533  CG  TYR A 210       7.188   0.213  -1.549  1.00 98.94           C  
ATOM   1534  CD1 TYR A 210       5.910  -0.338  -1.651  1.00 98.94           C  
ATOM   1535  CD2 TYR A 210       8.102  -0.056  -2.561  1.00 98.94           C  
ATOM   1536  CE1 TYR A 210       5.559  -1.138  -2.734  1.00 98.94           C  
ATOM   1537  CE2 TYR A 210       7.758  -0.854  -3.646  1.00 98.94           C  
ATOM   1538  OH  TYR A 210       6.141  -2.180  -4.797  1.00 98.94           O  
ATOM   1539  CZ  TYR A 210       6.484  -1.390  -3.725  1.00 98.94           C  
ATOM   1540  N   ALA A 211       6.836   3.875   1.280  1.00 98.88           N  
ATOM   1541  CA  ALA A 211       7.117   4.367   2.625  1.00 98.88           C  
ATOM   1542  C   ALA A 211       7.461   3.221   3.570  1.00 98.88           C  
ATOM   1543  CB  ALA A 211       5.922   5.156   3.162  1.00 98.88           C  
ATOM   1544  O   ALA A 211       6.750   2.215   3.619  1.00 98.88           O  
ATOM   1545  N   LYS A 212       8.570   3.387   4.324  1.00 98.81           N  
ATOM   1546  CA  LYS A 212       9.094   2.334   5.191  1.00 98.81           C  
ATOM   1547  C   LYS A 212       8.344   2.297   6.523  1.00 98.81           C  
ATOM   1548  CB  LYS A 212      10.586   2.535   5.438  1.00 98.81           C  
ATOM   1549  O   LYS A 212       8.477   3.209   7.340  1.00 98.81           O  
ATOM   1550  CG  LYS A 212      11.258   1.367   6.145  1.00 98.81           C  
ATOM   1551  CD  LYS A 212      12.734   1.647   6.410  1.00 98.81           C  
ATOM   1552  CE  LYS A 212      13.531   1.712   5.113  1.00 98.81           C  
ATOM   1553  NZ  LYS A 212      14.961   2.066   5.363  1.00 98.81           N  
ATOM   1554  N   VAL A 213       7.641   1.245   6.781  1.00 98.88           N  
ATOM   1555  CA  VAL A 213       6.734   1.119   7.922  1.00 98.88           C  
ATOM   1556  C   VAL A 213       7.527   1.219   9.227  1.00 98.88           C  
ATOM   1557  CB  VAL A 213       5.949  -0.210   7.875  1.00 98.88           C  
ATOM   1558  O   VAL A 213       7.094   1.878  10.172  1.00 98.88           O  
ATOM   1559  CG1 VAL A 213       5.246  -0.468   9.211  1.00 98.88           C  
ATOM   1560  CG2 VAL A 213       4.938  -0.192   6.730  1.00 98.88           C  
ATOM   1561  N   SER A 214       8.656   0.618   9.281  1.00 98.62           N  
ATOM   1562  CA  SER A 214       9.438   0.618  10.516  1.00 98.62           C  
ATOM   1563  C   SER A 214       9.812   2.035  10.930  1.00 98.62           C  
ATOM   1564  CB  SER A 214      10.695  -0.231  10.352  1.00 98.62           C  
ATOM   1565  O   SER A 214      10.016   2.311  12.109  1.00 98.62           O  
ATOM   1566  OG  SER A 214      11.508   0.269   9.305  1.00 98.62           O  
ATOM   1567  N   ALA A 215       9.875   2.971  10.023  1.00 98.50           N  
ATOM   1568  CA  ALA A 215      10.258   4.352  10.312  1.00 98.50           C  
ATOM   1569  C   ALA A 215       9.117   5.105  10.984  1.00 98.50           C  
ATOM   1570  CB  ALA A 215      10.672   5.062   9.023  1.00 98.50           C  
ATOM   1571  O   ALA A 215       9.336   6.145  11.609  1.00 98.50           O  
ATOM   1572  N   ALA A 216       7.895   4.578  10.828  1.00 98.44           N  
ATOM   1573  CA  ALA A 216       6.742   5.273  11.391  1.00 98.44           C  
ATOM   1574  C   ALA A 216       6.074   4.434  12.477  1.00 98.44           C  
ATOM   1575  CB  ALA A 216       5.734   5.609  10.289  1.00 98.44           C  
ATOM   1576  O   ALA A 216       4.918   4.668  12.828  1.00 98.44           O  
ATOM   1577  N   ALA A 217       6.773   3.408  12.938  1.00 98.25           N  
ATOM   1578  CA  ALA A 217       6.180   2.438  13.852  1.00 98.25           C  
ATOM   1579  C   ALA A 217       5.672   3.121  15.125  1.00 98.25           C  
ATOM   1580  CB  ALA A 217       7.195   1.354  14.211  1.00 98.25           C  
ATOM   1581  O   ALA A 217       4.562   2.838  15.586  1.00 98.25           O  
ATOM   1582  N   LYS A 218       6.488   4.055  15.656  1.00 98.00           N  
ATOM   1583  CA  LYS A 218       6.094   4.750  16.875  1.00 98.00           C  
ATOM   1584  C   LYS A 218       4.840   5.586  16.656  1.00 98.00           C  
ATOM   1585  CB  LYS A 218       7.234   5.633  17.391  1.00 98.00           C  
ATOM   1586  O   LYS A 218       3.918   5.566  17.484  1.00 98.00           O  
ATOM   1587  CG  LYS A 218       8.375   4.867  18.031  1.00 98.00           C  
ATOM   1588  CD  LYS A 218       9.453   5.805  18.562  1.00 98.00           C  
ATOM   1589  CE  LYS A 218      10.633   5.035  19.141  1.00 98.00           C  
ATOM   1590  NZ  LYS A 218      11.750   5.945  19.516  1.00 98.00           N  
ATOM   1591  N   TRP A 219       4.852   6.262  15.602  1.00 98.69           N  
ATOM   1592  CA  TRP A 219       3.705   7.102  15.273  1.00 98.69           C  
ATOM   1593  C   TRP A 219       2.451   6.254  15.078  1.00 98.69           C  
ATOM   1594  CB  TRP A 219       3.984   7.926  14.016  1.00 98.69           C  
ATOM   1595  O   TRP A 219       1.379   6.594  15.586  1.00 98.69           O  
ATOM   1596  CG  TRP A 219       2.785   8.648  13.484  1.00 98.69           C  
ATOM   1597  CD1 TRP A 219       2.242   9.812  13.961  1.00 98.69           C  
ATOM   1598  CD2 TRP A 219       1.975   8.258  12.375  1.00 98.69           C  
ATOM   1599  CE2 TRP A 219       0.958   9.227  12.234  1.00 98.69           C  
ATOM   1600  CE3 TRP A 219       2.010   7.180  11.484  1.00 98.69           C  
ATOM   1601  NE1 TRP A 219       1.144  10.164  13.219  1.00 98.69           N  
ATOM   1602  CH2 TRP A 219       0.042   8.086  10.375  1.00 98.69           C  
ATOM   1603  CZ2 TRP A 219      -0.016   9.148  11.234  1.00 98.69           C  
ATOM   1604  CZ3 TRP A 219       1.040   7.102  10.484  1.00 98.69           C  
ATOM   1605  N   ILE A 220       2.604   5.141  14.375  1.00 98.69           N  
ATOM   1606  CA  ILE A 220       1.462   4.277  14.102  1.00 98.69           C  
ATOM   1607  C   ILE A 220       0.894   3.738  15.414  1.00 98.69           C  
ATOM   1608  CB  ILE A 220       1.851   3.111  13.164  1.00 98.69           C  
ATOM   1609  O   ILE A 220      -0.318   3.781  15.633  1.00 98.69           O  
ATOM   1610  CG1 ILE A 220       2.178   3.639  11.766  1.00 98.69           C  
ATOM   1611  CG2 ILE A 220       0.732   2.066  13.109  1.00 98.69           C  
ATOM   1612  CD1 ILE A 220       2.867   2.621  10.867  1.00 98.69           C  
ATOM   1613  N   LYS A 221       1.766   3.305  16.250  1.00 97.75           N  
ATOM   1614  CA  LYS A 221       1.341   2.748  17.531  1.00 97.75           C  
ATOM   1615  C   LYS A 221       0.621   3.797  18.375  1.00 97.75           C  
ATOM   1616  CB  LYS A 221       2.541   2.193  18.297  1.00 97.75           C  
ATOM   1617  O   LYS A 221      -0.439   3.523  18.938  1.00 97.75           O  
ATOM   1618  CG  LYS A 221       2.168   1.426  19.562  1.00 97.75           C  
ATOM   1619  CD  LYS A 221       3.396   0.837  20.234  1.00 97.75           C  
ATOM   1620  CE  LYS A 221       3.033   0.132  21.531  1.00 97.75           C  
ATOM   1621  NZ  LYS A 221       4.238  -0.437  22.219  1.00 97.75           N  
ATOM   1622  N   SER A 222       1.168   4.926  18.406  1.00 97.88           N  
ATOM   1623  CA  SER A 222       0.594   6.008  19.203  1.00 97.88           C  
ATOM   1624  C   SER A 222      -0.742   6.465  18.625  1.00 97.88           C  
ATOM   1625  CB  SER A 222       1.560   7.191  19.266  1.00 97.88           C  
ATOM   1626  O   SER A 222      -1.718   6.629  19.359  1.00 97.88           O  
ATOM   1627  OG  SER A 222       0.979   8.273  19.969  1.00 97.88           O  
ATOM   1628  N   THR A 223      -0.829   6.664  17.359  1.00 98.19           N  
ATOM   1629  CA  THR A 223      -2.004   7.207  16.688  1.00 98.19           C  
ATOM   1630  C   THR A 223      -3.146   6.195  16.688  1.00 98.19           C  
ATOM   1631  CB  THR A 223      -1.680   7.617  15.242  1.00 98.19           C  
ATOM   1632  O   THR A 223      -4.305   6.562  16.891  1.00 98.19           O  
ATOM   1633  CG2 THR A 223      -2.910   8.188  14.547  1.00 98.19           C  
ATOM   1634  OG1 THR A 223      -0.646   8.609  15.258  1.00 98.19           O  
ATOM   1635  N   ALA A 224      -2.844   4.895  16.500  1.00 96.44           N  
ATOM   1636  CA  ALA A 224      -3.873   3.865  16.406  1.00 96.44           C  
ATOM   1637  C   ALA A 224      -4.117   3.193  17.750  1.00 96.44           C  
ATOM   1638  CB  ALA A 224      -3.482   2.824  15.359  1.00 96.44           C  
ATOM   1639  O   ALA A 224      -4.984   2.328  17.875  1.00 96.44           O  
ATOM   1640  N   GLY A 225      -3.363   3.594  18.750  1.00 93.25           N  
ATOM   1641  CA  GLY A 225      -3.494   3.004  20.062  1.00 93.25           C  
ATOM   1642  C   GLY A 225      -3.174   1.521  20.094  1.00 93.25           C  
ATOM   1643  O   GLY A 225      -3.865   0.743  20.766  1.00 93.25           O  
ATOM   1644  N   LEU A 226      -2.193   1.064  19.281  1.00 85.56           N  
ATOM   1645  CA  LEU A 226      -1.772  -0.330  19.219  1.00 85.56           C  
ATOM   1646  C   LEU A 226      -0.719  -0.633  20.281  1.00 85.56           C  
ATOM   1647  CB  LEU A 226      -1.223  -0.656  17.828  1.00 85.56           C  
ATOM   1648  O   LEU A 226      -0.036   0.275  20.766  1.00 85.56           O  
ATOM   1649  CG  LEU A 226      -2.174  -0.431  16.656  1.00 85.56           C  
ATOM   1650  CD1 LEU A 226      -1.434  -0.604  15.328  1.00 85.56           C  
ATOM   1651  CD2 LEU A 226      -3.361  -1.386  16.734  1.00 85.56           C  
TER    1652      LEU A 226                                                      
ENDMDL                                                                          
END                                                                             
