# Supplementary material for: Mutational Analysis of Substrate Recognition in Trypsin-like Protease Cocoonase: Protein Memory Induced by Alterations in Substrate-Binding Site
Source: Molecules. 2024 Nov 20;29(22):5476. doi: 10.3390/molecules29225476 (PMC11597625; doi:10.3390/molecules29225476)
Supplement: Supplementary file 1 [file molecules-29-05476-s001.zip › coordinate data/wild type CCN.pdb]

MODEL     1                                                                     
ATOM      1  N   ILE A   1      -0.644  -6.531  -9.172  1.00 98.69           N  
ATOM      2  CA  ILE A   1       0.464  -7.426  -8.844  1.00 98.69           C  
ATOM      3  C   ILE A   1       0.880  -8.203 -10.086  1.00 98.69           C  
ATOM      4  CB  ILE A   1       0.092  -8.391  -7.703  1.00 98.69           C  
ATOM      5  O   ILE A   1       0.132  -9.062 -10.570  1.00 98.69           O  
ATOM      6  CG1 ILE A   1      -0.293  -7.613  -6.441  1.00 98.69           C  
ATOM      7  CG2 ILE A   1       1.246  -9.359  -7.418  1.00 98.69           C  
ATOM      8  CD1 ILE A   1       0.843  -6.785  -5.855  1.00 98.69           C  
ATOM      9  N   VAL A   2       1.989  -7.969 -10.625  1.00 98.81           N  
ATOM     10  CA  VAL A   2       2.568  -8.625 -11.789  1.00 98.81           C  
ATOM     11  C   VAL A   2       3.666  -9.586 -11.352  1.00 98.81           C  
ATOM     12  CB  VAL A   2       3.135  -7.594 -12.797  1.00 98.81           C  
ATOM     13  O   VAL A   2       4.539  -9.227 -10.555  1.00 98.81           O  
ATOM     14  CG1 VAL A   2       3.729  -8.297 -14.016  1.00 98.81           C  
ATOM     15  CG2 VAL A   2       2.047  -6.609 -13.219  1.00 98.81           C  
ATOM     16  N   GLY A   3       3.625 -10.844 -11.938  1.00 98.44           N  
ATOM     17  CA  GLY A   3       4.656 -11.828 -11.656  1.00 98.44           C  
ATOM     18  C   GLY A   3       4.543 -12.430 -10.266  1.00 98.44           C  
ATOM     19  O   GLY A   3       5.531 -12.930  -9.719  1.00 98.44           O  
ATOM     20  N   GLY A   4       3.410 -12.227  -9.609  1.00 98.38           N  
ATOM     21  CA  GLY A   4       3.166 -12.773  -8.281  1.00 98.38           C  
ATOM     22  C   GLY A   4       2.287 -14.008  -8.305  1.00 98.38           C  
ATOM     23  O   GLY A   4       2.229 -14.719  -9.312  1.00 98.38           O  
ATOM     24  N   GLU A   5       1.747 -14.211  -7.168  1.00 98.75           N  
ATOM     25  CA  GLU A   5       0.895 -15.383  -7.000  1.00 98.75           C  
ATOM     26  C   GLU A   5      -0.325 -15.062  -6.141  1.00 98.75           C  
ATOM     27  CB  GLU A   5       1.685 -16.547  -6.379  1.00 98.75           C  
ATOM     28  O   GLU A   5      -0.296 -14.125  -5.340  1.00 98.75           O  
ATOM     29  CG  GLU A   5       2.203 -16.250  -4.980  1.00 98.75           C  
ATOM     30  CD  GLU A   5       3.086 -17.359  -4.422  1.00 98.75           C  
ATOM     31  OE1 GLU A   5       3.783 -17.125  -3.408  1.00 98.75           O  
ATOM     32  OE2 GLU A   5       3.084 -18.453  -5.008  1.00 98.75           O  
ATOM     33  N   GLU A   6      -1.374 -15.859  -6.340  1.00 98.81           N  
ATOM     34  CA  GLU A   6      -2.535 -15.750  -5.461  1.00 98.81           C  
ATOM     35  C   GLU A   6      -2.201 -16.203  -4.043  1.00 98.81           C  
ATOM     36  CB  GLU A   6      -3.705 -16.562  -6.012  1.00 98.81           C  
ATOM     37  O   GLU A   6      -1.486 -17.188  -3.854  1.00 98.81           O  
ATOM     38  CG  GLU A   6      -4.250 -16.047  -7.336  1.00 98.81           C  
ATOM     39  CD  GLU A   6      -5.469 -16.812  -7.828  1.00 98.81           C  
ATOM     40  OE1 GLU A   6      -6.004 -16.469  -8.906  1.00 98.81           O  
ATOM     41  OE2 GLU A   6      -5.891 -17.766  -7.125  1.00 98.81           O  
ATOM     42  N   ILE A   7      -2.674 -15.453  -3.109  1.00 98.81           N  
ATOM     43  CA  ILE A   7      -2.449 -15.805  -1.713  1.00 98.81           C  
ATOM     44  C   ILE A   7      -3.758 -15.695  -0.935  1.00 98.81           C  
ATOM     45  CB  ILE A   7      -1.365 -14.914  -1.070  1.00 98.81           C  
ATOM     46  O   ILE A   7      -4.723 -15.094  -1.416  1.00 98.81           O  
ATOM     47  CG1 ILE A   7      -1.807 -13.445  -1.084  1.00 98.81           C  
ATOM     48  CG2 ILE A   7      -0.024 -15.086  -1.790  1.00 98.81           C  
ATOM     49  CD1 ILE A   7      -0.958 -12.531  -0.206  1.00 98.81           C  
ATOM     50  N   SER A   8      -3.764 -16.281   0.288  1.00 98.69           N  
ATOM     51  CA  SER A   8      -4.867 -16.125   1.232  1.00 98.69           C  
ATOM     52  C   SER A   8      -4.711 -14.859   2.064  1.00 98.69           C  
ATOM     53  CB  SER A   8      -4.953 -17.344   2.152  1.00 98.69           C  
ATOM     54  O   SER A   8      -3.594 -14.477   2.414  1.00 98.69           O  
ATOM     55  OG  SER A   8      -5.875 -17.125   3.205  1.00 98.69           O  
ATOM     56  N   ILE A   9      -5.902 -14.219   2.432  1.00 98.81           N  
ATOM     57  CA  ILE A   9      -5.895 -13.031   3.281  1.00 98.81           C  
ATOM     58  C   ILE A   9      -5.199 -13.352   4.605  1.00 98.81           C  
ATOM     59  CB  ILE A   9      -7.324 -12.508   3.541  1.00 98.81           C  
ATOM     60  O   ILE A   9      -4.684 -12.453   5.273  1.00 98.81           O  
ATOM     61  CG1 ILE A   9      -7.277 -11.148   4.246  1.00 98.81           C  
ATOM     62  CG2 ILE A   9      -8.133 -13.523   4.359  1.00 98.81           C  
ATOM     63  CD1 ILE A   9      -6.648 -10.039   3.410  1.00 98.81           C  
ATOM     64  N   ASN A  10      -5.113 -14.672   4.988  1.00 98.62           N  
ATOM     65  CA  ASN A  10      -4.473 -15.078   6.234  1.00 98.62           C  
ATOM     66  C   ASN A  10      -2.984 -14.750   6.234  1.00 98.62           C  
ATOM     67  CB  ASN A  10      -4.684 -16.578   6.480  1.00 98.62           C  
ATOM     68  O   ASN A  10      -2.379 -14.602   7.301  1.00 98.62           O  
ATOM     69  CG  ASN A  10      -6.137 -16.922   6.746  1.00 98.62           C  
ATOM     70  ND2 ASN A  10      -6.367 -17.812   7.707  1.00 98.62           N  
ATOM     71  OD1 ASN A  10      -7.043 -16.406   6.090  1.00 98.62           O  
ATOM     72  N   LYS A  11      -2.414 -14.609   5.086  1.00 98.69           N  
ATOM     73  CA  LYS A  11      -0.980 -14.352   4.988  1.00 98.69           C  
ATOM     74  C   LYS A  11      -0.674 -12.867   5.148  1.00 98.69           C  
ATOM     75  CB  LYS A  11      -0.434 -14.859   3.654  1.00 98.69           C  
ATOM     76  O   LYS A  11       0.451 -12.492   5.488  1.00 98.69           O  
ATOM     77  CG  LYS A  11      -0.553 -16.359   3.467  1.00 98.69           C  
ATOM     78  CD  LYS A  11       0.402 -17.125   4.383  1.00 98.69           C  
ATOM     79  CE  LYS A  11       0.376 -18.625   4.109  1.00 98.69           C  
ATOM     80  NZ  LYS A  11       1.192 -19.375   5.105  1.00 98.69           N  
ATOM     81  N   VAL A  12      -1.650 -12.062   4.797  1.00 98.81           N  
ATOM     82  CA  VAL A  12      -1.506 -10.617   4.938  1.00 98.81           C  
ATOM     83  C   VAL A  12      -2.781 -10.023   5.531  1.00 98.81           C  
ATOM     84  CB  VAL A  12      -1.188  -9.945   3.582  1.00 98.81           C  
ATOM     85  O   VAL A  12      -3.443  -9.195   4.898  1.00 98.81           O  
ATOM     86  CG1 VAL A  12       0.207 -10.336   3.100  1.00 98.81           C  
ATOM     87  CG2 VAL A  12      -2.242 -10.320   2.541  1.00 98.81           C  
ATOM     88  N   PRO A  13      -3.098 -10.375   6.770  1.00 98.81           N  
ATOM     89  CA  PRO A  13      -4.387 -10.039   7.379  1.00 98.81           C  
ATOM     90  C   PRO A  13      -4.531  -8.547   7.672  1.00 98.81           C  
ATOM     91  CB  PRO A  13      -4.387 -10.852   8.672  1.00 98.81           C  
ATOM     92  O   PRO A  13      -5.602  -8.102   8.094  1.00 98.81           O  
ATOM     93  CG  PRO A  13      -2.939 -11.039   9.008  1.00 98.81           C  
ATOM     94  CD  PRO A  13      -2.170 -11.180   7.727  1.00 98.81           C  
ATOM     95  N   TYR A  14      -3.496  -7.801   7.309  1.00 98.88           N  
ATOM     96  CA  TYR A  14      -3.535  -6.348   7.449  1.00 98.88           C  
ATOM     97  C   TYR A  14      -4.035  -5.691   6.172  1.00 98.88           C  
ATOM     98  CB  TYR A  14      -2.150  -5.805   7.812  1.00 98.88           C  
ATOM     99  O   TYR A  14      -4.246  -4.477   6.129  1.00 98.88           O  
ATOM    100  CG  TYR A  14      -1.029  -6.418   7.008  1.00 98.88           C  
ATOM    101  CD1 TYR A  14      -0.204  -7.395   7.562  1.00 98.88           C  
ATOM    102  CD2 TYR A  14      -0.792  -6.027   5.695  1.00 98.88           C  
ATOM    103  CE1 TYR A  14       0.832  -7.965   6.828  1.00 98.88           C  
ATOM    104  CE2 TYR A  14       0.241  -6.586   4.953  1.00 98.88           C  
ATOM    105  OH  TYR A  14       2.068  -8.109   4.793  1.00 98.88           O  
ATOM    106  CZ  TYR A  14       1.046  -7.555   5.527  1.00 98.88           C  
ATOM    107  N   GLN A  15      -4.133  -6.461   5.121  1.00 98.94           N  
ATOM    108  CA  GLN A  15      -4.488  -5.961   3.795  1.00 98.94           C  
ATOM    109  C   GLN A  15      -5.938  -5.488   3.756  1.00 98.94           C  
ATOM    110  CB  GLN A  15      -4.262  -7.043   2.736  1.00 98.94           C  
ATOM    111  O   GLN A  15      -6.828  -6.145   4.301  1.00 98.94           O  
ATOM    112  CG  GLN A  15      -4.578  -6.590   1.317  1.00 98.94           C  
ATOM    113  CD  GLN A  15      -3.584  -5.574   0.789  1.00 98.94           C  
ATOM    114  NE2 GLN A  15      -4.094  -4.496   0.197  1.00 98.94           N  
ATOM    115  OE1 GLN A  15      -2.369  -5.754   0.913  1.00 98.94           O  
ATOM    116  N   ALA A  16      -6.148  -4.301   3.102  1.00 98.94           N  
ATOM    117  CA  ALA A  16      -7.488  -3.746   2.916  1.00 98.94           C  
ATOM    118  C   ALA A  16      -7.742  -3.408   1.450  1.00 98.94           C  
ATOM    119  CB  ALA A  16      -7.676  -2.506   3.787  1.00 98.94           C  
ATOM    120  O   ALA A  16      -6.852  -2.918   0.755  1.00 98.94           O  
ATOM    121  N   TYR A  17      -8.961  -3.684   1.061  1.00 98.94           N  
ATOM    122  CA  TYR A  17      -9.461  -3.262  -0.243  1.00 98.94           C  
ATOM    123  C   TYR A  17     -10.258  -1.967  -0.128  1.00 98.94           C  
ATOM    124  CB  TYR A  17     -10.328  -4.355  -0.868  1.00 98.94           C  
ATOM    125  O   TYR A  17     -11.125  -1.842   0.737  1.00 98.94           O  
ATOM    126  CG  TYR A  17     -10.977  -3.947  -2.166  1.00 98.94           C  
ATOM    127  CD1 TYR A  17     -12.250  -3.383  -2.184  1.00 98.94           C  
ATOM    128  CD2 TYR A  17     -10.320  -4.125  -3.379  1.00 98.94           C  
ATOM    129  CE1 TYR A  17     -12.859  -3.008  -3.379  1.00 98.94           C  
ATOM    130  CE2 TYR A  17     -10.914  -3.752  -4.582  1.00 98.94           C  
ATOM    131  OH  TYR A  17     -12.773  -2.822  -5.754  1.00 98.94           O  
ATOM    132  CZ  TYR A  17     -12.180  -3.193  -4.570  1.00 98.94           C  
ATOM    133  N   LEU A  18      -9.961  -1.021  -1.037  1.00 98.94           N  
ATOM    134  CA  LEU A  18     -10.711   0.230  -1.067  1.00 98.94           C  
ATOM    135  C   LEU A  18     -11.477   0.374  -2.379  1.00 98.94           C  
ATOM    136  CB  LEU A  18      -9.766   1.423  -0.877  1.00 98.94           C  
ATOM    137  O   LEU A  18     -10.875   0.319  -3.459  1.00 98.94           O  
ATOM    138  CG  LEU A  18      -8.898   1.408   0.383  1.00 98.94           C  
ATOM    139  CD1 LEU A  18      -8.148   2.725   0.521  1.00 98.94           C  
ATOM    140  CD2 LEU A  18      -9.758   1.146   1.618  1.00 98.94           C  
ATOM    141  N   LEU A  19     -12.719   0.496  -2.230  1.00 98.75           N  
ATOM    142  CA  LEU A  19     -13.562   0.901  -3.350  1.00 98.75           C  
ATOM    143  C   LEU A  19     -13.852   2.396  -3.297  1.00 98.75           C  
ATOM    144  CB  LEU A  19     -14.875   0.113  -3.344  1.00 98.75           C  
ATOM    145  O   LEU A  19     -14.461   2.881  -2.340  1.00 98.75           O  
ATOM    146  CG  LEU A  19     -15.828   0.371  -4.516  1.00 98.75           C  
ATOM    147  CD1 LEU A  19     -15.195  -0.103  -5.820  1.00 98.75           C  
ATOM    148  CD2 LEU A  19     -17.156  -0.320  -4.281  1.00 98.75           C  
ATOM    149  N   LEU A  20     -13.406   3.090  -4.359  1.00 98.75           N  
ATOM    150  CA  LEU A  20     -13.438   4.551  -4.383  1.00 98.75           C  
ATOM    151  C   LEU A  20     -14.422   5.055  -5.434  1.00 98.75           C  
ATOM    152  CB  LEU A  20     -12.039   5.109  -4.660  1.00 98.75           C  
ATOM    153  O   LEU A  20     -14.375   4.621  -6.590  1.00 98.75           O  
ATOM    154  CG  LEU A  20     -10.891   4.473  -3.883  1.00 98.75           C  
ATOM    155  CD1 LEU A  20      -9.547   4.980  -4.406  1.00 98.75           C  
ATOM    156  CD2 LEU A  20     -11.031   4.754  -2.391  1.00 98.75           C  
ATOM    157  N   GLN A  21     -15.203   5.930  -4.965  1.00 98.44           N  
ATOM    158  CA  GLN A  21     -16.172   6.527  -5.875  1.00 98.44           C  
ATOM    159  C   GLN A  21     -15.828   7.988  -6.164  1.00 98.44           C  
ATOM    160  CB  GLN A  21     -17.594   6.426  -5.297  1.00 98.44           C  
ATOM    161  O   GLN A  21     -15.609   8.773  -5.242  1.00 98.44           O  
ATOM    162  CG  GLN A  21     -18.672   6.914  -6.242  1.00 98.44           C  
ATOM    163  CD  GLN A  21     -20.078   6.738  -5.672  1.00 98.44           C  
ATOM    164  NE2 GLN A  21     -21.078   7.152  -6.434  1.00 98.44           N  
ATOM    165  OE1 GLN A  21     -20.234   6.238  -4.555  1.00 98.44           O  
ATOM    166  N   LYS A  22     -15.719   8.305  -7.426  1.00 97.44           N  
ATOM    167  CA  LYS A  22     -15.602   9.664  -7.930  1.00 97.44           C  
ATOM    168  C   LYS A  22     -16.719   9.977  -8.922  1.00 97.44           C  
ATOM    169  CB  LYS A  22     -14.234   9.883  -8.586  1.00 97.44           C  
ATOM    170  O   LYS A  22     -16.719   9.453 -10.039  1.00 97.44           O  
ATOM    171  CG  LYS A  22     -13.969  11.328  -8.984  1.00 97.44           C  
ATOM    172  CD  LYS A  22     -12.562  11.500  -9.555  1.00 97.44           C  
ATOM    173  CE  LYS A  22     -12.281  12.945  -9.930  1.00 97.44           C  
ATOM    174  NZ  LYS A  22     -10.898  13.117 -10.461  1.00 97.44           N  
ATOM    175  N   ASP A  23     -17.672  10.805  -8.461  1.00 94.56           N  
ATOM    176  CA  ASP A  23     -18.844  11.070  -9.281  1.00 94.56           C  
ATOM    177  C   ASP A  23     -19.562   9.773  -9.641  1.00 94.56           C  
ATOM    178  CB  ASP A  23     -18.453  11.812 -10.562  1.00 94.56           C  
ATOM    179  O   ASP A  23     -19.984   9.031  -8.750  1.00 94.56           O  
ATOM    180  CG  ASP A  23     -17.781  13.156 -10.289  1.00 94.56           C  
ATOM    181  OD1 ASP A  23     -18.234  13.883  -9.375  1.00 94.56           O  
ATOM    182  OD2 ASP A  23     -16.797  13.484 -10.984  1.00 94.56           O  
ATOM    183  N   ASN A  24     -19.688   9.320 -10.969  1.00 94.06           N  
ATOM    184  CA  ASN A  24     -20.406   8.109 -11.336  1.00 94.06           C  
ATOM    185  C   ASN A  24     -19.438   6.973 -11.680  1.00 94.06           C  
ATOM    186  CB  ASN A  24     -21.344   8.375 -12.516  1.00 94.06           C  
ATOM    187  O   ASN A  24     -19.844   5.953 -12.234  1.00 94.06           O  
ATOM    188  CG  ASN A  24     -22.500   9.297 -12.156  1.00 94.06           C  
ATOM    189  ND2 ASN A  24     -22.953  10.094 -13.117  1.00 94.06           N  
ATOM    190  OD1 ASN A  24     -22.969   9.289 -11.016  1.00 94.06           O  
ATOM    191  N   GLU A  25     -18.125   7.203 -11.297  1.00 97.06           N  
ATOM    192  CA  GLU A  25     -17.109   6.207 -11.602  1.00 97.06           C  
ATOM    193  C   GLU A  25     -16.531   5.598 -10.336  1.00 97.06           C  
ATOM    194  CB  GLU A  25     -15.992   6.828 -12.445  1.00 97.06           C  
ATOM    195  O   GLU A  25     -16.484   6.246  -9.281  1.00 97.06           O  
ATOM    196  CG  GLU A  25     -16.438   7.289 -13.828  1.00 97.06           C  
ATOM    197  CD  GLU A  25     -15.305   7.824 -14.680  1.00 97.06           C  
ATOM    198  OE1 GLU A  25     -15.023   7.234 -15.750  1.00 97.06           O  
ATOM    199  OE2 GLU A  25     -14.703   8.844 -14.281  1.00 97.06           O  
ATOM    200  N   TYR A  26     -16.156   4.324 -10.516  1.00 97.62           N  
ATOM    201  CA  TYR A  26     -15.547   3.619  -9.398  1.00 97.62           C  
ATOM    202  C   TYR A  26     -14.109   3.227  -9.719  1.00 97.62           C  
ATOM    203  CB  TYR A  26     -16.359   2.373  -9.031  1.00 97.62           C  
ATOM    204  O   TYR A  26     -13.789   2.885 -10.859  1.00 97.62           O  
ATOM    205  CG  TYR A  26     -17.703   2.682  -8.430  1.00 97.62           C  
ATOM    206  CD1 TYR A  26     -17.859   2.779  -7.047  1.00 97.62           C  
ATOM    207  CD2 TYR A  26     -18.828   2.875  -9.234  1.00 97.62           C  
ATOM    208  CE1 TYR A  26     -19.109   3.062  -6.484  1.00 97.62           C  
ATOM    209  CE2 TYR A  26     -20.062   3.158  -8.680  1.00 97.62           C  
ATOM    210  OH  TYR A  26     -21.422   3.529  -6.754  1.00 97.62           O  
ATOM    211  CZ  TYR A  26     -20.203   3.250  -7.309  1.00 97.62           C  
ATOM    212  N   PHE A  27     -13.328   3.369  -8.695  1.00 97.62           N  
ATOM    213  CA  PHE A  27     -11.922   2.980  -8.750  1.00 97.62           C  
ATOM    214  C   PHE A  27     -11.555   2.104  -7.562  1.00 97.62           C  
ATOM    215  CB  PHE A  27     -11.023   4.219  -8.797  1.00 97.62           C  
ATOM    216  O   PHE A  27     -12.305   2.020  -6.590  1.00 97.62           O  
ATOM    217  CG  PHE A  27     -11.391   5.199  -9.875  1.00 97.62           C  
ATOM    218  CD1 PHE A  27     -10.773   5.148 -11.117  1.00 97.62           C  
ATOM    219  CD2 PHE A  27     -12.352   6.172  -9.648  1.00 97.62           C  
ATOM    220  CE1 PHE A  27     -11.109   6.059 -12.117  1.00 97.62           C  
ATOM    221  CE2 PHE A  27     -12.695   7.082 -10.641  1.00 97.62           C  
ATOM    222  CZ  PHE A  27     -12.070   7.023 -11.875  1.00 97.62           C  
ATOM    223  N   GLN A  28     -10.406   1.522  -7.742  1.00 98.56           N  
ATOM    224  CA  GLN A  28      -9.977   0.720  -6.602  1.00 98.56           C  
ATOM    225  C   GLN A  28      -8.539   1.057  -6.203  1.00 98.56           C  
ATOM    226  CB  GLN A  28     -10.094  -0.771  -6.918  1.00 98.56           C  
ATOM    227  O   GLN A  28      -7.723   1.415  -7.055  1.00 98.56           O  
ATOM    228  CG  GLN A  28      -9.062  -1.275  -7.914  1.00 98.56           C  
ATOM    229  CD  GLN A  28      -9.156  -2.770  -8.156  1.00 98.56           C  
ATOM    230  NE2 GLN A  28      -8.016  -3.447  -8.148  1.00 98.56           N  
ATOM    231  OE1 GLN A  28     -10.250  -3.311  -8.352  1.00 98.56           O  
ATOM    232  N   CYS A  29      -8.273   0.877  -4.965  1.00 98.88           N  
ATOM    233  CA  CYS A  29      -6.961   0.975  -4.332  1.00 98.88           C  
ATOM    234  C   CYS A  29      -6.828  -0.028  -3.193  1.00 98.88           C  
ATOM    235  CB  CYS A  29      -6.723   2.391  -3.809  1.00 98.88           C  
ATOM    236  O   CYS A  29      -7.781  -0.738  -2.869  1.00 98.88           O  
ATOM    237  SG  CYS A  29      -5.977   3.500  -5.023  1.00 98.88           S  
ATOM    238  N   GLY A  30      -5.609  -0.086  -2.715  1.00 98.94           N  
ATOM    239  CA  GLY A  30      -5.352  -0.886  -1.527  1.00 98.94           C  
ATOM    240  C   GLY A  30      -5.094  -0.049  -0.288  1.00 98.94           C  
ATOM    241  O   GLY A  30      -5.141   1.182  -0.344  1.00 98.94           O  
ATOM    242  N   GLY A  31      -4.906  -0.666   0.786  1.00 98.94           N  
ATOM    243  CA  GLY A  31      -4.570  -0.068   2.068  1.00 98.94           C  
ATOM    244  C   GLY A  31      -4.172  -1.089   3.115  1.00 98.94           C  
ATOM    245  O   GLY A  31      -4.129  -2.289   2.836  1.00 98.94           O  
ATOM    246  N   SER A  32      -3.777  -0.571   4.273  1.00 98.94           N  
ATOM    247  CA  SER A  32      -3.420  -1.447   5.387  1.00 98.94           C  
ATOM    248  C   SER A  32      -4.090  -1.003   6.680  1.00 98.94           C  
ATOM    249  CB  SER A  32      -1.902  -1.481   5.574  1.00 98.94           C  
ATOM    250  O   SER A  32      -4.297   0.193   6.898  1.00 98.94           O  
ATOM    251  OG  SER A  32      -1.390  -0.173   5.758  1.00 98.94           O  
ATOM    252  N   ILE A  33      -4.449  -2.000   7.480  1.00 98.94           N  
ATOM    253  CA  ILE A  33      -5.039  -1.743   8.789  1.00 98.94           C  
ATOM    254  C   ILE A  33      -3.949  -1.300   9.766  1.00 98.94           C  
ATOM    255  CB  ILE A  33      -5.770  -2.988   9.336  1.00 98.94           C  
ATOM    256  O   ILE A  33      -3.074  -2.088  10.125  1.00 98.94           O  
ATOM    257  CG1 ILE A  33      -6.781  -3.506   8.305  1.00 98.94           C  
ATOM    258  CG2 ILE A  33      -6.461  -2.670  10.664  1.00 98.94           C  
ATOM    259  CD1 ILE A  33      -7.324  -4.895   8.617  1.00 98.94           C  
ATOM    260  N   ILE A  34      -4.113  -0.006  10.312  1.00 98.88           N  
ATOM    261  CA  ILE A  34      -3.041   0.462  11.188  1.00 98.88           C  
ATOM    262  C   ILE A  34      -3.592   0.731  12.586  1.00 98.88           C  
ATOM    263  CB  ILE A  34      -2.369   1.733  10.617  1.00 98.88           C  
ATOM    264  O   ILE A  34      -2.834   1.042  13.508  1.00 98.88           O  
ATOM    265  CG1 ILE A  34      -3.408   2.842  10.414  1.00 98.88           C  
ATOM    266  CG2 ILE A  34      -1.637   1.422   9.312  1.00 98.88           C  
ATOM    267  CD1 ILE A  34      -2.807   4.199  10.086  1.00 98.88           C  
ATOM    268  N   SER A  35      -4.910   0.670  12.734  1.00 98.69           N  
ATOM    269  CA  SER A  35      -5.641   0.689  13.992  1.00 98.69           C  
ATOM    270  C   SER A  35      -7.059   0.157  13.820  1.00 98.69           C  
ATOM    271  CB  SER A  35      -5.684   2.107  14.562  1.00 98.69           C  
ATOM    272  O   SER A  35      -7.441  -0.255  12.727  1.00 98.69           O  
ATOM    273  OG  SER A  35      -6.645   2.895  13.883  1.00 98.69           O  
ATOM    274  N   LYS A  36      -7.848   0.163  14.914  1.00 98.56           N  
ATOM    275  CA  LYS A  36      -9.211  -0.354  14.844  1.00 98.56           C  
ATOM    276  C   LYS A  36     -10.117   0.577  14.039  1.00 98.56           C  
ATOM    277  CB  LYS A  36      -9.781  -0.549  16.250  1.00 98.56           C  
ATOM    278  O   LYS A  36     -11.234   0.207  13.680  1.00 98.56           O  
ATOM    279  CG  LYS A  36      -9.172  -1.723  17.016  1.00 98.56           C  
ATOM    280  CD  LYS A  36      -9.898  -1.970  18.328  1.00 98.56           C  
ATOM    281  CE  LYS A  36      -9.406  -3.248  19.000  1.00 98.56           C  
ATOM    282  NZ  LYS A  36     -10.094  -3.480  20.312  1.00 98.56           N  
ATOM    283  N   ARG A  37      -9.500   1.756  13.688  1.00 98.62           N  
ATOM    284  CA  ARG A  37     -10.367   2.721  13.031  1.00 98.62           C  
ATOM    285  C   ARG A  37      -9.711   3.281  11.773  1.00 98.62           C  
ATOM    286  CB  ARG A  37     -10.734   3.859  13.984  1.00 98.62           C  
ATOM    287  O   ARG A  37     -10.320   4.074  11.047  1.00 98.62           O  
ATOM    288  CG  ARG A  37     -11.672   3.447  15.102  1.00 98.62           C  
ATOM    289  CD  ARG A  37     -13.086   3.184  14.586  1.00 98.62           C  
ATOM    290  NE  ARG A  37     -13.773   4.426  14.258  1.00 98.62           N  
ATOM    291  NH1 ARG A  37     -15.531   4.078  15.719  1.00 98.62           N  
ATOM    292  NH2 ARG A  37     -15.469   5.969  14.430  1.00 98.62           N  
ATOM    293  CZ  ARG A  37     -14.922   4.820  14.805  1.00 98.62           C  
ATOM    294  N   HIS A  38      -8.461   2.898  11.523  1.00 98.94           N  
ATOM    295  CA  HIS A  38      -7.750   3.652  10.492  1.00 98.94           C  
ATOM    296  C   HIS A  38      -7.094   2.721   9.484  1.00 98.94           C  
ATOM    297  CB  HIS A  38      -6.695   4.566  11.125  1.00 98.94           C  
ATOM    298  O   HIS A  38      -6.543   1.683   9.852  1.00 98.94           O  
ATOM    299  CG  HIS A  38      -7.270   5.594  12.047  1.00 98.94           C  
ATOM    300  CD2 HIS A  38      -7.621   6.883  11.828  1.00 98.94           C  
ATOM    301  ND1 HIS A  38      -7.535   5.340  13.375  1.00 98.94           N  
ATOM    302  CE1 HIS A  38      -8.031   6.430  13.938  1.00 98.94           C  
ATOM    303  NE2 HIS A  38      -8.094   7.379  13.023  1.00 98.94           N  
ATOM    304  N   ILE A  39      -7.219   3.141   8.234  1.00 98.94           N  
ATOM    305  CA  ILE A  39      -6.547   2.518   7.098  1.00 98.94           C  
ATOM    306  C   ILE A  39      -5.504   3.475   6.527  1.00 98.94           C  
ATOM    307  CB  ILE A  39      -7.555   2.109   6.000  1.00 98.94           C  
ATOM    308  O   ILE A  39      -5.797   4.645   6.273  1.00 98.94           O  
ATOM    309  CG1 ILE A  39      -8.609   1.150   6.570  1.00 98.94           C  
ATOM    310  CG2 ILE A  39      -6.828   1.479   4.809  1.00 98.94           C  
ATOM    311  CD1 ILE A  39      -8.039  -0.185   7.035  1.00 98.94           C  
ATOM    312  N   LEU A  40      -4.262   2.957   6.445  1.00 98.94           N  
ATOM    313  CA  LEU A  40      -3.229   3.709   5.742  1.00 98.94           C  
ATOM    314  C   LEU A  40      -3.256   3.402   4.246  1.00 98.94           C  
ATOM    315  CB  LEU A  40      -1.845   3.385   6.312  1.00 98.94           C  
ATOM    316  O   LEU A  40      -3.268   2.236   3.848  1.00 98.94           O  
ATOM    317  CG  LEU A  40      -0.660   4.105   5.668  1.00 98.94           C  
ATOM    318  CD1 LEU A  40      -0.780   5.613   5.875  1.00 98.94           C  
ATOM    319  CD2 LEU A  40       0.656   3.588   6.238  1.00 98.94           C  
ATOM    320  N   THR A  41      -3.266   4.434   3.398  1.00 98.94           N  
ATOM    321  CA  THR A  41      -3.277   4.305   1.945  1.00 98.94           C  
ATOM    322  C   THR A  41      -2.516   5.453   1.294  1.00 98.94           C  
ATOM    323  CB  THR A  41      -4.719   4.266   1.400  1.00 98.94           C  
ATOM    324  O   THR A  41      -1.704   6.117   1.945  1.00 98.94           O  
ATOM    325  CG2 THR A  41      -5.395   5.625   1.544  1.00 98.94           C  
ATOM    326  OG1 THR A  41      -4.688   3.902   0.015  1.00 98.94           O  
ATOM    327  N   ALA A  42      -2.721   5.637   0.035  1.00 98.94           N  
ATOM    328  CA  ALA A  42      -2.021   6.699  -0.683  1.00 98.94           C  
ATOM    329  C   ALA A  42      -2.928   7.910  -0.888  1.00 98.94           C  
ATOM    330  CB  ALA A  42      -1.511   6.188  -2.027  1.00 98.94           C  
ATOM    331  O   ALA A  42      -4.129   7.762  -1.114  1.00 98.94           O  
ATOM    332  N   ALA A  43      -2.332   9.094  -0.813  1.00 98.94           N  
ATOM    333  CA  ALA A  43      -3.068  10.336  -1.032  1.00 98.94           C  
ATOM    334  C   ALA A  43      -3.684  10.367  -2.430  1.00 98.94           C  
ATOM    335  CB  ALA A  43      -2.154  11.539  -0.827  1.00 98.94           C  
ATOM    336  O   ALA A  43      -4.824  10.805  -2.602  1.00 98.94           O  
ATOM    337  N   HIS A  44      -2.973   9.906  -3.404  1.00 98.75           N  
ATOM    338  CA  HIS A  44      -3.502   9.977  -4.762  1.00 98.75           C  
ATOM    339  C   HIS A  44      -4.738   9.102  -4.918  1.00 98.75           C  
ATOM    340  CB  HIS A  44      -2.434   9.570  -5.777  1.00 98.75           C  
ATOM    341  O   HIS A  44      -5.480   9.234  -5.895  1.00 98.75           O  
ATOM    342  CG  HIS A  44      -2.256   8.086  -5.898  1.00 98.75           C  
ATOM    343  CD2 HIS A  44      -3.027   7.145  -6.488  1.00 98.75           C  
ATOM    344  ND1 HIS A  44      -1.172   7.426  -5.367  1.00 98.75           N  
ATOM    345  CE1 HIS A  44      -1.284   6.133  -5.625  1.00 98.75           C  
ATOM    346  NE2 HIS A  44      -2.400   5.938  -6.305  1.00 98.75           N  
ATOM    347  N   CYS A  45      -4.938   8.164  -4.039  1.00 98.81           N  
ATOM    348  CA  CYS A  45      -6.102   7.293  -4.090  1.00 98.81           C  
ATOM    349  C   CYS A  45      -7.363   8.039  -3.676  1.00 98.81           C  
ATOM    350  CB  CYS A  45      -5.898   6.078  -3.184  1.00 98.81           C  
ATOM    351  O   CYS A  45      -8.461   7.730  -4.152  1.00 98.81           O  
ATOM    352  SG  CYS A  45      -4.855   4.793  -3.908  1.00 98.81           S  
ATOM    353  N   ILE A  46      -7.207   9.047  -2.838  1.00 98.56           N  
ATOM    354  CA  ILE A  46      -8.414   9.617  -2.264  1.00 98.56           C  
ATOM    355  C   ILE A  46      -8.633  11.031  -2.811  1.00 98.56           C  
ATOM    356  CB  ILE A  46      -8.352   9.648  -0.719  1.00 98.56           C  
ATOM    357  O   ILE A  46      -9.602  11.703  -2.459  1.00 98.56           O  
ATOM    358  CG1 ILE A  46      -7.105  10.414  -0.252  1.00 98.56           C  
ATOM    359  CG2 ILE A  46      -8.367   8.227  -0.151  1.00 98.56           C  
ATOM    360  CD1 ILE A  46      -7.207  10.961   1.165  1.00 98.56           C  
ATOM    361  N   GLU A  47      -7.723  11.484  -3.562  1.00 97.06           N  
ATOM    362  CA  GLU A  47      -7.871  12.805  -4.168  1.00 97.06           C  
ATOM    363  C   GLU A  47      -9.094  12.859  -5.086  1.00 97.06           C  
ATOM    364  CB  GLU A  47      -6.609  13.188  -4.945  1.00 97.06           C  
ATOM    365  O   GLU A  47      -9.172  12.109  -6.059  1.00 97.06           O  
ATOM    366  CG  GLU A  47      -6.602  14.625  -5.434  1.00 97.06           C  
ATOM    367  CD  GLU A  47      -5.297  15.023  -6.109  1.00 97.06           C  
ATOM    368  OE1 GLU A  47      -4.664  16.016  -5.668  1.00 97.06           O  
ATOM    369  OE2 GLU A  47      -4.906  14.344  -7.082  1.00 97.06           O  
ATOM    370  N   GLY A  48     -10.008  13.805  -4.766  1.00 96.88           N  
ATOM    371  CA  GLY A  48     -11.195  14.008  -5.582  1.00 96.88           C  
ATOM    372  C   GLY A  48     -12.250  12.945  -5.371  1.00 96.88           C  
ATOM    373  O   GLY A  48     -13.219  12.859  -6.133  1.00 96.88           O  
ATOM    374  N   ILE A  49     -11.992  12.047  -4.406  1.00 98.44           N  
ATOM    375  CA  ILE A  49     -12.898  10.938  -4.152  1.00 98.44           C  
ATOM    376  C   ILE A  49     -13.984  11.375  -3.172  1.00 98.44           C  
ATOM    377  CB  ILE A  49     -12.148   9.703  -3.605  1.00 98.44           C  
ATOM    378  O   ILE A  49     -13.695  12.008  -2.156  1.00 98.44           O  
ATOM    379  CG1 ILE A  49     -11.148   9.180  -4.645  1.00 98.44           C  
ATOM    380  CG2 ILE A  49     -13.141   8.609  -3.197  1.00 98.44           C  
ATOM    381  CD1 ILE A  49     -11.781   8.797  -5.973  1.00 98.44           C  
ATOM    382  N   SER A  50     -15.250  11.000  -3.500  1.00 97.50           N  
ATOM    383  CA  SER A  50     -16.375  11.406  -2.658  1.00 97.50           C  
ATOM    384  C   SER A  50     -16.703  10.336  -1.618  1.00 97.50           C  
ATOM    385  CB  SER A  50     -17.609  11.688  -3.512  1.00 97.50           C  
ATOM    386  O   SER A  50     -17.156  10.656  -0.519  1.00 97.50           O  
ATOM    387  OG  SER A  50     -17.953  10.555  -4.285  1.00 97.50           O  
ATOM    388  N   LYS A  51     -16.578   9.102  -1.983  1.00 98.44           N  
ATOM    389  CA  LYS A  51     -16.938   8.008  -1.086  1.00 98.44           C  
ATOM    390  C   LYS A  51     -15.859   6.922  -1.104  1.00 98.44           C  
ATOM    391  CB  LYS A  51     -18.281   7.410  -1.467  1.00 98.44           C  
ATOM    392  O   LYS A  51     -15.328   6.578  -2.164  1.00 98.44           O  
ATOM    393  CG  LYS A  51     -18.812   6.379  -0.479  1.00 98.44           C  
ATOM    394  CD  LYS A  51     -20.188   5.879  -0.870  1.00 98.44           C  
ATOM    395  CE  LYS A  51     -20.703   4.824   0.103  1.00 98.44           C  
ATOM    396  NZ  LYS A  51     -22.078   4.355  -0.262  1.00 98.44           N  
ATOM    397  N   VAL A  52     -15.555   6.461   0.108  1.00 98.81           N  
ATOM    398  CA  VAL A  52     -14.609   5.359   0.258  1.00 98.81           C  
ATOM    399  C   VAL A  52     -15.266   4.211   1.015  1.00 98.81           C  
ATOM    400  CB  VAL A  52     -13.320   5.812   0.989  1.00 98.81           C  
ATOM    401  O   VAL A  52     -15.812   4.406   2.105  1.00 98.81           O  
ATOM    402  CG1 VAL A  52     -12.320   4.660   1.079  1.00 98.81           C  
ATOM    403  CG2 VAL A  52     -12.703   7.012   0.281  1.00 98.81           C  
ATOM    404  N   THR A  53     -15.234   3.055   0.416  1.00 98.75           N  
ATOM    405  CA  THR A  53     -15.625   1.812   1.072  1.00 98.75           C  
ATOM    406  C   THR A  53     -14.406   0.929   1.324  1.00 98.75           C  
ATOM    407  CB  THR A  53     -16.656   1.036   0.233  1.00 98.75           C  
ATOM    408  O   THR A  53     -13.570   0.743   0.435  1.00 98.75           O  
ATOM    409  CG2 THR A  53     -17.109  -0.234   0.949  1.00 98.75           C  
ATOM    410  OG1 THR A  53     -17.797   1.869   0.004  1.00 98.75           O  
ATOM    411  N   VAL A  54     -14.367   0.386   2.529  1.00 98.88           N  
ATOM    412  CA  VAL A  54     -13.219  -0.404   2.949  1.00 98.88           C  
ATOM    413  C   VAL A  54     -13.648  -1.845   3.217  1.00 98.88           C  
ATOM    414  CB  VAL A  54     -12.547   0.193   4.203  1.00 98.88           C  
ATOM    415  O   VAL A  54     -14.578  -2.088   3.990  1.00 98.88           O  
ATOM    416  CG1 VAL A  54     -11.367  -0.669   4.648  1.00 98.88           C  
ATOM    417  CG2 VAL A  54     -12.094   1.627   3.936  1.00 98.88           C  
ATOM    418  N   ARG A  55     -13.016  -2.773   2.551  1.00 98.88           N  
ATOM    419  CA  ARG A  55     -13.219  -4.188   2.854  1.00 98.88           C  
ATOM    420  C   ARG A  55     -11.977  -4.789   3.500  1.00 98.88           C  
ATOM    421  CB  ARG A  55     -13.578  -4.961   1.584  1.00 98.88           C  
ATOM    422  O   ARG A  55     -10.883  -4.695   2.951  1.00 98.88           O  
ATOM    423  CG  ARG A  55     -13.852  -6.438   1.820  1.00 98.88           C  
ATOM    424  CD  ARG A  55     -14.227  -7.156   0.531  1.00 98.88           C  
ATOM    425  NE  ARG A  55     -15.445  -6.609  -0.054  1.00 98.88           N  
ATOM    426  NH1 ARG A  55     -16.844  -7.438   1.585  1.00 98.88           N  
ATOM    427  NH2 ARG A  55     -17.703  -6.215  -0.156  1.00 98.88           N  
ATOM    428  CZ  ARG A  55     -16.672  -6.754   0.459  1.00 98.88           C  
ATOM    429  N   ILE A  56     -12.219  -5.531   4.555  1.00 98.88           N  
ATOM    430  CA  ILE A  56     -11.125  -6.238   5.219  1.00 98.88           C  
ATOM    431  C   ILE A  56     -11.531  -7.691   5.461  1.00 98.88           C  
ATOM    432  CB  ILE A  56     -10.742  -5.559   6.551  1.00 98.88           C  
ATOM    433  O   ILE A  56     -12.711  -8.031   5.414  1.00 98.88           O  
ATOM    434  CG1 ILE A  56     -11.914  -5.629   7.543  1.00 98.88           C  
ATOM    435  CG2 ILE A  56     -10.320  -4.105   6.312  1.00 98.88           C  
ATOM    436  CD1 ILE A  56     -11.539  -5.238   8.969  1.00 98.88           C  
ATOM    437  N   GLY A  57     -10.508  -8.555   5.570  1.00 98.75           N  
ATOM    438  CA  GLY A  57     -10.727  -9.930   5.996  1.00 98.75           C  
ATOM    439  C   GLY A  57     -11.156 -10.844   4.871  1.00 98.75           C  
ATOM    440  O   GLY A  57     -11.812 -11.859   5.109  1.00 98.75           O  
ATOM    441  N   SER A  58     -10.875 -10.430   3.646  1.00 98.81           N  
ATOM    442  CA  SER A  58     -11.281 -11.250   2.514  1.00 98.81           C  
ATOM    443  C   SER A  58     -10.148 -11.406   1.506  1.00 98.81           C  
ATOM    444  CB  SER A  58     -12.508 -10.648   1.825  1.00 98.81           C  
ATOM    445  O   SER A  58      -9.383 -10.469   1.278  1.00 98.81           O  
ATOM    446  OG  SER A  58     -12.898 -11.438   0.712  1.00 98.81           O  
ATOM    447  N   SER A  59     -10.086 -12.594   0.958  1.00 98.81           N  
ATOM    448  CA  SER A  59      -9.164 -12.820  -0.151  1.00 98.81           C  
ATOM    449  C   SER A  59      -9.750 -12.320  -1.467  1.00 98.81           C  
ATOM    450  CB  SER A  59      -8.812 -14.305  -0.269  1.00 98.81           C  
ATOM    451  O   SER A  59      -9.039 -12.211  -2.469  1.00 98.81           O  
ATOM    452  OG  SER A  59      -8.055 -14.727   0.848  1.00 98.81           O  
ATOM    453  N   ASN A  60     -11.023 -12.039  -1.420  1.00 98.81           N  
ATOM    454  CA  ASN A  60     -11.695 -11.539  -2.619  1.00 98.81           C  
ATOM    455  C   ASN A  60     -12.039 -10.062  -2.492  1.00 98.81           C  
ATOM    456  CB  ASN A  60     -12.953 -12.359  -2.912  1.00 98.81           C  
ATOM    457  O   ASN A  60     -12.523  -9.617  -1.447  1.00 98.81           O  
ATOM    458  CG  ASN A  60     -12.641 -13.797  -3.279  1.00 98.81           C  
ATOM    459  ND2 ASN A  60     -12.656 -14.680  -2.285  1.00 98.81           N  
ATOM    460  OD1 ASN A  60     -12.391 -14.109  -4.445  1.00 98.81           O  
ATOM    461  N   SER A  61     -11.812  -9.398  -3.590  1.00 98.44           N  
ATOM    462  CA  SER A  61     -12.055  -7.961  -3.578  1.00 98.44           C  
ATOM    463  C   SER A  61     -13.547  -7.652  -3.598  1.00 98.44           C  
ATOM    464  CB  SER A  61     -11.375  -7.289  -4.770  1.00 98.44           C  
ATOM    465  O   SER A  61     -13.969  -6.551  -3.234  1.00 98.44           O  
ATOM    466  OG  SER A  61     -11.883  -7.793  -5.992  1.00 98.44           O  
ATOM    467  N   ASN A  62     -14.383  -8.570  -4.008  1.00 98.12           N  
ATOM    468  CA  ASN A  62     -15.773  -8.242  -4.289  1.00 98.12           C  
ATOM    469  C   ASN A  62     -16.734  -9.062  -3.420  1.00 98.12           C  
ATOM    470  CB  ASN A  62     -16.094  -8.453  -5.770  1.00 98.12           C  
ATOM    471  O   ASN A  62     -17.938  -9.070  -3.656  1.00 98.12           O  
ATOM    472  CG  ASN A  62     -15.891  -9.891  -6.207  1.00 98.12           C  
ATOM    473  ND2 ASN A  62     -16.531 -10.273  -7.312  1.00 98.12           N  
ATOM    474  OD1 ASN A  62     -15.172 -10.656  -5.562  1.00 98.12           O  
ATOM    475  N   LYS A  63     -16.266  -9.906  -2.529  1.00 98.50           N  
ATOM    476  CA  LYS A  63     -17.109 -10.664  -1.607  1.00 98.50           C  
ATOM    477  C   LYS A  63     -16.328 -11.070  -0.359  1.00 98.50           C  
ATOM    478  CB  LYS A  63     -17.672 -11.906  -2.297  1.00 98.50           C  
ATOM    479  O   LYS A  63     -15.094 -11.016  -0.344  1.00 98.50           O  
ATOM    480  CG  LYS A  63     -16.625 -12.914  -2.729  1.00 98.50           C  
ATOM    481  CD  LYS A  63     -17.250 -14.109  -3.438  1.00 98.50           C  
ATOM    482  CE  LYS A  63     -16.203 -15.141  -3.824  1.00 98.50           C  
ATOM    483  NZ  LYS A  63     -16.812 -16.328  -4.484  1.00 98.50           N  
ATOM    484  N   GLY A  64     -17.094 -11.477   0.692  1.00 98.31           N  
ATOM    485  CA  GLY A  64     -16.500 -11.938   1.933  1.00 98.31           C  
ATOM    486  C   GLY A  64     -16.000 -10.797   2.807  1.00 98.31           C  
ATOM    487  O   GLY A  64     -16.031  -9.633   2.395  1.00 98.31           O  
ATOM    488  N   GLY A  65     -15.469 -11.102   3.957  1.00 98.38           N  
ATOM    489  CA  GLY A  65     -14.992 -10.102   4.898  1.00 98.38           C  
ATOM    490  C   GLY A  65     -16.078  -9.156   5.371  1.00 98.38           C  
ATOM    491  O   GLY A  65     -17.266  -9.523   5.391  1.00 98.38           O  
ATOM    492  N   THR A  66     -15.578  -8.070   5.883  1.00 98.69           N  
ATOM    493  CA  THR A  66     -16.469  -7.039   6.402  1.00 98.69           C  
ATOM    494  C   THR A  66     -16.234  -5.711   5.691  1.00 98.69           C  
ATOM    495  CB  THR A  66     -16.281  -6.855   7.918  1.00 98.69           C  
ATOM    496  O   THR A  66     -15.086  -5.336   5.438  1.00 98.69           O  
ATOM    497  CG2 THR A  66     -17.312  -5.887   8.484  1.00 98.69           C  
ATOM    498  OG1 THR A  66     -16.422  -8.125   8.570  1.00 98.69           O  
ATOM    499  N   VAL A  67     -17.266  -5.023   5.438  1.00 98.69           N  
ATOM    500  CA  VAL A  67     -17.188  -3.768   4.703  1.00 98.69           C  
ATOM    501  C   VAL A  67     -17.531  -2.602   5.625  1.00 98.69           C  
ATOM    502  CB  VAL A  67     -18.125  -3.768   3.471  1.00 98.69           C  
ATOM    503  O   VAL A  67     -18.500  -2.680   6.398  1.00 98.69           O  
ATOM    504  CG1 VAL A  67     -18.125  -2.402   2.789  1.00 98.69           C  
ATOM    505  CG2 VAL A  67     -17.719  -4.863   2.488  1.00 98.69           C  
ATOM    506  N   TYR A  68     -16.719  -1.599   5.492  1.00 98.75           N  
ATOM    507  CA  TYR A  68     -16.906  -0.354   6.227  1.00 98.75           C  
ATOM    508  C   TYR A  68     -16.984   0.836   5.277  1.00 98.75           C  
ATOM    509  CB  TYR A  68     -15.773  -0.148   7.234  1.00 98.75           C  
ATOM    510  O   TYR A  68     -16.422   0.794   4.176  1.00 98.75           O  
ATOM    511  CG  TYR A  68     -15.609  -1.289   8.211  1.00 98.75           C  
ATOM    512  CD1 TYR A  68     -16.203  -1.242   9.469  1.00 98.75           C  
ATOM    513  CD2 TYR A  68     -14.875  -2.416   7.875  1.00 98.75           C  
ATOM    514  CE1 TYR A  68     -16.062  -2.291  10.375  1.00 98.75           C  
ATOM    515  CE2 TYR A  68     -14.719  -3.471   8.766  1.00 98.75           C  
ATOM    516  OH  TYR A  68     -15.164  -4.441  10.906  1.00 98.75           O  
ATOM    517  CZ  TYR A  68     -15.312  -3.398  10.016  1.00 98.75           C  
ATOM    518  N   THR A  69     -17.688   1.844   5.770  1.00 98.56           N  
ATOM    519  CA  THR A  69     -17.672   3.113   5.051  1.00 98.56           C  
ATOM    520  C   THR A  69     -16.781   4.129   5.770  1.00 98.56           C  
ATOM    521  CB  THR A  69     -19.094   3.686   4.898  1.00 98.56           C  
ATOM    522  O   THR A  69     -16.719   4.148   7.000  1.00 98.56           O  
ATOM    523  CG2 THR A  69     -19.078   4.973   4.078  1.00 98.56           C  
ATOM    524  OG1 THR A  69     -19.922   2.721   4.238  1.00 98.56           O  
ATOM    525  N   ALA A  70     -16.094   4.891   4.922  1.00 98.56           N  
ATOM    526  CA  ALA A  70     -15.195   5.891   5.500  1.00 98.56           C  
ATOM    527  C   ALA A  70     -15.984   7.020   6.152  1.00 98.56           C  
ATOM    528  CB  ALA A  70     -14.258   6.449   4.434  1.00 98.56           C  
ATOM    529  O   ALA A  70     -16.938   7.535   5.566  1.00 98.56           O  
ATOM    530  N   LYS A  71     -15.656   7.363   7.391  1.00 98.38           N  
ATOM    531  CA  LYS A  71     -16.172   8.547   8.086  1.00 98.38           C  
ATOM    532  C   LYS A  71     -15.430   9.805   7.637  1.00 98.38           C  
ATOM    533  CB  LYS A  71     -16.047   8.375   9.602  1.00 98.38           C  
ATOM    534  O   LYS A  71     -16.047  10.859   7.465  1.00 98.38           O  
ATOM    535  CG  LYS A  71     -16.547   9.562  10.398  1.00 98.38           C  
ATOM    536  CD  LYS A  71     -16.422   9.328  11.898  1.00 98.38           C  
ATOM    537  CE  LYS A  71     -16.891  10.531  12.703  1.00 98.38           C  
ATOM    538  NZ  LYS A  71     -16.766  10.297  14.172  1.00 98.38           N  
ATOM    539  N   SER A  72     -14.133   9.719   7.477  1.00 98.56           N  
ATOM    540  CA  SER A  72     -13.297  10.812   6.996  1.00 98.56           C  
ATOM    541  C   SER A  72     -12.047  10.289   6.301  1.00 98.56           C  
ATOM    542  CB  SER A  72     -12.898  11.727   8.156  1.00 98.56           C  
ATOM    543  O   SER A  72     -11.727   9.102   6.395  1.00 98.56           O  
ATOM    544  OG  SER A  72     -12.047  11.047   9.062  1.00 98.56           O  
ATOM    545  N   LYS A  73     -11.430  11.148   5.512  1.00 98.44           N  
ATOM    546  CA  LYS A  73     -10.156  10.883   4.844  1.00 98.44           C  
ATOM    547  C   LYS A  73      -9.250  12.109   4.895  1.00 98.44           C  
ATOM    548  CB  LYS A  73     -10.391  10.461   3.393  1.00 98.44           C  
ATOM    549  O   LYS A  73      -9.695  13.234   4.664  1.00 98.44           O  
ATOM    550  CG  LYS A  73     -11.258  11.430   2.602  1.00 98.44           C  
ATOM    551  CD  LYS A  73     -11.586  10.883   1.217  1.00 98.44           C  
ATOM    552  CE  LYS A  73     -12.391  11.883   0.396  1.00 98.44           C  
ATOM    553  NZ  LYS A  73     -13.852  11.555   0.410  1.00 98.44           N  
ATOM    554  N   VAL A  74      -8.000  11.820   5.176  1.00 98.62           N  
ATOM    555  CA  VAL A  74      -7.051  12.914   5.312  1.00 98.62           C  
ATOM    556  C   VAL A  74      -5.762  12.578   4.566  1.00 98.62           C  
ATOM    557  CB  VAL A  74      -6.746  13.219   6.793  1.00 98.62           C  
ATOM    558  O   VAL A  74      -5.113  11.570   4.859  1.00 98.62           O  
ATOM    559  CG1 VAL A  74      -5.766  14.383   6.914  1.00 98.62           C  
ATOM    560  CG2 VAL A  74      -8.031  13.523   7.555  1.00 98.62           C  
ATOM    561  N   ALA A  75      -5.426  13.422   3.607  1.00 98.88           N  
ATOM    562  CA  ALA A  75      -4.148  13.289   2.908  1.00 98.88           C  
ATOM    563  C   ALA A  75      -3.033  14.008   3.656  1.00 98.88           C  
ATOM    564  CB  ALA A  75      -4.266  13.820   1.483  1.00 98.88           C  
ATOM    565  O   ALA A  75      -3.281  14.977   4.371  1.00 98.88           O  
ATOM    566  N   HIS A  76      -1.842  13.398   3.492  1.00 98.81           N  
ATOM    567  CA  HIS A  76      -0.692  14.109   4.039  1.00 98.81           C  
ATOM    568  C   HIS A  76      -0.655  15.555   3.551  1.00 98.81           C  
ATOM    569  CB  HIS A  76       0.608  13.398   3.666  1.00 98.81           C  
ATOM    570  O   HIS A  76      -0.776  15.812   2.350  1.00 98.81           O  
ATOM    571  CG  HIS A  76       1.780  13.805   4.500  1.00 98.81           C  
ATOM    572  CD2 HIS A  76       2.486  13.133   5.434  1.00 98.81           C  
ATOM    573  ND1 HIS A  76       2.350  15.062   4.414  1.00 98.81           N  
ATOM    574  CE1 HIS A  76       3.359  15.133   5.262  1.00 98.81           C  
ATOM    575  NE2 HIS A  76       3.463  13.977   5.895  1.00 98.81           N  
ATOM    576  N   PRO A  77      -0.486  16.547   4.402  1.00 98.38           N  
ATOM    577  CA  PRO A  77      -0.564  17.969   4.031  1.00 98.38           C  
ATOM    578  C   PRO A  77       0.521  18.375   3.039  1.00 98.38           C  
ATOM    579  CB  PRO A  77      -0.385  18.688   5.367  1.00 98.38           C  
ATOM    580  O   PRO A  77       0.364  19.375   2.322  1.00 98.38           O  
ATOM    581  CG  PRO A  77       0.275  17.688   6.262  1.00 98.38           C  
ATOM    582  CD  PRO A  77      -0.211  16.328   5.883  1.00 98.38           C  
ATOM    583  N   LYS A  78       1.609  17.578   3.023  1.00 98.50           N  
ATOM    584  CA  LYS A  78       2.707  17.953   2.137  1.00 98.50           C  
ATOM    585  C   LYS A  78       2.672  17.141   0.846  1.00 98.50           C  
ATOM    586  CB  LYS A  78       4.051  17.766   2.838  1.00 98.50           C  
ATOM    587  O   LYS A  78       3.654  17.094   0.103  1.00 98.50           O  
ATOM    588  CG  LYS A  78       4.281  18.719   4.004  1.00 98.50           C  
ATOM    589  CD  LYS A  78       5.668  18.531   4.609  1.00 98.50           C  
ATOM    590  CE  LYS A  78       5.914  19.516   5.742  1.00 98.50           C  
ATOM    591  NZ  LYS A  78       7.254  19.328   6.367  1.00 98.50           N  
ATOM    592  N   TYR A  79       1.517  16.438   0.662  1.00 98.75           N  
ATOM    593  CA  TYR A  79       1.388  15.664  -0.571  1.00 98.75           C  
ATOM    594  C   TYR A  79       1.454  16.578  -1.791  1.00 98.75           C  
ATOM    595  CB  TYR A  79       0.073  14.875  -0.580  1.00 98.75           C  
ATOM    596  O   TYR A  79       0.789  17.609  -1.835  1.00 98.75           O  
ATOM    597  CG  TYR A  79      -0.216  14.195  -1.894  1.00 98.75           C  
ATOM    598  CD1 TYR A  79      -1.386  14.461  -2.600  1.00 98.75           C  
ATOM    599  CD2 TYR A  79       0.677  13.273  -2.432  1.00 98.75           C  
ATOM    600  CE1 TYR A  79      -1.658  13.836  -3.811  1.00 98.75           C  
ATOM    601  CE2 TYR A  79       0.415  12.641  -3.641  1.00 98.75           C  
ATOM    602  OH  TYR A  79      -1.018  12.297  -5.520  1.00 98.75           O  
ATOM    603  CZ  TYR A  79      -0.753  12.922  -4.324  1.00 98.75           C  
ATOM    604  N   ASN A  80       2.312  16.188  -2.711  1.00 98.44           N  
ATOM    605  CA  ASN A  80       2.461  16.844  -4.000  1.00 98.44           C  
ATOM    606  C   ASN A  80       1.991  15.961  -5.148  1.00 98.44           C  
ATOM    607  CB  ASN A  80       3.912  17.281  -4.219  1.00 98.44           C  
ATOM    608  O   ASN A  80       2.650  14.977  -5.488  1.00 98.44           O  
ATOM    609  CG  ASN A  80       4.086  18.156  -5.449  1.00 98.44           C  
ATOM    610  ND2 ASN A  80       4.824  19.250  -5.301  1.00 98.44           N  
ATOM    611  OD1 ASN A  80       3.559  17.844  -6.520  1.00 98.44           O  
ATOM    612  N   SER A  81       0.917  16.359  -5.809  1.00 97.81           N  
ATOM    613  CA  SER A  81       0.290  15.492  -6.809  1.00 97.81           C  
ATOM    614  C   SER A  81       1.137  15.406  -8.070  1.00 97.81           C  
ATOM    615  CB  SER A  81      -1.108  16.016  -7.152  1.00 97.81           C  
ATOM    616  O   SER A  81       1.023  14.453  -8.836  1.00 97.81           O  
ATOM    617  OG  SER A  81      -1.044  17.312  -7.703  1.00 97.81           O  
ATOM    618  N   LYS A  82       1.992  16.406  -8.234  1.00 96.62           N  
ATOM    619  CA  LYS A  82       2.842  16.406  -9.422  1.00 96.62           C  
ATOM    620  C   LYS A  82       4.016  15.453  -9.258  1.00 96.62           C  
ATOM    621  CB  LYS A  82       3.359  17.828  -9.703  1.00 96.62           C  
ATOM    622  O   LYS A  82       4.301  14.656 -10.156  1.00 96.62           O  
ATOM    623  CG  LYS A  82       4.145  17.938 -11.008  1.00 96.62           C  
ATOM    624  CD  LYS A  82       4.586  19.375 -11.258  1.00 96.62           C  
ATOM    625  CE  LYS A  82       5.438  19.484 -12.516  1.00 96.62           C  
ATOM    626  NZ  LYS A  82       5.887  20.891 -12.766  1.00 96.62           N  
ATOM    627  N   THR A  83       4.617  15.414  -8.117  1.00 97.31           N  
ATOM    628  CA  THR A  83       5.812  14.602  -7.898  1.00 97.31           C  
ATOM    629  C   THR A  83       5.465  13.320  -7.145  1.00 97.31           C  
ATOM    630  CB  THR A  83       6.883  15.391  -7.121  1.00 97.31           C  
ATOM    631  O   THR A  83       6.285  12.406  -7.062  1.00 97.31           O  
ATOM    632  CG2 THR A  83       7.227  16.703  -7.828  1.00 97.31           C  
ATOM    633  OG1 THR A  83       6.391  15.688  -5.809  1.00 97.31           O  
ATOM    634  N   LYS A  84       4.348  13.281  -6.609  1.00 98.19           N  
ATOM    635  CA  LYS A  84       3.838  12.203  -5.770  1.00 98.19           C  
ATOM    636  C   LYS A  84       4.598  12.133  -4.445  1.00 98.19           C  
ATOM    637  CB  LYS A  84       3.934  10.859  -6.500  1.00 98.19           C  
ATOM    638  O   LYS A  84       4.645  11.078  -3.807  1.00 98.19           O  
ATOM    639  CG  LYS A  84       3.133  10.797  -7.793  1.00 98.19           C  
ATOM    640  CD  LYS A  84       1.644  10.992  -7.535  1.00 98.19           C  
ATOM    641  CE  LYS A  84       0.840  10.930  -8.828  1.00 98.19           C  
ATOM    642  NZ  LYS A  84      -0.509  11.547  -8.672  1.00 98.19           N  
ATOM    643  N   ASN A  85       5.289  13.164  -4.051  1.00 98.56           N  
ATOM    644  CA  ASN A  85       5.957  13.227  -2.754  1.00 98.56           C  
ATOM    645  C   ASN A  85       4.949  13.227  -1.606  1.00 98.56           C  
ATOM    646  CB  ASN A  85       6.855  14.461  -2.672  1.00 98.56           C  
ATOM    647  O   ASN A  85       3.869  13.805  -1.724  1.00 98.56           O  
ATOM    648  CG  ASN A  85       7.871  14.375  -1.548  1.00 98.56           C  
ATOM    649  ND2 ASN A  85       8.195  15.516  -0.953  1.00 98.56           N  
ATOM    650  OD1 ASN A  85       8.352  13.289  -1.217  1.00 98.56           O  
ATOM    651  N   ASN A  86       5.293  12.461  -0.540  1.00 98.69           N  
ATOM    652  CA  ASN A  86       4.461  12.336   0.652  1.00 98.69           C  
ATOM    653  C   ASN A  86       3.092  11.750   0.320  1.00 98.69           C  
ATOM    654  CB  ASN A  86       4.305  13.688   1.348  1.00 98.69           C  
ATOM    655  O   ASN A  86       2.072  12.219   0.821  1.00 98.69           O  
ATOM    656  CG  ASN A  86       5.609  14.203   1.924  1.00 98.69           C  
ATOM    657  ND2 ASN A  86       6.043  15.367   1.460  1.00 98.69           N  
ATOM    658  OD1 ASN A  86       6.223  13.555   2.777  1.00 98.69           O  
ATOM    659  N   ASP A  87       3.090  10.789  -0.558  1.00 98.88           N  
ATOM    660  CA  ASP A  87       1.876  10.133  -1.042  1.00 98.88           C  
ATOM    661  C   ASP A  87       1.278   9.227   0.026  1.00 98.88           C  
ATOM    662  CB  ASP A  87       2.166   9.336  -2.314  1.00 98.88           C  
ATOM    663  O   ASP A  87       1.374   8.000  -0.073  1.00 98.88           O  
ATOM    664  CG  ASP A  87       0.908   8.938  -3.064  1.00 98.88           C  
ATOM    665  OD1 ASP A  87      -0.191   9.414  -2.711  1.00 98.88           O  
ATOM    666  OD2 ASP A  87       1.017   8.133  -4.016  1.00 98.88           O  
ATOM    667  N   PHE A  88       0.686   9.828   1.038  1.00 98.94           N  
ATOM    668  CA  PHE A  88       0.063   9.141   2.164  1.00 98.94           C  
ATOM    669  C   PHE A  88      -1.330   9.695   2.434  1.00 98.94           C  
ATOM    670  CB  PHE A  88       0.931   9.266   3.420  1.00 98.94           C  
ATOM    671  O   PHE A  88      -1.567  10.898   2.275  1.00 98.94           O  
ATOM    672  CG  PHE A  88       2.297   8.656   3.277  1.00 98.94           C  
ATOM    673  CD1 PHE A  88       2.480   7.285   3.422  1.00 98.94           C  
ATOM    674  CD2 PHE A  88       3.402   9.453   2.998  1.00 98.94           C  
ATOM    675  CE1 PHE A  88       3.744   6.715   3.291  1.00 98.94           C  
ATOM    676  CE2 PHE A  88       4.668   8.891   2.865  1.00 98.94           C  
ATOM    677  CZ  PHE A  88       4.836   7.523   3.014  1.00 98.94           C  
ATOM    678  N   ALA A  89      -2.127   8.836   2.840  1.00 98.94           N  
ATOM    679  CA  ALA A  89      -3.443   9.234   3.330  1.00 98.94           C  
ATOM    680  C   ALA A  89      -3.947   8.266   4.398  1.00 98.94           C  
ATOM    681  CB  ALA A  89      -4.441   9.312   2.178  1.00 98.94           C  
ATOM    682  O   ALA A  89      -3.541   7.102   4.434  1.00 98.94           O  
ATOM    683  N   ILE A  90      -4.789   8.820   5.258  1.00 98.94           N  
ATOM    684  CA  ILE A  90      -5.453   8.016   6.277  1.00 98.94           C  
ATOM    685  C   ILE A  90      -6.965   8.070   6.070  1.00 98.94           C  
ATOM    686  CB  ILE A  90      -5.090   8.500   7.699  1.00 98.94           C  
ATOM    687  O   ILE A  90      -7.543   9.148   5.930  1.00 98.94           O  
ATOM    688  CG1 ILE A  90      -3.598   8.273   7.977  1.00 98.94           C  
ATOM    689  CG2 ILE A  90      -5.953   7.793   8.750  1.00 98.94           C  
ATOM    690  CD1 ILE A  90      -3.143   8.758   9.344  1.00 98.94           C  
ATOM    691  N   VAL A  91      -7.535   6.895   6.031  1.00 98.88           N  
ATOM    692  CA  VAL A  91      -8.984   6.750   6.000  1.00 98.88           C  
ATOM    693  C   VAL A  91      -9.484   6.273   7.363  1.00 98.88           C  
ATOM    694  CB  VAL A  91      -9.438   5.770   4.895  1.00 98.88           C  
ATOM    695  O   VAL A  91      -9.031   5.250   7.879  1.00 98.88           O  
ATOM    696  CG1 VAL A  91     -10.945   5.531   4.961  1.00 98.88           C  
ATOM    697  CG2 VAL A  91      -9.031   6.297   3.520  1.00 98.88           C  
ATOM    698  N   THR A  92     -10.406   7.035   7.941  1.00 98.88           N  
ATOM    699  CA  THR A  92     -11.055   6.668   9.195  1.00 98.88           C  
ATOM    700  C   THR A  92     -12.438   6.082   8.945  1.00 98.88           C  
ATOM    701  CB  THR A  92     -11.172   7.879  10.141  1.00 98.88           C  
ATOM    702  O   THR A  92     -13.297   6.734   8.336  1.00 98.88           O  
ATOM    703  CG2 THR A  92     -11.797   7.480  11.477  1.00 98.88           C  
ATOM    704  OG1 THR A  92      -9.867   8.414  10.383  1.00 98.88           O  
ATOM    705  N   VAL A  93     -12.648   4.867   9.359  1.00 98.81           N  
ATOM    706  CA  VAL A  93     -13.914   4.199   9.078  1.00 98.81           C  
ATOM    707  C   VAL A  93     -14.953   4.586  10.141  1.00 98.81           C  
ATOM    708  CB  VAL A  93     -13.750   2.662   9.039  1.00 98.81           C  
ATOM    709  O   VAL A  93     -14.602   5.133  11.188  1.00 98.81           O  
ATOM    710  CG1 VAL A  93     -12.852   2.250   7.875  1.00 98.81           C  
ATOM    711  CG2 VAL A  93     -13.188   2.152  10.367  1.00 98.81           C  
ATOM    712  N   ASN A  94     -16.234   4.359   9.906  1.00 97.81           N  
ATOM    713  CA  ASN A  94     -17.359   4.883  10.664  1.00 97.81           C  
ATOM    714  C   ASN A  94     -17.594   4.082  11.945  1.00 97.81           C  
ATOM    715  CB  ASN A  94     -18.625   4.891   9.805  1.00 97.81           C  
ATOM    716  O   ASN A  94     -18.391   4.492  12.805  1.00 97.81           O  
ATOM    717  CG  ASN A  94     -19.016   3.508   9.328  1.00 97.81           C  
ATOM    718  ND2 ASN A  94     -20.250   3.369   8.852  1.00 97.81           N  
ATOM    719  OD1 ASN A  94     -18.219   2.568   9.383  1.00 97.81           O  
ATOM    720  N   LYS A  95     -16.969   2.953  12.078  1.00 98.12           N  
ATOM    721  CA  LYS A  95     -17.047   2.133  13.281  1.00 98.12           C  
ATOM    722  C   LYS A  95     -15.789   1.285  13.453  1.00 98.12           C  
ATOM    723  CB  LYS A  95     -18.281   1.234  13.234  1.00 98.12           C  
ATOM    724  O   LYS A  95     -15.047   1.062  12.492  1.00 98.12           O  
ATOM    725  CG  LYS A  95     -18.281   0.233  12.094  1.00 98.12           C  
ATOM    726  CD  LYS A  95     -19.547  -0.608  12.086  1.00 98.12           C  
ATOM    727  CE  LYS A  95     -19.531  -1.636  10.961  1.00 98.12           C  
ATOM    728  NZ  LYS A  95     -20.781  -2.469  10.953  1.00 98.12           N  
ATOM    729  N   ASP A  96     -15.625   0.823  14.773  1.00 98.56           N  
ATOM    730  CA  ASP A  96     -14.445   0.011  15.055  1.00 98.56           C  
ATOM    731  C   ASP A  96     -14.469  -1.287  14.250  1.00 98.56           C  
ATOM    732  CB  ASP A  96     -14.352  -0.297  16.547  1.00 98.56           C  
ATOM    733  O   ASP A  96     -15.500  -1.961  14.172  1.00 98.56           O  
ATOM    734  CG  ASP A  96     -13.914   0.899  17.375  1.00 98.56           C  
ATOM    735  OD1 ASP A  96     -13.555   1.944  16.797  1.00 98.56           O  
ATOM    736  OD2 ASP A  96     -13.922   0.795  18.625  1.00 98.56           O  
ATOM    737  N   MET A  97     -13.289  -1.509  13.578  1.00 98.56           N  
ATOM    738  CA  MET A  97     -13.117  -2.781  12.883  1.00 98.56           C  
ATOM    739  C   MET A  97     -12.898  -3.918  13.875  1.00 98.56           C  
ATOM    740  CB  MET A  97     -11.938  -2.705  11.914  1.00 98.56           C  
ATOM    741  O   MET A  97     -12.227  -3.742  14.891  1.00 98.56           O  
ATOM    742  CG  MET A  97     -12.164  -1.755  10.750  1.00 98.56           C  
ATOM    743  SD  MET A  97     -10.719  -1.658   9.625  1.00 98.56           S  
ATOM    744  CE  MET A  97      -9.656  -0.521  10.570  1.00 98.56           C  
ATOM    745  N   ALA A  98     -13.500  -5.051  13.648  1.00 97.75           N  
ATOM    746  CA  ALA A  98     -13.219  -6.250  14.438  1.00 97.75           C  
ATOM    747  C   ALA A  98     -11.906  -6.898  14.000  1.00 97.75           C  
ATOM    748  CB  ALA A  98     -14.367  -7.246  14.312  1.00 97.75           C  
ATOM    749  O   ALA A  98     -11.797  -7.406  12.883  1.00 97.75           O  
ATOM    750  N   ILE A  99     -10.930  -6.848  14.867  1.00 98.38           N  
ATOM    751  CA  ILE A  99      -9.617  -7.430  14.617  1.00 98.38           C  
ATOM    752  C   ILE A  99      -9.516  -8.797  15.289  1.00 98.38           C  
ATOM    753  CB  ILE A  99      -8.484  -6.504  15.109  1.00 98.38           C  
ATOM    754  O   ILE A  99      -9.469  -8.883  16.516  1.00 98.38           O  
ATOM    755  CG1 ILE A  99      -8.656  -5.094  14.531  1.00 98.38           C  
ATOM    756  CG2 ILE A  99      -7.113  -7.082  14.750  1.00 98.38           C  
ATOM    757  CD1 ILE A  99      -8.633  -5.043  13.016  1.00 98.38           C  
ATOM    758  N   ASP A 100      -9.344  -9.844  14.445  1.00 98.12           N  
ATOM    759  CA  ASP A 100      -9.477 -11.180  15.016  1.00 98.12           C  
ATOM    760  C   ASP A 100      -8.117 -11.867  15.117  1.00 98.12           C  
ATOM    761  CB  ASP A 100     -10.430 -12.031  14.180  1.00 98.12           C  
ATOM    762  O   ASP A 100      -8.008 -12.969  15.656  1.00 98.12           O  
ATOM    763  CG  ASP A 100      -9.930 -12.273  12.766  1.00 98.12           C  
ATOM    764  OD1 ASP A 100      -8.734 -12.047  12.500  1.00 98.12           O  
ATOM    765  OD2 ASP A 100     -10.750 -12.688  11.914  1.00 98.12           O  
ATOM    766  N   GLY A 101      -7.160 -11.344  14.547  1.00 97.56           N  
ATOM    767  CA  GLY A 101      -5.820 -11.898  14.641  1.00 97.56           C  
ATOM    768  C   GLY A 101      -5.562 -13.000  13.625  1.00 97.56           C  
ATOM    769  O   GLY A 101      -4.477 -13.586  13.602  1.00 97.56           O  
ATOM    770  N   LYS A 102      -6.578 -13.320  12.836  1.00 97.94           N  
ATOM    771  CA  LYS A 102      -6.422 -14.359  11.828  1.00 97.94           C  
ATOM    772  C   LYS A 102      -6.586 -13.797  10.414  1.00 97.94           C  
ATOM    773  CB  LYS A 102      -7.430 -15.492  12.055  1.00 97.94           C  
ATOM    774  O   LYS A 102      -5.633 -13.773   9.633  1.00 97.94           O  
ATOM    775  CG  LYS A 102      -7.207 -16.703  11.180  1.00 97.94           C  
ATOM    776  CD  LYS A 102      -8.188 -17.828  11.508  1.00 97.94           C  
ATOM    777  CE  LYS A 102      -8.016 -19.016  10.578  1.00 97.94           C  
ATOM    778  NZ  LYS A 102      -8.992 -20.109  10.883  1.00 97.94           N  
ATOM    779  N   THR A 103      -7.766 -13.273  10.141  1.00 98.69           N  
ATOM    780  CA  THR A 103      -8.000 -12.711   8.820  1.00 98.69           C  
ATOM    781  C   THR A 103      -7.871 -11.188   8.852  1.00 98.69           C  
ATOM    782  CB  THR A 103      -9.391 -13.102   8.289  1.00 98.69           C  
ATOM    783  O   THR A 103      -7.770 -10.547   7.801  1.00 98.69           O  
ATOM    784  CG2 THR A 103      -9.508 -14.609   8.102  1.00 98.69           C  
ATOM    785  OG1 THR A 103     -10.391 -12.664   9.211  1.00 98.69           O  
ATOM    786  N   THR A 104      -7.898 -10.633  10.016  1.00 98.81           N  
ATOM    787  CA  THR A 104      -7.691  -9.211  10.234  1.00 98.81           C  
ATOM    788  C   THR A 104      -6.672  -8.969  11.336  1.00 98.81           C  
ATOM    789  CB  THR A 104      -9.016  -8.500  10.586  1.00 98.81           C  
ATOM    790  O   THR A 104      -6.801  -9.516  12.438  1.00 98.81           O  
ATOM    791  CG2 THR A 104     -10.016  -8.602   9.438  1.00 98.81           C  
ATOM    792  OG1 THR A 104      -9.578  -9.102  11.750  1.00 98.81           O  
ATOM    793  N   LYS A 105      -5.613  -8.172  11.000  1.00 98.75           N  
ATOM    794  CA  LYS A 105      -4.566  -7.797  11.945  1.00 98.75           C  
ATOM    795  C   LYS A 105      -4.059  -6.387  11.680  1.00 98.75           C  
ATOM    796  CB  LYS A 105      -3.408  -8.797  11.891  1.00 98.75           C  
ATOM    797  O   LYS A 105      -4.023  -5.941  10.531  1.00 98.75           O  
ATOM    798  CG  LYS A 105      -3.711 -10.133  12.547  1.00 98.75           C  
ATOM    799  CD  LYS A 105      -2.463 -11.008  12.641  1.00 98.75           C  
ATOM    800  CE  LYS A 105      -2.771 -12.359  13.266  1.00 98.75           C  
ATOM    801  NZ  LYS A 105      -1.551 -13.211  13.359  1.00 98.75           N  
ATOM    802  N   ILE A 106      -3.732  -5.750  12.805  1.00 98.81           N  
ATOM    803  CA  ILE A 106      -3.115  -4.434  12.703  1.00 98.81           C  
ATOM    804  C   ILE A 106      -1.623  -4.582  12.414  1.00 98.81           C  
ATOM    805  CB  ILE A 106      -3.328  -3.607  13.992  1.00 98.81           C  
ATOM    806  O   ILE A 106      -0.912  -5.289  13.133  1.00 98.81           O  
ATOM    807  CG1 ILE A 106      -4.824  -3.385  14.242  1.00 98.81           C  
ATOM    808  CG2 ILE A 106      -2.582  -2.273  13.914  1.00 98.81           C  
ATOM    809  CD1 ILE A 106      -5.145  -2.820  15.625  1.00 98.81           C  
ATOM    810  N   ILE A 107      -1.128  -3.920  11.352  1.00 98.81           N  
ATOM    811  CA  ILE A 107       0.264  -4.055  10.938  1.00 98.81           C  
ATOM    812  C   ILE A 107       1.134  -3.084  11.734  1.00 98.81           C  
ATOM    813  CB  ILE A 107       0.430  -3.801   9.422  1.00 98.81           C  
ATOM    814  O   ILE A 107       0.683  -1.998  12.109  1.00 98.81           O  
ATOM    815  CG1 ILE A 107       1.847  -4.176   8.969  1.00 98.81           C  
ATOM    816  CG2 ILE A 107       0.113  -2.344   9.078  1.00 98.81           C  
ATOM    817  CD1 ILE A 107       2.107  -5.676   8.930  1.00 98.81           C  
ATOM    818  N   THR A 108       2.393  -3.428  11.984  1.00 98.69           N  
ATOM    819  CA  THR A 108       3.395  -2.531  12.555  1.00 98.69           C  
ATOM    820  C   THR A 108       3.982  -1.625  11.477  1.00 98.69           C  
ATOM    821  CB  THR A 108       4.523  -3.320  13.242  1.00 98.69           C  
ATOM    822  O   THR A 108       4.254  -2.072  10.359  1.00 98.69           O  
ATOM    823  CG2 THR A 108       5.566  -2.379  13.844  1.00 98.69           C  
ATOM    824  OG1 THR A 108       3.969  -4.125  14.289  1.00 98.69           O  
ATOM    825  N   LEU A 109       4.121  -0.317  11.844  1.00 98.81           N  
ATOM    826  CA  LEU A 109       4.672   0.631  10.883  1.00 98.81           C  
ATOM    827  C   LEU A 109       6.148   0.896  11.172  1.00 98.81           C  
ATOM    828  CB  LEU A 109       3.891   1.946  10.914  1.00 98.81           C  
ATOM    829  O   LEU A 109       6.574   0.867  12.328  1.00 98.81           O  
ATOM    830  CG  LEU A 109       2.402   1.858  10.578  1.00 98.81           C  
ATOM    831  CD1 LEU A 109       1.749   3.232  10.695  1.00 98.81           C  
ATOM    832  CD2 LEU A 109       2.205   1.283   9.180  1.00 98.81           C  
ATOM    833  N   ALA A 110       6.898   1.091  10.109  1.00 98.62           N  
ATOM    834  CA  ALA A 110       8.305   1.450  10.250  1.00 98.62           C  
ATOM    835  C   ALA A 110       8.469   2.664  11.164  1.00 98.62           C  
ATOM    836  CB  ALA A 110       8.930   1.725   8.883  1.00 98.62           C  
ATOM    837  O   ALA A 110       7.684   3.611  11.094  1.00 98.62           O  
ATOM    838  N   LYS A 111       9.484   2.619  11.977  1.00 97.81           N  
ATOM    839  CA  LYS A 111       9.773   3.686  12.930  1.00 97.81           C  
ATOM    840  C   LYS A 111      10.328   4.922  12.227  1.00 97.81           C  
ATOM    841  CB  LYS A 111      10.766   3.205  13.992  1.00 97.81           C  
ATOM    842  O   LYS A 111      11.008   4.805  11.203  1.00 97.81           O  
ATOM    843  CG  LYS A 111      10.219   2.119  14.906  1.00 97.81           C  
ATOM    844  CD  LYS A 111      11.227   1.715  15.969  1.00 97.81           C  
ATOM    845  CE  LYS A 111      10.695   0.601  16.859  1.00 97.81           C  
ATOM    846  NZ  LYS A 111      11.711   0.154  17.859  1.00 97.81           N  
ATOM    847  N   GLU A 112      10.039   6.031  12.836  1.00 97.44           N  
ATOM    848  CA  GLU A 112      10.539   7.293  12.305  1.00 97.44           C  
ATOM    849  C   GLU A 112      12.047   7.234  12.086  1.00 97.44           C  
ATOM    850  CB  GLU A 112      10.188   8.453  13.234  1.00 97.44           C  
ATOM    851  O   GLU A 112      12.789   6.758  12.945  1.00 97.44           O  
ATOM    852  CG  GLU A 112      10.609   9.820  12.711  1.00 97.44           C  
ATOM    853  CD  GLU A 112      10.250  10.961  13.648  1.00 97.44           C  
ATOM    854  OE1 GLU A 112      10.516  12.133  13.312  1.00 97.44           O  
ATOM    855  OE2 GLU A 112       9.703  10.672  14.742  1.00 97.44           O  
ATOM    856  N   GLY A 113      12.516   7.609  10.914  1.00 93.31           N  
ATOM    857  CA  GLY A 113      13.930   7.754  10.609  1.00 93.31           C  
ATOM    858  C   GLY A 113      14.570   6.461  10.141  1.00 93.31           C  
ATOM    859  O   GLY A 113      15.727   6.457   9.703  1.00 93.31           O  
ATOM    860  N   SER A 114      13.836   5.352  10.250  1.00 97.19           N  
ATOM    861  CA  SER A 114      14.422   4.102   9.781  1.00 97.19           C  
ATOM    862  C   SER A 114      14.562   4.094   8.266  1.00 97.19           C  
ATOM    863  CB  SER A 114      13.570   2.908  10.227  1.00 97.19           C  
ATOM    864  O   SER A 114      13.805   4.766   7.559  1.00 97.19           O  
ATOM    865  OG  SER A 114      12.281   2.961   9.641  1.00 97.19           O  
ATOM    866  N   SER A 115      15.656   3.496   7.816  1.00 96.44           N  
ATOM    867  CA  SER A 115      15.914   3.428   6.379  1.00 96.44           C  
ATOM    868  C   SER A 115      15.391   2.123   5.789  1.00 96.44           C  
ATOM    869  CB  SER A 115      17.406   3.564   6.094  1.00 96.44           C  
ATOM    870  O   SER A 115      14.953   1.233   6.520  1.00 96.44           O  
ATOM    871  OG  SER A 115      18.125   2.479   6.648  1.00 96.44           O  
ATOM    872  N   VAL A 116      15.273   2.049   4.453  1.00 98.44           N  
ATOM    873  CA  VAL A 116      15.039   0.832   3.684  1.00 98.44           C  
ATOM    874  C   VAL A 116      16.297   0.464   2.898  1.00 98.44           C  
ATOM    875  CB  VAL A 116      13.836   0.990   2.723  1.00 98.44           C  
ATOM    876  O   VAL A 116      16.516   0.983   1.803  1.00 98.44           O  
ATOM    877  CG1 VAL A 116      13.531  -0.331   2.020  1.00 98.44           C  
ATOM    878  CG2 VAL A 116      12.609   1.492   3.480  1.00 98.44           C  
ATOM    879  N   PRO A 117      17.109  -0.335   3.521  1.00 97.94           N  
ATOM    880  CA  PRO A 117      18.391  -0.650   2.902  1.00 97.94           C  
ATOM    881  C   PRO A 117      18.250  -1.389   1.573  1.00 97.94           C  
ATOM    882  CB  PRO A 117      19.078  -1.537   3.945  1.00 97.94           C  
ATOM    883  O   PRO A 117      17.219  -2.021   1.326  1.00 97.94           O  
ATOM    884  CG  PRO A 117      18.359  -1.257   5.223  1.00 97.94           C  
ATOM    885  CD  PRO A 117      16.922  -0.917   4.895  1.00 97.94           C  
ATOM    886  N   ASP A 118      19.297  -1.249   0.786  1.00 98.50           N  
ATOM    887  CA  ASP A 118      19.406  -1.998  -0.461  1.00 98.50           C  
ATOM    888  C   ASP A 118      19.203  -3.492  -0.227  1.00 98.50           C  
ATOM    889  CB  ASP A 118      20.781  -1.755  -1.104  1.00 98.50           C  
ATOM    890  O   ASP A 118      19.625  -4.031   0.796  1.00 98.50           O  
ATOM    891  CG  ASP A 118      20.859  -2.289  -2.523  1.00 98.50           C  
ATOM    892  OD1 ASP A 118      19.891  -2.133  -3.297  1.00 98.50           O  
ATOM    893  OD2 ASP A 118      21.922  -2.875  -2.869  1.00 98.50           O  
ATOM    894  N   LYS A 119      18.359  -4.086  -1.154  1.00 98.44           N  
ATOM    895  CA  LYS A 119      18.156  -5.527  -1.229  1.00 98.44           C  
ATOM    896  C   LYS A 119      17.172  -5.996  -0.161  1.00 98.44           C  
ATOM    897  CB  LYS A 119      19.484  -6.277  -1.081  1.00 98.44           C  
ATOM    898  O   LYS A 119      17.016  -7.195   0.073  1.00 98.44           O  
ATOM    899  CG  LYS A 119      20.453  -6.031  -2.219  1.00 98.44           C  
ATOM    900  CD  LYS A 119      21.719  -6.875  -2.064  1.00 98.44           C  
ATOM    901  CE  LYS A 119      22.688  -6.645  -3.213  1.00 98.44           C  
ATOM    902  NZ  LYS A 119      23.953  -7.430  -3.039  1.00 98.44           N  
ATOM    903  N   THR A 120      16.594  -5.051   0.535  1.00 98.81           N  
ATOM    904  CA  THR A 120      15.516  -5.426   1.440  1.00 98.81           C  
ATOM    905  C   THR A 120      14.414  -6.172   0.690  1.00 98.81           C  
ATOM    906  CB  THR A 120      14.914  -4.191   2.139  1.00 98.81           C  
ATOM    907  O   THR A 120      13.891  -5.676  -0.309  1.00 98.81           O  
ATOM    908  CG2 THR A 120      13.789  -4.586   3.084  1.00 98.81           C  
ATOM    909  OG1 THR A 120      15.945  -3.529   2.889  1.00 98.81           O  
ATOM    910  N   LYS A 121      14.062  -7.387   1.165  1.00 98.75           N  
ATOM    911  CA  LYS A 121      12.984  -8.180   0.580  1.00 98.75           C  
ATOM    912  C   LYS A 121      11.617  -7.707   1.067  1.00 98.75           C  
ATOM    913  CB  LYS A 121      13.172  -9.664   0.910  1.00 98.75           C  
ATOM    914  O   LYS A 121      11.375  -7.645   2.273  1.00 98.75           O  
ATOM    915  CG  LYS A 121      14.414 -10.289   0.283  1.00 98.75           C  
ATOM    916  CD  LYS A 121      14.516 -11.773   0.607  1.00 98.75           C  
ATOM    917  CE  LYS A 121      15.789 -12.383   0.035  1.00 98.75           C  
ATOM    918  NZ  LYS A 121      15.938 -13.820   0.420  1.00 98.75           N  
ATOM    919  N   LEU A 122      10.797  -7.418   0.135  1.00 98.88           N  
ATOM    920  CA  LEU A 122       9.484  -6.871   0.457  1.00 98.88           C  
ATOM    921  C   LEU A 122       8.375  -7.730  -0.138  1.00 98.88           C  
ATOM    922  CB  LEU A 122       9.359  -5.434  -0.058  1.00 98.88           C  
ATOM    923  O   LEU A 122       8.523  -8.266  -1.238  1.00 98.88           O  
ATOM    924  CG  LEU A 122      10.383  -4.430   0.481  1.00 98.88           C  
ATOM    925  CD1 LEU A 122      10.445  -3.199  -0.418  1.00 98.88           C  
ATOM    926  CD2 LEU A 122      10.039  -4.035   1.913  1.00 98.88           C  
ATOM    927  N   LEU A 123       7.340  -7.883   0.651  1.00 98.94           N  
ATOM    928  CA  LEU A 123       6.102  -8.461   0.140  1.00 98.94           C  
ATOM    929  C   LEU A 123       5.086  -7.371  -0.192  1.00 98.94           C  
ATOM    930  CB  LEU A 123       5.508  -9.438   1.158  1.00 98.94           C  
ATOM    931  O   LEU A 123       4.707  -6.586   0.679  1.00 98.94           O  
ATOM    932  CG  LEU A 123       4.312 -10.266   0.684  1.00 98.94           C  
ATOM    933  CD1 LEU A 123       4.766 -11.312  -0.333  1.00 98.94           C  
ATOM    934  CD2 LEU A 123       3.619 -10.930   1.868  1.00 98.94           C  
ATOM    935  N   VAL A 124       4.703  -7.320  -1.459  1.00 98.94           N  
ATOM    936  CA  VAL A 124       3.676  -6.391  -1.921  1.00 98.94           C  
ATOM    937  C   VAL A 124       2.414  -7.160  -2.301  1.00 98.94           C  
ATOM    938  CB  VAL A 124       4.172  -5.551  -3.121  1.00 98.94           C  
ATOM    939  O   VAL A 124       2.480  -8.164  -3.018  1.00 98.94           O  
ATOM    940  CG1 VAL A 124       3.129  -4.508  -3.516  1.00 98.94           C  
ATOM    941  CG2 VAL A 124       5.504  -4.883  -2.791  1.00 98.94           C  
ATOM    942  N   SER A 125       1.305  -6.699  -1.779  1.00 98.94           N  
ATOM    943  CA  SER A 125       0.070  -7.434  -2.027  1.00 98.94           C  
ATOM    944  C   SER A 125      -1.055  -6.500  -2.459  1.00 98.94           C  
ATOM    945  CB  SER A 125      -0.352  -8.211  -0.777  1.00 98.94           C  
ATOM    946  O   SER A 125      -1.017  -5.301  -2.174  1.00 98.94           O  
ATOM    947  OG  SER A 125      -0.561  -7.328   0.314  1.00 98.94           O  
ATOM    948  N   GLY A 126      -2.016  -7.031  -3.223  1.00 98.88           N  
ATOM    949  CA  GLY A 126      -3.166  -6.277  -3.699  1.00 98.88           C  
ATOM    950  C   GLY A 126      -4.000  -7.043  -4.711  1.00 98.88           C  
ATOM    951  O   GLY A 126      -3.771  -8.227  -4.941  1.00 98.88           O  
ATOM    952  N   TRP A 127      -4.980  -6.305  -5.305  1.00 98.88           N  
ATOM    953  CA  TRP A 127      -5.914  -6.891  -6.258  1.00 98.88           C  
ATOM    954  C   TRP A 127      -5.789  -6.227  -7.625  1.00 98.88           C  
ATOM    955  CB  TRP A 127      -7.352  -6.773  -5.746  1.00 98.88           C  
ATOM    956  O   TRP A 127      -6.738  -6.234  -8.414  1.00 98.88           O  
ATOM    957  CG  TRP A 127      -7.652  -7.645  -4.566  1.00 98.88           C  
ATOM    958  CD1 TRP A 127      -8.156  -8.914  -4.590  1.00 98.88           C  
ATOM    959  CD2 TRP A 127      -7.473  -7.309  -3.188  1.00 98.88           C  
ATOM    960  CE2 TRP A 127      -7.887  -8.422  -2.428  1.00 98.88           C  
ATOM    961  CE3 TRP A 127      -6.996  -6.172  -2.521  1.00 98.88           C  
ATOM    962  NE1 TRP A 127      -8.305  -9.391  -3.305  1.00 98.88           N  
ATOM    963  CH2 TRP A 127      -7.375  -7.309  -0.404  1.00 98.88           C  
ATOM    964  CZ2 TRP A 127      -7.844  -8.438  -1.031  1.00 98.88           C  
ATOM    965  CZ3 TRP A 127      -6.953  -6.184  -1.132  1.00 98.88           C  
ATOM    966  N   GLY A 128      -4.668  -5.480  -7.797  1.00 98.75           N  
ATOM    967  CA  GLY A 128      -4.531  -4.730  -9.031  1.00 98.75           C  
ATOM    968  C   GLY A 128      -4.352  -5.621 -10.250  1.00 98.75           C  
ATOM    969  O   GLY A 128      -4.562  -6.832 -10.180  1.00 98.75           O  
ATOM    970  N   ALA A 129      -3.988  -4.918 -11.359  1.00 98.69           N  
ATOM    971  CA  ALA A 129      -3.738  -5.598 -12.625  1.00 98.69           C  
ATOM    972  C   ALA A 129      -2.596  -6.602 -12.492  1.00 98.69           C  
ATOM    973  CB  ALA A 129      -3.426  -4.582 -13.719  1.00 98.69           C  
ATOM    974  O   ALA A 129      -1.636  -6.367 -11.758  1.00 98.69           O  
ATOM    975  N   THR A 130      -2.746  -7.754 -13.289  1.00 98.62           N  
ATOM    976  CA  THR A 130      -1.751  -8.812 -13.188  1.00 98.62           C  
ATOM    977  C   THR A 130      -0.765  -8.742 -14.352  1.00 98.62           C  
ATOM    978  CB  THR A 130      -2.416 -10.203 -13.156  1.00 98.62           C  
ATOM    979  O   THR A 130       0.119  -9.594 -14.477  1.00 98.62           O  
ATOM    980  CG2 THR A 130      -3.354 -10.344 -11.961  1.00 98.62           C  
ATOM    981  OG1 THR A 130      -3.168 -10.391 -14.367  1.00 98.62           O  
ATOM    982  N   SER A 131      -0.958  -7.848 -15.234  1.00 98.38           N  
ATOM    983  CA  SER A 131      -0.071  -7.445 -16.328  1.00 98.38           C  
ATOM    984  C   SER A 131      -0.276  -5.980 -16.688  1.00 98.38           C  
ATOM    985  CB  SER A 131      -0.298  -8.328 -17.547  1.00 98.38           C  
ATOM    986  O   SER A 131      -1.316  -5.398 -16.375  1.00 98.38           O  
ATOM    987  OG  SER A 131      -1.622  -8.180 -18.031  1.00 98.38           O  
ATOM    988  N   GLU A 132       0.757  -5.344 -17.219  1.00 98.12           N  
ATOM    989  CA  GLU A 132       0.626  -3.955 -17.641  1.00 98.12           C  
ATOM    990  C   GLU A 132      -0.519  -3.793 -18.641  1.00 98.12           C  
ATOM    991  CB  GLU A 132       1.936  -3.459 -18.266  1.00 98.12           C  
ATOM    992  O   GLU A 132      -0.565  -4.484 -19.656  1.00 98.12           O  
ATOM    993  CG  GLU A 132       1.899  -1.997 -18.688  1.00 98.12           C  
ATOM    994  CD  GLU A 132       3.236  -1.489 -19.203  1.00 98.12           C  
ATOM    995  OE1 GLU A 132       3.252  -0.683 -20.156  1.00 98.12           O  
ATOM    996  OE2 GLU A 132       4.277  -1.900 -18.641  1.00 98.12           O  
ATOM    997  N   GLY A 133      -1.481  -2.900 -18.359  1.00 96.94           N  
ATOM    998  CA  GLY A 133      -2.631  -2.668 -19.219  1.00 96.94           C  
ATOM    999  C   GLY A 133      -3.676  -3.766 -19.141  1.00 96.94           C  
ATOM   1000  O   GLY A 133      -4.633  -3.785 -19.906  1.00 96.94           O  
ATOM   1001  N   GLY A 134      -3.432  -4.680 -18.219  1.00 97.38           N  
ATOM   1002  CA  GLY A 134      -4.352  -5.797 -18.078  1.00 97.38           C  
ATOM   1003  C   GLY A 134      -5.461  -5.527 -17.078  1.00 97.38           C  
ATOM   1004  O   GLY A 134      -5.672  -4.383 -16.672  1.00 97.38           O  
ATOM   1005  N   SER A 135      -6.160  -6.637 -16.734  1.00 97.88           N  
ATOM   1006  CA  SER A 135      -7.305  -6.539 -15.836  1.00 97.88           C  
ATOM   1007  C   SER A 135      -6.895  -6.809 -14.391  1.00 97.88           C  
ATOM   1008  CB  SER A 135      -8.406  -7.516 -16.250  1.00 97.88           C  
ATOM   1009  O   SER A 135      -5.934  -7.539 -14.141  1.00 97.88           O  
ATOM   1010  OG  SER A 135      -8.836  -7.250 -17.578  1.00 97.88           O  
ATOM   1011  N   SER A 136      -7.684  -6.129 -13.500  1.00 98.12           N  
ATOM   1012  CA  SER A 136      -7.469  -6.383 -12.078  1.00 98.12           C  
ATOM   1013  C   SER A 136      -7.879  -7.801 -11.703  1.00 98.12           C  
ATOM   1014  CB  SER A 136      -8.250  -5.375 -11.234  1.00 98.12           C  
ATOM   1015  O   SER A 136      -8.641  -8.445 -12.430  1.00 98.12           O  
ATOM   1016  OG  SER A 136      -9.094  -4.578 -12.047  1.00 98.12           O  
ATOM   1017  N   SER A 137      -7.309  -8.219 -10.633  1.00 98.56           N  
ATOM   1018  CA  SER A 137      -7.602  -9.547 -10.094  1.00 98.56           C  
ATOM   1019  C   SER A 137      -8.695  -9.477  -9.031  1.00 98.56           C  
ATOM   1020  CB  SER A 137      -6.340 -10.172  -9.500  1.00 98.56           C  
ATOM   1021  O   SER A 137      -8.688  -8.594  -8.180  1.00 98.56           O  
ATOM   1022  OG  SER A 137      -6.625 -11.438  -8.938  1.00 98.56           O  
ATOM   1023  N   THR A 138      -9.633 -10.430  -9.102  1.00 98.50           N  
ATOM   1024  CA  THR A 138     -10.641 -10.508  -8.055  1.00 98.50           C  
ATOM   1025  C   THR A 138     -10.078 -11.203  -6.812  1.00 98.50           C  
ATOM   1026  CB  THR A 138     -11.898 -11.250  -8.539  1.00 98.50           C  
ATOM   1027  O   THR A 138     -10.555 -10.969  -5.699  1.00 98.50           O  
ATOM   1028  CG2 THR A 138     -12.641 -10.445  -9.602  1.00 98.50           C  
ATOM   1029  OG1 THR A 138     -11.516 -12.516  -9.094  1.00 98.50           O  
ATOM   1030  N   THR A 139      -9.070 -11.945  -6.980  1.00 98.75           N  
ATOM   1031  CA  THR A 139      -8.438 -12.656  -5.867  1.00 98.75           C  
ATOM   1032  C   THR A 139      -7.137 -11.977  -5.461  1.00 98.75           C  
ATOM   1033  CB  THR A 139      -8.172 -14.125  -6.223  1.00 98.75           C  
ATOM   1034  O   THR A 139      -6.410 -11.453  -6.312  1.00 98.75           O  
ATOM   1035  CG2 THR A 139      -9.469 -14.867  -6.531  1.00 98.75           C  
ATOM   1036  OG1 THR A 139      -7.316 -14.188  -7.371  1.00 98.75           O  
ATOM   1037  N   LEU A 140      -6.887 -11.984  -4.180  1.00 98.94           N  
ATOM   1038  CA  LEU A 140      -5.699 -11.352  -3.611  1.00 98.94           C  
ATOM   1039  C   LEU A 140      -4.430 -12.016  -4.129  1.00 98.94           C  
ATOM   1040  CB  LEU A 140      -5.738 -11.414  -2.084  1.00 98.94           C  
ATOM   1041  O   LEU A 140      -4.336 -13.242  -4.168  1.00 98.94           O  
ATOM   1042  CG  LEU A 140      -4.598 -10.711  -1.345  1.00 98.94           C  
ATOM   1043  CD1 LEU A 140      -4.621  -9.219  -1.642  1.00 98.94           C  
ATOM   1044  CD2 LEU A 140      -4.699 -10.969   0.156  1.00 98.94           C  
ATOM   1045  N   ARG A 141      -3.445 -11.148  -4.496  1.00 98.88           N  
ATOM   1046  CA  ARG A 141      -2.148 -11.617  -4.973  1.00 98.88           C  
ATOM   1047  C   ARG A 141      -1.009 -10.922  -4.234  1.00 98.88           C  
ATOM   1048  CB  ARG A 141      -2.012 -11.391  -6.477  1.00 98.88           C  
ATOM   1049  O   ARG A 141      -1.218  -9.898  -3.586  1.00 98.88           O  
ATOM   1050  CG  ARG A 141      -3.080 -12.094  -7.305  1.00 98.88           C  
ATOM   1051  CD  ARG A 141      -2.891 -11.844  -8.797  1.00 98.88           C  
ATOM   1052  NE  ARG A 141      -1.881 -12.727  -9.367  1.00 98.88           N  
ATOM   1053  NH1 ARG A 141      -3.340 -14.477  -9.773  1.00 98.88           N  
ATOM   1054  NH2 ARG A 141      -1.123 -14.680 -10.312  1.00 98.88           N  
ATOM   1055  CZ  ARG A 141      -2.117 -13.961  -9.812  1.00 98.88           C  
ATOM   1056  N   ALA A 142       0.128 -11.547  -4.312  1.00 98.94           N  
ATOM   1057  CA  ALA A 142       1.330 -10.969  -3.723  1.00 98.94           C  
ATOM   1058  C   ALA A 142       2.559 -11.258  -4.578  1.00 98.94           C  
ATOM   1059  CB  ALA A 142       1.539 -11.492  -2.305  1.00 98.94           C  
ATOM   1060  O   ALA A 142       2.592 -12.250  -5.312  1.00 98.94           O  
ATOM   1061  N   VAL A 143       3.496 -10.359  -4.480  1.00 98.88           N  
ATOM   1062  CA  VAL A 143       4.770 -10.531  -5.176  1.00 98.88           C  
ATOM   1063  C   VAL A 143       5.914 -10.078  -4.270  1.00 98.88           C  
ATOM   1064  CB  VAL A 143       4.797  -9.742  -6.504  1.00 98.88           C  
ATOM   1065  O   VAL A 143       5.770  -9.125  -3.502  1.00 98.88           O  
ATOM   1066  CG1 VAL A 143       4.730  -8.234  -6.242  1.00 98.88           C  
ATOM   1067  CG2 VAL A 143       6.051 -10.094  -7.301  1.00 98.88           C  
ATOM   1068  N   HIS A 144       7.008 -10.852  -4.359  1.00 98.81           N  
ATOM   1069  CA  HIS A 144       8.219 -10.445  -3.658  1.00 98.81           C  
ATOM   1070  C   HIS A 144       9.102  -9.570  -4.547  1.00 98.81           C  
ATOM   1071  CB  HIS A 144       9.000 -11.672  -3.184  1.00 98.81           C  
ATOM   1072  O   HIS A 144       9.375  -9.922  -5.695  1.00 98.81           O  
ATOM   1073  CG  HIS A 144       8.359 -12.383  -2.035  1.00 98.81           C  
ATOM   1074  CD2 HIS A 144       8.586 -12.297  -0.703  1.00 98.81           C  
ATOM   1075  ND1 HIS A 144       7.359 -13.312  -2.205  1.00 98.81           N  
ATOM   1076  CE1 HIS A 144       6.992 -13.773  -1.021  1.00 98.81           C  
ATOM   1077  NE2 HIS A 144       7.719 -13.180  -0.093  1.00 98.81           N  
ATOM   1078  N   VAL A 145       9.516  -8.406  -3.984  1.00 98.81           N  
ATOM   1079  CA  VAL A 145      10.445  -7.520  -4.672  1.00 98.81           C  
ATOM   1080  C   VAL A 145      11.547  -7.074  -3.709  1.00 98.81           C  
ATOM   1081  CB  VAL A 145       9.727  -6.285  -5.266  1.00 98.81           C  
ATOM   1082  O   VAL A 145      11.414  -7.238  -2.494  1.00 98.81           O  
ATOM   1083  CG1 VAL A 145       8.734  -6.707  -6.340  1.00 98.81           C  
ATOM   1084  CG2 VAL A 145       9.023  -5.500  -4.160  1.00 98.81           C  
ATOM   1085  N   GLN A 146      12.641  -6.617  -4.281  1.00 98.69           N  
ATOM   1086  CA  GLN A 146      13.742  -6.109  -3.463  1.00 98.69           C  
ATOM   1087  C   GLN A 146      13.922  -4.605  -3.660  1.00 98.69           C  
ATOM   1088  CB  GLN A 146      15.039  -6.844  -3.789  1.00 98.69           C  
ATOM   1089  O   GLN A 146      13.883  -4.113  -4.789  1.00 98.69           O  
ATOM   1090  CG  GLN A 146      15.055  -8.297  -3.340  1.00 98.69           C  
ATOM   1091  CD  GLN A 146      16.344  -9.008  -3.689  1.00 98.69           C  
ATOM   1092  NE2 GLN A 146      16.484 -10.250  -3.232  1.00 98.69           N  
ATOM   1093  OE1 GLN A 146      17.219  -8.453  -4.363  1.00 98.69           O  
ATOM   1094  N   ALA A 147      14.133  -3.969  -2.574  1.00 98.81           N  
ATOM   1095  CA  ALA A 147      14.422  -2.539  -2.631  1.00 98.81           C  
ATOM   1096  C   ALA A 147      15.805  -2.277  -3.209  1.00 98.81           C  
ATOM   1097  CB  ALA A 147      14.297  -1.915  -1.243  1.00 98.81           C  
ATOM   1098  O   ALA A 147      16.703  -3.121  -3.100  1.00 98.81           O  
ATOM   1099  N   HIS A 148      15.953  -1.112  -3.812  1.00 98.56           N  
ATOM   1100  CA  HIS A 148      17.250  -0.642  -4.297  1.00 98.56           C  
ATOM   1101  C   HIS A 148      17.734   0.551  -3.480  1.00 98.56           C  
ATOM   1102  CB  HIS A 148      17.172  -0.266  -5.777  1.00 98.56           C  
ATOM   1103  O   HIS A 148      16.938   1.243  -2.844  1.00 98.56           O  
ATOM   1104  CG  HIS A 148      16.797  -1.411  -6.664  1.00 98.56           C  
ATOM   1105  CD2 HIS A 148      15.656  -1.671  -7.352  1.00 98.56           C  
ATOM   1106  ND1 HIS A 148      17.656  -2.461  -6.922  1.00 98.56           N  
ATOM   1107  CE1 HIS A 148      17.047  -3.318  -7.734  1.00 98.56           C  
ATOM   1108  NE2 HIS A 148      15.844  -2.861  -8.008  1.00 98.56           N  
ATOM   1109  N   SER A 149      19.078   0.694  -3.488  1.00 97.69           N  
ATOM   1110  CA  SER A 149      19.641   1.882  -2.854  1.00 97.69           C  
ATOM   1111  C   SER A 149      19.094   3.158  -3.492  1.00 97.69           C  
ATOM   1112  CB  SER A 149      21.172   1.864  -2.941  1.00 97.69           C  
ATOM   1113  O   SER A 149      18.656   3.143  -4.641  1.00 97.69           O  
ATOM   1114  OG  SER A 149      21.594   2.033  -4.281  1.00 97.69           O  
ATOM   1115  N   ASP A 150      19.156   4.273  -2.752  1.00 95.56           N  
ATOM   1116  CA  ASP A 150      18.734   5.570  -3.277  1.00 95.56           C  
ATOM   1117  C   ASP A 150      19.484   5.910  -4.562  1.00 95.56           C  
ATOM   1118  CB  ASP A 150      18.969   6.664  -2.232  1.00 95.56           C  
ATOM   1119  O   ASP A 150      18.891   6.379  -5.531  1.00 95.56           O  
ATOM   1120  CG  ASP A 150      17.969   6.594  -1.080  1.00 95.56           C  
ATOM   1121  OD1 ASP A 150      16.984   5.840  -1.172  1.00 95.56           O  
ATOM   1122  OD2 ASP A 150      18.188   7.301  -0.072  1.00 95.56           O  
ATOM   1123  N   ASP A 151      20.812   5.672  -4.559  1.00 95.94           N  
ATOM   1124  CA  ASP A 151      21.625   5.957  -5.730  1.00 95.94           C  
ATOM   1125  C   ASP A 151      21.172   5.148  -6.938  1.00 95.94           C  
ATOM   1126  CB  ASP A 151      23.109   5.668  -5.434  1.00 95.94           C  
ATOM   1127  O   ASP A 151      21.094   5.672  -8.055  1.00 95.94           O  
ATOM   1128  CG  ASP A 151      23.750   6.711  -4.535  1.00 95.94           C  
ATOM   1129  OD1 ASP A 151      23.141   7.785  -4.320  1.00 95.94           O  
ATOM   1130  OD2 ASP A 151      24.859   6.457  -4.039  1.00 95.94           O  
ATOM   1131  N   GLU A 152      20.891   3.930  -6.684  1.00 96.31           N  
ATOM   1132  CA  GLU A 152      20.406   3.086  -7.777  1.00 96.31           C  
ATOM   1133  C   GLU A 152      19.062   3.576  -8.305  1.00 96.31           C  
ATOM   1134  CB  GLU A 152      20.297   1.629  -7.320  1.00 96.31           C  
ATOM   1135  O   GLU A 152      18.844   3.631  -9.516  1.00 96.31           O  
ATOM   1136  CG  GLU A 152      19.875   0.671  -8.422  1.00 96.31           C  
ATOM   1137  CD  GLU A 152      20.891   0.560  -9.547  1.00 96.31           C  
ATOM   1138  OE1 GLU A 152      20.516   0.117 -10.664  1.00 96.31           O  
ATOM   1139  OE2 GLU A 152      22.062   0.917  -9.320  1.00 96.31           O  
ATOM   1140  N   CYS A 153      18.172   3.922  -7.445  1.00 96.81           N  
ATOM   1141  CA  CYS A 153      16.844   4.402  -7.836  1.00 96.81           C  
ATOM   1142  C   CYS A 153      16.953   5.688  -8.648  1.00 96.81           C  
ATOM   1143  CB  CYS A 153      15.969   4.629  -6.605  1.00 96.81           C  
ATOM   1144  O   CYS A 153      16.234   5.871  -9.633  1.00 96.81           O  
ATOM   1145  SG  CYS A 153      15.391   3.105  -5.832  1.00 96.81           S  
ATOM   1146  N   LYS A 154      17.859   6.504  -8.281  1.00 95.88           N  
ATOM   1147  CA  LYS A 154      18.016   7.816  -8.906  1.00 95.88           C  
ATOM   1148  C   LYS A 154      18.594   7.695 -10.312  1.00 95.88           C  
ATOM   1149  CB  LYS A 154      18.891   8.719  -8.047  1.00 95.88           C  
ATOM   1150  O   LYS A 154      18.531   8.641 -11.102  1.00 95.88           O  
ATOM   1151  CG  LYS A 154      18.188   9.297  -6.824  1.00 95.88           C  
ATOM   1152  CD  LYS A 154      19.125  10.195  -6.016  1.00 95.88           C  
ATOM   1153  CE  LYS A 154      18.406  10.789  -4.805  1.00 95.88           C  
ATOM   1154  NZ  LYS A 154      19.359  11.531  -3.920  1.00 95.88           N  
ATOM   1155  N   LYS A 155      19.125   6.516 -10.625  1.00 95.12           N  
ATOM   1156  CA  LYS A 155      19.547   6.273 -12.000  1.00 95.12           C  
ATOM   1157  C   LYS A 155      18.359   6.246 -12.953  1.00 95.12           C  
ATOM   1158  CB  LYS A 155      20.328   4.957 -12.094  1.00 95.12           C  
ATOM   1159  O   LYS A 155      18.484   6.621 -14.125  1.00 95.12           O  
ATOM   1160  CG  LYS A 155      21.688   4.984 -11.398  1.00 95.12           C  
ATOM   1161  CD  LYS A 155      22.406   3.646 -11.516  1.00 95.12           C  
ATOM   1162  CE  LYS A 155      23.703   3.643 -10.734  1.00 95.12           C  
ATOM   1163  NZ  LYS A 155      24.312   2.279 -10.680  1.00 95.12           N  
ATOM   1164  N   TYR A 156      17.266   5.836 -12.375  1.00 91.69           N  
ATOM   1165  CA  TYR A 156      16.078   5.672 -13.195  1.00 91.69           C  
ATOM   1166  C   TYR A 156      15.125   6.848 -13.008  1.00 91.69           C  
ATOM   1167  CB  TYR A 156      15.359   4.359 -12.844  1.00 91.69           C  
ATOM   1168  O   TYR A 156      14.391   7.215 -13.930  1.00 91.69           O  
ATOM   1169  CG  TYR A 156      16.266   3.156 -12.852  1.00 91.69           C  
ATOM   1170  CD1 TYR A 156      16.844   2.695 -14.039  1.00 91.69           C  
ATOM   1171  CD2 TYR A 156      16.562   2.475 -11.672  1.00 91.69           C  
ATOM   1172  CE1 TYR A 156      17.672   1.584 -14.047  1.00 91.69           C  
ATOM   1173  CE2 TYR A 156      17.391   1.362 -11.672  1.00 91.69           C  
ATOM   1174  OH  TYR A 156      18.781  -0.175 -12.867  1.00 91.69           O  
ATOM   1175  CZ  TYR A 156      17.953   0.926 -12.859  1.00 91.69           C  
ATOM   1176  N   PHE A 157      15.062   7.309 -11.836  1.00 93.56           N  
ATOM   1177  CA  PHE A 157      14.188   8.406 -11.445  1.00 93.56           C  
ATOM   1178  C   PHE A 157      14.977   9.516 -10.758  1.00 93.56           C  
ATOM   1179  CB  PHE A 157      13.070   7.906 -10.523  1.00 93.56           C  
ATOM   1180  O   PHE A 157      15.172   9.484  -9.539  1.00 93.56           O  
ATOM   1181  CG  PHE A 157      12.195   6.852 -11.148  1.00 93.56           C  
ATOM   1182  CD1 PHE A 157      11.078   7.211 -11.891  1.00 93.56           C  
ATOM   1183  CD2 PHE A 157      12.484   5.504 -10.984  1.00 93.56           C  
ATOM   1184  CE1 PHE A 157      10.266   6.238 -12.477  1.00 93.56           C  
ATOM   1185  CE2 PHE A 157      11.680   4.527 -11.555  1.00 93.56           C  
ATOM   1186  CZ  PHE A 157      10.570   4.898 -12.305  1.00 93.56           C  
ATOM   1187  N   ARG A 158      15.305  10.570 -11.484  1.00 91.31           N  
ATOM   1188  CA  ARG A 158      16.266  11.578 -11.023  1.00 91.31           C  
ATOM   1189  C   ARG A 158      15.648  12.445  -9.930  1.00 91.31           C  
ATOM   1190  CB  ARG A 158      16.734  12.445 -12.188  1.00 91.31           C  
ATOM   1191  O   ARG A 158      16.359  12.953  -9.062  1.00 91.31           O  
ATOM   1192  CG  ARG A 158      17.609  11.719 -13.188  1.00 91.31           C  
ATOM   1193  CD  ARG A 158      18.062  12.633 -14.320  1.00 91.31           C  
ATOM   1194  NE  ARG A 158      19.047  13.602 -13.859  1.00 91.31           N  
ATOM   1195  NH1 ARG A 158      20.125  13.781 -15.898  1.00 91.31           N  
ATOM   1196  NH2 ARG A 158      20.844  15.008 -14.109  1.00 91.31           N  
ATOM   1197  CZ  ARG A 158      20.000  14.133 -14.625  1.00 91.31           C  
ATOM   1198  N   SER A 159      14.430  12.547  -9.875  1.00 91.12           N  
ATOM   1199  CA  SER A 159      13.797  13.500  -8.977  1.00 91.12           C  
ATOM   1200  C   SER A 159      13.211  12.805  -7.746  1.00 91.12           C  
ATOM   1201  CB  SER A 159      12.688  14.273  -9.703  1.00 91.12           C  
ATOM   1202  O   SER A 159      12.344  13.359  -7.070  1.00 91.12           O  
ATOM   1203  OG  SER A 159      11.766  13.383 -10.297  1.00 91.12           O  
ATOM   1204  N   LEU A 160      13.672  11.492  -7.527  1.00 95.19           N  
ATOM   1205  CA  LEU A 160      13.156  10.797  -6.355  1.00 95.19           C  
ATOM   1206  C   LEU A 160      13.586  11.492  -5.070  1.00 95.19           C  
ATOM   1207  CB  LEU A 160      13.641   9.344  -6.348  1.00 95.19           C  
ATOM   1208  O   LEU A 160      14.758  11.844  -4.910  1.00 95.19           O  
ATOM   1209  CG  LEU A 160      12.742   8.328  -5.637  1.00 95.19           C  
ATOM   1210  CD1 LEU A 160      11.484   8.070  -6.461  1.00 95.19           C  
ATOM   1211  CD2 LEU A 160      13.500   7.031  -5.375  1.00 95.19           C  
ATOM   1212  N   THR A 161      12.672  11.758  -4.195  1.00 97.19           N  
ATOM   1213  CA  THR A 161      12.984  12.406  -2.926  1.00 97.19           C  
ATOM   1214  C   THR A 161      13.359  11.367  -1.872  1.00 97.19           C  
ATOM   1215  CB  THR A 161      11.789  13.242  -2.418  1.00 97.19           C  
ATOM   1216  O   THR A 161      13.227  10.164  -2.104  1.00 97.19           O  
ATOM   1217  CG2 THR A 161      11.211  14.102  -3.535  1.00 97.19           C  
ATOM   1218  OG1 THR A 161      10.773  12.367  -1.923  1.00 97.19           O  
ATOM   1219  N   SER A 162      13.828  11.867  -0.688  1.00 96.69           N  
ATOM   1220  CA  SER A 162      14.219  10.984   0.407  1.00 96.69           C  
ATOM   1221  C   SER A 162      13.000  10.359   1.075  1.00 96.69           C  
ATOM   1222  CB  SER A 162      15.039  11.750   1.444  1.00 96.69           C  
ATOM   1223  O   SER A 162      13.133   9.453   1.903  1.00 96.69           O  
ATOM   1224  OG  SER A 162      14.289  12.820   1.991  1.00 96.69           O  
ATOM   1225  N   ASN A 163      11.836  10.797   0.673  1.00 98.50           N  
ATOM   1226  CA  ASN A 163      10.594  10.273   1.233  1.00 98.50           C  
ATOM   1227  C   ASN A 163      10.078   9.078   0.437  1.00 98.50           C  
ATOM   1228  CB  ASN A 163       9.531  11.375   1.294  1.00 98.50           C  
ATOM   1229  O   ASN A 163       8.961   8.617   0.659  1.00 98.50           O  
ATOM   1230  CG  ASN A 163       9.938  12.531   2.188  1.00 98.50           C  
ATOM   1231  ND2 ASN A 163       9.562  13.742   1.793  1.00 98.50           N  
ATOM   1232  OD1 ASN A 163      10.578  12.336   3.223  1.00 98.50           O  
ATOM   1233  N   MET A 164      10.852   8.648  -0.522  1.00 98.69           N  
ATOM   1234  CA  MET A 164      10.469   7.555  -1.408  1.00 98.69           C  
ATOM   1235  C   MET A 164      11.586   6.523  -1.512  1.00 98.69           C  
ATOM   1236  CB  MET A 164      10.117   8.086  -2.799  1.00 98.69           C  
ATOM   1237  O   MET A 164      12.734   6.809  -1.162  1.00 98.69           O  
ATOM   1238  CG  MET A 164       9.039   9.156  -2.789  1.00 98.69           C  
ATOM   1239  SD  MET A 164       8.875  10.000  -4.410  1.00 98.69           S  
ATOM   1240  CE  MET A 164       7.691  11.305  -3.977  1.00 98.69           C  
ATOM   1241  N   PHE A 165      11.211   5.312  -1.942  1.00 98.75           N  
ATOM   1242  CA  PHE A 165      12.180   4.305  -2.361  1.00 98.75           C  
ATOM   1243  C   PHE A 165      11.641   3.486  -3.527  1.00 98.75           C  
ATOM   1244  CB  PHE A 165      12.539   3.383  -1.193  1.00 98.75           C  
ATOM   1245  O   PHE A 165      10.461   3.598  -3.877  1.00 98.75           O  
ATOM   1246  CG  PHE A 165      11.391   2.523  -0.725  1.00 98.75           C  
ATOM   1247  CD1 PHE A 165      10.477   3.010   0.199  1.00 98.75           C  
ATOM   1248  CD2 PHE A 165      11.234   1.231  -1.208  1.00 98.75           C  
ATOM   1249  CE1 PHE A 165       9.414   2.217   0.636  1.00 98.75           C  
ATOM   1250  CE2 PHE A 165      10.180   0.434  -0.776  1.00 98.75           C  
ATOM   1251  CZ  PHE A 165       9.273   0.929   0.146  1.00 98.75           C  
ATOM   1252  N   CYS A 166      12.547   2.781  -4.273  1.00 98.75           N  
ATOM   1253  CA  CYS A 166      12.094   1.963  -5.395  1.00 98.75           C  
ATOM   1254  C   CYS A 166      12.430   0.493  -5.168  1.00 98.75           C  
ATOM   1255  CB  CYS A 166      12.734   2.443  -6.699  1.00 98.75           C  
ATOM   1256  O   CYS A 166      13.320   0.169  -4.383  1.00 98.75           O  
ATOM   1257  SG  CYS A 166      14.500   2.078  -6.820  1.00 98.75           S  
ATOM   1258  N   ALA A 167      11.641  -0.406  -5.727  1.00 98.75           N  
ATOM   1259  CA  ALA A 167      11.836  -1.847  -5.582  1.00 98.75           C  
ATOM   1260  C   ALA A 167      11.352  -2.590  -6.824  1.00 98.75           C  
ATOM   1261  CB  ALA A 167      11.109  -2.359  -4.340  1.00 98.75           C  
ATOM   1262  O   ALA A 167      10.414  -2.146  -7.496  1.00 98.75           O  
ATOM   1263  N   GLY A 168      12.008  -3.658  -7.102  1.00 98.56           N  
ATOM   1264  CA  GLY A 168      11.711  -4.512  -8.242  1.00 98.56           C  
ATOM   1265  C   GLY A 168      12.953  -5.008  -8.953  1.00 98.56           C  
ATOM   1266  O   GLY A 168      14.031  -4.426  -8.805  1.00 98.56           O  
ATOM   1267  N   PRO A 169      12.812  -6.070  -9.633  1.00 97.62           N  
ATOM   1268  CA  PRO A 169      13.984  -6.602 -10.328  1.00 97.62           C  
ATOM   1269  C   PRO A 169      14.383  -5.758 -11.539  1.00 97.62           C  
ATOM   1270  CB  PRO A 169      13.531  -8.000 -10.766  1.00 97.62           C  
ATOM   1271  O   PRO A 169      13.523  -5.254 -12.258  1.00 97.62           O  
ATOM   1272  CG  PRO A 169      12.047  -7.883 -10.938  1.00 97.62           C  
ATOM   1273  CD  PRO A 169      11.531  -6.902  -9.930  1.00 97.62           C  
ATOM   1274  N   PRO A 170      15.688  -5.617 -11.789  1.00 95.31           N  
ATOM   1275  CA  PRO A 170      16.141  -4.820 -12.930  1.00 95.31           C  
ATOM   1276  C   PRO A 170      15.578  -5.320 -14.258  1.00 95.31           C  
ATOM   1277  CB  PRO A 170      17.656  -4.973 -12.891  1.00 95.31           C  
ATOM   1278  O   PRO A 170      15.289  -4.523 -15.148  1.00 95.31           O  
ATOM   1279  CG  PRO A 170      17.984  -5.254 -11.453  1.00 95.31           C  
ATOM   1280  CD  PRO A 170      16.844  -6.051 -10.859  1.00 95.31           C  
ATOM   1281  N   GLU A 171      15.383  -6.570 -14.352  1.00 97.12           N  
ATOM   1282  CA  GLU A 171      14.898  -7.160 -15.594  1.00 97.12           C  
ATOM   1283  C   GLU A 171      13.391  -6.973 -15.742  1.00 97.12           C  
ATOM   1284  CB  GLU A 171      15.258  -8.648 -15.656  1.00 97.12           C  
ATOM   1285  O   GLU A 171      12.828  -7.273 -16.797  1.00 97.12           O  
ATOM   1286  CG  GLU A 171      14.547  -9.492 -14.609  1.00 97.12           C  
ATOM   1287  CD  GLU A 171      15.211  -9.430 -13.242  1.00 97.12           C  
ATOM   1288  OE1 GLU A 171      14.773 -10.156 -12.320  1.00 97.12           O  
ATOM   1289  OE2 GLU A 171      16.172  -8.633 -13.086  1.00 97.12           O  
ATOM   1290  N   GLY A 172      12.727  -6.414 -14.719  1.00 97.62           N  
ATOM   1291  CA  GLY A 172      11.273  -6.328 -14.719  1.00 97.62           C  
ATOM   1292  C   GLY A 172      10.602  -7.648 -14.406  1.00 97.62           C  
ATOM   1293  O   GLY A 172      11.172  -8.500 -13.719  1.00 97.62           O  
ATOM   1294  N   GLY A 173       9.250  -7.742 -14.742  1.00 98.31           N  
ATOM   1295  CA  GLY A 173       8.547  -9.008 -14.570  1.00 98.31           C  
ATOM   1296  C   GLY A 173       7.844  -9.117 -13.234  1.00 98.31           C  
ATOM   1297  O   GLY A 173       6.945  -9.945 -13.062  1.00 98.31           O  
ATOM   1298  N   LYS A 174       8.312  -8.367 -12.281  1.00 98.75           N  
ATOM   1299  CA  LYS A 174       7.656  -8.336 -10.984  1.00 98.75           C  
ATOM   1300  C   LYS A 174       7.395  -6.898 -10.531  1.00 98.75           C  
ATOM   1301  CB  LYS A 174       8.500  -9.062  -9.938  1.00 98.75           C  
ATOM   1302  O   LYS A 174       8.305  -6.070 -10.516  1.00 98.75           O  
ATOM   1303  CG  LYS A 174       8.703 -10.547 -10.227  1.00 98.75           C  
ATOM   1304  CD  LYS A 174       9.477 -11.234  -9.117  1.00 98.75           C  
ATOM   1305  CE  LYS A 174       9.578 -12.734  -9.352  1.00 98.75           C  
ATOM   1306  NZ  LYS A 174      10.297 -13.422  -8.234  1.00 98.75           N  
ATOM   1307  N   ASP A 175       6.133  -6.590 -10.047  1.00 98.75           N  
ATOM   1308  CA  ASP A 175       5.793  -5.219  -9.680  1.00 98.75           C  
ATOM   1309  C   ASP A 175       4.371  -5.133  -9.141  1.00 98.75           C  
ATOM   1310  CB  ASP A 175       5.953  -4.285 -10.883  1.00 98.75           C  
ATOM   1311  O   ASP A 175       3.611  -6.105  -9.211  1.00 98.75           O  
ATOM   1312  CG  ASP A 175       6.117  -2.830 -10.484  1.00 98.75           C  
ATOM   1313  OD1 ASP A 175       6.121  -2.525  -9.273  1.00 98.75           O  
ATOM   1314  OD2 ASP A 175       6.234  -1.978 -11.391  1.00 98.75           O  
ATOM   1315  N   SER A 176       4.184  -4.074  -8.445  1.00 98.69           N  
ATOM   1316  CA  SER A 176       2.799  -3.639  -8.305  1.00 98.69           C  
ATOM   1317  C   SER A 176       2.279  -3.014  -9.594  1.00 98.69           C  
ATOM   1318  CB  SER A 176       2.670  -2.639  -7.156  1.00 98.69           C  
ATOM   1319  O   SER A 176       3.064  -2.572 -10.438  1.00 98.69           O  
ATOM   1320  OG  SER A 176       3.400  -1.456  -7.434  1.00 98.69           O  
ATOM   1321  N   CYS A 177       0.919  -2.906  -9.719  1.00 98.69           N  
ATOM   1322  CA  CYS A 177       0.322  -2.340 -10.922  1.00 98.69           C  
ATOM   1323  C   CYS A 177      -0.976  -1.610 -10.594  1.00 98.69           C  
ATOM   1324  CB  CYS A 177       0.056  -3.434 -11.953  1.00 98.69           C  
ATOM   1325  O   CYS A 177      -1.304  -1.411  -9.422  1.00 98.69           O  
ATOM   1326  SG  CYS A 177      -0.087  -2.818 -13.648  1.00 98.69           S  
ATOM   1327  N   GLN A 178      -1.673  -1.200 -11.742  1.00 98.62           N  
ATOM   1328  CA  GLN A 178      -2.877  -0.401 -11.531  1.00 98.62           C  
ATOM   1329  C   GLN A 178      -3.865  -1.120 -10.617  1.00 98.62           C  
ATOM   1330  CB  GLN A 178      -3.541  -0.073 -12.867  1.00 98.62           C  
ATOM   1331  O   GLN A 178      -4.191  -2.287 -10.844  1.00 98.62           O  
ATOM   1332  CG  GLN A 178      -2.846   1.038 -13.648  1.00 98.62           C  
ATOM   1333  CD  GLN A 178      -1.497   0.614 -14.195  1.00 98.62           C  
ATOM   1334  NE2 GLN A 178      -0.531   1.525 -14.172  1.00 98.62           N  
ATOM   1335  OE1 GLN A 178      -1.325  -0.524 -14.648  1.00 98.62           O  
ATOM   1336  N   GLY A 179      -4.336  -0.397  -9.617  1.00 98.62           N  
ATOM   1337  CA  GLY A 179      -5.258  -0.928  -8.625  1.00 98.62           C  
ATOM   1338  C   GLY A 179      -4.582  -1.300  -7.316  1.00 98.62           C  
ATOM   1339  O   GLY A 179      -5.238  -1.418  -6.281  1.00 98.62           O  
ATOM   1340  N   ASP A 180      -3.283  -1.420  -7.305  1.00 98.88           N  
ATOM   1341  CA  ASP A 180      -2.537  -1.801  -6.109  1.00 98.88           C  
ATOM   1342  C   ASP A 180      -2.141  -0.571  -5.293  1.00 98.88           C  
ATOM   1343  CB  ASP A 180      -1.293  -2.605  -6.484  1.00 98.88           C  
ATOM   1344  O   ASP A 180      -1.626  -0.696  -4.180  1.00 98.88           O  
ATOM   1345  CG  ASP A 180      -1.623  -3.959  -7.094  1.00 98.88           C  
ATOM   1346  OD1 ASP A 180      -2.512  -4.664  -6.566  1.00 98.88           O  
ATOM   1347  OD2 ASP A 180      -0.987  -4.324  -8.102  1.00 98.88           O  
ATOM   1348  N   SER A 181      -2.305   0.607  -5.875  1.00 98.81           N  
ATOM   1349  CA  SER A 181      -1.967   1.858  -5.203  1.00 98.81           C  
ATOM   1350  C   SER A 181      -2.527   1.895  -3.785  1.00 98.81           C  
ATOM   1351  CB  SER A 181      -2.494   3.053  -6.000  1.00 98.81           C  
ATOM   1352  O   SER A 181      -3.646   1.437  -3.543  1.00 98.81           O  
ATOM   1353  OG  SER A 181      -1.717   3.266  -7.164  1.00 98.81           O  
ATOM   1354  N   GLY A 182      -1.616   2.381  -2.904  1.00 98.94           N  
ATOM   1355  CA  GLY A 182      -2.051   2.523  -1.523  1.00 98.94           C  
ATOM   1356  C   GLY A 182      -1.825   1.274  -0.694  1.00 98.94           C  
ATOM   1357  O   GLY A 182      -1.847   1.327   0.537  1.00 98.94           O  
ATOM   1358  N   GLY A 183      -1.663   0.227  -1.422  1.00 98.94           N  
ATOM   1359  CA  GLY A 183      -1.398  -1.018  -0.717  1.00 98.94           C  
ATOM   1360  C   GLY A 183      -0.038  -1.046  -0.047  1.00 98.94           C  
ATOM   1361  O   GLY A 183       0.817  -0.203  -0.330  1.00 98.94           O  
ATOM   1362  N   PRO A 184       0.256  -2.127   0.757  1.00 98.94           N  
ATOM   1363  CA  PRO A 184       1.446  -2.162   1.609  1.00 98.94           C  
ATOM   1364  C   PRO A 184       2.631  -2.855   0.941  1.00 98.94           C  
ATOM   1365  CB  PRO A 184       0.977  -2.943   2.840  1.00 98.94           C  
ATOM   1366  O   PRO A 184       2.441  -3.799   0.169  1.00 98.94           O  
ATOM   1367  CG  PRO A 184      -0.052  -3.893   2.318  1.00 98.94           C  
ATOM   1368  CD  PRO A 184      -0.827  -3.207   1.230  1.00 98.94           C  
ATOM   1369  N   ALA A 185       3.811  -2.369   1.122  1.00 98.94           N  
ATOM   1370  CA  ALA A 185       5.078  -3.086   0.997  1.00 98.94           C  
ATOM   1371  C   ALA A 185       5.641  -3.445   2.367  1.00 98.94           C  
ATOM   1372  CB  ALA A 185       6.086  -2.252   0.211  1.00 98.94           C  
ATOM   1373  O   ALA A 185       6.008  -2.562   3.145  1.00 98.94           O  
ATOM   1374  N   VAL A 186       5.836  -4.766   2.604  1.00 98.94           N  
ATOM   1375  CA  VAL A 186       6.027  -5.230   3.973  1.00 98.94           C  
ATOM   1376  C   VAL A 186       7.289  -6.086   4.059  1.00 98.94           C  
ATOM   1377  CB  VAL A 186       4.805  -6.027   4.480  1.00 98.94           C  
ATOM   1378  O   VAL A 186       7.578  -6.871   3.150  1.00 98.94           O  
ATOM   1379  CG1 VAL A 186       5.070  -6.594   5.875  1.00 98.94           C  
ATOM   1380  CG2 VAL A 186       3.559  -5.145   4.488  1.00 98.94           C  
ATOM   1381  N   LYS A 187       8.078  -5.891   5.109  1.00 98.69           N  
ATOM   1382  CA  LYS A 187       9.148  -6.773   5.559  1.00 98.69           C  
ATOM   1383  C   LYS A 187       8.789  -7.434   6.887  1.00 98.69           C  
ATOM   1384  CB  LYS A 187      10.461  -6.000   5.691  1.00 98.69           C  
ATOM   1385  O   LYS A 187       8.781  -6.777   7.930  1.00 98.69           O  
ATOM   1386  CG  LYS A 187      11.648  -6.859   6.094  1.00 98.69           C  
ATOM   1387  CD  LYS A 187      12.898  -6.020   6.316  1.00 98.69           C  
ATOM   1388  CE  LYS A 187      14.078  -6.879   6.762  1.00 98.69           C  
ATOM   1389  NZ  LYS A 187      15.273  -6.047   7.082  1.00 98.69           N  
ATOM   1390  N   GLY A 188       8.555  -8.789   6.758  1.00 96.62           N  
ATOM   1391  CA  GLY A 188       8.008  -9.422   7.945  1.00 96.62           C  
ATOM   1392  C   GLY A 188       6.652  -8.867   8.344  1.00 96.62           C  
ATOM   1393  O   GLY A 188       5.711  -8.891   7.547  1.00 96.62           O  
ATOM   1394  N   ASN A 189       6.555  -8.242   9.523  1.00 95.94           N  
ATOM   1395  CA  ASN A 189       5.289  -7.672   9.961  1.00 95.94           C  
ATOM   1396  C   ASN A 189       5.363  -6.152  10.078  1.00 95.94           C  
ATOM   1397  CB  ASN A 189       4.863  -8.281  11.305  1.00 95.94           C  
ATOM   1398  O   ASN A 189       4.555  -5.535  10.773  1.00 95.94           O  
ATOM   1399  CG  ASN A 189       4.363  -9.703  11.164  1.00 95.94           C  
ATOM   1400  ND2 ASN A 189       4.609 -10.523  12.180  1.00 95.94           N  
ATOM   1401  OD1 ASN A 189       3.764 -10.070  10.148  1.00 95.94           O  
ATOM   1402  N   VAL A 190       6.344  -5.625   9.359  1.00 98.88           N  
ATOM   1403  CA  VAL A 190       6.527  -4.180   9.406  1.00 98.88           C  
ATOM   1404  C   VAL A 190       6.305  -3.580   8.023  1.00 98.88           C  
ATOM   1405  CB  VAL A 190       7.934  -3.803   9.930  1.00 98.88           C  
ATOM   1406  O   VAL A 190       6.953  -3.982   7.051  1.00 98.88           O  
ATOM   1407  CG1 VAL A 190       8.102  -2.285   9.984  1.00 98.88           C  
ATOM   1408  CG2 VAL A 190       8.180  -4.426  11.305  1.00 98.88           C  
ATOM   1409  N   GLN A 191       5.375  -2.625   7.949  1.00 98.88           N  
ATOM   1410  CA  GLN A 191       5.137  -1.927   6.688  1.00 98.88           C  
ATOM   1411  C   GLN A 191       6.168  -0.822   6.469  1.00 98.88           C  
ATOM   1412  CB  GLN A 191       3.725  -1.342   6.656  1.00 98.88           C  
ATOM   1413  O   GLN A 191       6.238   0.129   7.250  1.00 98.88           O  
ATOM   1414  CG  GLN A 191       3.371  -0.660   5.344  1.00 98.88           C  
ATOM   1415  CD  GLN A 191       1.901  -0.296   5.246  1.00 98.88           C  
ATOM   1416  NE2 GLN A 191       1.572   0.607   4.328  1.00 98.88           N  
ATOM   1417  OE1 GLN A 191       1.068  -0.823   5.992  1.00 98.88           O  
ATOM   1418  N   LEU A 192       6.879  -0.984   5.383  1.00 98.94           N  
ATOM   1419  CA  LEU A 192       7.949  -0.041   5.090  1.00 98.94           C  
ATOM   1420  C   LEU A 192       7.523   0.949   4.012  1.00 98.94           C  
ATOM   1421  CB  LEU A 192       9.211  -0.785   4.648  1.00 98.94           C  
ATOM   1422  O   LEU A 192       8.117   2.023   3.881  1.00 98.94           O  
ATOM   1423  CG  LEU A 192       9.773  -1.819   5.625  1.00 98.94           C  
ATOM   1424  CD1 LEU A 192      11.094  -2.373   5.117  1.00 98.94           C  
ATOM   1425  CD2 LEU A 192       9.938  -1.206   7.012  1.00 98.94           C  
ATOM   1426  N   GLY A 193       6.555   0.556   3.209  1.00 98.94           N  
ATOM   1427  CA  GLY A 193       6.188   1.412   2.092  1.00 98.94           C  
ATOM   1428  C   GLY A 193       4.711   1.346   1.746  1.00 98.94           C  
ATOM   1429  O   GLY A 193       4.008   0.432   2.182  1.00 98.94           O  
ATOM   1430  N   VAL A 194       4.273   2.328   1.006  1.00 99.00           N  
ATOM   1431  CA  VAL A 194       2.953   2.412   0.390  1.00 99.00           C  
ATOM   1432  C   VAL A 194       3.094   2.480  -1.129  1.00 99.00           C  
ATOM   1433  CB  VAL A 194       2.164   3.637   0.908  1.00 99.00           C  
ATOM   1434  O   VAL A 194       3.822   3.328  -1.653  1.00 99.00           O  
ATOM   1435  CG1 VAL A 194       0.830   3.768   0.177  1.00 99.00           C  
ATOM   1436  CG2 VAL A 194       1.942   3.529   2.416  1.00 99.00           C  
ATOM   1437  N   VAL A 195       2.439   1.544  -1.791  1.00 98.94           N  
ATOM   1438  CA  VAL A 195       2.502   1.554  -3.248  1.00 98.94           C  
ATOM   1439  C   VAL A 195       2.068   2.920  -3.775  1.00 98.94           C  
ATOM   1440  CB  VAL A 195       1.620   0.443  -3.861  1.00 98.94           C  
ATOM   1441  O   VAL A 195       0.960   3.381  -3.488  1.00 98.94           O  
ATOM   1442  CG1 VAL A 195       1.668   0.496  -5.387  1.00 98.94           C  
ATOM   1443  CG2 VAL A 195       2.064  -0.929  -3.357  1.00 98.94           C  
ATOM   1444  N   SER A 196       2.902   3.584  -4.680  1.00 98.88           N  
ATOM   1445  CA  SER A 196       2.650   4.961  -5.094  1.00 98.88           C  
ATOM   1446  C   SER A 196       2.514   5.062  -6.609  1.00 98.88           C  
ATOM   1447  CB  SER A 196       3.771   5.879  -4.613  1.00 98.88           C  
ATOM   1448  O   SER A 196       1.401   5.156  -7.133  1.00 98.88           O  
ATOM   1449  OG  SER A 196       3.432   7.242  -4.820  1.00 98.88           O  
ATOM   1450  N   PHE A 197       3.668   4.945  -7.301  1.00 98.44           N  
ATOM   1451  CA  PHE A 197       3.596   5.109  -8.750  1.00 98.44           C  
ATOM   1452  C   PHE A 197       4.730   4.359  -9.438  1.00 98.44           C  
ATOM   1453  CB  PHE A 197       3.641   6.594  -9.125  1.00 98.44           C  
ATOM   1454  O   PHE A 197       5.559   3.730  -8.773  1.00 98.44           O  
ATOM   1455  CG  PHE A 197       4.980   7.238  -8.891  1.00 98.44           C  
ATOM   1456  CD1 PHE A 197       5.344   7.680  -7.621  1.00 98.44           C  
ATOM   1457  CD2 PHE A 197       5.879   7.402  -9.938  1.00 98.44           C  
ATOM   1458  CE1 PHE A 197       6.582   8.273  -7.402  1.00 98.44           C  
ATOM   1459  CE2 PHE A 197       7.117   7.996  -9.727  1.00 98.44           C  
ATOM   1460  CZ  PHE A 197       7.469   8.438  -8.461  1.00 98.44           C  
ATOM   1461  N   GLY A 198       4.754   4.473 -10.742  1.00 96.31           N  
ATOM   1462  CA  GLY A 198       5.789   3.941 -11.617  1.00 96.31           C  
ATOM   1463  C   GLY A 198       5.547   4.250 -13.078  1.00 96.31           C  
ATOM   1464  O   GLY A 198       4.543   4.875 -13.430  1.00 96.31           O  
ATOM   1465  N   VAL A 199       6.547   3.998 -13.930  1.00 96.25           N  
ATOM   1466  CA  VAL A 199       6.383   4.027 -15.383  1.00 96.25           C  
ATOM   1467  C   VAL A 199       6.027   2.631 -15.891  1.00 96.25           C  
ATOM   1468  CB  VAL A 199       7.656   4.543 -16.094  1.00 96.25           C  
ATOM   1469  O   VAL A 199       6.879   1.737 -15.914  1.00 96.25           O  
ATOM   1470  CG1 VAL A 199       7.461   4.574 -17.594  1.00 96.25           C  
ATOM   1471  CG2 VAL A 199       8.031   5.930 -15.562  1.00 96.25           C  
ATOM   1472  N   GLY A 200       4.766   2.543 -16.266  1.00 97.25           N  
ATOM   1473  CA  GLY A 200       4.332   1.195 -16.594  1.00 97.25           C  
ATOM   1474  C   GLY A 200       4.406   0.244 -15.414  1.00 97.25           C  
ATOM   1475  O   GLY A 200       4.461   0.679 -14.258  1.00 97.25           O  
ATOM   1476  N   CYS A 201       4.258  -1.078 -15.641  1.00 98.50           N  
ATOM   1477  CA  CYS A 201       4.379  -2.104 -14.609  1.00 98.50           C  
ATOM   1478  C   CYS A 201       5.371  -3.184 -15.031  1.00 98.50           C  
ATOM   1479  CB  CYS A 201       3.020  -2.734 -14.320  1.00 98.50           C  
ATOM   1480  O   CYS A 201       5.293  -3.703 -16.141  1.00 98.50           O  
ATOM   1481  SG  CYS A 201       1.786  -1.559 -13.719  1.00 98.50           S  
ATOM   1482  N   ALA A 202       6.266  -3.467 -14.133  1.00 98.06           N  
ATOM   1483  CA  ALA A 202       7.172  -4.602 -14.281  1.00 98.06           C  
ATOM   1484  C   ALA A 202       8.039  -4.449 -15.523  1.00 98.06           C  
ATOM   1485  CB  ALA A 202       6.387  -5.910 -14.344  1.00 98.06           C  
ATOM   1486  O   ALA A 202       8.305  -5.430 -16.234  1.00 98.06           O  
ATOM   1487  N   ARG A 203       8.305  -3.248 -15.984  1.00 98.00           N  
ATOM   1488  CA  ARG A 203       9.195  -2.979 -17.109  1.00 98.00           C  
ATOM   1489  C   ARG A 203      10.656  -3.051 -16.672  1.00 98.00           C  
ATOM   1490  CB  ARG A 203       8.898  -1.607 -17.719  1.00 98.00           C  
ATOM   1491  O   ARG A 203      10.984  -2.775 -15.516  1.00 98.00           O  
ATOM   1492  CG  ARG A 203       7.527  -1.506 -18.359  1.00 98.00           C  
ATOM   1493  CD  ARG A 203       7.312  -0.152 -19.016  1.00 98.00           C  
ATOM   1494  NE  ARG A 203       5.984  -0.046 -19.609  1.00 98.00           N  
ATOM   1495  NH1 ARG A 203       6.258   2.131 -20.344  1.00 98.00           N  
ATOM   1496  NH2 ARG A 203       4.289   1.023 -20.734  1.00 98.00           N  
ATOM   1497  CZ  ARG A 203       5.512   1.036 -20.234  1.00 98.00           C  
ATOM   1498  N   LYS A 204      11.469  -3.475 -17.578  1.00 97.44           N  
ATOM   1499  CA  LYS A 204      12.914  -3.475 -17.359  1.00 97.44           C  
ATOM   1500  C   LYS A 204      13.414  -2.080 -17.000  1.00 97.44           C  
ATOM   1501  CB  LYS A 204      13.633  -3.982 -18.609  1.00 97.44           C  
ATOM   1502  O   LYS A 204      13.000  -1.088 -17.594  1.00 97.44           O  
ATOM   1503  CG  LYS A 204      15.141  -4.113 -18.438  1.00 97.44           C  
ATOM   1504  CD  LYS A 204      15.805  -4.664 -19.703  1.00 97.44           C  
ATOM   1505  CE  LYS A 204      17.312  -4.773 -19.531  1.00 97.44           C  
ATOM   1506  NZ  LYS A 204      17.953  -5.363 -20.750  1.00 97.44           N  
ATOM   1507  N   ASN A 205      14.156  -2.020 -15.906  1.00 95.50           N  
ATOM   1508  CA  ASN A 205      14.852  -0.826 -15.438  1.00 95.50           C  
ATOM   1509  C   ASN A 205      13.867   0.256 -15.000  1.00 95.50           C  
ATOM   1510  CB  ASN A 205      15.781  -0.285 -16.531  1.00 95.50           C  
ATOM   1511  O   ASN A 205      14.188   1.445 -15.039  1.00 95.50           O  
ATOM   1512  CG  ASN A 205      16.969  -1.195 -16.781  1.00 95.50           C  
ATOM   1513  ND2 ASN A 205      17.406  -1.255 -18.031  1.00 95.50           N  
ATOM   1514  OD1 ASN A 205      17.484  -1.839 -15.859  1.00 95.50           O  
ATOM   1515  N   ASN A 206      12.648  -0.173 -14.750  1.00 96.62           N  
ATOM   1516  CA  ASN A 206      11.617   0.728 -14.234  1.00 96.62           C  
ATOM   1517  C   ASN A 206      10.930   0.146 -13.008  1.00 96.62           C  
ATOM   1518  CB  ASN A 206      10.594   1.046 -15.320  1.00 96.62           C  
ATOM   1519  O   ASN A 206       9.820  -0.376 -13.102  1.00 96.62           O  
ATOM   1520  CG  ASN A 206      11.125   2.008 -16.359  1.00 96.62           C  
ATOM   1521  ND2 ASN A 206      11.562   1.471 -17.500  1.00 96.62           N  
ATOM   1522  OD1 ASN A 206      11.141   3.223 -16.156  1.00 96.62           O  
ATOM   1523  N   PRO A 207      11.609   0.186 -11.906  1.00 98.12           N  
ATOM   1524  CA  PRO A 207      11.016  -0.377 -10.695  1.00 98.12           C  
ATOM   1525  C   PRO A 207       9.820   0.429 -10.195  1.00 98.12           C  
ATOM   1526  CB  PRO A 207      12.164  -0.330  -9.680  1.00 98.12           C  
ATOM   1527  O   PRO A 207       9.648   1.589 -10.578  1.00 98.12           O  
ATOM   1528  CG  PRO A 207      12.992   0.842 -10.102  1.00 98.12           C  
ATOM   1529  CD  PRO A 207      12.984   0.919 -11.602  1.00 98.12           C  
ATOM   1530  N   GLY A 208       9.016  -0.252  -9.352  1.00 98.56           N  
ATOM   1531  CA  GLY A 208       7.945   0.462  -8.672  1.00 98.56           C  
ATOM   1532  C   GLY A 208       8.453   1.449  -7.641  1.00 98.56           C  
ATOM   1533  O   GLY A 208       9.492   1.222  -7.012  1.00 98.56           O  
ATOM   1534  N   ILE A 209       7.652   2.484  -7.430  1.00 98.81           N  
ATOM   1535  CA  ILE A 209       8.008   3.512  -6.457  1.00 98.81           C  
ATOM   1536  C   ILE A 209       7.039   3.455  -5.273  1.00 98.81           C  
ATOM   1537  CB  ILE A 209       7.988   4.922  -7.090  1.00 98.81           C  
ATOM   1538  O   ILE A 209       5.824   3.352  -5.461  1.00 98.81           O  
ATOM   1539  CG1 ILE A 209       8.891   4.957  -8.328  1.00 98.81           C  
ATOM   1540  CG2 ILE A 209       8.422   5.977  -6.070  1.00 98.81           C  
ATOM   1541  CD1 ILE A 209      10.352   4.664  -8.039  1.00 98.81           C  
ATOM   1542  N   TYR A 210       7.621   3.549  -4.121  1.00 98.94           N  
ATOM   1543  CA  TYR A 210       6.863   3.465  -2.879  1.00 98.94           C  
ATOM   1544  C   TYR A 210       7.082   4.703  -2.021  1.00 98.94           C  
ATOM   1545  CB  TYR A 210       7.258   2.209  -2.094  1.00 98.94           C  
ATOM   1546  O   TYR A 210       8.195   5.238  -1.963  1.00 98.94           O  
ATOM   1547  CG  TYR A 210       7.074   0.926  -2.867  1.00 98.94           C  
ATOM   1548  CD1 TYR A 210       5.957   0.120  -2.660  1.00 98.94           C  
ATOM   1549  CD2 TYR A 210       8.016   0.518  -3.805  1.00 98.94           C  
ATOM   1550  CE1 TYR A 210       5.785  -1.064  -3.369  1.00 98.94           C  
ATOM   1551  CE2 TYR A 210       7.855  -0.665  -4.520  1.00 98.94           C  
ATOM   1552  OH  TYR A 210       6.570  -2.619  -5.000  1.00 98.94           O  
ATOM   1553  CZ  TYR A 210       6.734  -1.447  -4.297  1.00 98.94           C  
ATOM   1554  N   ALA A 211       5.941   5.191  -1.444  1.00 98.88           N  
ATOM   1555  CA  ALA A 211       6.109   6.176  -0.378  1.00 98.88           C  
ATOM   1556  C   ALA A 211       6.707   5.535   0.870  1.00 98.88           C  
ATOM   1557  CB  ALA A 211       4.773   6.836  -0.046  1.00 98.88           C  
ATOM   1558  O   ALA A 211       6.246   4.480   1.318  1.00 98.88           O  
ATOM   1559  N   LYS A 212       7.750   6.176   1.426  1.00 98.81           N  
ATOM   1560  CA  LYS A 212       8.492   5.629   2.561  1.00 98.81           C  
ATOM   1561  C   LYS A 212       7.773   5.922   3.875  1.00 98.81           C  
ATOM   1562  CB  LYS A 212       9.906   6.203   2.602  1.00 98.81           C  
ATOM   1563  O   LYS A 212       7.703   7.074   4.309  1.00 98.81           O  
ATOM   1564  CG  LYS A 212      10.820   5.531   3.619  1.00 98.81           C  
ATOM   1565  CD  LYS A 212      12.211   6.152   3.623  1.00 98.81           C  
ATOM   1566  CE  LYS A 212      12.945   5.875   2.320  1.00 98.81           C  
ATOM   1567  NZ  LYS A 212      14.305   6.508   2.307  1.00 98.81           N  
ATOM   1568  N   VAL A 213       7.328   4.910   4.543  1.00 98.88           N  
ATOM   1569  CA  VAL A 213       6.477   5.020   5.723  1.00 98.88           C  
ATOM   1570  C   VAL A 213       7.230   5.742   6.840  1.00 98.88           C  
ATOM   1571  CB  VAL A 213       6.000   3.635   6.211  1.00 98.88           C  
ATOM   1572  O   VAL A 213       6.672   6.598   7.523  1.00 98.88           O  
ATOM   1573  CG1 VAL A 213       5.375   3.736   7.602  1.00 98.88           C  
ATOM   1574  CG2 VAL A 213       5.008   3.033   5.219  1.00 98.88           C  
ATOM   1575  N   SER A 214       8.461   5.434   7.016  1.00 98.62           N  
ATOM   1576  CA  SER A 214       9.227   6.031   8.109  1.00 98.62           C  
ATOM   1577  C   SER A 214       9.289   7.547   7.969  1.00 98.62           C  
ATOM   1578  CB  SER A 214      10.641   5.453   8.148  1.00 98.62           C  
ATOM   1579  O   SER A 214       9.438   8.266   8.961  1.00 98.62           O  
ATOM   1580  OG  SER A 214      11.312   5.688   6.926  1.00 98.62           O  
ATOM   1581  N   ALA A 215       9.148   8.094   6.793  1.00 98.50           N  
ATOM   1582  CA  ALA A 215       9.219   9.531   6.547  1.00 98.50           C  
ATOM   1583  C   ALA A 215       7.949  10.234   7.008  1.00 98.50           C  
ATOM   1584  CB  ALA A 215       9.469   9.805   5.066  1.00 98.50           C  
ATOM   1585  O   ALA A 215       7.941  11.453   7.207  1.00 98.50           O  
ATOM   1586  N   ALA A 216       6.875   9.461   7.148  1.00 98.44           N  
ATOM   1587  CA  ALA A 216       5.602  10.070   7.535  1.00 98.44           C  
ATOM   1588  C   ALA A 216       5.133   9.547   8.891  1.00 98.44           C  
ATOM   1589  CB  ALA A 216       4.543   9.805   6.469  1.00 98.44           C  
ATOM   1590  O   ALA A 216       3.949   9.641   9.219  1.00 98.44           O  
ATOM   1591  N   ALA A 217       6.039   8.906   9.617  1.00 98.19           N  
ATOM   1592  CA  ALA A 217       5.676   8.219  10.852  1.00 98.19           C  
ATOM   1593  C   ALA A 217       5.023   9.180  11.844  1.00 98.19           C  
ATOM   1594  CB  ALA A 217       6.902   7.566  11.484  1.00 98.19           C  
ATOM   1595  O   ALA A 217       4.004   8.859  12.453  1.00 98.19           O  
ATOM   1596  N   LYS A 218       5.621  10.383  11.977  1.00 97.94           N  
ATOM   1597  CA  LYS A 218       5.086  11.359  12.914  1.00 97.94           C  
ATOM   1598  C   LYS A 218       3.680  11.797  12.516  1.00 97.94           C  
ATOM   1599  CB  LYS A 218       6.008  12.578  13.000  1.00 97.94           C  
ATOM   1600  O   LYS A 218       2.783  11.867  13.359  1.00 97.94           O  
ATOM   1601  CG  LYS A 218       7.277  12.336  13.797  1.00 97.94           C  
ATOM   1602  CD  LYS A 218       8.125  13.602  13.898  1.00 97.94           C  
ATOM   1603  CE  LYS A 218       9.453  13.336  14.602  1.00 97.94           C  
ATOM   1604  NZ  LYS A 218      10.352  14.523  14.547  1.00 97.94           N  
ATOM   1605  N   TRP A 219       3.535  12.055  11.312  1.00 98.69           N  
ATOM   1606  CA  TRP A 219       2.232  12.477  10.805  1.00 98.69           C  
ATOM   1607  C   TRP A 219       1.193  11.375  11.000  1.00 98.69           C  
ATOM   1608  CB  TRP A 219       2.324  12.859   9.328  1.00 98.69           C  
ATOM   1609  O   TRP A 219       0.074  11.641  11.445  1.00 98.69           O  
ATOM   1610  CG  TRP A 219       0.995  13.102   8.680  1.00 98.69           C  
ATOM   1611  CD1 TRP A 219       0.229  14.234   8.773  1.00 98.69           C  
ATOM   1612  CD2 TRP A 219       0.273  12.195   7.840  1.00 98.69           C  
ATOM   1613  CE2 TRP A 219      -0.924  12.844   7.461  1.00 98.69           C  
ATOM   1614  CE3 TRP A 219       0.522  10.898   7.375  1.00 98.69           C  
ATOM   1615  NE1 TRP A 219      -0.926  14.086   8.039  1.00 98.69           N  
ATOM   1616  CH2 TRP A 219      -1.602  10.969   6.188  1.00 98.69           C  
ATOM   1617  CZ2 TRP A 219      -1.870  12.234   6.633  1.00 98.69           C  
ATOM   1618  CZ3 TRP A 219      -0.421  10.297   6.551  1.00 98.69           C  
ATOM   1619  N   ILE A 220       1.590  10.141  10.688  1.00 98.69           N  
ATOM   1620  CA  ILE A 220       0.665   9.023  10.797  1.00 98.69           C  
ATOM   1621  C   ILE A 220       0.227   8.859  12.258  1.00 98.69           C  
ATOM   1622  CB  ILE A 220       1.299   7.711  10.281  1.00 98.69           C  
ATOM   1623  O   ILE A 220      -0.967   8.734  12.539  1.00 98.69           O  
ATOM   1624  CG1 ILE A 220       1.508   7.781   8.766  1.00 98.69           C  
ATOM   1625  CG2 ILE A 220       0.433   6.504  10.664  1.00 98.69           C  
ATOM   1626  CD1 ILE A 220       2.402   6.680   8.211  1.00 98.69           C  
ATOM   1627  N   LYS A 221       1.163   8.922  13.125  1.00 97.69           N  
ATOM   1628  CA  LYS A 221       0.870   8.758  14.547  1.00 97.69           C  
ATOM   1629  C   LYS A 221      -0.058   9.867  15.047  1.00 97.69           C  
ATOM   1630  CB  LYS A 221       2.162   8.750  15.359  1.00 97.69           C  
ATOM   1631  O   LYS A 221      -1.030   9.594  15.750  1.00 97.69           O  
ATOM   1632  CG  LYS A 221       1.967   8.391  16.828  1.00 97.69           C  
ATOM   1633  CD  LYS A 221       3.295   8.320  17.562  1.00 97.69           C  
ATOM   1634  CE  LYS A 221       3.096   8.039  19.047  1.00 97.69           C  
ATOM   1635  NZ  LYS A 221       4.395   7.977  19.781  1.00 97.69           N  
ATOM   1636  N   SER A 222       0.233  11.008  14.672  1.00 97.94           N  
ATOM   1637  CA  SER A 222      -0.561  12.156  15.102  1.00 97.94           C  
ATOM   1638  C   SER A 222      -1.964  12.109  14.500  1.00 97.94           C  
ATOM   1639  CB  SER A 222       0.129  13.461  14.703  1.00 97.94           C  
ATOM   1640  O   SER A 222      -2.953  12.297  15.211  1.00 97.94           O  
ATOM   1641  OG  SER A 222      -0.668  14.578  15.062  1.00 97.94           O  
ATOM   1642  N   THR A 223      -2.078  11.867  13.250  1.00 98.12           N  
ATOM   1643  CA  THR A 223      -3.346  11.906  12.531  1.00 98.12           C  
ATOM   1644  C   THR A 223      -4.246  10.750  12.953  1.00 98.12           C  
ATOM   1645  CB  THR A 223      -3.121  11.859  11.008  1.00 98.12           C  
ATOM   1646  O   THR A 223      -5.457  10.930  13.102  1.00 98.12           O  
ATOM   1647  CG2 THR A 223      -4.449  11.891  10.250  1.00 98.12           C  
ATOM   1648  OG1 THR A 223      -2.330  12.977  10.602  1.00 98.12           O  
ATOM   1649  N   ALA A 224      -3.656   9.562  13.219  1.00 96.56           N  
ATOM   1650  CA  ALA A 224      -4.441   8.375  13.555  1.00 96.56           C  
ATOM   1651  C   ALA A 224      -4.543   8.195  15.062  1.00 96.56           C  
ATOM   1652  CB  ALA A 224      -3.836   7.137  12.906  1.00 96.56           C  
ATOM   1653  O   ALA A 224      -5.195   7.258  15.539  1.00 96.56           O  
ATOM   1654  N   GLY A 225      -3.896   9.047  15.805  1.00 93.88           N  
ATOM   1655  CA  GLY A 225      -3.910   8.953  17.266  1.00 93.88           C  
ATOM   1656  C   GLY A 225      -3.281   7.676  17.781  1.00 93.88           C  
ATOM   1657  O   GLY A 225      -3.807   7.055  18.703  1.00 93.88           O  
ATOM   1658  N   LEU A 226      -2.182   7.172  17.156  1.00 87.62           N  
ATOM   1659  CA  LEU A 226      -1.482   5.953  17.531  1.00 87.62           C  
ATOM   1660  C   LEU A 226      -0.404   6.254  18.578  1.00 87.62           C  
ATOM   1661  CB  LEU A 226      -0.856   5.281  16.312  1.00 87.62           C  
ATOM   1662  O   LEU A 226       0.069   7.387  18.672  1.00 87.62           O  
ATOM   1663  CG  LEU A 226      -1.814   4.906  15.180  1.00 87.62           C  
ATOM   1664  CD1 LEU A 226      -1.033   4.422  13.961  1.00 87.62           C  
ATOM   1665  CD2 LEU A 226      -2.801   3.840  15.648  1.00 87.62           C  
TER    1666      LEU A 226                                                      
ENDMDL                                                                          
END                                                                             
